# Supplementary material for: Interferon lambda restricts herpes simplex virus skin disease by suppressing neutrophil-mediated pathology
Source: mBio. 2024 Mar 1;15(4):e02623-23. doi: 10.1128/mbio.02623-23 (PMC11005406; doi:10.1128/mbio.02623-23)
Supplement: Table S1 (part 1) — RNAseq data from A549 cells (part 1). [file mbio.02623-23-s0006.xlsx]

## Sheet: Legend
Supplementary Table 1: RNAseq data from A549 cells
Part 1: Differentially expressed genes
GEO Superseries GSE242171 (GSE242170)
RNA extracted from A549 cells with the indicated IFN treatments was prepared for RNA sequencing by the UNC High Throughput Sequencing Facility using the Kapa mRNA stranded library prep kit. A549 cells were sequenced using NovaSeq6000S4 XP Paired End 2x150. Sequences were analyzed using CLC Genomics Workbench version 23.0.4 (Qiagen) with references to Homo sapiens reference genome sequence and ann…

## Sheet: IFNL specific DEGs
IFNL in RenLuc										IFNB in RenLuc											IFN-λ→RenLuc		IFN-β→RenLuc
Name	Chromosome	Region	Max group mean	Log₂ fold change	Fold change	P-value	FDR p-value	Bonferroni		Name	Chromosome	Region	Max group mean	Log₂ fold change	Fold change	P-value	FDR p-value	Bonferroni		Name	Log₂ fold change	FDR p-value	Log₂ fold change	FDR p-value
gene:ENSG00000285283	11	31812391..32104665	0.44	-5.22	-37.19	0.000191	0.01	1		gene:ENSG00000285283	11	31812391..32104665	0.44	-1.2	-2.3	0.22	0.38	1		gene:ENSG00000285283	-5.22	0.01	-1.2	0.38
ARL2-SNX15	11	65014182..65040570	1.28	-1.08	-2.11	0.000218	0.01	1		ARL2-SNX15	11	65014182..65040570	1.28	-0.84	-1.79	0.03	0.09	1		ARL2-SNX15	-1.08	0.01	-0.84	0.09
IFNL in IFNAR										IFNB in IFNLR
Name	Chromosome	Region	Max group mean	Log₂ fold change	Fold change	P-value	FDR p-value	Bonferroni		Name	Chromosome	Region	Max group mean	Log₂ fold change	Fold change	P-value	FDR p-value	Bonferroni
gene:ENSG00000258465	1	complement(160216800..160285130)	3.56	-1.45	-2.72	1.29e-07	6.98e-06	0.00227		gene:ENSG00000258465	1	complement(160216800..160285130)	5.92	-0.2	-1.14	0.47	0.64	1
gene:ENSG00000283321	7	17299295..17467234	0.18	-2.1	-4.3	0.000413	0.01	1		gene:ENSG00000283321	7	17299295..17467234	0.07	0.11	1.08	0.9	0.95	1
TRIL	7	complement(28953358..28958330)	0.16	2.96	7.8	1.25e-06	6.19e-05	0.02		TRIL	7	complement(28953358..28958330)	0.0069	3.34	10.13	0.17	0.34	1
gene:ENSG00000285645	9	complement(35812960..35828732)	0.32	-1.69	-3.23	0.00119	0.04	1		gene:ENSG00000285645	9	complement(35812960..35828732)	0.29	0.81	1.75	0.06	0.16	1
CUZD1	10	complement(122832158..122846175)	0.6	1.86	3.62	0.000468	0.02	1		CUZD1	10	complement(122832158..122846175)	0.59	0.71	1.64	0.09	0.21	1
gene:ENSG00000285901	12	4273762..4405490	0.47	3.34	10.11	6.26e-06	0.000278	0.11		gene:ENSG00000285901	12	4273762..4405490	0.42	0.00214	1	1	1	1
gene:ENSG00000261459	16	complement(30525923..30534852)	0.69	-7.95	-247.24	0.00102	0.03	1		gene:ENSG00000261459	16	complement(30525923..30534852)	0.46	0.43	1.35	0.68	0.81	1
gene:ENSG00000288894	17	63550603..63608347	0.33	-2.05	-4.13	0.00152	0.04	1		gene:ENSG00000288894	17	63550603..63608347	0.61	0.82	1.76	0.1	0.22	1
TEN1-CDK3	17	75979231..76005999	1.8	1.34	2.54	1.91e-06	9.15e-05	0.03		TEN1-CDK3	17	75979231..76005999	1.7	0.39	1.31	0.25	0.43	1
ZNF625-ZNF20	19	complement(12132117..12156731)	0.1	3.38	10.39	0.000367	0.01	1		ZNF625-ZNF20	19	complement(12132117..12156731)	0.04	-0.89	-1.85	0.31	0.5	1
gene:ENSG00000268083	19	complement(38817471..38840178)	1.1	1.15	2.21	0.00144	0.04	1		gene:ENSG00000268083	19	complement(38817471..38840178)	0.81	0.57	1.49	0.14	0.29	1
TGM3	20	2296001..2341079	0.15	-3.43	-10.77	0.000127	0.00465	1		TGM3	20	2296001..2341079	0.04	-1.73	-3.32	0.17	0.34	1
CNBD2	20	35954564..36030700	0.22	1.48	2.78	0.000346	0.01	1		CNBD2	20	35954564..36030700	0.25	-1.03	-2.04	0.04	0.1	1
gene:ENSG00000289517	22	complement(42583836..42627688)	0.73	1.11	2.16	0.000422	0.01	1		gene:ENSG00000289517	22	complement(42583836..42627688)	0.41	-0.61	-1.53	0.03	0.08	1
CT45A3	X	complement(135759846..135768191)	0.26	-3.07	-8.38	0.00115	0.03	1		CT45A3	X	complement(135759846..135768191)	0.03	-0.28	-1.22	0.84	0.92	1

## Sheet: DEG IFNL vs Media RenLuc
Name	Chromosome	Region	Max group mean	Log₂ fold change	Fold change	P-value	FDR p-value	Bonferroni
ISG15	1	1001138..1014540	539.96	5.17	36.12	0	0	0
IL22RA1	1	complement(24119771..24143140)	5.52	1.02	2.03	1.06e-18	1.53e-16	1.87e-14
IFI6	1	complement(27666064..27672212)	762.37	5.08	33.89	0	0	0
THEMIS2	1	27872543..27886685	4.1	4.52	22.94	4.89e-76	1.27e-73	8.63e-72
IFI44L	1	78619902..78646145	25.99	7.39	167.63	0	0	0
IFI44	1	78649796..78664078	89.25	5.8	55.53	0	0	0
GBP3	1	complement(89006679..89022894)	45.04	1.08	2.12	2.08e-55	4.39e-53	3.67e-51
GBP1	1	complement(89051882..89065360)	41.9	2.44	5.44	1.07e-245	5.69e-243	1.88e-241
GBP4	1	complement(89181144..89198942)	1.92	4.79	27.75	1.12e-78	2.99e-76	1.98e-74
GBP5	1	complement(89256189..89272860)	0.13	8.3	314.99	0.000437	0.02	1
ADAR	1	complement(154581695..154628013)	331.62	1.03	2.04	3.31e-31	5.59e-29	5.83e-27
IFI16	1	158999968..159055155	84.47	2.22	4.67	7.08e-230	3.45e-227	1.25e-225
CR1L	1	207645113..207738416	0.19	2.4	5.26	0.000357	0.02	1
RET	10	43077064..43130351	0.37	1.03	2.05	3.72e-05	0.0024	0.66
IFIT2	10	89283694..89309271	34.78	4.42	21.45	0	0	0
IFIT3	10	89327307..89377473	143.23	5.22	37.24	0	0	0
IFIT1	10	89392546..89406487	263.07	6.42	85.37	0	0	0
IFIT5	10	89414568..89421605	56.73	1.93	3.82	3.85e-172	1.4e-169	6.79e-168
PIK3AP1	10	complement(96593315..96720514)	6.74	1.3	2.47	3.25e-55	6.76e-53	5.73e-51
IFITM1	11	310041..315272	81.6	4.87	29.19	0	0	0
IFITM3	11	complement(319676..329475)	57.42	1.66	3.16	2.75e-117	8.55e-115	4.85e-113
IRF7	11	complement(612553..615983)	143.83	4.05	16.6	0	0	0
TRIM21	11	complement(4384897..4393702)	84.58	1.77	3.42	1.93e-140	6.22e-138	3.4e-136
TRIM34	11	5619764..5644398	17.91	1.29	2.45	1.74e-59	3.91e-57	3.07e-55
TRIM22	11	5689610..5737089	10.04	3.1	8.56	6.82e-236	3.43e-233	1.2e-231
gene:ENSG00000285283	11	31812391..32104665	0.44	-5.22	-37.19	0.000191	0.01	1
LMO2	11	complement(33858576..33892076)	3.31	1.85	3.61	3.55e-28	5.83e-26	6.27e-24
SMTNL1	11	57537595..57550272	0.49	3.87	14.62	2.33e-08	2.11e-06	0.000412
UBE2L6	11	complement(57551656..57568284)	198.56	1.94	3.85	2.22e-180	8.44e-178	3.92e-176
SLC15A3	11	complement(60937060..60952653)	1.59	5.51	45.6	1.15e-28	1.92e-26	2.02e-24
PLAAT4	11	63536808..63546462	10.57	1.04	2.06	1.12e-18	1.61e-16	1.97e-14
BATF2	11	complement(64987945..64997018)	21.87	3.92	15.1	3.01e-282	1.71e-279	5.3e-278
ARL2-SNX15	11	65014182..65040570	1.28	-1.08	-2.11	0.000218	0.01	1
CASP1	11	complement(105025397..105035250)	1.35	1.22	2.33	5.23e-10	5.41e-08	9.22e-06
STAT2	12	complement(56341597..56360203)	63.7	2.05	4.16	1.12e-198	4.57e-196	1.98e-194
PLEKHG7	12	92702843..92772455	0.15	2.34	5.07	3.6e-08	3.17e-06	0.000636
OAS1	12	112905856..112933219	143.68	3.49	11.25	0	0	0
OAS3	12	112938051..112976460	224.05	2.36	5.15	2.89e-143	9.66e-141	5.09e-139
OAS2	12	112978395..113011723	61.97	7.93	244.2	0	0	0
OASL	12	complement(121017763..121039246)	47.22	5.68	51.38	0	0	0
PHF11	13	49495610..49528981	18.58	1.16	2.24	2.22e-52	4.51e-50	3.91e-48
IRF9	14	24161234..24168043	58.01	3.29	9.78	0	0	0
REC8	14	24171853..24180257	6.71	1.98	3.93	1.71e-55	3.65e-53	3.01e-51
TMEM229B	14	complement(67447084..67533739)	0.8	1.05	2.08	7.69e-09	7.1e-07	0.000136
IFI27	14	94104836..94116695	36.93	6.99	126.94	1.06e-187	4.12e-185	1.87e-183
PATL2	15	complement(44665732..44711323)	0.25	1.54	2.91	0.00103	0.05	1
TRIM69	15	44728988..44767829	6.61	1.32	2.5	2.31e-32	4.03e-30	4.08e-28
PML	15	73994673..74047827	33.58	1.56	2.94	1e-115	3.05e-113	1.76e-111
ISG20	15	88635670..88656483	15.13	1.73	3.31	1.85e-61	4.22e-59	3.27e-57
NLRC5	16	56989485..57083531	18.35	1.98	3.96	2.1e-172	7.79e-170	3.7e-168
EXOC3L1	16	complement(67184379..67190185)	0.6	1.56	2.95	1.13e-06	8.4e-05	0.02
XAF1	17	6755447..6775647	7.34	8.72	422.12	2.73e-74	6.97e-72	4.82e-70
LGALS9	17	27629798..27649560	12.35	3.53	11.59	2.81e-203	1.2e-200	4.95e-199
DHX58	17	complement(42101404..42112714)	1.22	3.5	11.35	1.57e-26	2.53e-24	2.77e-22
IFI35	17	43006740..43014456	199.11	2.17	4.5	1.08e-213	4.99e-211	1.91e-209
TRIM25	17	complement(56836387..56914080)	130.61	1.17	2.25	1.66e-69	4.16e-67	2.92e-65
RNF213	17	80260852..80398794	164.33	1.26	2.4	1.44e-14	1.79e-12	2.53e-10
SHFL	19	10086122..10093252	46.69	2.47	5.52	1.24e-241	6.44e-239	2.2e-237
HSH2D	19	16134028..16158575	2.8	4.29	19.54	4.42e-65	1.03e-62	7.79e-61
CCDC194	19	complement(17387196..17394196)	0.15	4.58	23.84	5.39e-06	0.000377	0.1
BST2	19	complement(17402939..17405630)	59.99	4.3	19.64	0	0	0
CEACAM1	19	complement(42507304..42561234)	12.04	1.16	2.23	1.27e-48	2.5e-46	2.24e-44
PLEKHA4	19	complement(48837092..48868617)	3.19	3.25	9.49	3.82e-68	9.32e-66	6.74e-64
CMPK2	2	complement(6840570..6866635)	31.55	6.04	65.77	0	0	0
RSAD2	2	6865557..6898239	5.96	7.09	135.78	1.01e-104	2.92e-102	1.78e-100
RASGRP3	2	33436324..33564750	3.24	2.58	6	2.03e-77	5.33e-75	3.58e-73
EIF2AK2	2	complement(37099210..37157522)	131.36	1.63	3.1	7.25e-101	2.06e-98	1.28e-96
PNPT1	2	complement(55634061..55693863)	120.94	1.15	2.23	7.16e-67	1.72e-64	1.26e-62
IL1RN	2	113099315..113134016	0.13	3.65	12.57	0.000448	0.02	1
IFIH1	2	complement(162267074..162318684)	55.79	3.75	13.46	0	0	0
STAT1	2	complement(190908460..191020960)	224.36	2.05	4.13	1.4e-148	4.77e-146	2.47e-144
SP110	2	complement(230165186..230225729)	25.1	2.88	7.37	0	0	0
SP100	2	230415942..230545606	33.79	1.59	3.01	7.12e-120	2.25e-117	1.26e-115
TLDC2	20	36876121..36894235	0.31	1.5	2.83	0.000671	0.03	1
SAMHD1	20	complement(36890229..36951893)	51.35	1.72	3.29	4.89e-143	1.61e-140	8.63e-139
ZNFX1	20	complement(49237946..49278426)	113.41	1.21	2.31	9.27e-69	2.3e-66	1.64e-64
ZBP1	20	complement(57603846..57620576)	0.63	6.15	71.17	1.7e-10	1.8e-08	2.99e-06
HELZ2	20	complement(63558086..63574239)	92.56	3.55	11.7	0	0	0
MX2	21	41361999..41409393	44.12	7.23	150.17	0	0	0
MX1	21	41420020..41470071	205.28	7.52	183.99	0	0	0
USP18	22	18150118..18177397	109.46	3.07	8.41	0	0	0
APOL6	22	35648446..35668404	72.35	2.01	4.04	1.37e-198	5.44e-196	2.41e-194
APOL3	22	complement(36140329..36166177)	0.45	3.29	9.77	2.08e-17	2.91e-15	3.67e-13
APOL2	22	complement(36226209..36239954)	60.35	1.18	2.26	8.6e-66	2.04e-63	1.52e-61
APOL1	22	36253071..36267530	52.66	1.52	2.88	2.3e-106	6.77e-104	4.06e-102
TYMP	22	complement(50525752..50530032)	66.76	1.62	3.07	1.38e-114	4.15e-112	2.44e-110
ODF3B	22	complement(50529710..50532506)	9.71	1.54	2.91	1.57e-27	2.55e-25	2.76e-23
gene:ENSG00000288550	3	9917116..9945385	0.4	1.47	2.78	8.52e-05	0.00522	1
TRANK1	3	complement(36826819..36945057)	21.01	3.03	8.18	8.77e-150	3.06e-147	1.55e-145
MYD88	3	38138552..38143024	132.03	1.03	2.04	8.91e-53	1.83e-50	1.57e-48
UBA7	3	complement(49805209..49813953)	2.74	2.6	6.06	3.81e-43	7.39e-41	6.72e-39
SIDT1	3	113532555..113629575	2.14	1.13	2.18	3.14e-17	4.32e-15	5.53e-13
PARP9	3	complement(122527924..122564577)	82.47	2.79	6.9	0	0	0
DTX3L	3	122564338..122575203	173.23	2.09	4.26	8.73e-216	4.14e-213	1.54e-211
PARP14	3	122680839..122730840	166.05	2.32	5	4.66e-267	2.57e-264	8.21e-263
PLSCR1	3	complement(146515180..146544856)	230.29	2.09	4.26	1.91e-211	8.57e-209	3.36e-207
TNFSF10	3	complement(172505508..172523475)	6.66	2.34	5.05	4.08e-57	8.94e-55	7.2e-53
LAMP3	3	complement(183122215..183163839)	2.51	3.44	10.83	4.29e-62	9.91e-60	7.57e-58
RTP4	3	187368385..187372076	0.44	5.49	44.92	1.8e-05	0.0012	0.32
LAP3	4	17577198..17607972	146.71	1.07	2.1	5.32e-57	1.15e-54	9.39e-53
PPM1K	4	complement(88257620..88284769)	3.56	1.45	2.74	2.68e-41	5.09e-39	4.73e-37
HERC6	4	88378739..88443097	79.9	2.64	6.24	2.70E-315	1.64E-312	4.75E-311
HERC5	4	88457119..88506163	37.08	2.86	7.24	3.86E-313	2.27E-310	0
DDX60	4	complement(168216291..168318883)	22.74	3.14	8.83	0	0	0
DDX60L	4	complement(168356735..168537786)	66.96	2.18	4.53	1.61e-208	7.04e-206	2.83e-204
TLR3	4	186068911..186088073	6.69	1.62	3.08	1.07e-91	2.99e-89	1.88e-87
PDZD2	5	31639131..32110932	0.13	2.04	4.11	7.01e-07	5.32e-05	0.01
GMPR	6	16238587..16295549	1.78	1.91	3.76	3.32e-11	3.66e-09	5.85e-07
HLA-F	6	29722775..29738528	11.08	1.07	2.1	2.08e-40	3.86e-38	3.66e-36
TAP2	6	complement(32821833..32838739)	42.24	1.01	2.02	1.42e-50	2.86e-48	2.51e-46
PSMB9	6	32844136..32859851	52.43	1.49	2.8	1.95e-81	5.28e-79	3.44e-77
TAP1	6	complement(32845209..32853816)	167.66	1.32	2.5	1.31e-86	3.61e-84	2.31e-82
ETV7	6	complement(36354091..36387800)	1.24	3.77	13.64	3.69e-21	5.53e-19	6.51e-17
DDO	6	complement(110391771..110415575)	0.45	3	8.01	4.03e-09	3.85e-07	7.11e-05
NT5C3A	7	complement(33014130..33062796)	104.38	1	2	5.77e-49	1.15e-46	1.02e-44
SAMD9	7	complement(93099513..93118023)	88.9	2.84	7.15	0	0	0
SAMD9L	7	complement(93130056..93148385)	32.18	3.83	14.22	0	0	0
PARP12	7	complement(140023749..140062951)	101.35	2.07	4.21	5.83e-202	2.43e-199	1.03e-197
GIMAP2	7	150685697..150693641	1.5	1.69	3.23	1.08e-09	1.09e-07	1.91e-05
IDO1	8	39902275..39928790	0.21	5.36	41.14	2.75e-05	0.00181	0.49
IL7	8	complement(78675743..78805523)	0.3	1.85	3.61	0.00016	0.0094	1
RGS22	8	complement(99960936..100131268)	0.17	2.59	6	4.6e-07	3.57e-05	0.00812
RIMS2	8	103500610..104254430	0.11	1.22	2.33	0.00015	0.00889	1
PARP10	8	complement(143977153..144012772)	58.28	3.24	9.42	0	0	0
CD274	9	5450503..5470566	2.65	1.53	2.89	2.44e-31	4.17e-29	4.3e-27
RIGI	9	complement(32455302..32526208)	170.51	4.35	20.45	0	0	0
TDRD7	9	97412096..97496125	74.31	1.09	2.13	3.03e-58	6.72e-56	5.34e-54
TRIM14	9	complement(98069275..98119222)	136.61	1.75	3.37	6.34e-151	2.25e-148	1.12e-146
HDX	X	complement(84317874..84502479)	1.97	1.01	2.02	1.15e-16	1.55e-14	2.03e-12

## Sheet: DEG IFNB vs Media RenLuc
Name	Chromosome	Region	Max group mean	Log₂ fold change	Fold change	P-value	FDR p-value	Bonferroni
PLEKHN1	1	966482..975865	13.16	1.42	2.67	3.94e-54	1.83e-52	6.96e-50
PERM1	1	complement(975198..982117)	0.27	1.55	2.93	7.01e-05	0.000385	1
HES4	1	complement(998962..1000172)	177.74	2.45	5.46	6.14e-262	9.57e-260	1.08e-257
ISG15	1	1001138..1014540	2595.6	7.64	199.88	0	0	0
TNFRSF14	1	2555639..2565382	1.68	7.21	148.23	2.13e-19	4.22e-18	3.77e-15
PRDM16	1	3069168..3438621	3.84	3.79	13.84	1.35e-183	1.62e-181	2.38e-179
HES2	1	complement(6412418..6424670)	0.23	1.14	2.21	0.000192	0.000958	1
CASZ1	1	complement(10636604..10796650)	5.34	1.09	2.14	2.2e-42	8.23e-41	3.88e-38
FBXO6	1	11664200..11674354	42.29	2.4	5.29	2.46e-160	2.69e-158	4.35e-156
TNFRSF1B	1	12166991..12209228	1.56	3.28	9.7	1.59e-43	6.02e-42	2.8e-39
FAM43B	1	20552573..20555020	2.1	-1.25	-2.38	2.01e-11	2.38e-10	3.55e-07
ID3	1	complement(23557926..23559501)	433.8	1.01	2.01	4.27e-51	1.84e-49	7.54e-47
IL22RA1	1	complement(24119771..24143140)	22.76	3.27	9.64	3.01e-250	4.53e-248	5.32e-246
GRHL3	1	24199558..24364482	0.07	-1.59	-3.01	0.01	0.04	1
FAM110D	1	26159079..26163962	0.07	-3.53	-11.53	0.0078	0.03	1
IFI6	1	complement(27666064..27672212)	2209.83	6.82	113	0	0	0
THEMIS2	1	27872543..27886685	38.21	7.95	246.89	1.98e-268	3.18e-266	3.5e-264
PHACTR4	1	28369582..28500364	68.52	1.26	2.4	1.48e-79	9.47e-78	2.61e-75
RAB42	1	28592200..28595449	0.77	1.4	2.64	3.83e-07	2.96e-06	0.00676
gene:ENSG00000254553	1	32465057..32600792	0.18	-2.28	-4.85	0.000184	0.000918	1
ZBTB8B	1	32465072..32496686	0.06	-1.56	-2.95	0.000326	0.00154	1
HPCA	1	32885994..32898441	0.86	1.31	2.48	0.000119	0.000623	1
RNF19B	1	complement(32936445..32964809)	119.21	2.14	4.41	1.11e-215	1.46e-213	1.96e-211
ADPRS	1	36088892..36093932	101.97	1.28	2.43	1.43e-74	8.7e-73	2.52e-70
RSPO1	1	complement(37611350..37634892)	0.14	1.4	2.64	0.01	0.04	1
POU3F1	1	complement(38043829..38046793)	0.07	-2.3	-4.94	0.01	0.04	1
MYCL	1	complement(39895428..39902256)	0.63	-1.37	-2.58	6.13e-10	6.41e-09	1.08e-05
GUCA2B	1	42153410..42155820	1.15	-1.53	-2.88	0.00327	0.01	1
SLC6A9	1	complement(43991500..44031467)	7.09	1.16	2.24	3.91e-36	1.26e-34	6.9e-32
PIK3R3	1	complement(46040140..46133036)	6.29	1.04	2.06	2.6e-38	8.91e-37	4.59e-34
MOB3C	1	complement(46607719..46616811)	13.08	1.77	3.42	2.98e-98	2.31e-96	5.26e-94
CYP4B1	1	46757838..46819413	0.07	5.81	56.11	0.02	0.04	1
CYP2J2	1	complement(59893308..59926773)	5.38	5.14	35.2	1.87e-78	1.19e-76	3.3e-74
FPGT-TNNI3K	1	74198235..74544393	0.06	1.23	2.35	0.00885	0.03	1
IFI44L	1	78619902..78646145	71.09	9.04	526.68	0	0	0
IFI44	1	78649796..78664078	294.46	7.72	210.61	0	0	0
SAMD13	1	84298366..84389957	0.48	-1.13	-2.19	0.000654	0.00288	1
GBP3	1	complement(89006679..89022894)	196.23	3.41	10.63	0	0	0
GBP1	1	complement(89051882..89065360)	399.69	5.9	59.75	0	0	0
GBP2	1	complement(89106132..89150456)	24.8	2.62	6.13	1.62e-271	2.64e-269	2.86e-267
GBP7	1	complement(89131742..89176009)	0.13	2.47	5.54	0.000573	0.00256	1
GBP4	1	complement(89181144..89198942)	167.98	11.46	2807.72	0	0	0
GBP5	1	complement(89256189..89272860)	3.47	13.23	9587.01	1.55e-08	1.42e-07	0.000274
GBP6	1	89364059..89388160	0.13	7.48	178.4	0.00162	0.00643	1
DPYD	1	complement(97077743..97995000)	14.86	1.01	2.02	7.74e-46	3e-44	1.37e-41
PLPPR4	1	99264292..99309590	0.07	3.1	8.6	0.000124	0.000641	1
FRRS1	1	complement(99703970..99766635)	4.88	1.18	2.27	1.3e-39	4.59e-38	2.3e-35
VCAM1	1	100719742..100739045	1.33	2.91	7.51	1.09e-32	3.21e-31	1.92e-28
CSF1	1	109910242..109930992	63.89	1.55	2.94	7.86e-114	6.74e-112	1.39e-109
SLC16A4	1	complement(110362851..110391082)	50.55	1.23	2.34	1.39e-70	8.09e-69	2.46e-66
DENND2D	1	complement(111185969..111204535)	1.41	1.61	3.06	1.2e-16	2.06e-15	2.12e-12
OVGP1	1	complement(111414319..111427735)	1.14	-1.01	-2.01	2.51e-05	0.000149	0.44
MOV10	1	112673141..112700756	70.48	2.16	4.48	1.89e-223	2.56e-221	3.34e-219
NGF	1	complement(115285904..115338770)	0.11	-1.37	-2.59	0.01	0.04	1
H3C14	1	complement(149840687..149841208)	6.25	-9.54	-743.72	0.000119	0.000623	1
SV2A	1	complement(149903318..149917844)	0.19	1.18	2.27	0.00129	0.00527	1
MTMR11	1	complement(149928651..149936879)	27.7	1.19	2.29	8.52e-57	4.09e-55	1.5e-52
CIART	1	150282543..150287093	0.48	1.72	3.29	6.4e-06	4.19e-05	0.11
CTSS	1	complement(150730079..150765957)	103.23	2.06	4.16	4.95e-206	6.2e-204	8.74e-202
HRNR	1	complement(152212076..152224193)	0.59	-1.73	-3.32	1.41e-09	1.43e-08	2.49e-05
FLG	1	complement(152302165..152325239)	0.85	-1.34	-2.53	2.54e-13	3.5e-12	4.49e-09
S100A1	1	153627926..153632039	0.72	1.29	2.45	0.00152	0.00609	1
ADAR	1	complement(154581695..154628013)	529.88	1.91	3.75	1.36e-85	9.34e-84	2.39e-81
MUC1	1	complement(155185824..155192916)	18.45	1.32	2.49	6.53e-48	2.62e-46	1.15e-43
CD5L	1	complement(157830911..157898256)	0.22	7.14	141.14	0.00273	0.01	1
SPTA1	1	complement(158610704..158686715)	0.31	6.83	113.65	1.42e-12	1.83e-11	2.51e-08
IFI16	1	158999968..159055155	295.91	4.24	18.84	0	0	0
AIM2	1	complement(159061599..159187843)	0.23	7.53	184.2	0.0015	0.00603	1
gene:ENSG00000258465	1	complement(160216800..160285130)	3.17	1.17	2.25	1.35e-07	1.11e-06	0.00239
USF1	1	complement(161039251..161045977)	91.91	1.02	2.03	2.94e-47	1.17e-45	5.18e-43
NECTIN4	1	complement(161070998..161089558)	0.41	-1.2	-2.3	5.63e-05	0.000316	0.99
PCP4L1	1	161258745..161285450	0.24	2	4.01	0.00474	0.02	1
FCGR2A	1	161505430..161524013	0.32	2.26	4.78	1.66e-09	1.68e-08	2.93e-05
HSPA6	1	161524540..161526894	1.24	1	2	9.41e-07	6.91e-06	0.02
CD247	1	complement(167425027..167518640)	0.08	-1.74	-3.34	0.00502	0.02	1
BLZF1	1	169367970..169396540	61.67	1.81	3.5	8.08e-153	8.55e-151	1.43e-148
SELL	1	complement(169690665..169711702)	0.92	1.91	3.76	6.14e-11	6.94e-10	1.08e-06
ANKRD45	1	complement(173608336..173669851)	1.34	2.9	7.48	9.93e-28	2.56e-26	1.75e-23
SEC16B	1	complement(177923956..177984303)	26.79	3.43	10.81	0	0	0
ANGPTL1	1	complement(178849535..178871077)	1.53	5.86	58.11	9.93e-34	3.01e-32	1.75e-29
RNASEL	1	complement(182573634..182589256)	8.79	1.22	2.34	1.09e-46	4.3e-45	1.92e-42
KCNT2	1	complement(196225779..196609225)	0.81	1.89	3.71	8.81e-22	1.92e-20	1.56e-17
CFH	1	196651754..196752476	137.2	1.18	2.27	4.91e-71	2.87e-69	8.67e-67
LHX9	1	197911902..197935478	0.52	2.05	4.15	1.54e-24	3.63e-23	2.71e-20
ADORA1	1	203090654..203167405	5.8	-1.76	-3.38	3.25e-51	1.41e-49	5.74e-47
NFASC	1	204828651..205022822	0.22	1.37	2.59	2.11e-08	1.89e-07	0.000372
CNTN2	1	205042937..205078289	0.05	2.98	7.91	3.23e-05	0.000188	0.57
CDK18	1	205504596..205532793	12.76	2.8	6.98	2.58e-156	2.78e-154	4.54e-152
PIGR	1	complement(206928522..206946466)	0.28	2.4	5.29	1.72e-09	1.73e-08	3.03e-05
CR1L	1	207645113..207738416	3.7	6.79	110.46	2.44e-34	7.49e-33	4.3e-30
CD34	1	complement(207880972..207911402)	0.23	3.92	15.1	6.5e-20	1.31e-18	1.15e-15
PLXNA2	1	complement(208022242..208244384)	8.76	1.18	2.26	2.15e-49	8.96e-48	3.8e-45
CAMK1G	1	209583714..209613939	0.09	2.11	4.32	0.00232	0.00888	1
gene:ENSG00000289700	1	complement(209779629..209806179)	0.06	6.76	108.04	0.00453	0.02	1
IRF6	1	complement(209785617..209806175)	0.14	2.46	5.51	2.62e-06	1.81e-05	0.05
KCNH1	1	complement(210676823..211134165)	2.58	-1.45	-2.73	2.77e-53	1.26e-51	4.88e-49
ATF3	1	212565334..212620777	4.74	1.98	3.95	4.23e-43	1.6e-41	7.47e-39
BATF3	1	complement(212686417..212699840)	23.67	1.68	3.2	6.89e-43	2.59e-41	1.22e-38
VASH2	1	212950520..212992037	2.41	1.25	2.38	6.09e-31	1.71e-29	1.07e-26
PROX1	1	213983181..214041510	0.32	1.04	2.06	1.22e-06	8.8e-06	0.02
TMEM63A	1	complement(225845536..225882380)	17.06	1.15	2.22	1.67e-57	8.2e-56	2.95e-53
GJC2	1	228149930..228159826	0.58	1.37	2.58	1.24e-05	7.75e-05	0.22
DISC1	1	231626790..232041272	0.96	1.57	2.96	2.09e-27	5.34e-26	3.69e-23
ACTN2	1	236664141..236764631	0.81	8.43	345.9	1.03e-11	1.25e-10	1.82e-07
CHRM3	1	239386565..239915452	0.23	1.35	2.54	1.81e-08	1.64e-07	0.000319
GREM2	1	complement(240489573..240612155)	0.35	-1.32	-2.49	8.39e-05	0.000452	1
KMO	1	241532134..241595642	1.35	2.15	4.45	1.24e-32	3.65e-31	2.18e-28
CMPK2	2	complement(6840570..6866635)	175.92	8.72	422.23	0	0	0
RSAD2	2	6865557..6898239	64.51	10.73	1695.26	6.61e-248	9.86e-246	1.17e-243
ODC1	2	complement(10439968..10448327)	255.24	-1.23	-2.35	8.57e-77	5.39e-75	1.51e-72
KCNF1	2	10911934..10914225	9.53	-1.43	-2.69	3.09e-33	9.25e-32	5.45e-29
C2orf50	2	11133128..11151317	0.35	3.41	10.64	4.55e-24	1.06e-22	8.03e-20
CYRIA	2	complement(16549459..16666331)	3.27	-1.29	-2.44	1.44e-28	3.79e-27	2.55e-24
ADGRF3	2	complement(26308173..26346817)	0.49	1.13	2.19	3.81e-07	2.95e-06	0.00672
DRC1	2	26401920..26456711	0.58	4.44	21.67	4.25e-14	6.16e-13	7.5e-10
OTOF	2	complement(26457203..26558756)	0.36	3.93	15.28	7.44e-25	1.78e-23	1.31e-20
XDH	2	complement(31334321..31414742)	6.47	1.69	3.22	1.32e-63	6.99e-62	2.32e-59
RASGRP3	2	33436324..33564750	24.65	5.72	52.53	0	0	0
GPATCH11	2	37084518..37099244	19.95	-1.59	-3.02	1.09e-76	6.78e-75	1.92e-72
EIF2AK2	2	complement(37099210..37157522)	196.3	2.41	5.32	1.17e-164	1.33e-162	2.07e-160
PKDCC	2	42048021..42058517	178.43	1.57	2.97	5.33e-121	4.69e-119	9.41e-117
PNPT1	2	complement(55634061..55693863)	278.98	2.56	5.91	5.1e-270	8.25e-268	9e-266
CCDC85A	2	56183990..56386172	1.56	-1.09	-2.12	3.53e-12	4.43e-11	6.24e-08
gene:ENSG00000258881	2	complement(70939318..70995336)	0.21	-1.38	-2.61	0.000831	0.00357	1
NAT8	2	complement(73640723..73642422)	5.6	6.15	71.22	6.75e-35	2.12e-33	1.19e-30
HK2	2	74834127..74893359	1.54	2.52	5.74	3.83e-44	1.46e-42	6.76e-40
TACR1	2	complement(75046463..75199520)	0.06	1.91	3.77	0.00491	0.02	1
REEP1	2	complement(86213993..86338083)	1.44	-1.34	-2.53	2.26e-16	3.82e-15	3.99e-12
gene:ENSG00000289685	2	complement(95085391..95165391)	0.07	6.91	120.49	0.00379	0.01	1
ARID5A	2	96536743..96552634	6.17	1.02	2.03	3.87e-21	8.24e-20	6.82e-17
VWA3B	2	98087116..98313299	0.06	6.76	108.04	0.00439	0.02	1
C2orf15	2	99141707..99151669	3.58	-1.18	-2.27	7.54e-12	9.22e-11	1.33e-07
LONRF2	2	complement(100271875..100322501)	4.14	-1.54	-2.9	1.78e-53	8.16e-52	3.14e-49
IL18R1	2	102311529..102398777	2.29	1.75	3.37	2.14e-36	6.93e-35	3.77e-32
SLC9A2	2	102619553..102711355	6.49	-1.01	-2.01	1.77e-29	4.78e-28	3.12e-25
ST6GAL2	2	complement(106801600..106887108)	0.19	-1.32	-2.5	5.54e-05	0.000311	0.98
IL1RN	2	113099315..113134016	0.72	6.41	85.28	2.58e-11	3.05e-10	4.56e-07
POTEF	2	complement(130073535..130129222)	0.29	-1.37	-2.58	0.000404	0.00187	1
FAM168B	2	complement(131047876..131093460)	94.38	-1.14	-2.21	3.17e-65	1.74e-63	5.59e-61
ARHGAP15	2	143091362..143768352	0.08	3.43	10.8	0.000115	0.000603	1
RBM43	2	complement(151247940..151261863)	11.94	1.52	2.86	1.4e-55	6.65e-54	2.48e-51
NMI	2	complement(151270470..151289894)	175.12	2.44	5.44	6.09e-274	1e-271	1.07e-269
CACNB4	2	complement(151832771..152099167)	0.05	2.34	5.07	2.14e-06	1.49e-05	0.04
CYTIP	2	complement(157414619..157488961)	0.47	1.58	2.99	1.87e-07	1.5e-06	0.0033
ACVR1C	2	complement(157526767..157628864)	0.09	1.42	2.67	0.000239	0.00116	1
FAP	2	complement(162170684..162245151)	0.1	3.89	14.85	0.000141	0.000722	1
IFIH1	2	complement(162267074..162318684)	308.74	6.42	85.75	0	0	0
LRP2	2	complement(169127109..169362534)	0.03	1.78	3.44	0.000416	0.00191	1
CHRNA1	2	complement(174747592..174787935)	0.11	6.63	98.88	0.00522	0.02	1
HOXD9	2	176122719..176124937	0.36	1.16	2.24	0.01	0.03	1
HOXD3	2	176136612..176173102	0.6	1.72	3.3	3.37e-07	2.62e-06	0.00595
HOXD4	2	176151550..176153226	2.44	1.83	3.56	2.01e-11	2.38e-10	3.54e-07
ITGA4	2	181457202..181538940	1.3	1.03	2.05	1.49e-14	2.21e-13	2.63e-10
ZNF804A	2	184598529..184939492	1.24	3.33	10.07	3.02e-38	1.03e-36	5.33e-34
C2orf88	2	189879609..190203484	0.34	-1.13	-2.18	0.000275	0.00132	1
STAT1	2	complement(190908460..191020960)	510.58	3.43	10.81	1.04e-282	1.82e-280	1.83e-278
CAVIN2	2	complement(191834310..191847088)	38.76	1.07	2.1	2.58e-53	1.18e-51	4.55e-49
TMEFF2	2	complement(191949043..192194933)	0.21	-1.08	-2.11	0.000849	0.00364	1
C2orf66	2	complement(196804417..196809355)	0.39	2.47	5.54	2.92e-05	0.000171	0.51
PLCL1	2	197804593..198572581	0.36	2.62	6.15	5.08e-18	9.47e-17	8.96e-14
SPATS2L	2	200305881..200482264	110.61	1.71	3.27	1.78e-145	1.86e-143	3.13e-141
CFLAR	2	201116154..201176687	25.17	1.19	2.28	4.71e-71	2.76e-69	8.31e-67
CASP10	2	201182872..201229428	6.25	1.55	2.92	3.57e-81	2.38e-79	6.31e-77
KIAA2012	2	202073255..202205188	1.04	1.72	3.3	2.92e-19	5.76e-18	5.16e-15
CMKLR2	2	complement(206175316..206218047)	0.32	-1.49	-2.81	0.000155	0.000789	1
MAP2	2	209424047..209734147	6.74	2.7	6.52	1.76e-172	2.04e-170	3.11e-168
RUFY4	2	218034960..218090584	1.04	10.24	1206.7	1.28e-05	7.98e-05	0.23
DNPEP	2	complement(219372043..219400022)	58.99	1.38	2.59	2.14e-91	1.57e-89	3.77e-87
KCNE4	2	223052190..223198399	1.6	1.29	2.44	2.04e-12	2.61e-11	3.6e-08
COL4A3	2	227164624..227314792	1.25	1.22	2.33	6.7e-22	1.47e-20	1.18e-17
DAW1	2	227871054..227924344	0.34	-1.67	-3.19	4.52e-05	0.000257	0.8
SLC16A14	2	complement(230034982..230068993)	0.51	-1.52	-2.87	9.55e-09	8.87e-08	0.000168
SP110	2	complement(230165186..230225729)	82.15	4.8	27.79	0	0	0
SP140	2	230203110..230313215	0.35	2.01	4.02	2.57e-09	2.52e-08	4.53e-05
SP140L	2	230327184..230403732	36.26	2.7	6.5	3.83e-302	7.14e-300	6.76e-298
SP100	2	230415942..230545606	85.1	3.13	8.73	0	0	0
B3GNT7	2	231395710..231401164	4.26	2.16	4.46	8.39e-58	4.14e-56	1.48e-53
AGAP1	2	235494043..236131793	14.74	-1.02	-2.03	4.56e-50	1.93e-48	8.05e-46
KLHL30	2	238138668..238152947	0.11	-2.01	-4.04	0.00213	0.00823	1
OXTR	3	complement(8750381..8769628)	7.43	-1.47	-2.77	1.26e-42	4.71e-41	2.22e-38
IL17RE	3	9902612..9916402	1.24	2.62	6.14	1.2e-26	3.02e-25	2.13e-22
gene:ENSG00000288550	3	9917116..9945385	0.33	1.42	2.67	0.000248	0.0012	1
GRIP2	3	complement(14489107..14556075)	1.02	2.56	5.88	3.68e-48	1.49e-46	6.5e-44
RFTN1	3	complement(16313574..16514026)	32.8	1.29	2.44	9.73e-77	6.09e-75	1.72e-72
EFHB	3	complement(19879472..19947025)	0.64	-1.02	-2.03	5.13e-05	0.00029	0.91
NEK10	3	complement(27106484..27369460)	0.56	-1.19	-2.28	1.08e-10	1.2e-09	1.91e-06
AZI2	3	complement(28315003..28349050)	28.49	1.12	2.17	2.26e-59	1.14e-57	3.98e-55
TRANK1	3	complement(36826819..36945057)	111.23	5.64	49.8	0	0	0
DLEC1	3	38039205..38124025	0.11	1.01	2.01	0.01	0.03	1
MYD88	3	38138552..38143024	405.29	2.85	7.2	0	0	0
CCR1	3	complement(46201711..46208313)	0.21	4.71	26.1	3.53e-06	2.39e-05	0.06
PTH1R	3	46877721..46903799	0.21	-1.6	-3.04	0.00166	0.00659	1
TREX1	3	48465811..48467645	90.21	2.49	5.62	5.24e-184	6.33e-182	9.25e-180
INKA1	3	49803261..49805030	2.27	1.65	3.13	1.01e-10	1.13e-09	1.79e-06
UBA7	3	complement(49805209..49813953)	30.88	6.28	77.97	0	0	0
MST1R	3	complement(49887002..49903873)	23.62	1.05	2.07	8.19e-51	3.52e-49	1.45e-46
PARP3	3	51942345..51948867	25.22	1.26	2.39	4.24e-53	1.93e-51	7.48e-49
SEMA3G	3	complement(52433035..52445103)	0.1	-1.28	-2.43	0.01	0.04	1
NT5DC2	3	complement(52524385..52535054)	88.31	-1.4	-2.64	2.04e-92	1.52e-90	3.61e-88
DCP1A	3	complement(53283429..53347586)	24.97	1.15	2.22	3.16e-62	1.66e-60	5.58e-58
CACNA2D3	3	54122552..55074557	0.39	-1.45	-2.74	2.42e-06	1.68e-05	0.04
WNT5A	3	complement(55465715..55490539)	7.37	-1.38	-2.61	5.06e-59	2.54e-57	8.94e-55
LNP1	3	100401532..100456319	2.9	-1.11	-2.15	9.78e-09	9.08e-08	0.000173
ABI3BP	3	complement(100749156..100993515)	0.33	1.47	2.78	1.64e-09	1.65e-08	2.89e-05
ZPLD1	3	102099244..102479841	0.09	3.45	10.93	2.94e-05	0.000172	0.52
CD47	3	complement(108043091..108091862)	77.95	1.15	2.22	6.67e-61	3.45e-59	1.18e-56
RETNLB	3	complement(108743424..108757410)	0.26	5.73	53.06	0.02	0.05	1
SIDT1	3	113532555..113629575	13.74	4	16.01	3.53e-300	6.51e-298	6.23e-296
GRAMD1C	3	113828182..113947174	0.99	1.41	2.65	1.46e-12	1.88e-11	2.58e-08
PLA1A	3	119597875..119629811	10.6	2.71	6.53	1.53e-104	1.22e-102	2.7e-100
gene:ENSG00000285585	3	119703076..119807570	0.08	5.87	58.59	0.02	0.05	1
PARP9	3	complement(122527924..122564577)	172.03	4.05	16.55	0	0	0
DTX3L	3	122564338..122575203	366.29	3.37	10.37	0	0	0
PARP15	3	122577628..122639047	0.08	3.8	13.9	1.88e-05	0.000114	0.33
PARP14	3	122680839..122730840	514.02	4.15	17.81	0	0	0
HEG1	3	complement(124965710..125055997)	48.31	1.87	3.64	2.72e-145	2.81e-143	4.79e-141
PRR20G	3	complement(127283783..127288046)	0.71	7.81	224.14	0.000966	0.00409	1
RAB43	3	complement(129087569..129122801)	30.41	2.18	4.52	2.55e-206	3.21e-204	4.49e-202
ACKR4	3	132597270..132618967	1.27	4.7	26.02	7.23e-28	1.87e-26	1.28e-23
SPSB4	3	141051347..141148611	0.41	1.16	2.23	7.26e-05	0.000397	1
XRN1	3	complement(142306607..142448062)	30	1.93	3.8	1.94e-144	1.98e-142	3.42e-140
PLSCR1	3	complement(146515180..146544856)	518.46	3.46	11.02	0	0	0
gene:ENSG00000284952	3	complement(155763043..155854442)	0.1	-1.88	-3.68	0.01	0.04	1
KCNAB1	3	156037701..156539138	0.44	-1.33	-2.52	4.3e-07	3.31e-06	0.00758
IL12A	3	159988835..159996019	2.38	1.93	3.8	1.45e-17	2.63e-16	2.57e-13
ARL14	3	160677160..160678448	17.68	1.03	2.04	2.81e-24	6.55e-23	4.95e-20
B3GALNT1	3	complement(161083883..161105411)	0.07	1.95	3.86	0.00184	0.00721	1
WDR49	3	complement(167478684..167653983)	0.07	2.46	5.49	0.00117	0.00482	1
MECOM	3	complement(169083499..169663775)	5.79	1.07	2.09	1.28e-37	4.27e-36	2.26e-33
TNIK	3	complement(171058414..171460408)	2.37	-1.07	-2.11	6.36e-20	1.29e-18	1.12e-15
TNFSF10	3	complement(172505508..172523475)	179.41	7.29	156.81	0	0	0
ZMAT3	3	complement(178960121..179072215)	7.13	-2.28	-4.85	6.47e-117	5.63e-115	1.14e-112
GNB4	3	complement(179396088..179451476)	45.27	1.64	3.12	1.76e-112	1.48e-110	3.11e-108
LAMP3	3	complement(183122215..183163839)	47.51	7.88	235.47	0	0	0
IGF2BP2	3	complement(185643130..185825042)	19.94	1.01	2.02	1.84e-46	7.23e-45	3.25e-42
RTP4	3	187368385..187372076	13.1	10.61	1565.37	7.04e-18	1.3e-16	1.24e-13
MB21D2	3	complement(192796815..192917856)	15.1	1.3	2.47	4.35e-59	2.19e-57	7.68e-55
TM4SF19-DYNLT2B	3	complement(196316082..196338373)	0.81	-1.75	-3.36	0.00112	0.00464	1
RUBCN	3	complement(197668867..197749727)	12.33	1.38	2.61	3.8e-87	2.66e-85	6.7e-83
FYTTD1	3	197737179..197787596	46.05	1.27	2.42	6.42e-80	4.17e-78	1.13e-75
DOK7	4	3463306..3501473	0.84	-1.13	-2.19	6.76e-08	5.73e-07	0.00119
MSX1	4	4859665..4863936	27.8	1.07	2.1	1.94e-34	5.98e-33	3.42e-30
HMX1	4	complement(8846076..8871839)	8.03	2.27	4.84	7.49e-79	4.77e-77	1.32e-74
CD38	4	15778275..15853232	138.75	3.2	9.19	0	0	0
LAP3	4	17577198..17607972	515.64	3.09	8.51	0	0	0
ADGRA3	4	complement(22345071..22516066)	25.58	-1.18	-2.27	9.18e-65	5e-63	1.62e-60
PI4K2B	4	25160663..25279204	83.28	2.05	4.14	3.54e-170	4.07e-168	6.24e-166
PCDH7	4	30720369..31146805	1.8	1.82	3.53	2.31e-54	1.08e-52	4.08e-50
SMIM14	4	complement(39546336..39638902)	43.82	1.18	2.27	2.36e-64	1.27e-62	4.17e-60
APBB2	4	complement(40810027..41216714)	12.38	1.43	2.69	2.93e-91	2.14e-89	5.17e-87
ATP10D	4	47485275..47593486	10.66	1.34	2.53	4.32e-73	2.61e-71	7.62e-69
GNRHR	4	complement(67737118..67754388)	0.14	-1.69	-3.22	0.00322	0.01	1
JCHAIN	4	complement(70655541..70681817)	0.18	2.06	4.16	0.00227	0.00869	1
BTC	4	complement(74744759..74794523)	20.91	2.71	6.52	1.84e-161	2.04e-159	3.25e-157
CXCL10	4	complement(76021118..76023497)	10.71	9.97	1002.3	6.59e-16	1.08e-14	1.16e-11
CXCL11	4	complement(76033682..76041415)	8.02	8.86	464.3	6.21e-29	1.64e-27	1.1e-24
SCARB2	4	complement(76158737..76234536)	108.03	1.26	2.4	4.83e-80	3.16e-78	8.53e-76
PRKG2	4	complement(81087370..81215222)	0.68	-1.04	-2.06	2.17e-07	1.73e-06	0.00383
RASGEF1B	4	complement(81426393..82044244)	0.02	1.96	3.9	0.01	0.03	1
PPM1K	4	complement(88257620..88284769)	15.27	3.76	13.54	0	0	0
HERC6	4	88378739..88443097	182.19	4.03	16.38	0	0	0
HERC5	4	88457119..88506163	203.85	5.52	45.86	0	0	0
C4orf54	4	complement(99636529..99657828)	0.04	2.46	5.52	0.000216	0.00106	1
DAPP1	4	99816827..99870190	0.74	6.16	71.66	8.32e-14	1.18e-12	1.47e-09
NDNF	4	complement(121035613..121073021)	0.25	1.05	2.08	0.00555	0.02	1
TNIP3	4	complement(121131408..121227466)	0.48	1.04	2.05	0.00026	0.00126	1
C4orf33	4	129093317..129116640	7.58	1.63	3.09	5.95e-86	4.13e-84	1.05e-81
SMARCA5	4	143513702..143557486	103.63	1	2	3.04e-51	1.32e-49	5.36e-47
OTUD4	4	complement(145110838..145180589)	46.68	1	2.01	8.1e-51	3.49e-49	1.43e-46
MMAA	4	145599042..145660033	3.55	1.07	2.1	2.85e-28	7.44e-27	5.04e-24
EDNRA	4	147480917..147544954	0.94	1.47	2.77	6.91e-14	9.86e-13	1.22e-09
TRIM2	4	153152163..153339319	0.64	-1.57	-2.97	1.81e-18	3.44e-17	3.19e-14
TLR2	4	153684070..153706260	1.41	1.22	2.33	3.03e-12	3.82e-11	5.36e-08
FGG	4	complement(154604134..154612967)	8.41	1.38	2.61	1.62e-38	5.59e-37	2.86e-34
CTSO	4	complement(155921580..155953912)	6.71	1.45	2.74	1.18e-49	4.98e-48	2.08e-45
PDGFC	4	complement(156760454..156971799)	5.91	-1.04	-2.05	4.2e-29	1.12e-27	7.41e-25
DDX60	4	complement(168216291..168318883)	59.74	4.74	26.69	0	0	0
DDX60L	4	complement(168356735..168537786)	218.46	4.09	17	0	0	0
HAND2	4	complement(173524969..173530229)	0.33	-1.05	-2.08	0.005	0.02	1
GPM6A	4	complement(175632934..176002664)	0.19	2.49	5.62	2.32e-09	2.29e-08	4.1e-05
IRF2	4	complement(184385702..184474558)	37.47	2.26	4.79	2.38e-233	3.42e-231	4.19e-229
LRP2BP	4	complement(185363872..185395924)	0.31	-1.07	-2.09	0.000216	0.00106	1
SORBS2	4	complement(185585444..185956652)	0.16	-1.76	-3.38	3.05e-11	3.56e-10	5.38e-07
TLR3	4	186068911..186088073	35.45	4.23	18.81	0	0	0
SLC12A7	5	complement(1050384..1112063)	111.77	1.29	2.44	7.94e-83	5.34e-81	1.4e-78
UBE2QL1	5	6448859..6496723	1.41	1.05	2.07	1.15e-14	1.72e-13	2.03e-10
ATPSCKMT	5	complement(10225507..10249897)	20.7	-1.7	-3.25	1.97e-80	1.3e-78	3.48e-76
CDH12	5	complement(21750673..22853344)	0.14	1.31	2.48	0.00286	0.01	1
CDH9	5	complement(26880597..27121150)	0.16	1.65	3.13	0.00071	0.0031	1
PDZD2	5	31639131..32110932	2.14	6.33	80.2	3.32e-127	2.96e-125	5.85e-123
NPR3	5	32689070..32791724	13.18	1.74	3.34	6.07e-133	5.75e-131	1.07e-128
UGT3A2	5	complement(36035021..36071358)	0.45	6.43	86.49	4.18e-07	3.23e-06	0.00738
LIFR	5	complement(38474668..38608354)	17.88	1.11	2.16	9.75e-60	4.96e-58	1.72e-55
RICTOR	5	complement(38937920..39074402)	22.89	1.24	2.37	1.1e-52	4.9e-51	1.94e-48
FYB1	5	complement(39105252..39274528)	15.09	1.65	3.14	2.79e-85	1.91e-83	4.92e-81
PLCXD3	5	complement(41306952..41510601)	0.69	-1.4	-2.64	5.15e-13	6.89e-12	9.08e-09
ANXA2R	5	complement(43039233..43043170)	3.14	1.07	2.1	5.51e-13	7.37e-12	9.73e-09
CCL28	5	complement(43376645..43412391)	0.65	1.66	3.15	7.15e-12	8.77e-11	1.26e-07
PARP8	5	50665899..50846519	4.13	2.55	5.87	5.36e-145	5.51e-143	9.47e-141
ITGA2	5	52989340..53094779	37.96	1.18	2.27	3.35e-48	1.36e-46	5.91e-44
FST	5	53480626..53487134	1.12	1.8	3.48	1.88e-11	2.23e-10	3.31e-07
DDX4	5	55738017..55817157	0.06	2.51	5.68	0.00258	0.0097	1
ELOVL7	5	complement(60751791..60844274)	48.45	1.52	2.86	1.01e-79	6.51e-78	1.78e-75
ADAMTS6	5	complement(65148738..65481920)	0.56	2.23	4.68	4.07e-25	9.79e-24	7.18e-21
GCNT4	5	complement(75025346..75052558)	2.4	2.48	5.59	3.24e-59	1.63e-57	5.71e-55
MEF2C	5	complement(88717117..88904257)	0.05	2.03	4.08	0.000545	0.00244	1
ARRDC3	5	complement(91368631..91383317)	42.16	1.14	2.21	8.43e-53	3.78e-51	1.49e-48
FAM172A	5	complement(93617725..94111699)	14.73	-1.32	-2.49	2.13e-51	9.35e-50	3.76e-47
GPR150	5	95620087..95622142	0.17	2.4	5.26	0.000443	0.00202	1
GLRX	5	complement(95751319..95822726)	126.55	1.29	2.45	7.53e-80	4.88e-78	1.33e-75
ERAP1	5	complement(96760810..96808100)	42.95	1.28	2.42	5.64e-80	3.68e-78	9.95e-76
ERAP2	5	96875986..96919703	9.21	2.15	4.45	2.41e-140	2.39e-138	4.25e-136
ST8SIA4	5	complement(100806933..100903282)	32.46	2.13	4.39	1.35e-209	1.71e-207	2.38e-205
SLCO4C1	5	complement(102233986..102296284)	0.97	1.52	2.86	3.5e-16	5.82e-15	6.17e-12
TSLP	5	111070062..111078026	0.26	1.39	2.61	4.94e-05	0.00028	0.87
STARD4	5	complement(111496033..111512590)	15.93	1.91	3.76	8.74e-92	6.43e-90	1.54e-87
NREP	5	complement(111662621..111997464)	7.34	1.56	2.94	6.1e-69	3.46e-67	1.08e-64
ARL14EPL	5	116032324..116060118	0.54	2.17	4.51	8.14e-08	6.84e-07	0.00144
PRR16	5	120464300..120687332	0.47	1.02	2.03	0.00221	0.0085	1
MARCHF3	5	complement(126867714..127030558)	1.13	-1.07	-2.1	7.01e-08	5.92e-07	0.00124
CHSY3	5	129904465..130186634	1.19	2.22	4.66	1.7e-26	4.24e-25	3.01e-22
gene:ENSG00000283782	5	132410832..132646079	16.87	1.77	3.42	2.17e-140	2.17e-138	3.83e-136
IRF1	5	complement(132440440..132508719)	127.15	2.67	6.36	0	0	0
FSTL4	5	complement(133196455..133612541)	0.32	-1.05	-2.06	0.000159	0.000803	1
JADE2	5	134524312..134583230	107.68	1.33	2.52	2.5e-87	1.77e-85	4.42e-83
STING1	5	complement(139475533..139482935)	8.41	2.75	6.72	3.7e-99	2.9e-97	6.53e-95
PSD2	5	139795808..139844466	0.1	-1.56	-2.95	0.01	0.04	1
NRG2	5	complement(139846779..140043299)	12.75	1.14	2.2	1.25e-36	4.09e-35	2.2e-32
PCDHA8	5	140841187..141012347	0.53	-1.13	-2.18	3.04e-06	2.08e-05	0.05
PCDHA9	5	140847772..141012347	0.05	-1.91	-3.77	0.00817	0.03	1
PCDHA13	5	140882124..141012347	0.42	-1.29	-2.44	2.13e-05	0.000128	0.38
PCDHB1	5	141051374..141059346	0.03	2.21	4.63	0.00198	0.00772	1
PCDHB3	5	141100473..141103827	0.13	-1.78	-3.43	0.00255	0.00963	1
PCDHGA8	5	141390157..141512975	0.07	-1.7	-3.25	0.00127	0.00518	1
ADRB2	5	148826611..148828623	14.03	1.5	2.83	1.27e-64	6.87e-63	2.23e-60
SLC26A2	5	149960758..149993455	21.41	-1.09	-2.13	6.9e-52	3.05e-50	1.22e-47
CAMK2A	5	complement(150219491..150290093)	0.1	-1.07	-2.1	0.01	0.03	1
CD74	5	complement(150401637..150412969)	18.27	7.37	165.02	1.37e-129	1.26e-127	2.41e-125
ADRA1B	5	159865080..159973012	9.06	-1.13	-2.2	3.11e-26	7.69e-25	5.48e-22
INSYN2B	5	complement(169861303..169980495)	1.72	-2.26	-4.8	3.64e-32	1.06e-30	6.43e-28
IRF4	6	391739..411443	0.05	2.81	7.01	0.000742	0.00322	1
SERPINB9	6	complement(2887270..2903309)	64.27	1.12	2.18	9.76e-62	5.09e-60	1.72e-57
PPP1R3G	6	5085341..5089487	0.74	-1.42	-2.68	1.21e-09	1.24e-08	2.14e-05
DSP	6	7541338..7586714	113.08	1.65	3.13	3.54e-48	1.43e-46	6.25e-44
BLOC1S5-TXNDC5	6	complement(7881522..8064364)	0.39	-8.07	-268.47	0.000769	0.00332	1
gene:ENSG00000272162	6	10747794..10930423	0.48	-1.52	-2.86	0.00215	0.00829	1
MAK	6	complement(10762723..10838553)	0.53	1.92	3.79	6.3e-13	8.35e-12	1.11e-08
TMEM170B	6	11537749..11583524	2.57	-1.66	-3.16	1.68e-39	5.9e-38	2.96e-35
PHACTR1	6	12716312..13290446	0.44	1.6	3.02	4.4e-11	5.05e-10	7.76e-07
RNF182	6	13924446..13980310	4.25	-1.08	-2.11	1.05e-21	2.29e-20	1.86e-17
GMPR	6	16238587..16295549	42.63	6.69	103.51	1.83e-261	2.83e-259	3.23e-257
ID4	6	19837370..19842197	2.03	3.05	8.27	8.43e-51	3.61e-49	1.49e-46
GPLD1	6	complement(24424565..24495205)	1.82	-1.08	-2.11	1.53e-13	2.13e-12	2.7e-09
RIPOR2	6	complement(24804282..25042170)	1.11	8.75	430.22	2.35e-20	4.85e-19	4.15e-16
TRIM38	6	25962802..25991231	41.57	2.7	6.51	0	0	0
BTN3A2	6	26365159..26378320	17.55	1.55	2.93	9.6e-91	6.98e-89	1.69e-86
BTN3A1	6	26402237..26415208	25.45	2.83	7.09	5.89e-303	1.11e-300	1.04e-298
BTN3A3	6	26440472..26453415	20.65	3.08	8.48	7.26e-230	1.02e-227	1.28e-225
POM121L2	6	complement(27285903..27312273)	0.04	-3.36	-10.28	0.01	0.03	1
H4C12	6	complement(27831174..27831560)	3.15	1.73	3.32	0.00343	0.01	1
OR2I1P	6	29550407..29557773	0.83	3.4	10.52	1.34e-33	4.06e-32	2.37e-29
UBD	6	complement(29555515..29559732)	11.62	2.97	7.81	1.09e-58	5.43e-57	1.92e-54
HLA-F	6	29722775..29738528	56.86	3.63	12.42	0	0	0
HLA-A	6	29941260..29949572	302.63	1.19	2.29	5.56e-64	2.98e-62	9.81e-60
TRIM31	6	complement(30102897..30113090)	66.92	1.85	3.6	1.09e-150	1.15e-148	1.93e-146
TRIM26	6	complement(30184455..30213427)	118.08	1.62	3.08	3.16e-128	2.85e-126	5.57e-124
HLA-E	6	30489509..30494194	539.58	2.43	5.39	5.99e-280	1.04e-277	1.06e-275
PSORS1C1	6	31114750..31140092	1.56	1.39	2.63	1.02e-06	7.44e-06	0.02
CDSN	6	complement(31115087..31120446)	1.2	1.65	3.14	5.85e-12	7.25e-11	1.03e-07
HLA-C	6	complement(31268749..31272130)	1036.29	2.13	4.39	1.18e-178	1.4e-176	2.09e-174
HLA-B	6	complement(31353872..31367067)	279.72	3.21	9.22	0	0	0
MICB	6	31494881..31511124	17.9	1.16	2.24	5.9e-53	2.66e-51	1.04e-48
LTB	6	complement(31580525..31582522)	0.51	-1.75	-3.35	0.00272	0.01	1
MPIG6B	6	31718594..31726714	0.1	1.76	3.38	0.01	0.04	1
C2	6	31897785..31945673	0.81	1.62	3.08	1.14e-13	1.61e-12	2.01e-09
gene:ENSG00000244255	6	31927698..31952048	0.14	2.65	6.29	9.42e-05	0.000502	1
CFB	6	31945650..31952086	148.65	2.43	5.4	1.97e-278	3.34e-276	3.47e-274
C4A	6	31982057..32002681	2.41	1.74	3.33	1.62e-20	3.37e-19	2.86e-16
C4B	6	32014795..32035418	4.14	2.9	7.45	1.35e-79	8.66e-78	2.38e-75
HLA-DRA	6	32439878..32445046	0.45	2.73	6.62	6.28e-06	4.12e-05	0.11
HLA-DRB1	6	complement(32577902..32589848)	0.13	6.49	89.7	0.00663	0.02	1
HLA-DOB	6	complement(32812763..32820466)	0.77	3.91	15.06	5.6e-12	6.94e-11	9.88e-08
gene:ENSG00000250264	6	complement(32813767..32838822)	26.48	1.97	3.91	1.04e-83	7.07e-82	1.83e-79
TAP2	6	complement(32821833..32838739)	141.74	2.96	7.79	0	0	0
PSMB8	6	complement(32840717..32844679)	310.26	2.42	5.34	2.26e-278	3.81e-276	3.99e-274
PSMB9	6	32844136..32859851	248.89	3.93	15.27	0	0	0
TAP1	6	complement(32845209..32853816)	685.78	3.56	11.77	0	0	0
HLA-DPA1	6	complement(33064569..33080775)	0.19	4.65	25.12	5.01e-06	3.33e-05	0.09
HLA-DPB1	6	33075990..33089696	0.04	3.79	13.8	0.00433	0.02	1
TAPBP	6	complement(33299694..33314284)	256.56	1.45	2.73	1.05e-88	7.44e-87	1.85e-84
PACSIN1	6	34466061..34535229	0.39	-1.23	-2.35	1.01e-05	6.46e-05	0.18
SPDEF	6	complement(34537802..34556333)	20.91	-1.14	-2.21	7.36e-39	2.55e-37	1.3e-34
ETV7	6	complement(36354091..36387800)	20.52	8.04	262.82	9.25e-131	8.67e-129	1.63e-126
PXT1	6	complement(36390551..36442854)	0.11	2.03	4.08	0.00762	0.02	1
FGD2	6	37005646..37029069	0.09	4.41	21.22	0.00147	0.00591	1
CMTR1	6	37433219..37482827	93.36	1.73	3.31	2.46e-145	2.55e-143	4.34e-141
MDGA1	6	complement(37630679..37699306)	10.22	1.07	2.09	6.14e-53	2.77e-51	1.08e-48
UNC5CL	6	complement(41026895..41039221)	1.69	-1.43	-2.69	4.42e-14	6.39e-13	7.8e-10
PRICKLE4	6	41780782..41787452	2.5	1.09	2.13	2.56e-10	2.77e-09	4.52e-06
GTPBP2	6	complement(43605316..43629264)	49.37	1.23	2.35	3.1e-72	1.85e-70	5.46e-68
CLIC5	6	complement(45880827..46080348)	0.05	3.23	9.39	1.1e-05	6.96e-05	0.19
RCAN2	6	complement(46220736..46491972)	0.1	3.02	8.11	8.71e-05	0.000468	1
ADGRF4	6	47685864..47722021	16.07	1.29	2.45	4.06e-51	1.76e-49	7.16e-47
FAM135A	6	70412941..70561174	9.15	1.04	2.06	2.04e-41	7.44e-40	3.6e-37
CGAS	6	complement(73413515..73452297)	12.2	1.05	2.07	6.51e-43	2.45e-41	1.15e-38
TENT5A	6	complement(81491439..81752774)	35.6	1.3	2.46	7.31e-81	4.84e-79	1.29e-76
NT5E	6	85449584..85495791	46.16	1.1	2.14	1.89e-58	9.39e-57	3.33e-54
EPHA7	6	complement(93240020..93419687)	0.49	4.94	30.59	1.23e-36	4.05e-35	2.17e-32
POU3F2	6	98834574..98839458	0.24	2.38	5.22	1.21e-09	1.24e-08	2.14e-05
PRDM1	6	105993463..106109939	0.28	1.22	2.32	9.86e-06	6.3e-05	0.17
CRYBG1	6	106360717..106572017	7.86	2.87	7.31	1.15e-245	1.68e-243	2.03e-241
DDO	6	complement(110391771..110415575)	3.17	6.04	65.72	1.53e-40	5.52e-39	2.71e-36
CALHM6	6	116461370..116463771	0.19	3.38	10.44	0.00167	0.00663	1
CALHM5	6	116511639..116524788	0.05	1.45	2.73	0.00406	0.01	1
MAN1A1	6	complement(119177205..119349761)	0.32	1.2	2.29	2.29e-05	0.000137	0.4
CLVS2	6	122996235..123072925	0.02	-2.14	-4.4	0.00977	0.03	1
NCOA7	6	125781161..125932034	106.97	2.27	4.82	1.75e-251	2.66e-249	3.09e-247
SLC2A12	6	complement(133987581..134052624)	6.44	2.28	4.85	1.79e-111	1.49e-109	3.16e-107
IL20RA	6	complement(136999971..137045180)	0.14	1.23	2.35	0.00321	0.01	1
TNFAIP3	6	137867214..137883314	20.12	1.53	2.88	3.15e-92	2.33e-90	5.56e-88
GRM1	6	146027646..146437601	0.12	1.02	2.03	0.00867	0.03	1
PPP1R14C	6	150143044..150250392	0.83	-1.44	-2.72	6.49e-07	4.88e-06	0.01
TAGAP	6	complement(159034468..159045152)	0.08	4.68	25.61	0.000398	0.00184	1
C6orf118	6	complement(165279664..165309605)	0.42	1.47	2.77	0.000234	0.00114	1
UNC93A	6	167271169..167316014	0.09	-2.39	-5.24	0.01	0.04	1
DLL1	6	complement(170282206..170306565)	1.73	3.48	11.12	1.88e-49	7.85e-48	3.31e-45
GPER1	7	1082208..1093815	0.51	-1.09	-2.12	0.00536	0.02	1
LFNG	7	2512529..2529177	18.14	-1.11	-2.15	3.24e-35	1.02e-33	5.72e-31
SCIN	7	12570577..12660182	0.9	2.82	7.06	4.56e-53	2.07e-51	8.06e-49
IL6	7	22725884..22732002	3.45	2.45	5.47	1.44e-25	3.51e-24	2.53e-21
NFE2L3	7	26152198..26187137	135.07	2.31	4.95	1.56e-255	2.39e-253	2.75e-251
HOXA7	7	complement(27153716..27157936)	9.81	-1.05	-2.07	2.31e-25	5.6e-24	4.08e-21
CREB5	7	28299321..28825894	0.73	-1.5	-2.83	1.23e-16	2.1e-15	2.16e-12
TRIL	7	complement(28953358..28958330)	0.4	4.14	17.64	7.18e-18	1.33e-16	1.27e-13
CHN2	7	29146547..29514328	2.96	1.11	2.16	1.6e-22	3.55e-21	2.82e-18
MTURN	7	30134986..30162762	3.04	-1.66	-3.17	2.92e-49	1.21e-47	5.15e-45
NOD1	7	complement(30424527..30478784)	13.04	1.36	2.57	8.02e-64	4.28e-62	1.41e-59
NT5C3A	7	complement(33014130..33062796)	479.59	3.4	10.58	0	0	0
GPR141	7	37683766..37833788	0.38	1.29	2.44	4.71e-06	3.14e-05	0.08
AMPH	7	complement(38383704..38631420)	0.7	2.55	5.86	1.51e-18	2.87e-17	2.66e-14
INHBA	7	complement(41667168..41705834)	0.07	2.49	5.63	6.9e-05	0.000379	1
GLI3	7	complement(41960949..42264100)	4.93	2.64	6.23	3.26e-164	3.65e-162	5.75e-160
NACAD	7	complement(45080437..45088969)	0.1	-1.23	-2.34	0.01	0.04	1
ZNF107	7	64666099..64711577	17.35	1.27	2.41	2.17e-33	6.52e-32	3.82e-29
CLDN3	7	complement(73768997..73770270)	3.21	-1.18	-2.27	9.23e-09	8.6e-08	0.000163
SAMD9	7	complement(93099513..93118023)	307.18	4.83	28.39	0	0	0
SAMD9L	7	complement(93130056..93148385)	208.39	6.73	105.9	0	0	0
ACHE	7	complement(100889994..100896974)	0.23	1.51	2.84	8.12e-05	0.000439	1
TRIM56	7	101085481..101097967	75.49	1.18	2.27	3.97e-71	2.34e-69	7.01e-67
SERPINE1	7	101127104..101139247	955.77	1.11	2.17	1.28e-33	3.87e-32	2.26e-29
RELN	7	complement(103471381..103989658)	0.02	1.54	2.9	0.01	0.04	1
NAMPT	7	complement(106248298..106285966)	127.08	1.33	2.51	2.65e-72	1.59e-70	4.68e-68
TMEM168	7	complement(112762377..112790423)	6.69	-1.5	-2.83	6.55e-55	3.07e-53	1.16e-50
TFEC	7	complement(115935148..116159896)	0.06	3.45	10.9	4.79e-06	3.19e-05	0.08
CPED1	7	120988697..121297442	0.07	1.72	3.28	0.00125	0.00514	1
CADPS2	7	complement(122318411..122886759)	3.64	1.09	2.13	4.2e-29	1.12e-27	7.42e-25
HYAL4	7	123828983..123877481	1.41	4.13	17.45	9.77e-34	2.98e-32	1.72e-29
GPR37	7	complement(124743885..124765792)	7.11	1.3	2.46	1.01e-51	4.46e-50	1.79e-47
GARIN1A	7	128671693..128687877	0.76	1.17	2.24	1.81e-11	2.16e-10	3.2e-07
KLF14	7	complement(130730697..130734207)	0.07	3.07	8.39	0.000608	0.00269	1
PLXNA4	7	complement(132123340..132648688)	0.08	2.11	4.32	5.71e-09	5.41e-08	0.000101
TMEM140	7	135148072..135166215	86.04	1.17	2.25	8.12e-65	4.43e-63	1.43e-60
PTN	7	complement(137227341..137343774)	0.09	2.31	4.95	0.02	0.05	1
PARP12	7	complement(140023749..140062951)	284.88	3.77	13.61	0	0	0
DENND2A	7	complement(140518420..140673993)	0.42	-1.09	-2.13	7.01e-05	0.000385	1
TCAF2	7	143620952..143730410	0.66	1.88	3.68	1.72e-18	3.27e-17	3.03e-14
TCAF2C	7	complement(143639230..143647646)	0.17	2.55	5.86	0.000149	0.000758	1
gene:ENSG00000284691	7	150400702..150412470	21.18	2.28	4.87	5.61e-136	5.43e-134	9.9e-132
GIMAP2	7	150685697..150693641	8.12	4.33	20.15	7.37e-99	5.74e-97	1.3e-94
NUB1	7	151341772..151378449	183.19	2.07	4.21	4.89e-212	6.36e-210	8.64e-208
WDR86	7	complement(151375909..151410727)	0.74	2.59	6.03	7.28e-14	1.04e-12	1.28e-09
VIPR2	7	complement(159028175..159144867)	0.11	-1.67	-3.19	0.00176	0.00693	1
AGPAT5	8	6708642..6761503	45.84	-1.04	-2.06	1.83e-52	8.13e-51	3.23e-48
CLDN23	8	8701937..8704096	41.46	1.58	2.98	9.11e-106	7.34e-104	1.61e-101
TRMT9B	8	12945642..13031503	0.27	-1.03	-2.04	1.89e-06	1.33e-05	0.03
PDGFRL	8	17576433..17644071	63.06	3.19	9.15	0	0	0
TNFRSF10D	8	complement(23135588..23164027)	27.11	-1.49	-2.81	5.95e-89	4.25e-87	1.05e-84
NKX3-1	8	complement(23678697..23682938)	27.87	1.13	2.18	1.08e-56	5.17e-55	1.91e-52
ADAM28	8	24294069..24359014	0.7	1.44	2.72	3.3e-16	5.5e-15	5.82e-12
PTK2B	8	27311482..27459391	13.13	1.49	2.8	7.11e-69	4.03e-67	1.26e-64
SCARA5	8	complement(27869883..27992673)	0.67	-1.08	-2.12	1.17e-06	8.48e-06	0.02
MBOAT4	8	complement(30131671..30144665)	1.13	1.29	2.45	1.07e-06	7.79e-06	0.02
TEX15	8	complement(30831544..30913008)	2.05	-1.23	-2.34	7.25e-18	1.34e-16	1.28e-13
RNF122	8	complement(33547754..33567128)	11.96	1.34	2.53	6.11e-37	2.02e-35	1.08e-32
DUSP26	8	complement(33591330..33600023)	0.13	-2.64	-6.22	0.00415	0.01	1
IDO1	8	39902275..39928790	68.77	13.95	15817.1	7.68e-30	2.09e-28	1.35e-25
NPBWR1	8	52939182..52943734	7.65	-1.78	-3.43	4.89e-70	2.82e-68	8.63e-66
gene:ENSG00000285791	8	66432486..66518524	0.06	2.4	5.28	0.00683	0.02	1
SULF1	8	69466624..69660915	0.05	4.63	24.76	0.000458	0.00208	1
SLCO5A1	8	complement(69667046..69834978)	1.79	1.86	3.64	3.79e-58	1.88e-56	6.7e-54
HNF4G	8	75407914..75566834	9.22	1.18	2.26	3.52e-49	1.45e-47	6.21e-45
IL7	8	complement(78675743..78805523)	3.41	5.62	49.12	2.05e-49	8.57e-48	3.63e-45
PAG1	8	complement(80967810..81112068)	0.89	-1.3	-2.47	3.58e-18	6.72e-17	6.32e-14
CA13	8	85220587..85284073	7.17	1.41	2.65	1.66e-48	6.75e-47	2.92e-44
RGS22	8	complement(99960936..100131268)	0.53	4.4	21.18	8.73e-23	1.95e-21	1.54e-18
RIMS2	8	103500610..104254430	0.88	4.41	21.27	2.86e-82	1.91e-80	5.04e-78
ZFPM2	8	104590733..105804539	5.11	4.5	22.61	1e-169	1.15e-167	1.77e-165
NUDCD1	8	complement(109240919..109334121)	81.2	1.28	2.43	8.55e-81	5.64e-79	1.51e-76
EXT1	8	complement(117794490..118111826)	45	1.06	2.08	3.84e-56	1.82e-54	6.78e-52
TNFRSF11B	8	complement(118923557..118951885)	0.58	-1	-2	0.000611	0.0027	1
GSDMC	8	complement(129748196..129786624)	0.15	1.42	2.68	0.00893	0.03	1
KCNK9	8	complement(139600838..139704109)	0.08	2.28	4.86	0.000345	0.00162	1
GPR20	8	complement(141356470..141367286)	0.44	-1.2	-2.3	0.00724	0.02	1
LY6E	8	143017982..143023832	638.04	1.88	3.68	6.96e-132	6.56e-130	1.23e-127
LY6S	8	complement(143041844..143045678)	0.08	3.49	11.27	0.00877	0.03	1
MAFA	8	complement(143419182..143430732)	0.57	-1.29	-2.45	1.17e-05	7.34e-05	0.21
GSDMD	8	143553207..143563062	86.01	1.42	2.68	2.78e-97	2.15e-95	4.91e-93
PARP10	8	complement(143977153..144012772)	218.13	5.34	40.57	0	0	0
GRINA	8	143990056..143993415	556.87	1.18	2.27	1.92e-56	9.18e-55	3.39e-52
JAK2	9	4984390..5129948	19.91	2.16	4.48	2.94e-203	3.65e-201	5.18e-199
CD274	9	5450503..5470566	20.98	4.73	26.46	0	0	0
PDCD1LG2	9	5510531..5571282	7.51	4.37	20.62	5.42e-129	4.97e-127	9.56e-125
MLANA	9	5890889..5910606	0.94	-1.19	-2.28	2.49e-05	0.000148	0.44
TTC39B	9	complement(15163622..15307360)	5.66	2.22	4.66	2.89e-107	2.37e-105	5.1e-103
DMRTA1	9	22446824..22455740	1.31	-1.11	-2.16	3.11e-12	3.91e-11	5.48e-08
RIGI	9	complement(32455302..32526208)	839.77	6.86	115.91	0	0	0
TAF1L	9	complement(32629454..32635669)	0.09	-2.58	-5.98	0.000294	0.00141	1
TMEM215	9	32783540..32789201	1.58	-1.14	-2.2	2.84e-11	3.33e-10	5.02e-07
CHMP5	9	33264879..33282070	179.85	1.16	2.24	4.84e-67	2.7e-65	8.53e-63
HRCT1	9	35906202..35907136	0.75	1.09	2.12	0.00369	0.01	1
SPAAR	9	35909490..35937153	0.15	1.86	3.64	0.00358	0.01	1
PAX5	9	complement(36833269..37034268)	0.63	5.32	39.91	1.75e-36	5.73e-35	3.1e-32
FRMPD1	9	37650954..37746904	0.09	1.24	2.36	0.01	0.03	1
TMC1	9	72521608..72838297	0.08	1.28	2.42	0.01	0.03	1
RORB	9	74497335..74693177	0.1	3.01	8.04	1.73e-09	1.74e-08	3.06e-05
GCNT1	9	76419850..76651203	6.14	1.19	2.28	2.25e-43	8.52e-42	3.97e-39
TLE4	9	79571773..79726882	28.35	1.15	2.22	6.94e-63	3.66e-61	1.23e-58
FRMD3	9	complement(83242990..83538546)	29.09	1.27	2.41	2.13e-76	1.32e-74	3.76e-72
ROR2	9	complement(91563091..91950228)	0.24	1.63	3.09	1.99e-06	1.4e-05	0.04
OMD	9	complement(92412380..92424471)	0.07	-2.48	-5.57	0.01	0.04	1
ECM2	9	complement(92493554..92536655)	0.08	-1.72	-3.29	0.01	0.03	1
TDRD7	9	97412096..97496125	207.41	2.77	6.84	0	0	0
TRIM14	9	complement(98069275..98119222)	270.4	2.94	7.67	0	0	0
ZNF618	9	113876282..114056593	53.99	1.04	2.06	4.02e-55	1.89e-53	7.1e-51
WHRN	9	complement(114402080..114505473)	5.37	1.64	3.11	3.37e-45	1.3e-43	5.95e-41
TNFSF8	9	complement(114893343..114930595)	0.11	-1.52	-2.88	0.0093	0.03	1
TRAF1	9	complement(120902393..120929173)	13.05	1.21	2.32	8.42e-42	3.12e-40	1.49e-37
LHX6	9	complement(122202577..122229626)	0.13	-1.31	-2.47	0.00509	0.02	1
FAM78A	9	complement(131258076..131277365)	0.56	-1.1	-2.15	3.47e-06	2.36e-05	0.06
NTNG2	9	132162058..132244526	5.48	2.09	4.27	1.63e-87	1.16e-85	2.88e-83
gene:ENSG00000284976	9	137217494..137219361	1.81	9.93	974.18	3.41e-05	0.000198	0.6
IL15RA	10	complement(5943639..5978187)	15	2.73	6.62	6.12e-185	7.45e-183	1.08e-180
GATA3	10	8045378..8075198	21.1	1.37	2.58	2.55e-76	1.58e-74	4.5e-72
OPTN	10	13099449..13138308	195.72	2.5	5.66	1.49e-305	2.88e-303	2.64e-301
FAM171A1	10	complement(15211643..15371289)	16.7	-1.48	-2.8	1.5e-66	8.29e-65	2.64e-62
KIAA1217	10	23694746..24547848	21.81	1.74	3.34	9.13e-142	9.21e-140	1.61e-137
GPR158	10	25174802..25602229	0.05	1.41	2.66	0.00831	0.03	1
APBB1IP	10	26438341..26567803	2.74	-1.2	-2.3	5.22e-17	9.13e-16	9.22e-13
MASTL	10	27154824..27187953	84.83	1.53	2.88	5.26e-114	4.53e-112	9.29e-110
RET	10	43077064..43130351	4.66	4.92	30.17	1.03e-211	1.32e-209	1.82e-207
SYT15	10	46578217..46594173	0.78	1.14	2.2	1.67e-08	1.52e-07	0.000295
SLC16A9	10	complement(59650764..59736002)	2.68	-1.05	-2.07	9.53e-14	1.35e-12	1.68e-09
ZNF365	10	62374192..62480288	0.83	-1.58	-2.99	1.07e-12	1.39e-11	1.89e-08
ADAMTS14	10	70672506..70762441	0.54	2.76	6.79	5.15e-18	9.6e-17	9.09e-14
IFIT2	10	89283694..89309271	870.12	9.27	618.97	0	0	0
IFIT3	10	89327307..89377473	903.84	8.08	270.46	0	0	0
IFIT1B	10	89378056..89385205	0.11	4.1	17.13	0.00229	0.00876	1
IFIT1	10	89392546..89406487	1284.83	8.91	479.9	0	0	0
IFIT5	10	89414568..89421605	103.08	3	7.98	0	0	0
PCGF5	10	91163012..91284337	47.22	1.2	2.3	7.51e-52	3.31e-50	1.33e-47
CPEB3	10	complement(92046692..92291078)	1.07	1.29	2.44	2.56e-15	4.01e-14	4.52e-11
CYP26A1	10	93073475..93077885	2.03	-1.49	-2.8	5.68e-14	8.15e-13	1e-09
FFAR4	10	93566665..93604480	1.76	-1.35	-2.55	1.34e-14	1.99e-13	2.37e-10
CYP2C19	10	94762681..94855547	0.05	1.82	3.52	0.00899	0.03	1
PDLIM1	10	complement(95237572..95291012)	636.54	1	2	2.42e-50	1.03e-48	4.27e-46
SORBS1	10	complement(95311771..95561414)	0.87	1.27	2.41	9.82e-21	2.05e-19	1.73e-16
BLNK	10	complement(96189171..96271587)	0.14	5.45	43.72	3.81e-08	3.32e-07	0.000672
PIK3AP1	10	complement(96593315..96720514)	35.27	3.9	14.9	0	0	0
gene:ENSG00000249967	10	97584374..97673910	0.15	6.34	81.24	0.00967	0.03	1
SLC25A28	10	complement(99610519..99622793)	88.75	2.33	5.04	5.15e-233	7.36e-231	9.09e-229
PAX2	10	100735396..100829944	2.23	3.75	13.49	2.07e-83	1.4e-81	3.66e-79
ELOVL3	10	102226299..102229589	1.33	3.02	8.09	5.08e-17	8.89e-16	8.96e-13
NFKB2	10	102394110..102402524	169.24	1.03	2.04	1.44e-53	6.62e-52	2.53e-49
NEURL1	10	103493705..103592546	0.13	-1.22	-2.33	0.00594	0.02	1
DUSP5	10	110497907..110511533	75.19	1.18	2.27	4.96e-67	2.76e-65	8.76e-63
GPAM	10	complement(112149865..112215377)	9.83	-1.13	-2.18	5.74e-53	2.6e-51	1.01e-48
ACSL5	10	112374116..112428379	15.86	2.06	4.16	7.25e-115	6.28e-113	1.28e-110
CASP7	10	113679162..113730907	100.17	1.56	2.95	6.83e-118	5.97e-116	1.21e-113
PLEKHS1	10	113751262..113783429	1.56	1.82	3.54	7.95e-30	2.17e-28	1.4e-25
AFAP1L2	10	complement(114294824..114404756)	25.03	-1.13	-2.19	7.7e-57	3.71e-55	1.36e-52
NANOS1	10	119029714..119033730	2.56	-1.7	-3.26	2.55e-28	6.67e-27	4.51e-24
DMBT1	10	122560665..122643736	0.19	-1.37	-2.58	9.34e-06	5.97e-05	0.16
INSYN2A	10	complement(127135426..127196591)	0.78	-1.61	-3.05	2.91e-15	4.53e-14	5.13e-11
ADGRA1	10	133087924..133131675	0.13	-2.04	-4.11	0.000469	0.00213	1
PGGHG	11	289126..296107	19.38	1.24	2.37	6.58e-29	1.74e-27	1.16e-24
IFITM2	11	303655..309397	333.58	2.57	5.93	5.56e-279	9.54e-277	9.81e-275
IFITM1	11	310041..315272	558.58	7.85	230.1	0	0	0
IFITM3	11	complement(319676..329475)	378.61	4.58	23.98	0	0	0
IRF7	11	complement(612553..615983)	498.51	6.05	66.17	0	0	0
KRTAP5-2	11	complement(1597177..1598294)	0.62	-1.13	-2.19	0.00686	0.02	1
ASCL2	11	complement(2268498..2270588)	0.11	2.12	4.35	0.02	0.04	1
CDKN1C	11	complement(2883213..2885775)	1.76	-1.06	-2.08	5.98e-07	4.51e-06	0.01
TRIM21	11	complement(4384897..4393702)	208.28	3.28	9.68	0	0	0
gene:ENSG00000239920	11	complement(5254392..5678434)	0.3	2.5	5.66	3.81e-05	0.00022	0.67
UBQLNL	11	complement(5514393..5518431)	0.21	2.78	6.86	9.03e-06	5.78e-05	0.16
TRIM6-TRIM34	11	5596725..5644398	2.33	1.16	2.24	7.9e-05	0.000428	1
TRIM34	11	5619764..5644398	28.43	2.16	4.48	8.2e-134	7.81e-132	1.45e-129
TRIM5	11	complement(5663195..5938619)	68.9	2.6	6.06	5.45E-311	0	9.63e-307
TRIM22	11	5689610..5737089	99.96	6.62	98.2	0	0	0
DCHS1	11	complement(6621330..6655809)	0.1	1.65	3.15	2.8e-05	0.000165	0.49
OLFML1	11	7485388..7511377	0.14	1.58	2.98	0.00696	0.02	1
LMO1	11	complement(8224309..8268716)	0.89	-1.72	-3.3	8.86e-07	6.54e-06	0.02
SCUBE2	11	complement(9019476..9138114)	0.24	1.03	2.05	0.000608	0.00269	1
DENND5A	11	complement(9138825..9265959)	93.68	1.42	2.67	6.41e-100	5.05e-98	1.13e-95
AMPD3	11	10308313..10507579	2.12	-1.09	-2.14	2.16e-17	3.89e-16	3.8e-13
DKK3	11	complement(11956207..12009769)	12.92	1.43	2.69	1.76e-92	1.31e-90	3.11e-88
SAA2	11	complement(18239223..18248668)	0.35	2.61	6.1	3.99e-07	3.08e-06	0.00704
SAA1	11	18266260..18269977	4.48	2.06	4.17	2.8e-22	6.19e-21	4.95e-18
ANO3	11	26188842..26663289	0.05	-1.41	-2.66	0.01	0.04	1
PRRG4	11	32829927..32858120	4.83	2.11	4.32	3.2e-60	1.64e-58	5.65e-56
LMO2	11	complement(33858576..33892076)	26.63	5.06	33.33	0	0	0
TSPAN18	11	44726465..44932423	2.62	-1.07	-2.1	8.39e-17	1.45e-15	1.48e-12
MDK	11	46380756..46383837	19.93	2.48	5.59	2.8e-134	2.69e-132	4.93e-130
AGBL2	11	complement(47659591..47715389)	2.11	1.8	3.48	1.3e-31	3.71e-30	2.29e-27
SMTNL1	11	57537595..57550272	4.82	7.38	166.94	5.58e-31	1.57e-29	9.85e-27
UBE2L6	11	complement(57551656..57568284)	715.35	4	15.96	0	0	0
SERPING1	11	57597387..57619171	0.75	7.82	226.3	3.52e-10	3.76e-09	6.21e-06
SLC15A3	11	complement(60937060..60952653)	23.67	9.6	777.71	2.78e-90	2.01e-88	4.91e-86
CHRM1	11	complement(62908679..62921807)	0.08	1.7	3.25	0.01	0.03	1
PLAAT4	11	63536808..63546462	59.85	3.75	13.47	6.01e-265	9.46e-263	1.06e-260
PLAAT2	11	complement(63552770..63563379)	15.81	5.91	60.02	1.85e-68	1.04e-66	3.27e-64
SLC22A11	11	64555690..64572875	0.42	1.13	2.18	7.09e-05	0.000388	1
CDC42BPG	11	complement(64823052..64844653)	3.41	-1.41	-2.65	1.37e-37	4.54e-36	2.41e-33
BATF2	11	complement(64987945..64997018)	138.36	6.78	109.81	0	0	0
C11orf86	11	66975277..66977009	11.49	-1.42	-2.67	6.35e-28	1.64e-26	1.12e-23
SYT12	11	67006778..67050863	2.09	-1.23	-2.34	3.19e-20	6.58e-19	5.64e-16
ACY3	11	complement(67642555..67650730)	14.48	2.23	4.68	2.99e-69	1.71e-67	5.28e-65
UNC93B1	11	complement(67991100..68004982)	217.42	1.48	2.8	4.86e-109	4.03e-107	8.58e-105
gene:ENSG00000287725	11	69072915..69162440	0.11	-1.71	-3.28	0.00714	0.02	1
IL18BP	11	71998613..72007315	14.88	2.45	5.46	1.32e-112	1.12e-110	2.34e-108
P2RY2	11	73218281..73242427	12.33	-1.66	-3.17	3.37e-104	2.67e-102	5.94e-100
SLCO2B1	11	75100563..75206549	0.36	-1	-2	0.000596	0.00265	1
ARRB1	11	complement(75260122..75351705)	11.58	-1.02	-2.03	5.43e-46	2.11e-44	9.59e-42
TSKU	11	76782251..76798153	423	1.14	2.21	2.53e-45	9.76e-44	4.47e-41
KCTD14	11	complement(78015715..78046191)	4.12	1.4	2.65	1.05e-21	2.29e-20	1.86e-17
HEPHL1	11	94021354..94114208	0.06	1.95	3.86	0.0011	0.0046	1
ENDOD1	11	95089846..95132645	81.21	1.78	3.44	1.43e-153	1.53e-151	2.52e-149
CNTN5	11	99020949..100358885	0.06	-1.62	-3.08	0.0052	0.02	1
TRPC6	11	complement(101451564..101872562)	0.34	-1.7	-3.24	2.14e-06	1.49e-05	0.04
BIRC3	11	102317484..102339403	108.32	1.84	3.57	1.04e-129	9.64e-128	1.83e-125
MMP13	11	complement(102942995..102955732)	0.58	7.03	131	1.89e-08	1.72e-07	0.000334
CASP4	11	complement(104942866..104969366)	70.58	1.82	3.53	1.22e-137	1.2e-135	2.15e-133
CASP1	11	complement(105025397..105035250)	19.03	5.25	38.17	0	0	0
CARD16	11	complement(105041326..105101431)	2.1	6.4	84.3	3.6e-11	4.16e-10	6.35e-07
GUCY1A2	11	complement(106674019..107018476)	0.74	-1.01	-2.02	6.05e-12	7.47e-11	1.07e-07
RAB39A	11	107928448..107963482	1.65	1.21	2.31	1.48e-09	1.5e-08	2.61e-05
ARHGAP20	11	complement(110577042..110713189)	0.43	1.41	2.65	1.44e-11	1.73e-10	2.54e-07
gene:ENSG00000258529	11	complement(111786286..111879425)	0.26	1.22	2.33	0.01	0.04	1
FXYD6	11	complement(117836976..117877486)	0.43	1.1	2.14	0.00049	0.00221	1
ABCG4	11	119149052..119162653	0.21	-1.08	-2.12	0.0047	0.02	1
POU2F3	11	120236640..120319945	0.18	1.5	2.83	0.00127	0.0052	1
FLI1	11	128686535..128813267	0.1	2.12	4.34	0.000523	0.00235	1
IQSEC3	12	66767..178455	0.13	6.25	76.34	1.03e-06	7.5e-06	0.02
gene:ENSG00000285901	12	4273762..4405490	0.43	1.38	2.6	2.01e-06	1.41e-05	0.04
AKAP3	12	complement(4615508..4649051)	0.6	1.58	2.98	1.3e-08	1.2e-07	0.00023
ANO2	12	complement(5531869..5946232)	0.1	4.94	30.66	0.000142	0.000728	1
TAPBPL	12	6451690..6466517	41.26	1.28	2.43	4.04e-63	2.14e-61	7.13e-59
GPR162	12	6821624..6829972	0.59	-1.06	-2.08	0.000304	0.00145	1
C1S	12	6988259..7071032	215.14	1.51	2.84	1.12e-113	9.53e-112	1.97e-109
C1R	12	complement(7080214..7092540)	318.87	1.44	2.71	1.56e-103	1.24e-101	2.76e-99
CLSTN3	12	7129698..7158945	20.67	1.08	2.11	5.41e-47	2.15e-45	9.55e-43
C3AR1	12	complement(8056844..8066359)	0.44	4.52	22.94	1.55e-14	2.3e-13	2.74e-10
CLEC2D	12	9664969..9699553	1.18	1.24	2.36	5.77e-18	1.07e-16	1.02e-13
CLEC2B	12	complement(9852369..9869386)	7.25	1.44	2.71	9.03e-21	1.89e-19	1.59e-16
CLEC7A	12	complement(10116777..10130258)	0.3	8.11	276.05	0.000584	0.0026	1
STYK1	12	complement(10618923..10674318)	0.64	1	2.01	2.28e-05	0.000136	0.4
TAS2R31	12	complement(11030387..11031407)	0.19	-2.74	-6.66	0.01	0.04	1
ETV6	12	11649674..11895377	32.41	1.22	2.33	1.38e-71	8.17e-70	2.43e-67
BCL2L14	12	12049844..12211084	0.16	3.13	8.74	1.32e-06	9.46e-06	0.02
GRIN2B	12	complement(13437942..13982002)	0.1	-1.09	-2.13	0.00013	0.000672	1
RERG	12	complement(15107783..15348675)	3.57	-1.99	-3.96	3.74e-42	1.4e-40	6.61e-38
FAR2	12	29149016..29341121	2.72	1.21	2.31	6.37e-21	1.34e-19	1.12e-16
TMTC1	12	complement(29500840..29784759)	0.21	1.75	3.36	4.07e-09	3.93e-08	7.19e-05
RHEBL1	12	complement(49064676..49070025)	3.88	1.29	2.45	5.57e-12	6.91e-11	9.83e-08
LIMA1	12	complement(50175788..50283520)	46.28	1.04	2.06	1.55e-53	7.15e-52	2.74e-49
METTL7A	12	50923472..50932510	0.4	-1.02	-2.03	0.000391	0.00182	1
SLC4A8	12	51391317..51515763	3.58	-1.03	-2.04	3.26e-36	1.05e-34	5.75e-32
ACVRL1	12	51906908..51923361	0.77	3.93	15.19	5.77e-35	1.81e-33	1.02e-30
KRT6B	12	complement(52446651..52452146)	0.07	2.4	5.29	0.01	0.03	1
HOXC5	12	54033050..54035361	1.55	-1.27	-2.42	4.44e-07	3.42e-06	0.00784
IL23A	12	56334174..56340410	1.32	3.29	9.79	6.19e-13	8.23e-12	1.09e-08
STAT2	12	complement(56341597..56360203)	278.46	4.39	20.92	0	0	0
RBMS2	12	56521820..56596193	49.68	1.11	2.15	2.95e-61	1.53e-59	5.21e-57
gene:ENSG00000258064	12	71674204..71698968	0.58	4.31	19.78	0.000273	0.00131	1
OTOGL	12	80099537..80380880	0.04	1.74	3.34	0.00293	0.01	1
PLEKHG7	12	92702843..92772455	0.74	4.85	28.89	1.12e-37	3.74e-36	1.98e-33
PLXNC1	12	94148577..94307675	0.8	2.08	4.23	1.35e-31	3.86e-30	2.38e-27
NR1H4	12	100473708..100564414	3.81	-1.05	-2.07	2.27e-18	4.29e-17	4.01e-14
GLT8D2	12	complement(103988987..104064183)	0.56	2.19	4.56	1.14e-09	1.17e-08	2.02e-05
APPL2	12	complement(105173297..105236203)	37.06	-1.19	-2.28	5.33e-65	2.92e-63	9.41e-61
TRAFD1	12	112125538..112153604	127.41	2.11	4.31	2.09e-213	2.73e-211	3.69e-209
RPH3A	12	112570380..112898881	0.69	1.62	3.07	4.04e-16	6.69e-15	7.12e-12
OAS1	12	112905856..112933219	452.14	5.35	40.76	0	0	0
OAS3	12	112938051..112976460	513.59	3.76	13.58	2.53e-288	4.48e-286	4.47e-284
OAS2	12	112978395..113011723	388.93	10.78	1762.6	0	0	0
NOS1	12	complement(117208142..117452170)	0.83	1.27	2.41	2.02e-16	3.42e-15	3.56e-12
KSR2	12	complement(117453012..117968990)	0.61	-1.29	-2.44	2.24e-21	4.8e-20	3.95e-17
CABP1	12	120640626..120667324	0.44	1.02	2.03	0.000349	0.00164	1
OASL	12	complement(121017763..121039246)	307.91	8.59	385.37	0	0	0
gene:ENSG00000284934	12	complement(122207662..122227534)	0.1	4.14	17.63	0.0041	0.01	1
HCAR2	12	complement(122701293..122703357)	1.12	1.74	3.34	1.6e-10	1.76e-09	2.83e-06
HCAR3	12	complement(122714756..122716811)	0.78	2.92	7.54	6.66e-14	9.52e-13	1.18e-09
SOHLH2	13	complement(36168217..36214588)	0.12	-3.79	-13.84	0.000267	0.00128	1
CCNA1	13	36431520..36442870	0.14	3.02	8.08	0.000423	0.00194	1
SMAD9	13	complement(36844831..36920887)	0.13	-1.31	-2.47	0.00584	0.02	1
EPSTI1	13	complement(42886388..42992271)	1.45	4.56	23.54	6.44e-40	2.29e-38	1.14e-35
ENOX1	13	complement(43213130..43786972)	4.64	1.01	2.01	7.7e-20	1.55e-18	1.36e-15
LPAR6	13	complement(48389567..48444704)	1.92	1.22	2.34	3e-09	2.93e-08	5.3e-05
PHF11	13	49495610..49528981	38.04	2.4	5.28	2.61e-227	3.55e-225	4.6e-223
KCNRG	13	50015254..50020922	1.02	-1.47	-2.78	1.54e-05	9.52e-05	0.27
UTP14C	13	52024691..52033600	0.12	4.16	17.9	0.000536	0.0024	1
PCDH17	13	57631744..57729311	0.05	6.84	114.3	0.00411	0.01	1
MYCBP2	13	complement(77042474..77327094)	23.08	1.11	2.17	2.17e-24	5.1e-23	3.83e-20
SCEL	13	77535674..77645263	2.98	-1.03	-2.05	9.82e-16	1.58e-14	1.73e-11
GPR180	13	94601857..94634661	9.44	1.17	2.25	5e-41	1.81e-39	8.83e-37
SLC10A2	13	complement(103043998..103066417)	0.24	-1.32	-2.49	0.00126	0.00516	1
TNFSF13B	13	108251240..108308484	5.99	6.5	90.72	7.6e-77	4.79e-75	1.34e-72
MYH7	14	complement(23412740..23435660)	0.07	4.27	19.25	2.63e-05	0.000156	0.46
PSME1	14	24136163..24138967	512.19	1.09	2.13	4.23e-60	2.17e-58	7.47e-56
PSME2	14	complement(24143362..24147570)	492.98	1.61	3.05	1.28e-128	1.16e-126	2.26e-124
RNF31	14	24146683..24160660	57.85	1.25	2.37	5.67e-75	3.48e-73	1e-70
gene:ENSG00000259529	14	24147548..24166452	13.04	1.16	2.23	4.45e-33	1.33e-31	7.86e-29
IRF9	14	24161234..24168043	89.48	4.12	17.36	0	0	0
REC8	14	24171853..24180257	11.9	3.01	8.04	6.57e-144	6.67e-142	1.16e-139
TGM1	14	complement(24249114..24264432)	1.33	1.18	2.27	1.05e-09	1.07e-08	1.84e-05
CIDEB	14	complement(24305187..24311430)	0.29	1.73	3.32	0.000108	0.000566	1
CBLN3	14	complement(24426545..24430954)	4.11	1.94	3.83	4.64e-28	1.2e-26	8.2e-24
EGLN3	14	complement(33924227..34462774)	5.14	-1.12	-2.17	6.15e-30	1.69e-28	1.08e-25
BAZ1A	14	complement(34752731..34875647)	101.59	1.18	2.26	3.29e-70	1.9e-68	5.81e-66
NFKBIA	14	complement(35401079..35404749)	112.39	1.12	2.18	8.54e-62	4.47e-60	1.51e-57
L2HGDH	14	complement(50237563..50312229)	37.5	1.5	2.83	3.26e-107	2.67e-105	5.76e-103
GNG2	14	51826195..51979342	0.85	-1.28	-2.43	2.15e-11	2.55e-10	3.79e-07
PELI2	14	56117814..56301524	2.55	-1.09	-2.13	1.39e-21	3.01e-20	2.46e-17
RTN1	14	complement(59595976..59870776)	0.2	1.36	2.57	0.000602	0.00267	1
SIX1	14	complement(60643421..60658259)	17.8	1.15	2.22	4.17e-57	2.02e-55	7.36e-53
gene:ENSG00000258989	14	61529128..61657964	0.26	2.36	5.15	0.00505	0.02	1
SYT16	14	61811974..62112550	0.41	-1.49	-2.8	1.18e-13	1.66e-12	2.08e-09
TMEM229B	14	complement(67447084..67533739)	6.09	4.18	18.12	1.73e-230	2.45e-228	3.05e-226
ZFYVE26	14	complement(67727374..67816590)	21.12	1.32	2.5	1.09e-70	6.35e-69	1.92e-66
SIPA1L1	14	71320449..71741229	22.04	1.08	2.12	6.74e-57	3.26e-55	1.19e-52
DPF3	14	complement(72609034..72894101)	0.08	-1.9	-3.74	5.67e-07	4.3e-06	0.01
ISM2	14	complement(77474394..77498816)	0.19	1.19	2.29	0.01	0.04	1
EML5	14	complement(88612431..88792953)	2.23	-1.19	-2.29	1.89e-26	4.68e-25	3.33e-22
RPS6KA5	14	complement(90847861..91060641)	5.41	1.24	2.36	9.21e-72	5.49e-70	1.63e-67
DGLUCY	14	91060333..91225632	21.92	1.12	2.18	2.93e-56	1.39e-54	5.17e-52
GPR68	14	complement(91232532..91253925)	0.63	1.77	3.41	6.77e-11	7.62e-10	1.19e-06
FBLN5	14	complement(91869411..91947987)	1.48	1.08	2.11	6.91e-11	7.77e-10	1.22e-06
PRIMA1	14	complement(93718298..93788485)	0.46	-1.06	-2.09	0.000396	0.00184	1
ASB2	14	complement(93934166..93976739)	0.19	-1.09	-2.13	0.00589	0.02	1
IFI27	14	94104836..94116695	265.98	10.04	1051.91	0	0	0
SERPINA3	14	94612384..94624055	0.67	1.07	2.1	1.86e-08	1.69e-07	0.000328
GSC	14	complement(94768223..94770113)	0.25	1.49	2.8	0.02	0.05	1
WARS1	14	complement(100333790..100376805)	348.66	2.36	5.13	1.39e-246	2.05e-244	2.45e-242
DIO3	14	101560139..101563452	1.12	1.32	2.5	8e-07	5.94e-06	0.01
ZBTB42	14	104800596..104804712	23.05	1.58	2.99	3.39e-87	2.38e-85	5.98e-83
GOLGA8S	15	23354748..23368341	0.05	-1.67	-3.19	0.02	0.05	1
SNURF	15	24954987..24977850	1.59	-1.03	-2.05	5.68e-05	0.000318	1
ATP10A	15	complement(25677273..25865184)	39.63	2.49	5.63	4.91e-293	8.78e-291	8.67e-289
GOLGA8F	15	28378621..28392021	0.21	-2.1	-4.27	1.37e-06	9.83e-06	0.02
GOLGA8G	15	complement(28519611..28533014)	0.17	-1.46	-2.75	0.000697	0.00304	1
TRPM1	15	complement(31001065..31161160)	0.02	3.38	10.43	0.02	0.04	1
GOLGA8N	15	32593456..32607310	0.83	-1.05	-2.06	1.61e-06	1.14e-05	0.03
PAK6	15	40217428..40277487	0.05	-1.92	-3.79	0.01	0.04	1
ANKRD63	15	complement(40278372..40283064)	0.49	-1.31	-2.48	7.94e-07	5.9e-06	0.01
PPP1R14D	15	complement(40815451..40828709)	2.33	1.19	2.29	2.13e-06	1.48e-05	0.04
gene:ENSG00000285920	15	41284007..41380996	0.21	-7.11	-138.14	0.00421	0.01	1
PLA2G4B	15	41837775..41848147	1.41	1.39	2.62	0.000179	0.000897	1
SPTBN5	15	complement(41848146..41894053)	1.14	3.33	10.04	3.61e-73	2.19e-71	6.38e-69
EHD4	15	complement(41895933..41972557)	72.34	2.18	4.53	7.85e-228	1.09e-225	1.38e-223
PLA2G4E	15	complement(41981394..42051190)	0.08	4.73	26.59	2.91e-06	1.99e-05	0.05
gene:ENSG00000258461	15	42348103..42412317	0.69	1.9	3.74	1.73e-16	2.94e-15	3.06e-12
CAPN3	15	42359498..42412949	0.56	1.98	3.95	5.49e-21	1.16e-19	9.7e-17
gene:ENSG00000285942	15	complement(42497395..42548786)	0.42	-1.03	-2.05	0.00367	0.01	1
TMEM62	15	43123279..43185144	62.74	1.49	2.82	1.36e-104	1.09e-102	2.4e-100
PATL2	15	complement(44665732..44711323)	1.11	3.92	15.13	2.09e-27	5.34e-26	3.69e-23
B2M	15	44711358..44718851	1175.32	1.68	3.21	1.14e-93	8.63e-92	2.02e-89
TRIM69	15	44728988..44767829	13.45	2.55	5.86	1.6e-137	1.56e-135	2.82e-133
DUOX2	15	complement(45092650..45114172)	0.07	2.82	7.05	6.58e-05	0.000363	1
DUOXA1	15	complement(45117366..45129938)	0.11	1.68	3.2	0.00995	0.03	1
C15orf48	15	45430579..45448761	34.6	2.06	4.17	1.47e-108	1.22e-106	2.6e-104
BLOC1S6	15	45587214..45615945	23.7	-1.29	-2.44	1.15e-52	5.11e-51	2.03e-48
SQOR	15	45631148..45691281	133.85	1.38	2.6	2.53e-93	1.9e-91	4.47e-89
GLDN	15	51341655..51408005	0.09	3.63	12.42	6.13e-07	4.62e-06	0.01
LYSMD2	15	complement(51723011..51751585)	38.71	1.34	2.53	1.09e-68	6.14e-67	1.92e-64
MYZAP	15	57591904..57685364	7.83	-1.48	-2.79	2.44e-31	6.95e-30	4.31e-27
ALDH1A2	15	complement(57953424..58497866)	0.04	3.17	8.98	0.00364	0.01	1
gene:ENSG00000249240	15	64841883..64930920	0.3	2.22	4.67	0.01	0.03	1
PML	15	73994673..74047827	118.57	3.58	11.95	0	0	0
NRG4	15	complement(75935969..76059795)	4.09	-1.15	-2.22	2.79e-24	6.54e-23	4.93e-20
LINGO1	15	complement(77613027..77820900)	3.2	1.41	2.66	1.35e-34	4.19e-33	2.39e-30
ADAMTSL3	15	83654088..84039842	1.06	1.9	3.73	3.94e-28	1.02e-26	6.96e-24
ISG20	15	88635670..88656483	329.33	6.37	82.74	0	0	0
HAPLN3	15	complement(88877294..88895597)	36.66	2.75	6.71	6.15e-296	1.11e-293	1.09e-291
PLIN1	15	complement(89664367..89679427)	0.32	1.78	3.43	1.76e-06	1.24e-05	0.03
SSTR5	16	1072747..1081454	0.91	-1.04	-2.05	4.26e-05	0.000243	0.75
MEIOB	16	complement(1833986..1872178)	1.11	-1.43	-2.7	3.01e-06	2.06e-05	0.05
HS3ST6	16	complement(1911475..1918415)	0.29	-2	-4.01	0.00269	0.01	1
ZG16B	16	2830253..2839585	1.22	-1.21	-2.31	3.68e-07	2.86e-06	0.0065
CORO7-PAM16	16	complement(4340251..4420494)	1.06	1.37	2.58	8.59e-07	6.35e-06	0.02
CIITA	16	10866222..10943021	2.09	2.52	5.74	3.13e-127	2.81e-125	5.52e-123
SOCS1	16	complement(11254417..11256204)	18.96	3.26	9.55	6.28e-134	6.01e-132	1.11e-129
CLEC19A	16	19285731..19322145	0.27	-1.61	-3.05	0.000187	0.000934	1
ACSM5	16	20409534..20441336	0.04	3.7	12.96	0.00587	0.02	1
ANKS4B	16	21233699..21253850	0.33	-1	-2	0.00166	0.00661	1
SBK1	16	28259246..28323849	2.64	1.62	3.07	1.09e-38	3.76e-37	1.92e-34
NUPR1	16	complement(28532708..28539008)	0.05	3.24	9.43	0.000381	0.00177	1
PRRT2	16	29811382..29815892	3.45	2.3	4.93	6.65e-55	3.11e-53	1.17e-50
TBX6	16	complement(30085793..30091924)	0.26	-1.51	-2.84	0.000289	0.00138	1
TP53TG3B	16	33360841..33363478	0.31	-1.76	-3.38	0.000942	0.004	1
ABCC12	16	complement(48080882..48156018)	0.03	-1.78	-3.42	0.0078	0.03	1
N4BP1	16	complement(48538726..48620148)	47.04	1.41	2.65	1.61e-96	1.24e-94	2.85e-92
CBLN1	16	complement(49277917..49281838)	0.11	-1.94	-3.83	0.00774	0.03	1
NOD2	16	50693588..50733077	0.1	5.52	45.82	2.27e-05	0.000136	0.4
MT2A	16	56608584..56609497	2320.18	2.15	4.43	6.7e-229	9.34e-227	1.18e-224
NLRC5	16	56989485..57083531	81.03	4.33	20.1	0	0	0
CCL22	16	57358783..57366189	0.11	3.84	14.36	0.000165	0.000831	1
CX3CL1	16	57372477..57385044	2.07	4.91	30.03	7.21e-82	4.81e-80	1.27e-77
CMTM4	16	complement(66614750..66696743)	48.26	-1.19	-2.28	7.01e-70	4.02e-68	1.24e-65
TRADD	16	complement(67154185..67159909)	60.87	1.11	2.16	1.45e-57	7.13e-56	2.56e-53
EXOC3L1	16	complement(67184379..67190185)	8.41	5.55	46.83	1.41e-141	1.41e-139	2.49e-137
CTRL	16	complement(67927640..67932365)	5.11	1.84	3.59	2.92e-23	6.66e-22	5.15e-19
gene:ENSG00000261884	16	complement(67929614..67936017)	8.73	1.43	2.69	1.43e-14	2.12e-13	2.52e-10
PSMB10	16	complement(67934506..67936864)	267.03	2.17	4.5	3.02e-218	4.01e-216	5.33e-214
SMPD3	16	complement(68358327..68448508)	0.73	1.06	2.08	4.24e-08	3.68e-07	0.000748
CDH3	16	68636189..68727468	0.25	1.13	2.19	0.000121	0.000631	1
CHST4	16	71525233..71538748	0.48	-1.1	-2.15	0.00116	0.0048	1
MLKL	16	complement(74671855..74700960)	122.23	1.96	3.9	1.67e-183	1.99e-181	2.94e-179
VAT1L	16	77788564..77980107	0.04	2.71	6.54	0.01	0.04	1
BCO1	16	81238689..81291142	16.67	1.4	2.64	1.69e-64	9.15e-63	2.99e-60
GAN	16	81314944..81390809	6.38	-1.08	-2.11	1.2e-39	4.24e-38	2.11e-35
CRISPLD2	16	84819985..84920768	15.01	-1.17	-2.25	3.91e-48	1.58e-46	6.91e-44
IRF8	16	85899116..85922606	0.93	1.94	3.84	9.42e-21	1.97e-19	1.66e-16
FOXF1	16	86510527..86515422	0.28	6.3	78.72	6.02e-07	4.54e-06	0.01
RFLNB	17	complement(439978..445939)	27.11	-1.82	-3.54	1.44e-126	1.28e-124	2.54e-122
SCARF1	17	complement(1633858..1645744)	0.37	1.4	2.63	0.000102	0.000539	1
RILP	17	complement(1646145..1649866)	24.21	1.49	2.81	1.78e-57	8.69e-56	3.14e-53
RTN4RL1	17	complement(1934677..2025334)	1.76	-1.06	-2.08	2.51e-09	2.47e-08	4.44e-05
ASPA	17	3472374..3503405	0.07	1.93	3.82	0.00125	0.00514	1
TRPV3	17	complement(3510502..3557812)	0.16	-1.12	-2.18	0.00195	0.00759	1
ANKFY1	17	complement(4163821..4263995)	142.91	1.24	2.36	1.13e-69	6.47e-68	2e-65
CXCL16	17	complement(4733533..4739928)	85.01	1.34	2.52	1.23e-85	8.53e-84	2.18e-81
ZMYND15	17	4739833..4746119	7.72	2.55	5.86	8.7e-84	5.95e-82	1.54e-79
AIPL1	17	complement(6393693..6435199)	0.54	9.27	618.23	7.78e-05	0.000423	1
PITPNM3	17	complement(6451263..6556555)	16.41	-1.46	-2.76	1.01e-93	7.69e-92	1.79e-89
XAF1	17	6755447..6775647	116.52	12.91	7721.27	2.47e-162	2.75e-160	4.36e-158
FBXO39	17	6776215..6797101	0.17	5.32	39.94	4.02e-05	0.000231	0.71
CHRNB1	17	7445061..7457710	7.94	1.18	2.27	2.01e-30	5.6e-29	3.55e-26
CD68	17	7579491..7582111	256.03	2.49	5.62	1.96e-297	3.57e-295	3.45e-293
HES7	17	complement(8120592..8124106)	1.17	2.21	4.63	1.87e-14	2.77e-13	3.3e-10
DNAH9	17	11598470..11969748	0.00846	3.38	10.43	0.01	0.04	1
RASD1	17	complement(17494437..17496395)	0.61	-1.27	-2.42	0.000361	0.00169	1
LGALS9C	17	18476737..18494945	1	1.35	2.56	2.24e-06	1.55e-05	0.04
LGALS9B	17	complement(20449395..20467539)	2.19	1.72	3.3	1.75e-16	2.97e-15	3.09e-12
LGALS9	17	27629798..27649560	93.47	6.66	100.84	0	0	0
NOS2	17	complement(27756766..27800529)	0.5	3.41	10.63	2.13e-25	5.17e-24	3.76e-21
EVI2A	17	complement(31316410..31321749)	0.25	-1.48	-2.78	0.00246	0.00934	1
CCL2	17	34255274..34257208	60.55	1.24	2.37	7.76e-60	3.96e-58	1.37e-55
SLFN5	17	35243071..35273655	40.2	2.6	6.07	3e-265	4.76e-263	5.29e-261
SLFN11	17	complement(35350305..35373701)	13.35	1.19	2.28	1.99e-60	1.02e-58	3.5e-56
SLFN12	17	complement(35410922..35433283)	0.14	1.43	2.7	0.01	0.03	1
SLFN12L	17	complement(35464249..35537678)	0.1	3.59	12.07	1.5e-13	2.09e-12	2.64e-09
CCL5	17	complement(35871491..35880793)	1.07	2.89	7.43	1.95e-09	1.94e-08	3.44e-05
TBC1D3D	17	38003976..38014908	0.1	4.1	17.17	0.00215	0.00831	1
GSDMB	17	complement(39904595..39919854)	12.5	3.44	10.85	1.28e-124	1.13e-122	2.26e-120
KRT27	17	complement(40776808..40782550)	0.11	1.91	3.76	0.02	0.04	1
KRT39	17	complement(40958417..40966948)	0.32	3.34	10.11	1.28e-06	9.23e-06	0.02
KRT33B	17	complement(41363498..41369813)	0.31	-1.75	-3.36	0.00244	0.00927	1
CNP	17	41966763..41977740	328.93	1.96	3.9	1.29e-173	1.5e-171	2.27e-169
DHX58	17	complement(42101404..42112714)	37.7	8.67	406.99	6.13e-212	7.9e-210	1.08e-207
IFI35	17	43006740..43014456	766.73	4.32	19.91	0	0	0
TMEM106A	17	43211835..43220041	8.22	1.71	3.28	4.35e-66	2.4e-64	7.68e-62
CCDC200	17	complement(43216941..43305397)	0.38	2.03	4.08	1.52e-07	1.24e-06	0.00269
CFAP97D1	17	43780435..43787620	0.07	-2.08	-4.22	0.00709	0.02	1
C1QL1	17	complement(44959693..44968303)	48.27	1.13	2.19	3.95e-55	1.87e-53	6.98e-51
SPATA32	17	complement(45254393..45262094)	1.26	1.16	2.23	7.65e-07	5.7e-06	0.01
MAP3K14	17	complement(45263119..45317029)	187.56	1.01	2.02	1.02e-47	4.1e-46	1.8e-43
PRR15L	17	complement(47951967..47957883)	2.8	-1.11	-2.15	7.22e-09	6.79e-08	0.000127
SKAP1	17	complement(48133442..48430275)	0.3	2.03	4.08	7.46e-06	4.84e-05	0.13
HOXB4	17	complement(48575507..48578350)	2.15	1.85	3.6	2.57e-17	4.61e-16	4.53e-13
TTLL6	17	complement(48762234..48817229)	4.45	1.19	2.28	9.3e-27	2.34e-25	1.64e-22
CALCOCO2	17	48831018..48866522	101.62	1.11	2.15	1.37e-61	7.12e-60	2.42e-57
PHOSPHO1	17	complement(49223366..49230787)	0.44	-1.04	-2.05	0.00285	0.01	1
NGFR	17	49495293..49515008	0.53	1.15	2.22	5.73e-06	3.78e-05	0.1
NXPH3	17	49575871..49583827	0.1	1.48	2.8	0.00158	0.00633	1
TMEM92	17	50271406..50281485	54.82	1.7	3.24	4.84e-130	4.51e-128	8.54e-126
HLF	17	55264960..55325187	1.7	-1.14	-2.2	7.63e-16	1.24e-14	1.35e-11
C17orf67	17	complement(56791913..56838773)	16.76	1.46	2.75	2.91e-57	1.42e-55	5.13e-53
TRIM25	17	complement(56836387..56914080)	229.63	2.18	4.54	1.23e-136	1.2e-134	2.17e-132
TSPOAP1	17	complement(58301228..58328795)	0.21	2.05	4.14	1.74e-09	1.75e-08	3.07e-05
SEPTIN4	17	complement(58520250..58544368)	3.24	2.21	4.64	6.16e-75	3.77e-73	1.09e-70
SSTR2	17	73165010..73176633	0.72	2.11	4.31	2.83e-29	7.57e-28	4.99e-25
FOXJ1	17	complement(76136333..76141245)	0.41	-1.45	-2.74	0.000139	0.000714	1
RHBDF2	17	complement(76470891..76501790)	66.04	1.04	2.05	1.23e-53	5.7e-52	2.18e-49
TMC8	17	78130770..78142968	0.95	1.63	3.09	2.31e-15	3.62e-14	4.07e-11
SOCS3	17	complement(78356778..78360077)	42.76	1.03	2.05	1.21e-49	5.11e-48	2.14e-45
CYTH1	17	complement(78674048..78782297)	48.02	1.35	2.54	1.05e-86	7.34e-85	1.86e-82
LGALS3BP	17	complement(78971238..78979947)	1368.7	1.41	2.65	1.32e-46	5.22e-45	2.34e-42
RNF213	17	80260852..80398794	428.21	2.85	7.19	7.5e-63	3.94e-61	1.32e-58
SECTM1	17	complement(82321024..82334074)	1.28	3.57	11.9	4.85e-31	1.37e-29	8.56e-27
TEX19	17	82359247..82363775	1.45	1.07	2.1	5.4e-07	4.11e-06	0.00953
HEXD	17	82418318..82442645	44.32	1.19	2.29	7.62e-67	4.23e-65	1.34e-62
SMCHD1	18	2655726..2805017	47.91	1.06	2.09	2.86e-46	1.12e-44	5.05e-42
L3MBTL4	18	complement(5954706..6415237)	0.08	2.61	6.1	1.12e-05	7.08e-05	0.2
LAMA1	18	complement(6941742..7117797)	0.06	1.71	3.27	0.00193	0.00754	1
GATA6	18	22169589..22202528	12.53	1.13	2.19	8.48e-42	3.13e-40	1.5e-37
DSG4	18	31376777..31414912	0.03	-3.36	-10.28	0.01	0.03	1
B4GALT6	18	complement(31622246..31685836)	8.83	-1.13	-2.18	8.45e-40	3e-38	1.49e-35
SLC14A1	18	45687025..45752520	0.08	-2.47	-5.52	0.000198	0.000982	1
LIPG	18	49560699..49599185	0.13	1.92	3.78	6.38e-09	6.02e-08	0.000113
TCF4	18	complement(55222185..55664787)	3.79	1.12	2.17	5.99e-42	2.23e-40	1.06e-37
RNF152	18	complement(61808067..61894247)	0.08	1.17	2.25	0.00375	0.01	1
ZCCHC2	18	62523025..62587709	16.54	1.42	2.68	1.52e-93	1.14e-91	2.67e-89
CBLN2	18	complement(72536680..72638521)	2.99	-1.28	-2.44	2.04e-18	3.85e-17	3.6e-14
PEAK3	19	complement(2274631..2282175)	0.14	1.65	3.14	0.00439	0.02	1
MFSD12	19	complement(3538261..3574290)	111.03	1.09	2.12	1.05e-58	5.23e-57	1.85e-54
LRG1	19	complement(4536402..4540036)	1.61	1.76	3.39	1.38e-15	2.19e-14	2.43e-11
TICAM1	19	complement(4815932..4831712)	17.04	1.01	2.01	4.49e-32	1.3e-30	7.92e-28
TNFSF14	19	complement(6661253..6670588)	2.46	1.24	2.37	2.67e-17	4.79e-16	4.72e-13
ADGRE1	19	6887566..6940459	23.11	1.89	3.72	8.97e-113	7.62e-111	1.58e-108
CCL25	19	8052318..8062660	0.09	5.73	53.06	0.02	0.05	1
SHFL	19	10086122..10093252	165.94	4.5	22.61	0	0	0
S1PR2	19	complement(10221433..10231331)	5.8	1.86	3.63	4.21e-64	2.26e-62	7.43e-60
ICAM1	19	10271093..10286615	1.06	1.21	2.31	3.08e-10	3.31e-09	5.44e-06
NFIX	19	12995475..13098796	42.34	1.37	2.58	3.88e-90	2.79e-88	6.84e-86
CACNA1A	19	complement(13206442..13633025)	0.06	1.07	2.09	0.00513	0.02	1
HSH2D	19	16134028..16158575	17.72	7.16	142.73	4.38e-220	5.87e-218	7.74e-216
CCDC194	19	complement(17387196..17394196)	0.91	7.41	169.82	1.03e-14	1.55e-13	1.82e-10
BST2	19	complement(17402939..17405630)	255.8	6.59	96.55	0	0	0
IL12RB1	19	complement(18058995..18098944)	0.17	7.6	193.96	0.00136	0.00551	1
gene:ENSG00000268173	19	18153158..18178117	8.45	1.87	3.65	2.17e-47	8.67e-46	3.83e-43
IFI30	19	18173162..18178117	159.03	2.13	4.37	2.58e-200	3.19e-198	4.56e-196
FXYD3	19	35115823..35124324	0.11	2.64	6.23	0.00122	0.00502	1
IGFLR1	19	complement(35738801..35742453)	21.37	1.26	2.4	4.72e-57	2.29e-55	8.33e-53
KIRREL2	19	35855861..35867136	0.36	1.06	2.09	0.000563	0.00251	1
CATSPERG	19	38335775..38370943	0.34	1.31	2.48	4.67e-06	3.12e-05	0.08
IFNL3	19	complement(39243455..39245250)	0.59	5.54	46.68	1.74e-05	0.000106	0.31
IFNL4	19	complement(39246314..39248856)	0.14	6.03	65.28	0.01	0.04	1
IFNL2	19	39268396..39270188	0.65	7.48	178.5	0.00162	0.00645	1
IFNL1	19	39296407..39298673	0.64	7.18	145.19	0.0026	0.00978	1
gene:ENSG00000255730	19	41350853..41425001	0.1	5.9	59.64	0.02	0.05	1
ERFL	19	complement(41907704..41928449)	0.41	1.05	2.08	0.00461	0.02	1
GRIK5	19	complement(41998321..42070206)	0.82	1.18	2.27	1.99e-10	2.16e-09	3.51e-06
CXCL17	19	complement(42428278..42442946)	0.11	3.26	9.59	0.02	0.04	1
CEACAM1	19	complement(42507304..42561234)	116.92	4.64	25.01	0	0	0
CD177	19	43353686..43363172	0.2	-1.84	-3.58	0.00187	0.00735	1
PINLYP	19	43575801..43583964	0.76	2.16	4.48	1.68e-11	2.01e-10	2.97e-07
PLAUR	19	complement(43646095..43670547)	86.13	1.21	2.32	4.74e-67	2.66e-65	8.36e-63
LYPD5	19	complement(43785874..43827206)	1.29	3.64	12.47	6.63e-38	2.23e-36	1.17e-33
ZNF296	19	complement(45071500..45076478)	26.33	1.44	2.72	1.07e-59	5.42e-58	1.89e-55
GIPR	19	45668221..45683722	0.86	-1.08	-2.12	3.8e-07	2.95e-06	0.00671
PTGIR	19	complement(46620468..46625089)	0.25	5.63	49.38	1.75e-05	0.000107	0.31
PRKD2	19	complement(46674275..46717127)	209.85	2.47	5.52	1.56e-277	2.59e-275	2.75e-273
BBC3	19	complement(47220822..47232766)	41.91	1.3	2.46	1.02e-63	5.41e-62	1.79e-59
SLC8A2	19	complement(47428017..47471893)	0.85	3.36	10.29	2.19e-35	6.95e-34	3.86e-31
NAPA	19	complement(47487637..47515091)	335.99	1.39	2.63	5.89e-97	4.53e-95	1.04e-92
SULT2B1	19	48552172..48599425	7.25	-1.26	-2.39	1.04e-19	2.09e-18	1.84e-15
PLEKHA4	19	complement(48837092..48868617)	76.84	8.05	264.94	0	0	0
NTF4	19	complement(49061066..49065076)	0.42	-1.12	-2.17	0.00195	0.00759	1
FLT3LG	19	49474207..49486231	8.97	2.92	7.58	5.68e-112	4.75e-110	1e-107
MED25	19	49818282..49840383	114.93	1.04	2.06	5.22e-55	2.45e-53	9.21e-51
IL4I1	19	complement(49889654..49929539)	21.28	4.24	18.94	1.9e-304	3.62e-302	3.36e-300
KLK10	19	complement(51012739..51020175)	0.66	4.44	21.76	9.62e-22	2.09e-20	1.7e-17
IGLON5	19	51311644..51330891	0.57	1.22	2.32	6.97e-06	4.54e-05	0.12
VSIG10L	19	complement(51331536..51342139)	19	1.21	2.31	1.35e-57	6.65e-56	2.38e-53
PRKCG	19	53879190..53907652	1.9	1.36	2.57	1.92e-14	2.84e-13	3.39e-10
CACNG8	19	53962937..53990215	7.39	2.19	4.56	9.06e-76	5.59e-74	1.6e-71
CACNG6	19	53991637..54012666	12.11	2.26	4.8	6.26e-94	4.77e-92	1.11e-89
RBCK1	20	407498..432139	241.55	1.82	3.53	6.6e-153	7.03e-151	1.17e-148
SIRPB2	20	complement(1470741..1491587)	0.23	3.95	15.44	5.92e-09	5.61e-08	0.000105
gene:ENSG00000241690	20	2814968..2818066	0.53	2.26	4.78	2.74e-06	1.88e-05	0.05
C20orf141	20	2814987..2815833	1.11	2.18	4.54	1.07e-06	7.78e-06	0.02
SIGLEC1	20	complement(3686970..3712600)	0.03	2.81	7.01	0.00286	0.01	1
SPTLC3	20	13008972..13169103	0.33	1.29	2.45	1.28e-07	1.05e-06	0.00226
RRBP1	20	complement(17613678..17682295)	652.15	1.57	2.97	2.32e-54	1.08e-52	4.1e-50
NKX2-2	20	complement(21511017..21514064)	0.22	4.44	21.7	1.35e-05	8.38e-05	0.24
SYNDIG1	20	24469629..24666616	0.84	-1.24	-2.36	8.29e-06	5.34e-05	0.15
VSX1	20	complement(25070885..25082141)	1.21	-1.23	-2.35	4.57e-10	4.83e-09	8.07e-06
FOXS1	20	complement(31844303..31845604)	0.27	-2.71	-6.56	0.000862	0.00369	1
CNBD2	20	35954564..36030700	0.34	-2.44	-5.41	1.92e-09	1.91e-08	3.38e-05
TLDC2	20	36876121..36894235	1.63	4.11	17.28	3.59e-29	9.59e-28	6.33e-25
SAMHD1	20	complement(36890229..36951893)	179.6	3.73	13.23	0	0	0
TGM2	20	complement(38127385..38166578)	1855.16	2.22	4.65	8.53e-106	6.9e-104	1.51e-101
LBP	20	38346482..38377013	1.19	1.57	2.98	7.63e-09	7.17e-08	0.000135
PPP1R16B	20	38805697..38923024	0.33	-1.05	-2.06	4.64e-05	0.000264	0.82
RIMS4	20	complement(44751808..44810546)	0.72	-1.25	-2.38	2.75e-09	2.69e-08	4.85e-05
CD40	20	46118271..46129863	6.02	2.27	4.82	1.54e-50	6.56e-49	2.71e-46
PREX1	20	complement(48624252..48827999)	13.29	-1.08	-2.11	2.89e-51	1.26e-49	5.1e-47
ZNFX1	20	complement(49237946..49278426)	295.18	2.79	6.92	8.13e-189	9.96e-187	1.43e-184
KCNB1	20	complement(49293394..49484297)	0.18	-1.86	-3.64	3.16e-10	3.39e-09	5.58e-06
RNF114	20	49936336..49953885	191.62	1.25	2.38	4.6e-78	2.91e-76	8.11e-74
NFATC2	20	complement(51386957..51562831)	0.78	-1.25	-2.39	7.51e-12	9.2e-11	1.33e-07
BCAS1	20	complement(53936777..54070594)	0.41	-1.07	-2.1	5.85e-08	5e-07	0.00103
ZBP1	20	complement(57603846..57620576)	15.8	11	2050.33	1.06e-31	3.06e-30	1.87e-27
STX16-NPEPL1	20	58651434..58715410	0.2	1.85	3.61	0.01	0.04	1
OGFR	20	62804835..62814000	212.89	2.22	4.67	4.94e-244	7.19e-242	8.73e-240
HELZ2	20	complement(63558086..63574239)	303.1	5.46	44.07	0	0	0
CBR3	21	36135079..36146562	57.33	1.79	3.45	3.85e-89	2.76e-87	6.8e-85
CLDN14	21	complement(36460621..36576569)	0.13	1.76	3.39	0.00711	0.02	1
KCNJ6	21	complement(37607373..38121345)	0.09	-1.47	-2.78	2.48e-07	1.96e-06	0.00438
KCNJ15	21	38155549..38307357	0.03	1.72	3.29	0.00612	0.02	1
GET1-SH3BGR	21	39380332..39515506	0.5	-1.29	-2.44	0.02	0.05	1
MX2	21	41361999..41409393	238.35	9.87	932.58	0	0	0
MX1	21	41420020..41470071	853.09	9.78	879.66	0	0	0
TMPRSS3	21	complement(42371887..42396091)	0.55	1.47	2.76	2.82e-07	2.21e-06	0.00498
LRRC3	21	44455510..44462196	4.84	1.39	2.62	9.84e-42	3.63e-40	1.74e-37
BCL2L13	22	17628855..17730855	59.79	1.47	2.77	5.62e-106	4.57e-104	9.92e-102
TUBA8	22	18110100..18146683	0.33	2.39	5.26	4.52e-12	5.62e-11	7.98e-08
USP18	22	18150118..18177397	399.17	5.14	35.29	0	0	0
MYO18B	22	25742144..26031045	0.08	-1.12	-2.18	0.00517	0.02	1
ASPHD2	22	26429260..26445015	5.04	1.39	2.61	1.25e-39	4.43e-38	2.21e-35
MN1	22	complement(27748277..27801756)	5.83	-1.12	-2.18	3.88e-38	1.32e-36	6.84e-34
RFPL1	22	29438583..29442455	0.26	2.03	4.08	0.000591	0.00263	1
NEFH	22	29480218..29491390	0.32	1.04	2.05	0.000279	0.00134	1
TCN2	22	30607003..30627271	46.6	1.02	2.02	2.99e-48	1.21e-46	5.27e-44
SLC5A1	22	32043261..32113029	0.13	1.03	2.05	0.01	0.04	1
RFPL2	22	complement(32190435..32205073)	0.33	1.37	2.58	0.00209	0.0081	1
HMOX1	22	35380361..35394214	226.83	1	2	1.15e-50	4.9e-49	2.02e-46
APOL6	22	35648446..35668404	252.25	4.02	16.2	0	0	0
APOL3	22	complement(36140329..36166177)	15.35	8.6	387.23	3.47e-161	3.81e-159	6.12e-157
APOL4	22	complement(36189124..36204840)	0.64	9.63	792.36	4.05e-05	0.000232	0.71
APOL2	22	complement(36226209..36239954)	251.27	3.44	10.85	0	0	0
APOL1	22	36253071..36267530	308.94	4.28	19.43	0	0	0
ELFN2_2	22	complement(37367960..37427479)	9.73	-1.18	-2.26	1.57e-49	6.6e-48	2.78e-45
GTPBP1	22	38705742..38738299	55.15	1.92	3.79	8.42e-176	9.89e-174	1.49e-171
APOBEC3A	22	38952741..38963184	0.42	3.2	9.21	9.83e-07	7.19e-06	0.02
APOBEC3D	22	39021113..39033277	0.52	1.32	2.5	1.57e-05	9.66e-05	0.28
APOBEC3F	22	39040604..39055972	41.83	3.48	11.14	0	0	0
APOBEC3G	22	39077067..39087743	0.51	7.85	230.25	0.00091	0.00387	1
CACNA1I	22	39570753..39689735	2.99	3.61	12.18	1.2e-169	1.36e-167	2.12e-165
CSDC2	22	41561010..41577741	0.38	-1.59	-3.01	4.26e-05	0.000243	0.75
EFCAB6	22	complement(43528744..43812337)	0.58	-1.05	-2.07	2.29e-06	1.59e-05	0.04
PNPLA3	22	43923792..43964488	1.21	-1.42	-2.68	2.69e-11	3.16e-10	4.75e-07
CERK	22	complement(46684410..46738252)	53.39	-1.86	-3.63	2.91e-158	3.16e-156	5.13e-154
IL17REL	22	complement(49991811..50012765)	0.03	-3.45	-10.9	0.01	0.03	1
SCO2	22	complement(50523568..50526461)	53.6	1.14	2.2	3.98e-40	1.42e-38	7.02e-36
TYMP	22	complement(50525752..50530032)	260.97	3.79	13.81	0	0	0
ODF3B	22	complement(50529710..50532506)	38.02	3.71	13.08	8.94e-228	1.23e-225	1.58e-223
KLHDC7B	22	50545899..50551023	0.61	5.99	63.54	9.4e-20	1.88e-18	1.66e-15
CPT1B	22	complement(50568861..50578465)	18.41	1.22	2.33	6.08e-23	1.37e-21	1.07e-18
CHKB-CPT1B	22	complement(50568869..50582965)	12.28	1.08	2.11	5.17e-19	1e-17	9.12e-15
MAPK8IP2	22	50600793..50613981	5.53	1.91	3.77	1.14e-83	7.73e-82	2.01e-79
P2RY8_1	X	complement(1462581..1537185)	0.1	2.71	6.53	5.73e-05	0.000321	1
STS	X	7147237..7804358	26.51	1.2	2.3	1.96e-70	1.13e-68	3.46e-66
ACE2	X	complement(15494566..15607236)	0.47	8.46	352.72	8.22e-12	1e-10	1.45e-07
gene:ENSG00000285602	X	complement(15561047..15675608)	0.16	2.14	4.41	0.000123	0.000637	1
CLTRN	X	complement(15627318..15675012)	2.25	2.61	6.11	3.44e-28	8.93e-27	6.07e-24
GRPR	X	16123565..16153518	0.44	-1.1	-2.15	0.00112	0.00467	1
CDKL5	X	18425583..18653629	13.58	1.65	3.14	1.19e-128	1.09e-126	2.11e-124
DMD	X	complement(31097677..33339609)	0.00955	2.07	4.19	0.00889	0.03	1
LANCL3	X	37571569..37684463	0.08	-1.24	-2.36	0.00123	0.00505	1
CXorf38	X	complement(40626921..40647561)	21.03	1.06	2.09	8.38e-53	3.76e-51	1.48e-48
RP2	X	46837043..46882358	25.63	1.07	2.1	6.12e-52	2.71e-50	1.08e-47
SLC38A5	X	complement(48458537..48470260)	0.38	2.09	4.26	8.43e-09	7.88e-08	0.000149
FAM156B	X	52891306..52908560	6.63	1.01	2.01	0.000229	0.00112	1
IL2RG	X	complement(71107404..71112108)	0.51	1.02	2.02	0.00548	0.02	1
CYSLTR1	X	complement(78271468..78327691)	0.14	3.65	12.53	4.03e-05	0.000231	0.71
HDX	X	complement(84317874..84502479)	3.51	2.06	4.16	8.91e-73	5.36e-71	1.57e-68
NAP1L3	X	complement(93670930..93673578)	0.57	-1.09	-2.12	0.000201	0.000996	1
NOX1	X	complement(100843324..100874359)	0.15	1.32	2.5	0.01	0.04	1
ARMCX4	X	101418287..101533459	0.11	-1.08	-2.11	0.000894	0.00381	1
RNF128	X	106693794..106797016	0.37	-1.04	-2.06	0.00345	0.01	1
LRCH2	X	complement(115110616..115234096)	0.18	3.73	13.31	1.28e-09	1.3e-08	2.27e-05
APLN	X	complement(129645259..129654956)	1.7	-1.16	-2.23	4.72e-10	4.98e-09	8.32e-06
CCDC160	X	134237047..134246842	0.17	1.35	2.56	0.01	0.04	1
PABIR3	X	134796395..134854835	3.18	2.05	4.15	1.94e-71	1.15e-69	3.42e-67
SMIM10L2B	X	complement(135094985..135098712)	0.3	-1.54	-2.9	0.00018	0.000902	1
INTS6L	X	135520659..135582510	0.61	1.33	2.52	4.83e-08	4.17e-07	0.000853
ARHGEF6	X	complement(136665547..136780932)	0.59	2.23	4.69	1.1e-17	2.01e-16	1.95e-13
FMR1	X	147911919..147951125	54.41	1.31	2.47	4.11e-74	2.5e-72	7.25e-70
CSAG1	X	complement(152727484..152733735)	0.4	3.83	14.25	1.67e-05	0.000102	0.29
CSAG3	X	152753921..152760222	2.17	9.05	529.97	0.000118	0.000615	1
GAB3	X	complement(154675249..154751583)	0.2	1.55	2.92	2.29e-05	0.000137	0.4
CRLF2_2	Y	complement(1190490..1212723)	6.17	1.11	2.16	5.38e-19	1.04e-17	9.5e-15
P2RY8_2	Y	complement(1462581..1537185)	0.07	2.56	5.91	0.000245	0.00119	1

## Sheet: DEG IFNL vs IFNB RenLuc
Name	Chromosome	Region	Max group mean	Log₂ fold change	Fold change	P-value	FDR p-value	Bonferroni
PLEKHN1	1	966482..975865	13.16	-1.27	-2.41	1.19e-39	5.37e-38	2.1e-35
HES4	1	complement(998962..1000172)	177.74	-1.65	-3.14	5.7e-78	4.87e-76	1.01e-73
ISG15	1	1001138..1014540	2595.6	-2.46	-5.5	2.94e-301	1.37e-298	5.18e-297
MMP23B	1	1632163..1635263	0.59	-1.1	-2.14	0.000365	0.00181	1
TNFRSF14	1	2555639..2565382	1.68	-6.02	-64.8	2.31e-27	7.15e-26	4.07e-23
PRDM16	1	3069168..3438621	3.84	-3.02	-8.11	7.92e-154	1.23e-151	1.4e-149
HES2	1	complement(6412418..6424670)	0.23	-1.5	-2.83	1.49e-06	1.16e-05	0.03
FBXO6	1	11664200..11674354	42.29	-1.89	-3.71	2.15e-88	2.01e-86	3.8e-84
TNFRSF1B	1	12166991..12209228	1.56	-2.61	-6.08	9.38e-36	3.89e-34	1.65e-31
FAM43B	1	20552573..20555020	1.8	1.04	2.06	5.1e-08	4.84e-07	0.000898
IL22RA1	1	complement(24119771..24143140)	22.76	-2.24	-4.72	2.38e-122	2.84e-120	4.19e-118
GRHL3	1	24199558..24364482	0.09	1.84	3.59	0.00389	0.01	1
IFI6	1	complement(27666064..27672212)	2209.83	-1.73	-3.32	1.17e-150	1.72e-148	2.05e-146
THEMIS2	1	27872543..27886685	38.21	-3.42	-10.7	1.27e-294	5.47e-292	2.23e-290
PHACTR4	1	28369582..28500364	68.52	-1.01	-2.02	1.1e-51	6.41e-50	1.93e-47
RAB42	1	28592200..28595449	0.77	-1.39	-2.62	1.05e-06	8.34e-06	0.02
gene:ENSG00000254553	1	32465057..32600792	0.24	2.74	6.69	2.18e-06	1.64e-05	0.04
ZBTB8B	1	32465072..32496686	0.05	1.22	2.33	0.0072	0.02	1
HPCA	1	32885994..32898441	0.86	-1.17	-2.25	0.000205	0.00107	1
RNF19B	1	complement(32936445..32964809)	119.21	-1.75	-3.35	1.27e-145	1.75e-143	2.24e-141
ADPRS	1	36088892..36093932	101.97	-1.04	-2.05	1.6e-48	8.85e-47	2.82e-44
MYCL	1	complement(39895428..39902256)	0.57	1.25	2.38	2e-08	1.98e-07	0.000352
GUCA2B	1	42153410..42155820	1.13	1.46	2.76	0.0017	0.00711	1
SLC6A9	1	complement(43991500..44031467)	7.09	-1.02	-2.03	5.73e-31	1.99e-29	1.01e-26
MOB3C	1	complement(46607719..46616811)	13.08	-1.45	-2.72	4.85e-67	3.71e-65	8.55e-63
gene:ENSG00000285839	1	complement(52020153..52033350)	0.16	-2.42	-5.37	0.01	0.03	1
CYP2J2	1	complement(59893308..59926773)	5.38	-4.12	-17.39	3.75e-79	3.26e-77	6.62e-75
ERICH3	1	complement(74568117..74673792)	0.02	-2.64	-6.25	0.02	0.05	1
IFI44L	1	78619902..78646145	71.09	-1.65	-3.13	2.39e-132	3.07e-130	4.22e-128
IFI44	1	78649796..78664078	294.46	-1.92	-3.78	1.79e-178	3.47e-176	3.16e-174
SAMD13	1	84298366..84389957	0.45	1.04	2.06	0.00174	0.00725	1
GBP3	1	complement(89006679..89022894)	196.23	-2.32	-4.99	1.97e-261	6.77e-259	3.47e-257
GBP1	1	complement(89051882..89065360)	399.69	-3.45	-10.93	0	0	0
GBP2	1	complement(89106132..89150456)	24.8	-2.13	-4.37	4.01e-188	8.43e-186	7.06e-184
GBP7	1	complement(89131742..89176009)	0.13	-3.83	-14.19	0.000169	0.000901	1
GBP4	1	complement(89181144..89198942)	167.98	-6.65	-100.65	0	0	0
GBP5	1	complement(89256189..89272860)	3.47	-4.93	-30.39	7.38e-181	1.46e-178	1.3e-176
GBP6	1	89364059..89388160	0.13	-7.43	-171.98	0.0018	0.00746	1
PLPPR4	1	99264292..99309590	0.07	-1.54	-2.91	0.00822	0.03	1
FRRS1	1	complement(99703970..99766635)	4.88	-1.12	-2.17	6.9e-36	2.87e-34	1.22e-31
VCAM1	1	100719742..100739045	1.33	-2.36	-5.13	2.75e-27	8.47e-26	4.85e-23
CSF1	1	109910242..109930992	63.89	-1.17	-2.25	1.5e-67	1.15e-65	2.64e-63
SLC16A4	1	complement(110362851..110391082)	50.55	-1.01	-2.02	6.43e-49	3.58e-47	1.13e-44
KCNA3	1	complement(110653560..110674940)	0.02	-3.72	-13.2	0.00498	0.02	1
DENND2D	1	complement(111185969..111204535)	1.41	-1.33	-2.52	1e-12	1.5e-11	1.76e-08
MOV10	1	112673141..112700756	70.48	-1.63	-3.09	1.48e-128	1.87e-126	2.62e-124
SYT6	1	complement(114089291..114153880)	0.29	1.18	2.27	8.25e-05	0.000472	1
H2BC18	1	complement(149782689..149812373)	2.17	-1	-2.01	3.96e-06	2.87e-05	0.07
H3C14	1	complement(149840687..149841208)	6.88	9.62	786.59	4.97e-05	0.000298	0.88
H3C15	1	149852608..149853125	10.03	-2.78	-6.87	9.12e-07	7.3e-06	0.02
MTMR11	1	complement(149928651..149936879)	27.7	-1.11	-2.17	3.48e-47	1.88e-45	6.14e-43
CTSS	1	complement(150730079..150765957)	103.23	-1.75	-3.37	7.79e-151	1.16e-148	1.37e-146
HRNR	1	complement(152212076..152224193)	0.63	1.86	3.62	6.96e-18	1.44e-16	1.23e-13
FLG	1	complement(152302165..152325239)	0.73	1.14	2.2	5.52e-13	8.4e-12	9.74e-09
S100A1	1	153627926..153632039	0.72	-1.4	-2.65	0.000344	0.00172	1
MUC1	1	complement(155185824..155192916)	18.45	-1.16	-2.24	1.96e-42	9.45e-41	3.45e-38
CD5L	1	complement(157830911..157898256)	0.22	-5.21	-37.11	6.64e-05	0.000388	1
SPTA1	1	complement(158610704..158686715)	0.31	-5.13	-34.97	6.57e-19	1.43e-17	1.16e-14
IFI16	1	158999968..159055155	295.91	-2	-4.01	3.43e-199	8.03e-197	6.05e-195
AIM2	1	complement(159061599..159187843)	0.23	-5.6	-48.58	1.25e-05	8.42e-05	0.22
SLAMF6	1	complement(160485030..160523262)	0.09	-1.63	-3.1	0.01	0.04	1
FCGR2A	1	161505430..161524013	0.32	-2.62	-6.13	5.2e-11	6.85e-10	9.16e-07
CD247	1	complement(167425027..167518640)	0.07	1.6	3.03	0.01	0.03	1
BLZF1	1	169367970..169396540	61.67	-1.33	-2.51	1.23e-84	1.12e-82	2.17e-80
SELL	1	complement(169690665..169711702)	0.92	-1.51	-2.85	2.06e-09	2.3e-08	3.63e-05
ANKRD45	1	complement(173608336..173669851)	1.34	-2.68	-6.4	6.52e-25	1.87e-23	1.15e-20
SEC16B	1	complement(177923956..177984303)	26.79	-2.7	-6.48	5.61e-261	1.89e-258	9.9e-257
ANGPTL1	1	complement(178849535..178871077)	1.53	-4.56	-23.63	5.06e-41	2.36e-39	8.92e-37
KCNT2	1	complement(196225779..196609225)	0.81	-1.27	-2.4	2.21e-13	3.48e-12	3.89e-09
LHX9	1	197911902..197935478	0.52	-1.62	-3.08	3.43e-16	6.45e-15	6.05e-12
ADORA1	1	203090654..203167405	5.11	1.58	3	3.73e-45	1.92e-43	6.58e-41
NFASC	1	204828651..205022822	0.22	-1.05	-2.07	8.85e-07	7.09e-06	0.02
CNTN2	1	205042937..205078289	0.05	-1.65	-3.13	0.00152	0.00646	1
CDK18	1	205504596..205532793	12.76	-2.21	-4.63	5.34e-120	6.29e-118	9.41e-116
RAB7B	1	complement(205976740..206003461)	0.24	1.2	2.29	0.00126	0.00547	1
IL24	1	206897443..206904139	0.1	-1.92	-3.79	0.02	0.05	1
PIGR	1	complement(206928522..206946466)	0.28	-1.54	-2.91	6.5e-06	4.57e-05	0.11
CR1L	1	207645113..207738416	3.7	-4.39	-20.91	2.87e-53	1.74e-51	5.06e-49
CD34	1	complement(207880972..207911402)	0.23	-3.76	-13.52	3.96e-19	8.72e-18	6.98e-15
gene:ENSG00000289700	1	complement(209779629..209806179)	0.06	-6.7	-104.15	0.00497	0.02	1
IRF6	1	complement(209785617..209806175)	0.14	-1.79	-3.45	8.25e-05	0.000472	1
KCNH1	1	complement(210676823..211134165)	2.68	1.51	2.85	4.05e-54	2.48e-52	7.13e-50
ATF3	1	212565334..212620777	4.74	-1.67	-3.18	1.96e-29	6.5e-28	3.45e-25
BATF3	1	complement(212686417..212699840)	23.67	-1.69	-3.23	2.16e-47	1.17e-45	3.8e-43
CCDC185	1	223393415..223395465	0.14	1.97	3.91	0.00883	0.03	1
TMEM63A	1	complement(225845536..225882380)	17.06	-1	-2	4.22e-40	1.93e-38	7.44e-36
DISC1	1	231626790..232041272	0.96	-1.15	-2.23	2.99e-16	5.66e-15	5.27e-12
ACTN2	1	236664141..236764631	0.81	-4.71	-26.2	1.69e-34	6.61e-33	2.98e-30
CHRM3	1	239386565..239915452	0.23	-1.08	-2.11	7.92e-07	6.4e-06	0.01
GREM2	1	complement(240489573..240612155)	0.3	1.11	2.17	0.00045	0.00218	1
KMO	1	241532134..241595642	1.35	-1.79	-3.45	5.55e-26	1.63e-24	9.79e-22
CMPK2	2	complement(6840570..6866635)	175.92	-2.67	-6.39	0	0	0
RSAD2	2	6865557..6898239	64.51	-3.64	-12.44	0	0	0
ODC1	2	complement(10439968..10448327)	224.81	1.06	2.08	8.08e-57	5.29e-55	1.42e-52
KCNF1	2	10911934..10914225	8.2	1.22	2.33	1.51e-22	3.9e-21	2.66e-18
C2orf50	2	11133128..11151317	0.35	-2.35	-5.11	5.44e-19	1.19e-17	9.59e-15
CYRIA	2	complement(16549459..16666331)	3.06	1.19	2.28	5.39e-26	1.59e-24	9.5e-22
DRC1	2	26401920..26456711	0.58	-3.62	-12.33	1.78e-14	3.02e-13	3.13e-10
OTOF	2	complement(26457203..26558756)	0.36	-3.61	-12.19	2.78e-24	7.71e-23	4.91e-20
XDH	2	complement(31334321..31414742)	6.47	-1.43	-2.7	4.94e-48	2.7e-46	8.7e-44
RASGRP3	2	33436324..33564750	24.65	-3.12	-8.72	8.56E-318	4.65E-315	1.51E-313
GPATCH11	2	37084518..37099244	13.69	1.05	2.08	1.44e-24	4.08e-23	2.53e-20
PKDCC	2	42048021..42058517	178.43	-1.42	-2.68	1.01e-99	1.04e-97	1.77e-95
SIX3	2	44941702..44946071	0.58	-1.02	-2.03	0.0001	0.000561	1
PNPT1	2	complement(55634061..55693863)	278.98	-1.4	-2.64	5.19e-99	5.33e-97	9.15e-95
gene:ENSG00000258881	2	complement(70939318..70995336)	0.19	1.24	2.35	0.00292	0.01	1
NAT8	2	complement(73640723..73642422)	5.6	-4.25	-19.09	5.77e-46	3.03e-44	1.02e-41
HK2	2	74834127..74893359	1.54	-2.24	-4.74	1.25e-34	4.95e-33	2.21e-30
REEP1	2	complement(86213993..86338083)	1.27	1.15	2.22	2.22e-10	2.76e-09	3.91e-06
RGPD2	2	complement(87755960..87825796)	0.1	-1.83	-3.56	0.00115	0.00506	1
gene:ENSG00000289685	2	complement(95085391..95165391)	0.07	-6.86	-116.16	0.00421	0.02	1
VWA3B	2	98087116..98313299	0.06	-4.05	-16.53	5.56e-05	0.00033	0.98
LONRF2	2	complement(100271875..100322501)	3.09	1.12	2.17	1.8e-38	7.88e-37	3.17e-34
IL18R1	2	102311529..102398777	2.29	-1.51	-2.86	2.41e-24	6.68e-23	4.24e-20
ST6GAL2	2	complement(106801600..106887108)	0.19	1.37	2.58	1.32e-05	8.84e-05	0.23
LIMS3	2	109898428..109925625	0.09	-6.4	-84.48	0.01	0.03	1
IL1RN	2	113099315..113134016	0.72	-2.77	-6.82	1.83e-15	3.28e-14	3.22e-11
CYP27C1	2	complement(127183832..127220313)	0.18	1	2	0.00474	0.02	1
POTEF	2	complement(130073535..130129222)	0.33	1.59	3.01	2.22e-05	0.000142	0.39
ARHGAP15	2	143091362..143768352	0.08	-3.87	-14.66	0.000125	0.000686	1
NMI	2	complement(151270470..151289894)	175.12	-1.57	-2.97	2.74e-118	3.2e-116	4.83e-114
ACVR1C	2	complement(157526767..157628864)	0.09	-1.31	-2.47	0.000445	0.00216	1
FAP	2	complement(162170684..162245151)	0.1	-6.48	-89.43	0.00644	0.02	1
IFIH1	2	complement(162267074..162318684)	308.74	-2.66	-6.34	0	0	0
LRP2	2	complement(169127109..169362534)	0.03	-1.72	-3.28	0.000401	0.00197	1
CHRNA1	2	complement(174747592..174787935)	0.11	-6.57	-95.32	0.00576	0.02	1
HOXD3	2	176136612..176173102	0.6	-1.51	-2.86	1.13e-06	8.92e-06	0.02
HOXD4	2	176151550..176153226	2.44	-2.27	-4.82	1.37e-15	2.5e-14	2.42e-11
ZNF385B	2	complement(179441982..179861612)	0.26	-1.13	-2.19	0.000216	0.00112	1
ZNF804A	2	184598529..184939492	1.24	-3.28	-9.68	1.37e-37	5.81e-36	2.41e-33
STAT1	2	complement(190908460..191020960)	510.58	-1.38	-2.6	2.59e-97	2.6e-95	4.57e-93
C2orf66	2	complement(196804417..196809355)	0.39	-2.55	-5.85	1.53e-05	0.000101	0.27
PLCL1	2	197804593..198572581	0.36	-2.46	-5.49	1.27e-16	2.44e-15	2.23e-12
SPATS2L	2	200305881..200482264	110.61	-1.24	-2.36	6.75e-78	5.74e-76	1.19e-73
CFLAR	2	201116154..201176687	25.17	-1.08	-2.11	6.71e-59	4.58e-57	1.18e-54
CASP10	2	201182872..201229428	6.25	-1.23	-2.34	2.21e-49	1.24e-47	3.89e-45
KIAA2012	2	202073255..202205188	1.04	-1.69	-3.23	2.49e-18	5.28e-17	4.39e-14
CMKLR2	2	complement(206175316..206218047)	0.33	1.56	2.95	5.18e-05	0.000309	0.91
MAP2	2	209424047..209734147	6.74	-1.78	-3.43	1.56e-92	1.53e-90	2.76e-88
RUFY4	2	218034960..218090584	1.04	-5.72	-52.87	2.3e-26	6.9e-25	4.05e-22
GPBAR1	2	218259496..218263861	0.15	-1.39	-2.62	0.01	0.04	1
CFAP65	2	complement(219002846..219041527)	0.07	1.12	2.17	0.0037	0.01	1
DNPEP	2	complement(219372043..219400022)	58.99	-1.09	-2.13	1.6e-58	1.08e-56	2.82e-54
KCNE4	2	223052190..223198399	1.6	-1.06	-2.08	6.88e-09	7.25e-08	0.000121
COL4A3	2	227164624..227314792	1.25	-1.06	-2.09	2.1e-15	3.77e-14	3.71e-11
DAW1	2	227871054..227924344	0.38	1.89	3.7	2.76e-06	2.06e-05	0.05
SLC16A14	2	complement(230034982..230068993)	0.5	1.51	2.84	1.83e-09	2.06e-08	3.22e-05
SP110	2	complement(230165186..230225729)	82.15	-1.91	-3.75	5.15e-178	9.86e-176	9.09e-174
SP140	2	230203110..230313215	0.35	-1.9	-3.74	2.83e-08	2.76e-07	0.000499
SP140L	2	230327184..230403732	36.26	-1.8	-3.49	2.77e-145	3.78e-143	4.87e-141
SP100	2	230415942..230545606	85.1	-1.53	-2.88	6.13e-116	7.07e-114	1.08e-111
B3GNT7	2	231395710..231401164	4.26	-1.48	-2.79	1.14e-38	5.03e-37	2.01e-34
KLHL30	2	238138668..238152947	0.15	2.48	5.57	0.000117	0.000646	1
OXTR	3	complement(8750381..8769628)	7.01	1.39	2.62	2.44e-36	1.02e-34	4.31e-32
SRGAP3	3	complement(8980591..9363053)	0.54	1.05	2.07	2.13e-08	2.11e-07	0.000376
IL17RE	3	9902612..9916402	1.24	-2.85	-7.2	2.92e-28	9.32e-27	5.14e-24
GRIP2	3	complement(14489107..14556075)	1.02	-2.75	-6.75	7.6e-50	4.29e-48	1.34e-45
RFTN1	3	complement(16313574..16514026)	32.8	-1.1	-2.15	9.94e-55	6.18e-53	1.75e-50
NEK10	3	complement(27106484..27369460)	0.53	1.08	2.12	2.2e-09	2.45e-08	3.87e-05
TRANK1	3	complement(36826819..36945057)	111.23	-2.6	-6.06	0	0	0
DLEC1	3	38039205..38124025	0.11	-1.04	-2.06	0.0073	0.03	1
MYD88	3	38138552..38143024	405.29	-1.81	-3.51	7.2e-164	1.19e-161	1.27e-159
XIRP1	3	complement(39183210..39192596)	0.02	-3.43	-10.79	0.01	0.04	1
CCR1	3	complement(46201711..46208313)	0.21	-5.43	-43.05	2.25e-05	0.000144	0.4
TREX1	3	48465811..48467645	90.21	-1.65	-3.14	1.44e-81	1.28e-79	2.54e-77
INKA1	3	49803261..49805030	2.27	-1.32	-2.5	4.07e-08	3.88e-07	0.000717
UBA7	3	complement(49805209..49813953)	30.88	-3.69	-12.88	4.14e-295	1.84e-292	7.3e-291
PARP3	3	51942345..51948867	25.22	-1.24	-2.36	3.38e-43	1.64e-41	5.95e-39
SEMA3G	3	complement(52433035..52445103)	0.1	1.35	2.55	0.00701	0.02	1
NT5DC2	3	complement(52524385..52535054)	69.27	1.06	2.08	3.71e-53	2.22e-51	6.53e-49
ITIH4	3	complement(52812962..52830688)	0.36	-1.07	-2.1	0.0037	0.01	1
WNT5A	3	complement(55465715..55490539)	6.55	1.22	2.33	2.07e-39	9.28e-38	3.65e-35
ZPLD1	3	102099244..102479841	0.09	-3.09	-8.54	3.99e-05	0.000243	0.7
RETNLB	3	complement(108743424..108757410)	0.26	-3.81	-14.01	0.00415	0.02	1
TRAT1	3	108822770..108855005	0.09	-3.61	-12.25	0.00879	0.03	1
SIDT1	3	113532555..113629575	13.74	-2.87	-7.31	1.25e-174	2.34e-172	2.21e-170
GRAMD1C	3	113828182..113947174	0.99	-1.35	-2.55	1.77e-12	2.59e-11	3.12e-08
PLA1A	3	119597875..119629811	10.6	-2.37	-5.18	3.06e-78	2.63e-76	5.39e-74
PARP9	3	complement(122527924..122564577)	172.03	-1.26	-2.39	3.56e-80	3.13e-78	6.27e-76
DTX3L	3	122564338..122575203	366.29	-1.28	-2.42	6.74e-83	6.07e-81	1.19e-78
PARP15	3	122577628..122639047	0.08	-3.73	-13.28	1.79e-05	0.000116	0.32
PARP14	3	122680839..122730840	514.02	-1.82	-3.54	2.96e-168	5.13e-166	5.21e-164
HEG1	3	complement(124965710..125055997)	48.31	-1.51	-2.86	1.71e-112	1.89e-110	3.02e-108
PRR20G	3	complement(127283783..127288046)	0.71	-3.92	-15.16	2.72e-08	2.66e-07	0.00048
RAB43	3	complement(129087569..129122801)	30.41	-1.87	-3.65	7.41e-101	7.75e-99	1.31e-96
ACKR4	3	132597270..132618967	1.27	-3.87	-14.64	1.51e-29	5.01e-28	2.66e-25
XRN1	3	complement(142306607..142448062)	30	-1.67	-3.17	9.15e-90	8.65e-88	1.61e-85
PLSCR1	3	complement(146515180..146544856)	518.46	-1.37	-2.58	2.49e-94	2.47e-92	4.39e-90
KCNAB1	3	156037701..156539138	0.39	1.15	2.22	0.000103	0.000574	1
IL12A	3	159988835..159996019	2.38	-1.93	-3.81	2.79e-16	5.31e-15	4.92e-12
ARL14	3	160677160..160678448	17.68	-1.02	-2.03	5.79e-21	1.38e-19	1.02e-16
B3GALNT1	3	complement(161083883..161105411)	0.07	-1.62	-3.08	0.00515	0.02	1
WDR49	3	complement(167478684..167653983)	0.07	-2.14	-4.42	0.00198	0.00812	1
MECOM	3	complement(169083499..169663775)	5.79	-1	-2	7.62e-31	2.62e-29	1.34e-26
CLDN11	3	170418868..170454733	0.13	-1.67	-3.17	0.00318	0.01	1
TNIK	3	complement(171058414..171460408)	2.39	1.1	2.14	3.34e-22	8.43e-21	5.88e-18
TNFSF10	3	complement(172505508..172523475)	179.41	-4.95	-30.93	0	0	0
ZMAT3	3	complement(178960121..179072215)	4.62	1.66	3.16	2.54e-44	1.28e-42	4.48e-40
GNB4	3	complement(179396088..179451476)	45.27	-1.28	-2.42	1.22e-58	8.24e-57	2.15e-54
LAMP3	3	complement(183122215..183163839)	47.51	-4.43	-21.63	0	0	0
CHRD	3	184380054..184390736	0.35	-1.32	-2.5	1.93e-05	0.000125	0.34
C3orf70	3	complement(185076838..185153060)	0.06	1.84	3.59	0.00181	0.00752	1
RTP4	3	187368385..187372076	13.1	-5.12	-34.72	2.9e-132	3.7e-130	5.11e-128
MB21D2	3	complement(192796815..192917856)	15.1	-1.09	-2.13	1.84e-32	6.79e-31	3.25e-28
APOD	3	complement(195568705..195584033)	0.55	-1.45	-2.74	0.000708	0.00327	1
RUBCN	3	complement(197668867..197749727)	12.33	-1.11	-2.16	2.51e-57	1.66e-55	4.42e-53
FYTTD1	3	197737179..197787596	46.05	-1.06	-2.09	2.08e-56	1.35e-54	3.67e-52
PDE6B	4	625573..670782	0.06	-1.88	-3.67	0.00498	0.02	1
DOK7	4	3463306..3501473	0.85	1.15	2.22	2.12e-08	2.09e-07	0.000374
MSX1	4	4859665..4863936	27.8	-1.01	-2.02	1.4e-32	5.15e-31	2.46e-28
HMX1	4	complement(8846076..8871839)	8.03	-2.02	-4.06	5.16e-73	4.22e-71	9.1e-69
CD38	4	15778275..15853232	138.75	-2.71	-6.52	0	0	0
LAP3	4	17577198..17607972	515.64	-2.01	-4.02	3.55e-200	8.67e-198	6.26e-196
PI4K2B	4	25160663..25279204	83.28	-1.55	-2.93	4.47e-75	3.74e-73	7.88e-71
PCDH7	4	30720369..31146805	1.8	-1.49	-2.8	6.31e-44	3.14e-42	1.11e-39
SMIM14	4	complement(39546336..39638902)	43.82	-1	-2.01	8.79e-35	3.52e-33	1.55e-30
APBB2	4	complement(40810027..41216714)	12.38	-1.28	-2.42	1.27e-63	9.4e-62	2.24e-59
ATP10D	4	47485275..47593486	10.66	-1.06	-2.08	1.99e-45	1.03e-43	3.51e-41
JCHAIN	4	complement(70655541..70681817)	0.18	-2.45	-5.45	0.000814	0.00371	1
BTC	4	complement(74744759..74794523)	20.91	-1.95	-3.86	4.36e-73	3.58e-71	7.69e-69
CXCL10	4	complement(76021118..76023497)	10.71	-6.42	-85.86	1.02e-59	7.01e-58	1.79e-55
CXCL11	4	complement(76033682..76041415)	8.02	-8.42	-342.03	4.31e-33	1.61e-31	7.6e-29
CFAP299	4	80335730..80963750	0.03	-2.64	-6.25	0.01	0.04	1
PPM1K	4	complement(88257620..88284769)	15.27	-2.3	-4.92	1.92e-146	2.72e-144	3.39e-142
HERC6	4	88378739..88443097	182.19	-1.38	-2.61	8.69e-96	8.66e-94	1.53e-91
HERC5	4	88457119..88506163	203.85	-2.66	-6.3	0	0	0
ADH4	4	complement(99123657..99157792)	0.49	1.02	2.03	0.0019	0.00781	1
C4orf54	4	complement(99636529..99657828)	0.04	-1.79	-3.46	0.00278	0.01	1
DAPP1	4	99816827..99870190	0.74	-4.8	-27.82	1.82e-17	3.67e-16	3.2e-13
ARHGEF38	4	105552620..105708093	0.03	-2.08	-4.23	0.01	0.04	1
C4orf33	4	129093317..129116640	7.58	-1.11	-2.16	2.81e-32	1.03e-30	4.94e-28
EDNRA	4	147480917..147544954	0.94	-1.21	-2.31	1.34e-10	1.71e-09	2.37e-06
FHIP1A	4	151409176..151670503	1.29	1	2	2.18e-18	4.64e-17	3.84e-14
TRIM2	4	153152163..153339319	0.68	1.65	3.15	2.83e-17	5.66e-16	4.99e-13
FGG	4	complement(154604134..154612967)	8.41	-1.23	-2.34	2.77e-32	1.02e-30	4.88e-28
CTSO	4	complement(155921580..155953912)	6.71	-1.06	-2.09	1.84e-30	6.3e-29	3.24e-26
DDX60	4	complement(168216291..168318883)	59.74	-1.59	-3.01	1.56e-125	1.9e-123	2.75e-121
DDX60L	4	complement(168356735..168537786)	218.46	-1.9	-3.73	2e-141	2.67e-139	3.53e-137
GPM6A	4	complement(175632934..176002664)	0.19	-1.95	-3.85	1e-07	9.21e-07	0.00177
SPATA4	4	complement(176184579..176195585)	0.13	1.71	3.27	0.00953	0.03	1
IRF2	4	complement(184385702..184474558)	37.47	-1.69	-3.23	1.24e-134	1.6e-132	2.18e-130
LRP2BP	4	complement(185363872..185395924)	0.3	1.03	2.04	0.000226	0.00117	1
SORBS2	4	complement(185585444..185956652)	0.17	1.8	3.48	8.01e-13	1.21e-11	1.41e-08
TLR3	4	186068911..186088073	35.45	-2.6	-6.07	2.2e-241	6.51e-239	3.88e-237
SLC12A7	5	complement(1050384..1112063)	111.77	-1.09	-2.13	3.23e-60	2.26e-58	5.69e-56
ATPSCKMT	5	complement(10225507..10249897)	18.51	1.55	2.92	9.84e-60	6.82e-58	1.73e-55
CDH12	5	complement(21750673..22853344)	0.14	-1.79	-3.46	0.000142	0.000771	1
CDH9	5	complement(26880597..27121150)	0.16	-1.74	-3.35	0.000437	0.00213	1
PDZD2	5	31639131..32110932	2.14	-4.28	-19.48	7.7e-167	1.3e-164	1.36e-162
NPR3	5	32689070..32791724	13.18	-1.35	-2.55	2.02e-70	1.61e-68	3.56e-66
UGT3A2	5	complement(36035021..36071358)	0.45	-5.08	-33.83	2.05e-09	2.29e-08	3.61e-05
LIFR	5	complement(38474668..38608354)	17.88	-1.11	-2.15	4.42e-55	2.76e-53	7.79e-51
FYB1	5	complement(39105252..39274528)	15.09	-1.22	-2.33	5.03e-40	2.29e-38	8.87e-36
PLCXD3	5	complement(41306952..41510601)	0.65	1.32	2.5	1.17e-09	1.35e-08	2.07e-05
CCL28	5	complement(43376645..43412391)	0.65	-1.54	-2.92	3.35e-12	4.74e-11	5.9e-08
PARP8	5	50665899..50846519	4.13	-2.1	-4.29	1.16e-101	1.22e-99	2.04e-97
FST	5	53480626..53487134	1.12	-1.1	-2.14	4.7e-06	3.37e-05	0.08
ELOVL7	5	complement(60751791..60844274)	48.45	-1.33	-2.51	1.53e-51	8.87e-50	2.7e-47
ADAMTS6	5	complement(65148738..65481920)	0.56	-1.94	-3.83	7.15e-21	1.7e-19	1.26e-16
GCNT4	5	complement(75025346..75052558)	2.4	-1.57	-2.97	8.71e-29	2.82e-27	1.54e-24
MEF2C	5	complement(88717117..88904257)	0.05	-1.74	-3.35	0.00176	0.00733	1
FAM172A	5	complement(93617725..94111699)	12.13	1.04	2.06	2.1e-30	7.18e-29	3.71e-26
GLRX	5	complement(95751319..95822726)	126.55	-1.2	-2.29	5.5e-69	4.29e-67	9.7e-65
ERAP2	5	96875986..96919703	9.21	-1.45	-2.73	3.21e-53	1.93e-51	5.65e-49
ST8SIA4	5	complement(100806933..100903282)	32.46	-1.69	-3.23	5.62e-114	6.27e-112	9.91e-110
SLCO4C1	5	complement(102233986..102296284)	0.97	-1.37	-2.59	6.89e-14	1.12e-12	1.21e-09
TSLP	5	111070062..111078026	0.26	-1.15	-2.21	0.000445	0.00217	1
STARD4	5	complement(111496033..111512590)	15.93	-1.51	-2.85	1.22e-51	7.1e-50	2.15e-47
NREP	5	complement(111662621..111997464)	7.34	-1.22	-2.33	6.38e-52	3.74e-50	1.13e-47
KCNN2	5	114055926..114496500	0.21	1	2	0.01	0.03	1
ARL14EPL	5	116032324..116060118	0.54	-1.51	-2.85	6.47e-06	4.55e-05	0.11
MARCHF3	5	complement(126867714..127030558)	1.07	1.01	2.01	1.18e-07	1.08e-06	0.00209
CHSY3	5	129904465..130186634	1.19	-1.79	-3.45	1.55e-17	3.16e-16	2.74e-13
gene:ENSG00000283782	5	132410832..132646079	16.87	-1.51	-2.85	1.36e-103	1.44e-101	2.4e-99
IRF1	5	complement(132440440..132508719)	127.15	-1.99	-3.98	1.98e-193	4.34e-191	3.5e-189
JADE2	5	134524312..134583230	107.68	-1.11	-2.15	1.7e-62	1.24e-60	2.99e-58
LRRTM2	5	complement(138868921..138875368)	0.07	1.85	3.61	0.00287	0.01	1
STING1	5	complement(139475533..139482935)	8.41	-2.2	-4.6	1.02e-71	8.28e-70	1.8e-67
PSD2	5	139795808..139844466	0.1	1.59	3.01	0.00848	0.03	1
PCDHA13	5	140882124..141012347	0.44	1.31	2.48	4.36e-06	3.14e-05	0.08
PCDHB1	5	141051374..141059346	0.03	-1.93	-3.82	0.0041	0.02	1
PCDHGA4	5	141355021..141512975	0.25	1.18	2.27	0.00637	0.02	1
PCDHGB2	5	141359994..141512975	0.18	1.06	2.08	0.0084	0.03	1
PCDHGA8	5	141390157..141512975	0.08	1.97	3.91	0.000104	0.000579	1
SPINK1	5	complement(147824572..147831671)	0.34	-1.47	-2.77	0.00385	0.01	1
ADRB2	5	148826611..148828623	14.03	-1.18	-2.26	6.35e-30	2.13e-28	1.12e-25
SLC26A2	5	149960758..149993455	20.51	1.04	2.06	1.84e-45	9.54e-44	3.25e-41
CAMK2A	5	complement(150219491..150290093)	0.13	1.46	2.74	0.000191	0.00101	1
CD74	5	complement(150401637..150412969)	18.27	-7.23	-149.86	1.7e-128	2.12e-126	3e-124
ADRA1B	5	159865080..159973012	8.58	1.07	2.1	1.06e-20	2.48e-19	1.86e-16
INSYN2B	5	complement(169861303..169980495)	1.74	2.29	4.9	8.19e-30	2.74e-28	1.44e-25
IRF4	6	391739..411443	0.05	-2.45	-5.45	0.00135	0.00581	1
SERPINB9	6	complement(2887270..2903309)	64.27	-1.01	-2.01	7.48e-49	4.16e-47	1.32e-44
PPP1R3G	6	5085341..5089487	0.75	1.41	2.66	1.03e-09	1.2e-08	1.82e-05
BLOC1S5-TXNDC5	6	complement(7881522..8064364)	0.2	7.04	131.99	0.00341	0.01	1
MAK	6	complement(10762723..10838553)	0.53	-1.79	-3.46	4.34e-11	5.76e-10	7.66e-07
TMEM170B	6	11537749..11583524	2.02	1.32	2.5	3.13e-19	6.9e-18	5.51e-15
PHACTR1	6	12716312..13290446	0.44	-1.31	-2.48	9.26e-11	1.19e-09	1.63e-06
GMPR	6	16238587..16295549	42.63	-4.78	-27.39	6.32e-303	3.04e-300	1.11e-298
ID4	6	19837370..19842197	2.03	-2.33	-5.04	1.12e-35	4.61e-34	1.97e-31
RIPOR2	6	complement(24804282..25042170)	1.11	-6.56	-94.33	2.96e-44	1.49e-42	5.22e-40
TRIM38	6	25962802..25991231	41.57	-1.76	-3.39	6.7e-150	9.73e-148	1.18e-145
BTN3A2	6	26365159..26378320	17.55	-1.1	-2.15	5.02e-46	2.65e-44	8.86e-42
BTN3A1	6	26402237..26415208	25.45	-2.12	-4.35	1.67e-158	2.62e-156	2.94e-154
BTN3A3	6	26440472..26453415	20.65	-2.44	-5.44	8.64e-146	1.2e-143	1.52e-141
OR2I1P	6	29550407..29557773	0.83	-3.33	-10.04	1.22e-33	4.63e-32	2.15e-29
UBD	6	complement(29555515..29559732)	11.62	-2.83	-7.13	3.38e-53	2.03e-51	5.95e-49
HLA-F	6	29722775..29738528	56.86	-2.55	-5.87	2.49e-260	8.08e-258	4.4e-256
HLA-A	6	29941260..29949572	302.63	-1.02	-2.03	4.48e-54	2.73e-52	7.89e-50
TRIM31	6	complement(30102897..30113090)	66.92	-1.65	-3.15	8.62e-122	1.02e-119	1.52e-117
TRIM26	6	complement(30184455..30213427)	118.08	-1.17	-2.25	3.13e-68	2.42e-66	5.51e-64
HLA-E	6	30489509..30494194	539.58	-1.86	-3.63	1.12e-172	2.05e-170	1.97e-168
CDSN	6	complement(31115087..31120446)	1.2	-1.02	-2.03	1.02e-05	6.96e-05	0.18
HLA-C	6	complement(31268749..31272130)	1036.29	-1.62	-3.07	1.93e-131	2.44e-129	3.4e-127
HLA-B	6	complement(31353872..31367067)	279.72	-2.54	-5.82	1.85E-314	9.72E-312	3.26E-310
MICB	6	31494881..31511124	17.9	-1.03	-2.04	1.92e-31	6.78e-30	3.38e-27
LTB	6	complement(31580525..31582522)	0.58	1.99	3.99	0.000338	0.00169	1
SAPCD1	6	31762656..31764850	1.19	1.59	3	0.00873	0.03	1
C2	6	31897785..31945673	0.81	-1.36	-2.57	4.06e-10	4.9e-09	7.15e-06
gene:ENSG00000244255	6	31927698..31952048	0.14	-3.79	-13.8	1.28e-06	1e-05	0.02
CFB	6	31945650..31952086	148.65	-1.86	-3.63	4.99e-166	8.32e-164	8.8e-162
C4A	6	31982057..32002681	2.41	-1.6	-3.04	2.56e-28	8.18e-27	4.51e-24
C4B	6	32014795..32035418	4.14	-2.39	-5.25	1.36e-91	1.3e-89	2.4e-87
CYP21A2	6	32038327..32041644	0.12	-1.75	-3.36	0.01	0.03	1
AGER	6	complement(32180968..32184322)	2.4	-1.01	-2.01	2.79e-08	2.72e-07	0.000493
HLA-DRA	6	32439878..32445046	0.45	-2.66	-6.32	4.02e-06	2.92e-05	0.07
HLA-DRB1	6	complement(32577902..32589848)	0.13	-3.77	-13.64	0.000334	0.00167	1
HLA-DOB	6	complement(32812763..32820466)	0.77	-2.43	-5.38	2.97e-10	3.66e-09	5.24e-06
TAP2	6	complement(32821833..32838739)	141.74	-1.94	-3.84	1.86e-186	3.87e-184	3.28e-182
PSMB8	6	complement(32840717..32844679)	310.26	-1.58	-3	6.96e-123	8.43e-121	1.23e-118
PSMB9	6	32844136..32859851	248.89	-2.44	-5.42	1.85e-272	7.23e-270	3.26e-268
TAP1	6	complement(32845209..32853816)	685.78	-2.23	-4.68	1.72e-247	5.17e-245	3.03e-243
HLA-DPA1	6	complement(33064569..33080775)	0.19	-3.16	-8.95	2.9e-06	2.15e-05	0.05
TAPBP	6	complement(33299694..33314284)	256.56	-1.1	-2.15	3.09e-62	2.23e-60	5.45e-58
PACSIN1	6	34466061..34535229	0.46	1.53	2.89	9.21e-08	8.47e-07	0.00162
SPDEF	6	complement(34537802..34556333)	19.24	1.03	2.04	2.98e-31	1.04e-29	5.25e-27
ETV7	6	complement(36354091..36387800)	20.52	-4.26	-19.17	6.43e-284	2.64e-281	1.13e-279
PXT1	6	complement(36390551..36442854)	0.11	-3.39	-10.45	0.00124	0.0054	1
RAB44	6	36697826..36733184	0.06	-1.63	-3.1	0.01	0.04	1
FGD2	6	37005646..37029069	0.09	-3.01	-8.06	0.00235	0.0094	1
CMTR1	6	37433219..37482827	93.36	-1.02	-2.03	1.71e-52	1.02e-50	3.02e-48
UNC5CL	6	complement(41026895..41039221)	1.43	1.17	2.25	1.57e-09	1.79e-08	2.77e-05
PRICKLE4	6	41780782..41787452	2.5	-1.3	-2.46	5.37e-17	1.06e-15	9.46e-13
CLIC5	6	complement(45880827..46080348)	0.05	-3.46	-11.01	8.35e-06	5.76e-05	0.15
RCAN2	6	complement(46220736..46491972)	0.1	-1.5	-2.82	0.01	0.04	1
ADGRF4	6	47685864..47722021	16.07	-1.21	-2.31	1.66e-43	8.15e-42	2.93e-39
FAM135A	6	70412941..70561174	9.15	-1.01	-2.01	2.16e-32	7.95e-31	3.81e-28
PRSS35	6	83512534..83525704	0.36	1.4	2.64	0.000227	0.00118	1
EPHA7	6	complement(93240020..93419687)	0.49	-4.13	-17.46	2.78e-38	1.21e-36	4.9e-34
POU3F2	6	98834574..98839458	0.24	-2.2	-4.61	7.28e-09	7.64e-08	0.000128
PRDM1	6	105993463..106109939	0.28	-1.25	-2.38	8.77e-06	6.02e-05	0.15
CRYBG1	6	106360717..106572017	7.86	-2.29	-4.9	5.02e-180	9.83e-178	8.85e-176
DDO	6	complement(110391771..110415575)	3.17	-3.03	-8.16	5.85e-47	3.15e-45	1.03e-42
CALHM6	6	116461370..116463771	0.19	-5.98	-62.97	0.01	0.04	1
CALHM5	6	116511639..116524788	0.05	-1.17	-2.25	0.01	0.04	1
MAN1A1	6	complement(119177205..119349761)	0.32	-1.16	-2.23	7.52e-05	0.000434	1
CLVS2	6	122996235..123072925	0.02	2.33	5.02	0.00374	0.01	1
NCOA7	6	125781161..125932034	106.97	-1.72	-3.29	1.82e-146	2.59e-144	3.2e-142
SLC2A12	6	complement(133987581..134052624)	6.44	-1.76	-3.38	5.83e-82	5.22e-80	1.03e-77
IL20RA	6	complement(136999971..137045180)	0.14	-1.26	-2.4	0.00261	0.01	1
TNFAIP3	6	137867214..137883314	20.12	-1.35	-2.54	2.99e-66	2.26e-64	5.27e-62
GRM1	6	146027646..146437601	0.12	-1.28	-2.43	0.000848	0.00386	1
SAMD5	6	147508690..147737547	0.55	1.18	2.26	4.22e-07	3.56e-06	0.00745
ULBP1	6	149963943..149973715	1.09	1.03	2.04	3.35e-07	2.87e-06	0.0059
PPP1R14C	6	150143044..150250392	0.8	1.41	2.66	1.33e-06	1.04e-05	0.02
TAGAP	6	complement(159034468..159045152)	0.08	-2.98	-7.91	0.000436	0.00212	1
C6orf118	6	complement(165279664..165309605)	0.42	-1.5	-2.83	0.000163	0.000869	1
UNC93A	6	167271169..167316014	0.08	2.21	4.64	0.01	0.05	1
DLL1	6	complement(170282206..170306565)	1.73	-2.63	-6.18	1.92e-39	8.62e-38	3.39e-35
SCIN	7	12570577..12660182	0.9	-2.71	-6.56	6.59e-47	3.53e-45	1.16e-42
IL6	7	22725884..22732002	3.45	-2.2	-4.59	7.01e-31	2.42e-29	1.24e-26
NFE2L3	7	26152198..26187137	135.07	-1.83	-3.55	1.5e-162	2.45e-160	2.64e-158
CREB5	7	28299321..28825894	0.74	1.53	2.89	8.35e-20	1.88e-18	1.47e-15
TRIL	7	complement(28953358..28958330)	0.4	-3.42	-10.71	2.62e-17	5.25e-16	4.61e-13
CHN2	7	29146547..29514328	2.96	-1.14	-2.21	3.18e-23	8.41e-22	5.61e-19
MTURN	7	30134986..30162762	2.12	1.16	2.23	2.31e-21	5.59e-20	4.07e-17
NOD1	7	complement(30424527..30478784)	13.04	-1.21	-2.31	1.86e-48	1.03e-46	3.28e-44
NT5C3A	7	complement(33014130..33062796)	479.59	-2.39	-5.25	6.14e-193	1.31e-190	1.08e-188
AMPH	7	complement(38383704..38631420)	0.7	-2.43	-5.37	2.06e-19	4.59e-18	3.63e-15
INHBA	7	complement(41667168..41705834)	0.07	-1.71	-3.28	0.000645	0.00301	1
GLI3	7	complement(41960949..42264100)	4.93	-2.1	-4.29	1.38e-115	1.57e-113	2.43e-111
STEAP4	7	complement(88270892..88306894)	0.01	-2.64	-6.25	0.01	0.04	1
SAMD9	7	complement(93099513..93118023)	307.18	-1.98	-3.95	5.06e-182	1.01e-179	8.92e-178
SAMD9L	7	complement(93130056..93148385)	208.39	-2.89	-7.41	0	0	0
PILRA	7	100367530..100400096	2.82	-1.03	-2.05	1.98e-08	1.96e-07	0.000349
ACHE	7	complement(100889994..100896974)	0.23	-1.35	-2.56	0.000204	0.00107	1
SERPINE1	7	101127104..101139247	955.77	-1.06	-2.09	1.94e-58	1.3e-56	3.42e-54
SPDYE2B	7	102650319..102662625	0.17	4.3	19.66	0.00031	0.00156	1
NAMPT	7	complement(106248298..106285966)	127.08	-1.08	-2.12	5.66e-60	3.94e-58	9.98e-56
TMEM168	7	complement(112762377..112790423)	5.22	1.15	2.22	3.18e-23	8.41e-22	5.6e-19
TFEC	7	complement(115935148..116159896)	0.06	-3.13	-8.78	5.88e-06	4.16e-05	0.1
CFTR	7	117287120..117715971	0.04	1.76	3.38	0.00972	0.03	1
HYAL4	7	123828983..123877481	1.41	-2.98	-7.9	1.95e-31	6.85e-30	3.43e-27
GPR37	7	complement(124743885..124765792)	7.11	-1.11	-2.15	1.93e-43	9.43e-42	3.4e-39
LRRC4	7	complement(128027071..128032107)	0.11	2.32	5	0.000397	0.00196	1
GARIN1A	7	128671693..128687877	0.76	-1.05	-2.08	1.11e-08	1.14e-07	0.000196
KLF14	7	complement(130730697..130734207)	0.07	-3.51	-11.39	0.000618	0.0029	1
PLXNA4	7	complement(132123340..132648688)	0.08	-1.28	-2.42	3.71e-05	0.000227	0.65
PARP12	7	complement(140023749..140062951)	284.88	-1.69	-3.22	9.97e-142	1.34e-139	1.76e-137
TCAF2	7	143620952..143730410	0.66	-1.55	-2.93	3.3e-16	6.22e-15	5.82e-12
gene:ENSG00000284691	7	150400702..150412470	21.18	-1.85	-3.61	1.6e-104	1.7e-102	2.82e-100
GIMAP2	7	150685697..150693641	8.12	-2.63	-6.2	7.75e-61	5.46e-59	1.37e-56
TMEM176B	7	complement(150791285..150801360)	0.21	-1.55	-2.94	0.00502	0.02	1
NUB1	7	151341772..151378449	183.19	-1.86	-3.64	7.81e-172	1.4e-169	1.38e-167
WDR86	7	complement(151375909..151410727)	0.74	-2.43	-5.38	2.78e-11	3.72e-10	4.9e-07
VIPR2	7	complement(159028175..159144867)	0.1	1.57	2.97	0.00234	0.00938	1
CLDN23	8	8701937..8704096	41.46	-1.18	-2.26	1.44e-51	8.37e-50	2.54e-47
TRMT9B	8	12945642..13031503	0.26	1.01	2.01	1.77e-06	1.36e-05	0.03
PDGFRL	8	17576433..17644071	63.06	-2.7	-6.5	1.86e-269	7.12e-267	3.28e-265
ADAM28	8	24294069..24359014	0.7	-1.08	-2.12	2.53e-10	3.13e-09	4.46e-06
PTK2B	8	27311482..27459391	13.13	-1.37	-2.59	4.66e-59	3.19e-57	8.21e-55
TEX15	8	complement(30831544..30913008)	2.05	1.24	2.35	1.53e-17	3.11e-16	2.69e-13
RNF122	8	complement(33547754..33567128)	11.96	-1.34	-2.53	1.1e-32	4.07e-31	1.94e-28
IDO1	8	39902275..39928790	68.77	-8.58	-382.79	0	0	0
CLXN	8	complement(48710789..48735311)	0.1	1.37	2.58	0.01	0.04	1
NPBWR1	8	52939182..52943734	5.94	1.42	2.68	2.21e-36	9.21e-35	3.89e-32
TRIM55	8	66126896..66175485	0.23	-1.33	-2.52	0.000922	0.00415	1
SULF1	8	69466624..69660915	0.05	-2.61	-6.09	0.000724	0.00334	1
SLCO5A1	8	complement(69667046..69834978)	1.79	-1.69	-3.23	3.69e-56	2.35e-54	6.5e-52
XKR9	8	70669339..70790371	0.34	-1.06	-2.08	0.00116	0.00507	1
IL7	8	complement(78675743..78805523)	3.41	-3.77	-13.63	1.23e-55	7.72e-54	2.17e-51
PAG1	8	complement(80967810..81112068)	0.81	1.18	2.27	3.47e-15	6.14e-14	6.12e-11
CA13	8	85220587..85284073	7.17	-1.07	-2.11	8.94e-24	2.42e-22	1.58e-19
RGS22	8	complement(99960936..100131268)	0.53	-1.82	-3.54	4.98e-13	7.6e-12	8.77e-09
RIMS2	8	103500610..104254430	0.88	-3.19	-9.1	1.61e-69	1.27e-67	2.83e-65
DPYS	8	complement(104330324..104467055)	0.07	-3.63	-12.4	0.00741	0.03	1
ZFPM2	8	104590733..105804539	5.11	-3.76	-13.52	9.63e-152	1.45e-149	1.7e-147
NUDCD1	8	complement(109240919..109334121)	81.2	-1.12	-2.18	1.17e-62	8.59e-61	2.06e-58
CCN4	8	133191039..133231690	0.03	-2.77	-6.84	0.02	0.05	1
KCNK9	8	complement(139600838..139704109)	0.08	-2.02	-4.05	0.000863	0.00391	1
LY6E	8	143017982..143023832	638.04	-1.53	-2.89	3.49e-118	4.05e-116	6.15e-114
GSDMD	8	143553207..143563062	86.01	-1.11	-2.16	9.67e-56	6.1e-54	1.7e-51
PARP10	8	complement(143977153..144012772)	218.13	-2.1	-4.29	3.32e-218	8.74e-216	5.86e-214
JAK2	9	4984390..5129948	19.91	-2.01	-4.03	1.96e-167	3.33e-165	3.45e-163
CD274	9	5450503..5470566	20.98	-3.19	-9.12	6.12e-266	2.24e-263	1.08e-261
PDCD1LG2	9	5510531..5571282	7.51	-3.64	-12.46	8.71e-116	9.98e-114	1.54e-111
MLANA	9	5890889..5910606	0.92	1.17	2.24	1e-05	6.81e-05	0.18
TTC39B	9	complement(15163622..15307360)	5.66	-1.35	-2.54	1.04e-44	5.3e-43	1.83e-40
RIGI	9	complement(32455302..32526208)	839.77	-2.5	-5.64	5.75E-312	0	1.01e-307
TMEM215	9	32783540..32789201	1.45	1.02	2.03	1.8e-08	1.79e-07	0.000317
C9orf24	9	complement(34379019..34397828)	0.25	-1.49	-2.82	0.00841	0.03	1
gene:ENSG00000258728	9	34646631..34661886	4.74	-1.14	-2.21	1.26e-20	2.96e-19	2.23e-16
PAX5	9	complement(36833269..37034268)	0.63	-5.07	-33.68	8.51e-37	3.57e-35	1.5e-32
PGM5	9	68328308..68531061	0.56	1.07	2.1	0.000101	0.000563	1
RORB	9	74497335..74693177	0.1	-3.61	-12.25	3.64e-10	4.43e-09	6.41e-06
FRMD3	9	complement(83242990..83538546)	29.09	-1.21	-2.32	9.47e-55	5.9e-53	1.67e-50
SLC28A3	9	complement(84275457..84340758)	0.04	-2.8	-6.96	0.00315	0.01	1
ROR2	9	complement(91563091..91950228)	0.24	-1.48	-2.8	1.61e-05	0.000105	0.28
TDRD7	9	97412096..97496125	207.41	-1.68	-3.19	3.18e-139	4.21e-137	5.6e-135
TRIM14	9	complement(98069275..98119222)	270.4	-1.18	-2.27	5.34e-71	4.28e-69	9.4e-67
WHRN	9	complement(114402080..114505473)	5.37	-1.58	-2.99	7.28e-41	3.37e-39	1.28e-36
TRAF1	9	complement(120902393..120929173)	13.05	-1.2	-2.3	3.41e-48	1.88e-46	6.01e-44
LHX6	9	complement(122202577..122229626)	0.14	1.4	2.63	0.00107	0.00471	1
NTNG2	9	132162058..132244526	5.48	-1.79	-3.45	9.74e-57	6.36e-55	1.72e-52
MAMDC4	9	136850943..136860799	6.47	-1.16	-2.24	7.84e-18	1.62e-16	1.38e-13
gene:ENSG00000284976	9	137217494..137219361	1.81	-6.64	-100.05	1.05e-12	1.57e-11	1.85e-08
IL15RA	10	complement(5943639..5978187)	15	-2.01	-4.02	8e-86	7.36e-84	1.41e-81
GATA3	10	8045378..8075198	21.1	-1.22	-2.33	1.67e-54	1.03e-52	2.94e-50
OPTN	10	13099449..13138308	195.72	-2.1	-4.28	4.76e-217	1.23e-214	8.39e-213
FAM171A1	10	complement(15211643..15371289)	13.64	1.2	2.29	5.28e-40	2.4e-38	9.3e-36
KIAA1217	10	23694746..24547848	21.81	-1.39	-2.61	3.87e-92	3.72e-90	6.82e-88
ENKUR	10	complement(24981979..25062279)	0.3	-1.2	-2.29	0.000143	0.000774	1
APBB1IP	10	26438341..26567803	2.46	1.06	2.08	1.44e-11	1.97e-10	2.54e-07
MASTL	10	27154824..27187953	84.83	-1.11	-2.16	2.42e-61	1.72e-59	4.26e-57
ANKRD30A	10	37125598..37232567	0.1	1.25	2.37	0.01	0.03	1
RET	10	43077064..43130351	4.66	-3.89	-14.87	2.96e-173	5.48e-171	5.22e-169
SYT15	10	46578217..46594173	0.78	-1.26	-2.4	3.94e-10	4.77e-09	6.95e-06
SLC16A9	10	complement(59650764..59736002)	2.86	1.14	2.21	8.86e-13	1.33e-11	1.56e-08
ZNF365	10	62374192..62480288	0.8	1.54	2.91	4.77e-13	7.31e-12	8.41e-09
ATOH7	10	complement(68230595..68232113)	0.14	3.74	13.36	0.0045	0.02	1
ADAMTS14	10	70672506..70762441	0.54	-2.84	-7.16	4.21e-18	8.79e-17	7.42e-14
IFIT2	10	89283694..89309271	870.12	-4.84	-28.68	0	0	0
IFIT3	10	89327307..89377473	903.84	-2.85	-7.23	0	0	0
IFIT1B	10	89378056..89385205	0.11	-3.24	-9.47	0.00256	0.01	1
IFIT1	10	89392546..89406487	1284.83	-2.48	-5.59	0	5.79e-307	2.06e-305
IFIT5	10	89414568..89421605	103.08	-1.06	-2.08	3.75e-56	2.38e-54	6.61e-52
CYP26A1	10	93073475..93077885	1.7	1.26	2.4	2.29e-09	2.55e-08	4.04e-05
FFAR4	10	93566665..93604480	1.64	1.25	2.39	2.98e-13	4.64e-12	5.25e-09
CYP2C19	10	94762681..94855547	0.05	-1.93	-3.8	0.00661	0.02	1
SORBS1	10	complement(95311771..95561414)	0.87	-1.05	-2.07	7.03e-12	9.85e-11	1.24e-07
BLNK	10	complement(96189171..96271587)	0.14	-3.13	-8.74	2.52e-09	2.79e-08	4.44e-05
PIK3AP1	10	complement(96593315..96720514)	35.27	-2.59	-6.01	3.74e-286	1.57e-283	6.59e-282
gene:ENSG00000249967	10	97584374..97673910	0.15	-6.29	-78.32	0.01	0.03	1
SLC25A28	10	complement(99610519..99622793)	88.75	-1.9	-3.74	1.9e-153	2.94e-151	3.36e-149
PAX2	10	100735396..100829944	2.23	-3.08	-8.45	2.43e-62	1.76e-60	4.28e-58
ELOVL3	10	102226299..102229589	1.33	-2.08	-4.23	4.66e-12	6.58e-11	8.21e-08
NEURL1	10	103493705..103592546	0.12	1.12	2.17	0.01	0.04	1
DUSP5	10	110497907..110511533	75.19	-1.13	-2.19	1.77e-61	1.26e-59	3.11e-57
ACSL5	10	112374116..112428379	15.86	-1.65	-3.14	1.42e-86	1.31e-84	2.49e-82
CASP7	10	113679162..113730907	100.17	-1.11	-2.16	2.46e-61	1.74e-59	4.34e-57
PLEKHS1	10	113751262..113783429	1.56	-1.8	-3.49	4.34e-29	1.42e-27	7.65e-25
AFAP1L2	10	complement(114294824..114404756)	23.69	1.06	2.09	5.03e-50	2.86e-48	8.87e-46
NANOS1	10	119029714..119033730	1.57	1.01	2.02	1.43e-09	1.63e-08	2.51e-05
HMX2	10	123148136..123150672	0.2	1.71	3.27	0.00794	0.03	1
INSYN2A	10	complement(127135426..127196591)	0.79	1.61	3.05	6.38e-14	1.04e-12	1.12e-09
ADGRA1	10	133087924..133131675	0.13	1.97	3.91	0.000399	0.00196	1
gene:ENSG00000254536	10	133380017..133420271	0.86	2.05	4.14	5.48e-05	0.000326	0.97
PGGHG	11	289126..296107	19.38	-1.37	-2.59	2.42e-52	1.43e-50	4.26e-48
IFITM2	11	303655..309397	333.58	-2.02	-4.05	1.17e-175	2.2e-173	2.05e-171
IFITM1	11	310041..315272	558.58	-2.97	-7.84	0	0	0
IFITM3	11	complement(319676..329475)	378.61	-2.92	-7.56	0	0	0
ANO9	11	complement(417933..442011)	0.19	-1.09	-2.12	0.02	0.05	1
IRF7	11	complement(612553..615983)	498.51	-1.99	-3.97	4.8e-196	1.09e-193	8.45e-192
MUC5AC	11	1157953..1201138	135.96	1.13	2.19	3.6e-31	1.26e-29	6.34e-27
ASCL2	11	complement(2268498..2270588)	0.11	-2.43	-5.39	0.00951	0.03	1
TRIM21	11	complement(4384897..4393702)	208.28	-1.5	-2.82	2.55e-109	2.75e-107	4.49e-105
gene:ENSG00000239920	11	complement(5254392..5678434)	0.3	-1.6	-3.03	0.00168	0.00704	1
UBQLNL	11	complement(5514393..5518431)	0.21	-1.74	-3.35	0.000271	0.00138	1
TRIM6-TRIM34	11	5596725..5644398	2.33	-1.26	-2.4	0.000542	0.00258	1
TRIM5	11	complement(5663195..5938619)	68.9	-1.75	-3.36	2.02e-146	2.84e-144	3.56e-142
TRIM22	11	5689610..5737089	99.96	-3.51	-11.42	0	0	0
OLFML1	11	7485388..7511377	0.14	-1.94	-3.84	0.000843	0.00384	1
LMO1	11	complement(8224309..8268716)	0.72	1.44	2.71	5.62e-05	0.000333	0.99
DENND5A	11	complement(9138825..9265959)	93.68	-1.33	-2.52	1.24e-88	1.17e-86	2.19e-84
DKK3	11	complement(11956207..12009769)	12.92	-1.18	-2.27	3.14e-64	2.34e-62	5.54e-60
SAA2	11	complement(18239223..18248668)	0.35	-2.19	-4.56	8.11e-07	6.54e-06	0.01
SAA1	11	18266260..18269977	4.48	-2.39	-5.24	2.2e-27	6.83e-26	3.88e-23
LDHAL6A	11	18455824..18479601	0.32	1.34	2.54	0.000586	0.00276	1
ANO3	11	26188842..26663289	0.06	1.59	3.01	0.00419	0.02	1
gene:ENSG00000285283	11	31812391..32104665	0.16	-3.99	-15.89	0.01	0.03	1
PRRG4	11	32829927..32858120	4.83	-1.68	-3.21	4.15e-35	1.69e-33	7.32e-31
LMO2	11	complement(33858576..33892076)	26.63	-3.2	-9.18	4.28e-225	1.18e-222	7.55e-221
TSPAN18	11	44726465..44932423	2.53	1.03	2.04	2.19e-15	3.92e-14	3.86e-11
MDK	11	46380756..46383837	19.93	-2.21	-4.62	1.89e-110	2.06e-108	3.33e-106
AGBL2	11	complement(47659591..47715389)	2.11	-1.63	-3.1	2.4e-19	5.34e-18	4.23e-15
SMTNL1	11	57537595..57550272	4.82	-3.51	-11.36	2.62e-62	1.89e-60	4.61e-58
UBE2L6	11	complement(57551656..57568284)	715.35	-2.04	-4.13	3.96e-208	9.96e-206	6.98e-204
SERPING1	11	57597387..57619171	0.75	-5.55	-46.75	6.55e-20	1.48e-18	1.15e-15
SLC15A3	11	complement(60937060..60952653)	23.67	-4.08	-16.97	1.74e-297	7.91e-295	3.06e-293
PLAAT4	11	63536808..63546462	59.85	-2.7	-6.49	1.93e-194	4.27e-192	3.4e-190
PLAAT2	11	complement(63552770..63563379)	15.81	-4.52	-22.93	7.01e-77	5.93e-75	1.23e-72
SLC22A11	11	64555690..64572875	0.42	-1.07	-2.1	6.7e-05	0.000391	1
CDC42BPG	11	complement(64823052..64844653)	3.08	1.28	2.42	2.29e-27	7.1e-26	4.03e-23
BATF2	11	complement(64987945..64997018)	138.36	-2.86	-7.24	0	0	0
C11orf86	11	66975277..66977009	10.15	1.25	2.38	6.29e-18	1.3e-16	1.11e-13
SYT12	11	67006778..67050863	1.92	1.1	2.14	9.07e-13	1.36e-11	1.6e-08
ACY3	11	complement(67642555..67650730)	14.48	-1.7	-3.25	8.59e-47	4.58e-45	1.51e-42
UNC93B1	11	complement(67991100..68004982)	217.42	-1.07	-2.1	3.64e-58	2.43e-56	6.41e-54
gene:ENSG00000287725	11	69072915..69162440	0.1	1.69	3.23	0.00414	0.02	1
IL18BP	11	71998613..72007315	14.88	-2.71	-6.52	1.23e-171	2.19e-169	2.18e-167
P2RY2	11	73218281..73242427	11.36	1.56	2.94	7.15e-99	7.25e-97	1.26e-94
KCTD14	11	complement(78015715..78046191)	4.12	-1.37	-2.59	1.36e-18	2.92e-17	2.4e-14
ENDOD1	11	95089846..95132645	81.21	-1.59	-3.01	2.11e-122	2.54e-120	3.72e-118
TRPC6	11	complement(101451564..101872562)	0.29	1.48	2.79	0.000273	0.00139	1
BIRC3	11	102317484..102339403	108.32	-1.63	-3.1	1.03e-74	8.57e-73	1.81e-70
MMP13	11	complement(102942995..102955732)	0.58	-3.31	-9.93	2.9e-15	5.15e-14	5.11e-11
CASP4	11	complement(104942866..104969366)	70.58	-1.5	-2.82	3.25e-85	2.97e-83	5.72e-81
CASP1	11	complement(105025397..105035250)	19.03	-4.02	-16.24	1.82e-275	7.28e-273	3.2e-271
CARD16	11	complement(105041326..105101431)	2.1	-3.64	-12.45	7.77e-17	1.52e-15	1.37e-12
GUCY1A2	11	complement(106674019..107018476)	0.79	1.13	2.19	5.55e-13	8.43e-12	9.78e-09
RAB39A	11	107928448..107963482	1.65	-1.03	-2.04	4.65e-07	3.89e-06	0.0082
ARHGAP20	11	complement(110577042..110713189)	0.43	-1.28	-2.44	1.55e-10	1.96e-09	2.74e-06
LAYN	11	111540280..111561745	0.54	-1.38	-2.61	1.32e-05	8.8e-05	0.23
gene:ENSG00000258529	11	complement(111786286..111879425)	0.26	-1.62	-3.06	0.00111	0.0049	1
FXYD6	11	complement(117836976..117877486)	0.43	-1.18	-2.27	0.000267	0.00136	1
ABCG4	11	119149052..119162653	0.22	1.12	2.17	0.00269	0.01	1
POU2F3	11	120236640..120319945	0.18	-1.64	-3.12	0.000491	0.00236	1
FLI1	11	128686535..128813267	0.1	-1.61	-3.06	0.00192	0.0079	1
IQSEC3	12	66767..178455	0.13	-6.2	-73.29	1.22e-06	9.59e-06	0.02
gene:ENSG00000285901	12	4273762..4405490	0.43	-1.34	-2.54	4.47e-05	0.000269	0.79
AKAP3	12	complement(4615508..4649051)	0.6	-1.24	-2.37	5.94e-07	4.89e-06	0.01
ANO2	12	complement(5531869..5946232)	0.1	-2.66	-6.34	0.000171	0.000909	1
TAPBPL	12	6451690..6466517	41.26	-1.01	-2.01	1.23e-34	4.86e-33	2.16e-30
LAG3	12	6772512..6778455	1.42	-1.24	-2.37	1.72e-09	1.95e-08	3.04e-05
C1S	12	6988259..7071032	215.14	-1.08	-2.11	3.43e-59	2.35e-57	6.04e-55
C1R	12	complement(7080214..7092540)	318.87	-1.06	-2.08	2.92e-57	1.93e-55	5.15e-53
RBP5	12	complement(7115736..7128889)	1.34	-1.23	-2.35	9.19e-05	0.000519	1
CLSTN3	12	7129698..7158945	20.67	-1.09	-2.13	3.5e-40	1.6e-38	6.18e-36
C3AR1	12	complement(8056844..8066359)	0.44	-3.59	-12.08	1.04e-14	1.79e-13	1.83e-10
CLEC2D	12	9664969..9699553	1.18	-1.3	-2.46	3.91e-16	7.31e-15	6.9e-12
CLEC2B	12	complement(9852369..9869386)	7.25	-1.1	-2.14	8.58e-15	1.49e-13	1.51e-10
CLEC7A	12	complement(10116777..10130258)	0.3	-6.19	-72.89	9.14e-07	7.3e-06	0.02
TAS2R30	12	complement(11132958..11134644)	0.2	2.63	6.17	0.00307	0.01	1
BCL2L14	12	12049844..12211084	0.16	-3.81	-14.05	6.97e-07	5.68e-06	0.01
GRIN2B	12	complement(13437942..13982002)	0.1	1.14	2.2	1.69e-07	1.5e-06	0.00297
RERG	12	complement(15107783..15348675)	3.34	1.89	3.71	1.11e-27	3.49e-26	1.96e-23
FAR2	12	29149016..29341121	2.72	-1.02	-2.03	8.78e-17	1.71e-15	1.55e-12
TMTC1	12	complement(29500840..29784759)	0.21	-1.92	-3.78	5.64e-11	7.41e-10	9.94e-07
MUC19	12	40393395..40570832	0.00995	1.78	3.44	0.01	0.04	1
RHEBL1	12	complement(49064676..49070025)	3.88	-1.11	-2.16	1.96e-10	2.45e-09	3.46e-06
GPD1	12	50103982..50111313	0.22	-1.13	-2.19	0.00847	0.03	1
ACVRL1	12	51906908..51923361	0.77	-3.02	-8.13	3.72e-33	1.39e-31	6.55e-29
KRT6B	12	complement(52446651..52452146)	0.07	-3.63	-12.4	0.0066	0.02	1
HOXC5	12	54033050..54035361	1.29	1.05	2.07	6.88e-05	0.000401	1
gene:ENSG00000257411	12	56101331..56109289	0.56	3.27	9.63	0.00155	0.00657	1
IL23A	12	56334174..56340410	1.32	-1.8	-3.47	9.84e-08	9.03e-07	0.00173
STAT2	12	complement(56341597..56360203)	278.46	-2.32	-5.01	8.69e-268	3.25e-265	1.53e-263
RBMS2	12	56521820..56596193	49.68	-1.07	-2.1	1.33e-57	8.85e-56	2.34e-53
OTOGL	12	80099537..80380880	0.04	-2.74	-6.68	5.48e-05	0.000325	0.97
PLEKHG7	12	92702843..92772455	0.74	-2.5	-5.66	5.66e-29	1.85e-27	9.98e-25
PLXNC1	12	94148577..94307675	0.8	-1.91	-3.77	2.63e-26	7.91e-25	4.64e-22
NR1H4	12	100473708..100564414	3.71	1.01	2.02	3.26e-16	6.16e-15	5.75e-12
GLT8D2	12	complement(103988987..104064183)	0.56	-2.15	-4.42	5.08e-10	6.09e-09	8.95e-06
APPL2	12	complement(105173297..105236203)	33.36	1.04	2.06	2.67e-50	1.53e-48	4.71e-46
TRPV4	12	complement(109783087..109833406)	0.05	2.73	6.61	0.01	0.04	1
TRAFD1	12	112125538..112153604	127.41	-1.83	-3.55	8.61e-162	1.38e-159	1.52e-157
RPH3A	12	112570380..112898881	0.69	-1.48	-2.79	1.79e-14	3.03e-13	3.15e-10
OAS1	12	112905856..112933219	452.14	-1.85	-3.6	3.17e-172	5.74e-170	5.59e-168
OAS3	12	112938051..112976460	513.59	-1.39	-2.62	5.63e-99	5.75e-97	9.93e-95
OAS2	12	112978395..113011723	388.93	-2.85	-7.19	0	0	0
CFAP73	12	113149724..113159276	0.39	-1.01	-2.01	0.01	0.04	1
KSR2	12	complement(117453012..117968990)	0.58	1.24	2.36	6.69e-17	1.31e-15	1.18e-12
OASL	12	complement(121017763..121039246)	307.91	-2.9	-7.47	0	0	0
HCAR2	12	complement(122701293..122703357)	1.12	-1.79	-3.46	1.07e-11	1.48e-10	1.88e-07
HCAR3	12	complement(122714756..122716811)	0.78	-2.33	-5.04	1.34e-11	1.84e-10	2.36e-07
RIMBP2	12	complement(130396133..130768228)	0.01	-3.43	-10.79	0.00964	0.03	1
PDX1	13	27920000..27926313	0.16	2.36	5.14	0.00205	0.00836	1
FRY	13	31846713..32299125	0.07	1.13	2.18	0.00118	0.00515	1
ZAR1L	13	complement(32303699..32315363)	0.09	-2.24	-4.73	0.02	0.05	1
N4BP2L1	13	complement(32400723..32428311)	0.27	-1	-2.01	0.00262	0.01	1
RGCC	13	41457550..41470871	1.15	1.1	2.14	0.00117	0.00513	1
EPSTI1	13	complement(42886388..42992271)	1.45	-3.67	-12.76	5.47e-41	2.55e-39	9.65e-37
ENOX1	13	complement(43213130..43786972)	4.64	-1.11	-2.16	4.31e-24	1.18e-22	7.59e-20
LPAR6	13	complement(48389567..48444704)	1.92	-1.2	-2.29	5.15e-10	6.17e-09	9.08e-06
PHF11	13	49495610..49528981	38.04	-1.23	-2.35	9.5e-65	7.14e-63	1.67e-60
KCNRG	13	50015254..50020922	0.84	1.23	2.34	0.000656	0.00306	1
UTP14C	13	52024691..52033600	0.12	-7.6	-193.81	0.00264	0.01	1
PCDH17	13	57631744..57729311	0.05	-4.91	-30.11	0.000167	0.000888	1
SCEL	13	77535674..77645263	2.93	1.01	2.01	7.25e-15	1.26e-13	1.28e-10
SLC10A2	13	complement(103043998..103066417)	0.23	1.18	2.27	0.00485	0.02	1
TNFSF13B	13	108251240..108308484	5.99	-5.34	-40.55	3.12e-91	2.96e-89	5.49e-87
RNASE1	14	complement(20801228..20802855)	0.47	-1.14	-2.21	0.01	0.05	1
MYH7	14	complement(23412740..23435660)	0.07	-4.99	-31.75	0.000106	0.000591	1
PSME2	14	complement(24143362..24147570)	492.98	-1.12	-2.17	9.23e-64	6.85e-62	1.63e-59
gene:ENSG00000259529	14	24147548..24166452	13.04	-1.01	-2.01	1.21e-21	2.95e-20	2.13e-17
REC8	14	24171853..24180257	11.9	-1.02	-2.03	2.74e-27	8.44e-26	4.83e-23
TGM1	14	complement(24249114..24264432)	1.33	-1.58	-2.98	5.41e-16	1e-14	9.54e-12
CIDEB	14	complement(24305187..24311430)	0.29	-1.49	-2.81	0.000248	0.00128	1
LTB4R2	14	24305734..24312053	10.34	-1	-2	2.89e-19	6.39e-18	5.09e-15
LTB4R	14	24311450..24318036	13.4	-1.07	-2.1	1.12e-26	3.39e-25	1.97e-22
CBLN3	14	complement(24426545..24430954)	4.11	-1.85	-3.59	3.03e-27	9.29e-26	5.34e-23
EGLN3	14	complement(33924227..34462774)	4.72	1	2.01	2.48e-20	5.75e-19	4.38e-16
BAZ1A	14	complement(34752731..34875647)	101.59	-1	-2.01	2.12e-51	1.22e-49	3.73e-47
NFKBIA	14	complement(35401079..35404749)	112.39	-1.07	-2.1	3.67e-56	2.35e-54	6.47e-52
L2HGDH	14	complement(50237563..50312229)	37.5	-1.39	-2.62	3.71e-92	3.59e-90	6.54e-88
GNG2	14	51826195..51979342	0.8	1.18	2.27	6.78e-10	8.03e-09	1.2e-05
SYT16	14	61811974..62112550	0.45	1.6	3.04	2.3e-18	4.89e-17	4.06e-14
TMEM229B	14	complement(67447084..67533739)	6.09	-3.12	-8.69	1.44e-167	2.47e-165	2.53e-163
ZFYVE26	14	complement(67727374..67816590)	21.12	-1.08	-2.12	3.66e-57	2.4e-55	6.44e-53
DPF3	14	complement(72609034..72894101)	0.08	1.86	3.63	4.71e-07	3.93e-06	0.0083
EML5	14	complement(88612431..88792953)	2.11	1.12	2.17	7.63e-25	2.18e-23	1.34e-20
RPS6KA5	14	complement(90847861..91060641)	5.41	-1.15	-2.22	1.96e-62	1.43e-60	3.45e-58
GPR68	14	complement(91232532..91253925)	0.63	-1.01	-2.01	1.21e-05	8.15e-05	0.21
ASB2	14	complement(93934166..93976739)	0.25	1.56	2.94	8.9e-05	0.000505	1
IFI27	14	94104836..94116695	265.98	-3.04	-8.25	0	0	0
HHIPL1	14	99645129..99680569	0.13	1.11	2.16	0.000982	0.00438	1
WARS1	14	complement(100333790..100376805)	348.66	-2.26	-4.79	1.52e-254	4.75e-252	2.69e-250
DIO3	14	101560139..101563452	1.12	-1.71	-3.26	9.35e-11	1.2e-09	1.65e-06
ZBTB42	14	104800596..104804712	23.05	-1.2	-2.3	1.37e-60	9.62e-59	2.42e-56
GOLGA8S	15	23354748..23368341	0.07	2.07	4.2	0.00235	0.00941	1
ATP10A	15	complement(25677273..25865184)	39.63	-1.76	-3.39	3.38e-150	4.95e-148	5.96e-146
GOLGA8G	15	complement(28519611..28533014)	0.21	1.8	3.49	7.55e-06	5.24e-05	0.13
DLL4	15	40929340..40939073	0.27	-1.23	-2.34	0.000478	0.0023	1
gene:ENSG00000285920	15	41284007..41380996	0.36	7.9	238.45	0.0014	0.00599	1
SPTBN5	15	complement(41848146..41894053)	1.14	-3.18	-9.05	4.53e-69	3.55e-67	7.98e-65
EHD4	15	complement(41895933..41972557)	72.34	-1.83	-3.55	7.31e-162	1.18e-159	1.29e-157
PLA2G4E	15	complement(41981394..42051190)	0.08	-7.32	-160.1	0.00206	0.0084	1
gene:ENSG00000258461	15	42348103..42412317	0.69	-1.44	-2.7	5.04e-11	6.65e-10	8.88e-07
CAPN3	15	42359498..42412949	0.56	-1.95	-3.86	2.17e-20	5.03e-19	3.83e-16
TMEM62	15	43123279..43185144	62.74	-1.18	-2.27	1.9e-66	1.45e-64	3.36e-62
PATL2	15	complement(44665732..44711323)	1.11	-2.38	-5.21	4.05e-19	8.9e-18	7.14e-15
B2M	15	44711358..44718851	1175.32	-1.21	-2.32	2.13e-75	1.79e-73	3.75e-71
TRIM69	15	44728988..44767829	13.45	-1.22	-2.33	1.48e-45	7.68e-44	2.61e-41
DUOX2	15	complement(45092650..45114172)	0.07	-2.39	-5.23	0.000188	0.000992	1
DUOXA1	15	complement(45117366..45129938)	0.11	-2.11	-4.31	0.000736	0.00339	1
C15orf48	15	45430579..45448761	34.6	-1.66	-3.17	1.93e-79	1.69e-77	3.4e-75
BLOC1S6	15	45587214..45615945	20.44	1.08	2.11	1.27e-32	4.72e-31	2.25e-28
SQOR	15	45631148..45691281	133.85	-1.19	-2.27	1.09e-69	8.64e-68	1.92e-65
GLDN	15	51341655..51408005	0.09	-3.57	-11.85	5.14e-07	4.27e-06	0.00905
LYSMD2	15	complement(51723011..51751585)	38.71	-1.2	-2.3	5.39e-54	3.28e-52	9.5e-50
MYZAP	15	57591904..57685364	7	1.32	2.5	6.3e-29	2.05e-27	1.11e-24
ALDH1A2	15	complement(57953424..58497866)	0.04	-2.22	-4.66	0.00993	0.03	1
PML	15	73994673..74047827	118.57	-2.02	-4.04	3.84e-201	9.51e-199	6.77e-197
NRG4	15	complement(75935969..76059795)	3.87	1.07	2.11	2.12e-24	5.93e-23	3.73e-20
LINGO1	15	complement(77613027..77820900)	3.2	-1.22	-2.33	7.6e-31	2.62e-29	1.34e-26
ADAMTSL3	15	83654088..84039842	1.06	-1.39	-2.62	7.6e-16	1.39e-14	1.34e-11
ISG20	15	88635670..88656483	329.33	-4.64	-24.86	0	0	0
HAPLN3	15	complement(88877294..88895597)	36.66	-2.56	-5.92	5.54e-237	1.58e-234	9.77e-233
PLIN1	15	complement(89664367..89679427)	0.32	-1.41	-2.66	3.73e-05	0.000228	0.66
HBA1	16	176680..177522	0.29	-3.71	-13.09	0.00703	0.02	1
SSTR5	16	1072747..1081454	0.91	1.04	2.06	1.02e-05	6.96e-05	0.18
MEIOB	16	complement(1833986..1872178)	0.93	1.17	2.25	2.87e-05	0.00018	0.51
HS3ST6	16	complement(1911475..1918415)	0.38	2.44	5.42	0.000232	0.0012	1
CORO7-PAM16	16	complement(4340251..4420494)	1.06	-1.36	-2.56	9.2e-07	7.35e-06	0.02
C16orf96	16	4556340..4600758	0.05	2.07	4.19	0.01	0.04	1
CIITA	16	10866222..10943021	2.09	-2.4	-5.27	1.86e-115	2.1e-113	3.27e-111
SOCS1	16	complement(11254417..11256204)	18.96	-2.54	-5.81	3.55e-92	3.45e-90	6.25e-88
NPIPA7	16	16379140..16393972	0.21	-6.33	-80.6	0.00787	0.03	1
CLEC19A	16	19285731..19322145	0.19	1.13	2.19	0.02	0.05	1
ANKS4B	16	21233699..21253850	0.35	1.1	2.14	0.00128	0.00555	1
SBK1	16	28259246..28323849	2.64	-1.66	-3.16	9.41e-38	4.02e-36	1.66e-33
PRRT2	16	29811382..29815892	3.45	-2.28	-4.86	6.13e-46	3.22e-44	1.08e-41
ITGAL	16	30472658..30523567	0.05	1.69	3.23	0.00627	0.02	1
gene:ENSG00000255439	16	complement(31083439..31094956)	1.43	-1.05	-2.07	2.97e-07	2.56e-06	0.00523
TP53TG3	16	complement(32673528..32676165)	0.21	1.68	3.21	0.00532	0.02	1
N4BP1	16	complement(48538726..48620148)	47.04	-1.04	-2.06	3.02e-54	1.86e-52	5.32e-50
ZNF423	16	complement(49487524..49857919)	0.15	1.11	2.15	0.000739	0.0034	1
NOD2	16	50693588..50733077	0.1	-1.88	-3.69	0.000228	0.00118	1
MT2A	16	56608584..56609497	2320.18	-1.72	-3.29	4.46e-148	6.41e-146	7.86e-144
NLRC5	16	56989485..57083531	81.03	-2.34	-5.05	3.07e-265	1.1e-262	5.41e-261
CCL22	16	57358783..57366189	0.11	-3.78	-13.73	0.000173	0.000921	1
CX3CL1	16	57372477..57385044	2.07	-4.05	-16.61	2.39e-73	1.97e-71	4.22e-69
CMTM4	16	complement(66614750..66696743)	44.03	1.07	2.09	3.01e-56	1.94e-54	5.31e-52
FBXL8	16	67159932..67164570	9.61	-1.06	-2.09	4.47e-17	8.85e-16	7.88e-13
gene:ENSG00000265690	16	67163385..67165815	11.11	-1.48	-2.78	3.56e-32	1.29e-30	6.27e-28
HSF4	16	67164681..67169945	10.08	-1.2	-2.3	7.85e-22	1.94e-20	1.38e-17
MATCAP1	16	complement(67175599..67184040)	18.36	-1.25	-2.38	3.7e-34	1.43e-32	6.53e-30
EXOC3L1	16	complement(67184379..67190185)	8.41	-3.97	-15.71	9.21e-144	1.25e-141	1.62e-139
NRN1L	16	67884885..67888855	0.25	-2.27	-4.83	0.00329	0.01	1
CTRL	16	complement(67927640..67932365)	5.11	-1.94	-3.83	6.37e-25	1.83e-23	1.12e-20
gene:ENSG00000261884	16	complement(67929614..67936017)	8.73	-1.29	-2.45	7.54e-12	1.05e-10	1.33e-07
PSMB10	16	complement(67934506..67936864)	267.03	-1.8	-3.48	3.87e-152	5.86e-150	6.81e-148
SMPD3	16	complement(68358327..68448508)	0.73	-1.04	-2.05	4.94e-08	4.7e-07	0.000871
CLEC18A	16	69950705..69964452	0.1	-1.92	-3.8	0.00768	0.03	1
CHST4	16	71525233..71538748	0.53	1.2	2.3	0.000156	0.000836	1
MLKL	16	complement(74671855..74700960)	122.23	-1.54	-2.9	2.73e-114	3.07e-112	4.82e-110
BCO1	16	81238689..81291142	16.67	-1.05	-2.07	3.02e-34	1.17e-32	5.32e-30
CRISPLD2	16	84819985..84920768	14.12	1.09	2.13	1.13e-33	4.29e-32	1.98e-29
IRF8	16	85899116..85922606	0.93	-1.81	-3.51	9.97e-21	2.35e-19	1.76e-16
FOXF1	16	86510527..86515422	0.28	-4.94	-30.71	2.97e-09	3.28e-08	5.23e-05
RFLNB	17	complement(439978..445939)	22.65	1.57	2.97	2.86e-79	2.5e-77	5.05e-75
SCARF1	17	complement(1633858..1645744)	0.37	-1.28	-2.43	0.00015	0.000806	1
RILP	17	complement(1646145..1649866)	24.21	-1.29	-2.44	1.23e-44	6.25e-43	2.17e-40
CXCL16	17	complement(4733533..4739928)	85.01	-1.13	-2.19	8.1e-62	5.8e-60	1.43e-57
ZMYND15	17	4739833..4746119	7.72	-2.13	-4.37	1.79e-64	1.34e-62	3.15e-60
AIPL1	17	complement(6393693..6435199)	0.54	-6.06	-66.57	9.95e-14	1.6e-12	1.75e-09
PITPNM3	17	complement(6451263..6556555)	14.13	1.26	2.39	3.3e-69	2.59e-67	5.81e-65
XAF1	17	6755447..6775647	116.52	-4.19	-18.2	0	0	0
FBXO39	17	6776215..6797101	0.17	-7.12	-139.49	0.00277	0.01	1
CD68	17	7579491..7582111	256.03	-1.99	-3.98	3.2e-193	6.91e-191	5.64e-189
HES7	17	complement(8120592..8124106)	1.17	-1.6	-3.03	4.45e-10	5.36e-09	7.85e-06
RASD1	17	complement(17494437..17496395)	0.55	1.17	2.25	0.00131	0.00566	1
LGALS9C	17	18476737..18494945	1	-1.19	-2.28	3.53e-06	2.58e-05	0.06
LGALS9B	17	complement(20449395..20467539)	2.19	-1.03	-2.04	3.2e-08	3.1e-07	0.000565
LGALS9	17	27629798..27649560	93.47	-3.12	-8.67	0	0	0
NOS2	17	complement(27756766..27800529)	0.5	-2.48	-5.56	7.73e-22	1.91e-20	1.36e-17
OMG	17	complement(31272013..31297539)	0.3	1.31	2.48	0.02	0.05	1
EVI2B	17	complement(31303770..31314105)	6.67	1	2	1.39e-12	2.05e-11	2.45e-08
CCL2	17	34255274..34257208	60.55	-1.17	-2.25	6.25e-44	3.11e-42	1.1e-39
SLFN5	17	35243071..35273655	40.2	-1.96	-3.88	2.46e-184	5.06e-182	4.34e-180
SLFN12	17	complement(35410922..35433283)	0.14	-1.46	-2.75	0.00715	0.02	1
SLFN12L	17	complement(35464249..35537678)	0.1	-3.41	-10.66	1.97e-13	3.13e-12	3.48e-09
CCL5	17	complement(35871491..35880793)	1.07	-2.42	-5.34	4.21e-08	4.02e-07	0.000742
TBC1D3B	17	complement(36165683..36176636)	0.81	-1.06	-2.08	5.73e-05	0.000339	1
C17orf78	17	37375985..37392708	0.21	1.98	3.94	0.00371	0.01	1
GSDMB	17	complement(39904595..39919854)	12.5	-3.77	-13.67	5.6e-139	7.37e-137	9.87e-135
KRT39	17	complement(40958417..40966948)	0.32	-3.06	-8.34	1.81e-06	1.39e-05	0.03
CNP	17	41966763..41977740	328.93	-1.48	-2.78	2.95e-110	3.2e-108	5.2e-106
DHX58	17	complement(42101404..42112714)	37.7	-5.15	-35.59	0	0	0
IFI35	17	43006740..43014456	766.73	-2.14	-4.41	1.19e-225	3.33e-223	2.09e-221
TMEM106A	17	43211835..43220041	8.22	-1.57	-2.98	1.12e-56	7.29e-55	1.98e-52
CCDC200	17	complement(43216941..43305397)	0.38	-1.24	-2.36	0.000192	0.00101	1
MAP3K14	17	complement(45263119..45317029)	187.56	-1.05	-2.07	2.7e-56	1.74e-54	4.75e-52
SKAP1	17	complement(48133442..48430275)	0.3	-1.25	-2.37	0.00135	0.00582	1
HOXB4	17	complement(48575507..48578350)	2.15	-1.85	-3.61	4.36e-17	8.65e-16	7.69e-13
TTLL6	17	complement(48762234..48817229)	4.45	-1.14	-2.21	2.85e-25	8.27e-24	5.03e-21
NGFR	17	49495293..49515008	0.53	-1.31	-2.48	1.02e-07	9.31e-07	0.00179
TMEM92	17	50271406..50281485	54.82	-1.43	-2.69	3.39e-87	3.15e-85	5.97e-83
HLF	17	55264960..55325187	1.6	1.05	2.07	1.57e-11	2.13e-10	2.76e-07
NOG	17	56593699..56595611	0.13	1.91	3.75	0.01	0.04	1
C17orf67	17	complement(56791913..56838773)	16.76	-1.26	-2.39	3.61e-41	1.69e-39	6.37e-37
TRIM25	17	complement(56836387..56914080)	229.63	-1.01	-2.01	1.01e-52	6.03e-51	1.78e-48
TSPOAP1	17	complement(58301228..58328795)	0.21	-1.76	-3.39	2.37e-08	2.33e-07	0.000419
SEPTIN4	17	complement(58520250..58544368)	3.24	-2.09	-4.24	1.84e-78	1.58e-76	3.23e-74
GDPD1	17	59220467..59275970	1.38	1.11	2.16	1.79e-08	1.78e-07	0.000315
CACNG5	17	66835117..66894751	0.05	1.35	2.55	0.00589	0.02	1
SSTR2	17	73165010..73176633	0.72	-2.25	-4.74	1.44e-26	4.35e-25	2.54e-22
TEN1-CDK3	17	75979231..76005999	2.42	-1.17	-2.25	3.14e-07	2.71e-06	0.00554
FOXJ1	17	complement(76136333..76141245)	0.33	1.07	2.1	0.00598	0.02	1
TMC8	17	78130770..78142968	0.95	-1.47	-2.78	3.22e-13	5e-12	5.68e-09
CYTH1	17	complement(78674048..78782297)	48.02	-1.17	-2.25	2.74e-66	2.08e-64	4.83e-62
RNF213	17	80260852..80398794	428.21	-1.58	-2.98	2.41e-126	2.98e-124	4.24e-122
SECTM1	17	complement(82321024..82334074)	1.28	-3.46	-11.04	8.54e-32	3.06e-30	1.5e-27
UTS2R	17	82371765..82377458	0.16	-1.2	-2.29	0.00532	0.02	1
HEXD	17	82418318..82442645	44.32	-1.18	-2.26	1.88e-49	1.06e-47	3.31e-45
ZNF750	17	complement(82829434..82840022)	0.19	1.55	2.93	0.0047	0.02	1
MYOM1	18	complement(3066807..3219968)	0.14	1	2.01	0.00873	0.03	1
L3MBTL4	18	complement(5954706..6415237)	0.08	-1.72	-3.29	0.000305	0.00154	1
LAMA1	18	complement(6941742..7117797)	0.06	-1.2	-2.3	0.01	0.03	1
GATA6	18	22169589..22202528	12.53	-1.01	-2.02	3.54e-28	1.12e-26	6.24e-24
MEP1B	18	32185069..32220404	0.12	-2.44	-5.43	0.00227	0.00911	1
SLC14A1	18	45687025..45752520	0.07	2.26	4.81	0.000702	0.00325	1
LIPG	18	49560699..49599185	0.13	-1.16	-2.23	1.86e-05	0.00012	0.33
SERPINB12	18	63542369..63569329	0.04	3.33	10.08	0.01	0.04	1
DOK6	18	69400888..69849087	0.04	1.64	3.11	0.00758	0.03	1
CBLN2	18	complement(72536680..72638521)	2.7	1.13	2.19	5.69e-12	8e-11	1e-07
MFSD12	19	complement(3538261..3574290)	111.03	-1.01	-2.01	8.6e-46	4.5e-44	1.52e-41
LRG1	19	complement(4536402..4540036)	1.61	-1.36	-2.57	5.17e-13	7.89e-12	9.11e-09
TNFSF14	19	complement(6661253..6670588)	2.46	-1.37	-2.59	1.02e-23	2.75e-22	1.8e-19
ADGRE1	19	6887566..6940459	23.11	-1.57	-2.97	7.65e-82	6.81e-80	1.35e-77
CCL25	19	8052318..8062660	0.09	-3.81	-14.01	0.00451	0.02	1
SHFL	19	10086122..10093252	165.94	-2.02	-4.07	8.65e-197	2e-194	1.53e-192
S1PR2	19	complement(10221433..10231331)	5.8	-1.5	-2.83	8.91e-45	4.56e-43	1.57e-40
ICAM1	19	10271093..10286615	1.06	-1.09	-2.13	1.23e-08	1.26e-07	0.000217
S1PR5	19	complement(10512742..10517931)	0.69	1.07	2.1	9.49e-05	0.000534	1
gene:ENSG00000268870	19	complement(12391949..12441082)	0.81	-1.3	-2.46	0.00714	0.02	1
NFIX	19	12995475..13098796	42.34	-1.02	-2.03	2.09e-51	1.21e-49	3.69e-47
CACNA1A	19	complement(13206442..13633025)	0.06	-1.57	-2.98	0.000193	0.00102	1
HSH2D	19	16134028..16158575	17.72	-2.86	-7.27	1.07e-170	1.88e-168	1.89e-166
gene:ENSG00000269307	19	17267418..17282966	0.46	-2.23	-4.68	9.46e-05	0.000533	1
CCDC194	19	complement(17387196..17394196)	0.91	-2.83	-7.09	7.37e-27	2.25e-25	1.3e-22
BST2	19	complement(17402939..17405630)	255.8	-2.29	-4.89	5.01e-239	1.46e-236	8.84e-235
IL12RB1	19	complement(18058995..18098944)	0.17	-4.02	-16.21	3.8e-07	3.23e-06	0.00669
gene:ENSG00000268173	19	18153158..18178117	8.45	-1.72	-3.28	3.86e-22	9.71e-21	6.8e-18
IFI30	19	18173162..18178117	159.03	-1.99	-3.96	2.23e-159	3.55e-157	3.94e-155
FXYD3	19	35115823..35124324	0.11	-3.27	-9.66	0.000284	0.00144	1
IGFLR1	19	complement(35738801..35742453)	21.37	-1.08	-2.11	1.56e-34	6.11e-33	2.74e-30
IFNL3	19	complement(39243455..39245250)	0.59	-3.81	-14.05	8.27e-07	6.66e-06	0.01
IFNL4	19	complement(39246314..39248856)	0.14	-4.11	-17.24	0.00182	0.00756	1
IFNL2	19	39268396..39270188	0.65	-4.77	-27.31	2.14e-06	1.62e-05	0.04
IFNL1	19	39296407..39298673	0.64	-3.96	-15.58	1.28e-05	8.57e-05	0.23
GRIK5	19	complement(41998321..42070206)	0.82	-1.17	-2.25	3.04e-10	3.74e-09	5.36e-06
CEACAM1	19	complement(42507304..42561234)	116.92	-3.48	-11.14	0	0	0
CD177	19	43353686..43363172	0.17	1.6	3.04	0.00432	0.02	1
PINLYP	19	43575801..43583964	0.76	-1.8	-3.49	4.09e-09	4.44e-08	7.21e-05
PLAUR	19	complement(43646095..43670547)	86.13	-1.06	-2.09	3.51e-54	2.15e-52	6.18e-50
LYPD5	19	complement(43785874..43827206)	1.29	-3.29	-9.81	4.05e-34	1.56e-32	7.14e-30
ZNF296	19	complement(45071500..45076478)	26.33	-1.25	-2.38	4.28e-41	2e-39	7.55e-37
PTGIR	19	complement(46620468..46625089)	0.25	-3.91	-15.08	1.42e-06	1.1e-05	0.02
PRKD2	19	complement(46674275..46717127)	209.85	-1.76	-3.38	2.38e-153	3.65e-151	4.2e-149
BBC3	19	complement(47220822..47232766)	41.91	-1.05	-2.07	2.43e-38	1.06e-36	4.29e-34
SLC8A2	19	complement(47428017..47471893)	0.85	-2.65	-6.28	1.03e-27	3.23e-26	1.81e-23
SULT2B1	19	48552172..48599425	6.87	1.2	2.29	5.91e-16	1.09e-14	1.04e-11
NTN5	19	complement(48661407..48673081)	0.51	1.09	2.13	0.00153	0.00647	1
PLEKHA4	19	complement(48837092..48868617)	76.84	-4.79	-27.7	0	0	0
CGB5	19	49043848..49045311	1.18	1.14	2.2	0.00564	0.02	1
NTF4	19	complement(49061066..49065076)	0.4	1.04	2.06	0.00435	0.02	1
FLT3LG	19	49474207..49486231	8.97	-2.13	-4.38	2.14e-72	1.74e-70	3.77e-68
IL4I1	19	complement(49889654..49929539)	21.28	-3.53	-11.56	2.91e-221	7.76e-219	5.12e-217
MYBPC2	19	50432892..50466321	0.05	-2.2	-4.59	0.02	0.05	1
KLK10	19	complement(51012739..51020175)	0.66	-4.16	-17.87	2.16e-22	5.54e-21	3.81e-18
IGLON5	19	51311644..51330891	0.57	-1.07	-2.1	3.47e-05	0.000213	0.61
PRKCG	19	53879190..53907652	1.9	-1.24	-2.36	1.2e-12	1.77e-11	2.11e-08
CACNG8	19	53962937..53990215	7.39	-1.64	-3.11	1.8e-73	1.49e-71	3.17e-69
CACNG6	19	53991637..54012666	12.11	-1.63	-3.09	1.04e-58	7.05e-57	1.83e-54
RBCK1	20	407498..432139	241.55	-1.35	-2.56	1.25e-92	1.23e-90	2.2e-88
SIRPB2	20	complement(1470741..1491587)	0.23	-2.71	-6.54	5.98e-08	5.64e-07	0.00105
gene:ENSG00000241690	20	2814968..2818066	0.53	-2.58	-5.97	1.12e-08	1.15e-07	0.000197
C20orf141	20	2814987..2815833	1.11	-2.35	-5.08	3.23e-07	2.78e-06	0.0057
GNRH2	20	3043622..3045747	0.62	-1.56	-2.95	0.00666	0.02	1
SIGLEC1	20	complement(3686970..3712600)	0.03	-2.07	-4.21	0.00742	0.03	1
RRBP1	20	complement(17613678..17682295)	652.15	-1.04	-2.06	4.74e-56	3e-54	8.36e-52
NKX2-2	20	complement(21511017..21514064)	0.22	-4.37	-20.74	1.54e-05	0.000101	0.27
SYNDIG1	20	24469629..24666616	0.78	1.13	2.19	5.32e-05	0.000316	0.94
VSX1	20	complement(25070885..25082141)	1.12	1.12	2.18	1.63e-08	1.64e-07	0.000287
FOXS1	20	complement(31844303..31845604)	0.26	2.69	6.46	0.00064	0.00299	1
CNBD2	20	35954564..36030700	0.22	1.77	3.41	2.13e-05	0.000137	0.38
TLDC2	20	36876121..36894235	1.63	-2.61	-6.09	5.53e-21	1.32e-19	9.75e-17
SAMHD1	20	complement(36890229..36951893)	179.6	-2	-4	5.71e-200	1.35e-197	1.01e-195
TGM2	20	complement(38127385..38166578)	1855.16	-1.97	-3.91	8.11e-196	1.82e-193	1.43e-191
RIMS4	20	complement(44751808..44810546)	0.68	1.2	2.3	9.77e-10	1.14e-08	1.72e-05
CD40	20	46118271..46129863	6.02	-2.13	-4.37	1.29e-44	6.52e-43	2.27e-40
PREX1	20	complement(48624252..48827999)	12.84	1.04	2.06	7.09e-47	3.79e-45	1.25e-42
ZNFX1	20	complement(49237946..49278426)	295.18	-1.58	-2.98	1.13e-125	1.39e-123	1.99e-121
KCNB1	20	complement(49293394..49484297)	0.19	1.9	3.73	9.64e-11	1.24e-09	1.7e-06
RNF114	20	49936336..49953885	191.62	-1.2	-2.29	2.08e-71	1.67e-69	3.66e-67
NFATC2	20	complement(51386957..51562831)	0.76	1.22	2.32	2.56e-12	3.65e-11	4.5e-08
BCAS1	20	complement(53936777..54070594)	0.42	1.1	2.14	4.98e-09	5.36e-08	8.78e-05
ZBP1	20	complement(57603846..57620576)	15.8	-4.84	-28.69	7.96e-261	2.63e-258	1.4e-256
OGFR	20	62804835..62814000	212.89	-1.41	-2.65	1.13e-99	1.17e-97	1.99e-95
HELZ2	20	complement(63558086..63574239)	303.1	-1.91	-3.75	5.61e-183	1.14e-180	9.89e-179
MYT1	20	64102394..64242253	0.09	1.52	2.87	0.00146	0.00621	1
gene:ENSG00000288711	21	complement(34511122..34614913)	0.16	-2.94	-7.65	0.00667	0.02	1
CBR3	21	36135079..36146562	57.33	-1.43	-2.7	2.98e-52	1.76e-50	5.25e-48
CLDN14	21	complement(36460621..36576569)	0.13	-1.56	-2.94	0.01	0.04	1
KCNJ6	21	complement(37607373..38121345)	0.08	1.31	2.48	8.04e-06	5.56e-05	0.14
MX2	21	41361999..41409393	238.35	-2.63	-6.19	0	0	0
MX1	21	41420020..41470071	853.09	-2.25	-4.76	6.8e-255	2.16e-252	1.2e-250
TMPRSS3	21	complement(42371887..42396091)	0.55	-1.53	-2.89	7.89e-08	7.32e-07	0.00139
LRRC3	21	44455510..44462196	4.84	-1.16	-2.24	5.08e-28	1.61e-26	8.95e-24
BCL2L13	22	17628855..17730855	59.79	-1.17	-2.25	3.32e-68	2.56e-66	5.85e-64
TUBA8	22	18110100..18146683	0.33	-1.16	-2.23	2.85e-05	0.000178	0.5
USP18	22	18150118..18177397	399.17	-2.06	-4.17	1.69e-208	4.31e-206	2.98e-204
CCDC188	22	complement(20148416..20151055)	0.11	-2.05	-4.15	0.01	0.04	1
SERPIND1	22	20774113..20787720	0.3	1.01	2.01	0.02	0.05	1
ASPHD2	22	26429260..26445015	5.04	-1.39	-2.62	1.44e-42	6.98e-41	2.54e-38
MN1	22	complement(27748277..27801756)	5.74	1.12	2.17	3.43e-38	1.48e-36	6.05e-34
RFPL1	22	29438583..29442455	0.26	-2.45	-5.48	0.000164	0.000878	1
NEFH	22	29480218..29491390	0.32	-1.19	-2.27	0.000138	0.00075	1
SLC5A1	22	32043261..32113029	0.13	-2.22	-4.66	3.51e-05	0.000216	0.62
RFPL2	22	complement(32190435..32205073)	0.33	-1.13	-2.19	0.00416	0.02	1
APOL6	22	35648446..35668404	252.25	-2	-3.99	4.79e-200	1.15e-197	8.45e-196
APOL3	22	complement(36140329..36166177)	15.35	-5.3	-39.38	0	0	0
APOL4	22	complement(36189124..36204840)	0.64	-6.92	-121.21	4.79e-13	7.32e-12	8.44e-09
APOL2	22	complement(36226209..36239954)	251.27	-2.25	-4.77	1.23e-247	3.78e-245	2.17e-243
APOL1	22	36253071..36267530	308.94	-2.75	-6.72	0	0	0
TMPRSS6	22	complement(37065436..37109713)	0.29	-1.28	-2.43	3.94e-05	0.00024	0.69
ELFN2_2	22	complement(37367960..37427479)	9.3	1.13	2.19	1.1e-44	5.59e-43	1.94e-40
GTPBP1	22	38705742..38738299	55.15	-1.53	-2.89	1.65e-113	1.83e-111	2.91e-109
APOBEC3A	22	38952741..38963184	0.42	-3.14	-8.79	8.71e-07	6.99e-06	0.02
APOBEC3D	22	39021113..39033277	0.52	-1.69	-3.22	6.55e-07	5.36e-06	0.01
APOBEC3F	22	39040604..39055972	41.83	-2.52	-5.75	1.28e-261	4.48e-259	2.25e-257
APOBEC3G	22	39077067..39087743	0.51	-7.79	-221.96	0.00103	0.00457	1
CACNA1I	22	39570753..39689735	2.99	-2.99	-7.96	1.35e-136	1.76e-134	2.38e-132
CSDC2	22	41561010..41577741	0.41	1.76	3.39	2.2e-06	1.66e-05	0.04
PNPLA3	22	43923792..43964488	1.05	1.2	2.3	1.27e-08	1.29e-07	0.000224
CERK	22	complement(46684410..46738252)	37.7	1.37	2.58	1.9e-84	1.72e-82	3.36e-80
TYMP	22	complement(50525752..50530032)	260.97	-2.16	-4.47	4.16e-224	1.13e-221	7.33e-220
ODF3B	22	complement(50529710..50532506)	38.02	-2.16	-4.48	7.6e-99	7.66e-97	1.34e-94
KLHDC7B	22	50545899..50551023	0.61	-4.41	-21.19	3.43e-26	1.02e-24	6.05e-22
CPT1B	22	complement(50568861..50578465)	18.41	-1.25	-2.38	5.94e-38	2.55e-36	1.05e-33
CHKB-CPT1B	22	complement(50568869..50582965)	12.28	-1.21	-2.31	3.31e-32	1.2e-30	5.84e-28
MAPK8IP2	22	50600793..50613981	5.53	-1.3	-2.47	9.04e-42	4.29e-40	1.59e-37
P2RY8_1	X	complement(1462581..1537185)	0.1	-3.39	-10.5	1.89e-05	0.000122	0.33
ACE2	X	complement(15494566..15607236)	0.47	-8.4	-337.41	1.2e-11	1.65e-10	2.11e-07
CLTRN	X	complement(15627318..15675012)	2.25	-2.32	-4.99	1.04e-26	3.16e-25	1.84e-22
GRPR	X	16123565..16153518	0.44	1.11	2.16	0.000932	0.00419	1
CDKL5	X	18425583..18653629	13.58	-1.49	-2.81	1.55e-105	1.66e-103	2.73e-101
SMPX	X	complement(21705978..21758116)	0.98	-1.63	-3.09	6.87e-06	4.8e-05	0.12
LANCL3	X	37571569..37684463	0.08	1.2	2.29	0.00162	0.00684	1
SLC38A5	X	complement(48458537..48470260)	0.38	-1.98	-3.94	1.75e-08	1.75e-07	0.000308
FAM156B	X	52891306..52908560	6.63	-2.06	-4.16	8.42e-06	5.8e-05	0.15
CYSLTR1	X	complement(78271468..78327691)	0.14	-2.91	-7.51	7.95e-05	0.000456	1
HDX	X	complement(84317874..84502479)	3.51	-1.04	-2.06	1.95e-20	4.54e-19	3.44e-16
LRCH2	X	complement(115110616..115234096)	0.18	-3.67	-12.7	8.77e-10	1.03e-08	1.55e-05
APLN	X	complement(129645259..129654956)	1.54	1.02	2.03	3.74e-08	3.58e-07	0.000659
PABIR3	X	134796395..134854835	3.18	-1.54	-2.9	6.4e-45	3.28e-43	1.13e-40
INTS6L	X	135520659..135582510	0.61	-1.22	-2.33	7.36e-08	6.86e-07	0.0013
ARHGEF6	X	complement(136665547..136780932)	0.59	-1.71	-3.26	6.2e-14	1.02e-12	1.09e-09
GABRE	X	complement(151953124..151974680)	50.52	-1.31	-2.49	6.08e-52	3.58e-50	1.07e-47
CSAG1	X	complement(152727484..152733735)	0.4	-6.93	-121.83	0.00364	0.01	1
CSAG3	X	152753921..152760222	2.17	-7.13	-139.86	1.27e-08	1.29e-07	0.000223
GAB3	X	complement(154675249..154751583)	0.2	-1.06	-2.08	0.00095	0.00426	1
CRLF2_2	Y	complement(1190490..1212723)	6.17	-1.02	-2.02	9.46e-18	1.94e-16	1.67e-13
P2RY8_2	Y	complement(1462581..1537185)	0.07	-2.5	-5.64	0.000238	0.00123	1
MT-ND1	MT	3307..4262	6530.78	-1.07	-2.09	1.35e-34	5.32e-33	2.39e-30
MT-ATP8	MT	8366..8572	7162.53	-1.14	-2.21	6.56e-29	2.13e-27	1.16e-24
MT-ATP6	MT	8527..9207	11304.5	-1.21	-2.32	6.43e-39	2.85e-37	1.13e-34
MT-ND4L	MT	10470..10766	3006.27	-1	-2	3.92e-42	1.89e-40	6.91e-38
MT-ND4	MT	10760..12137	9802.13	-1.04	-2.06	1.12e-37	4.77e-36	1.97e-33
MT-CYB	MT	14747..15887	5421.92	-1.04	-2.05	1.08e-34	4.31e-33	1.9e-30

## Sheet: DEG IFNL IFNAR vs IFNB IFNLR
Name	Chromosome	Region	Max group mean	Log₂ fold change	Fold change	P-value	FDR p-value	Bonferroni
ISG15	1	1001138..1014540	2178.1	-1.52	-2.87	1.15e-85	8.4e-84	2.03e-81
C1QTNF12	1	complement(1242446..1246722)	0.19	-2.07	-4.2	0.02	0.04	1
TNFRSF14	1	2555639..2565382	0.7	-3.2	-9.16	1.54e-13	1.49e-12	2.72e-09
PRDM16	1	3069168..3438621	2.15	-3.25	-9.51	7.34e-86	5.38e-84	1.3e-81
TP73	1	3652516..3736201	0.53	1.46	2.75	2.62e-09	1.84e-08	4.63e-05
CHD5	1	complement(6101787..6180321)	0.82	1.38	2.6	4.43e-17	5.2e-16	7.84e-13
SLC45A1	1	8318114..8344167	3.93	1.11	2.16	2.12e-12	1.91e-11	3.74e-08
FBXO2	1	complement(11637018..11655785)	6.43	-2.31	-4.95	5.94e-54	2.26e-52	1.05e-49
FBXO6	1	11664200..11674354	54.21	-1.87	-3.67	1.79e-116	2.02e-114	3.17e-112
TNFRSF1B	1	12166991..12209228	8.64	-3.02	-8.14	9.64e-157	1.62e-154	1.71e-152
PADI2	1	complement(17066761..17119451)	14.21	-1.72	-3.3	1.06e-104	1.01e-102	1.88e-100
PAX7	1	18630846..18748866	8.28	2.96	7.8	8.41e-190	2.01e-187	1.49e-185
HTR6	1	19664875..19680966	0.73	-2.81	-7.02	1.29e-17	1.56e-16	2.28e-13
FAM43B	1	20552573..20555020	7.56	-2.52	-5.73	7.25e-63	3.44e-61	1.28e-58
ALPL	1	21509397..21578410	0.21	-1.25	-2.38	0.01	0.03	1
RAP1GAP	1	complement(21596221..21669357)	46.35	1.71	3.27	6.06e-129	7.82e-127	1.07e-124
WNT4	1	complement(22117313..22143969)	1.18	1.11	2.16	9.84e-12	8.43e-11	1.74e-07
IL22RA1	1	complement(24119771..24143140)	26.05	-1.57	-2.96	7.14e-84	5.01e-82	1.26e-79
GRHL3	1	24199558..24364482	0.33	-1.05	-2.07	0.00113	0.00378	1
RUNX3	1	complement(24899511..24965121)	13.38	-1.06	-2.09	7.41e-42	2.16e-40	1.31e-37
PAQR7	1	complement(25861484..25875708)	5.81	-1.26	-2.4	2.75e-32	6.07e-31	4.87e-28
IFI6	1	complement(27666064..27672212)	2339.69	-1.2	-2.29	3.72e-34	8.64e-33	6.57e-30
THEMIS2	1	27872543..27886685	53.1	-2.69	-6.46	2.03e-288	1.49e-285	3.59e-284
SMPDL3B	1	27935000..27959157	6	-3.43	-10.76	2.51e-66	1.29e-64	4.43e-62
PTAFR	1	complement(28147166..28193936)	0.84	-1.47	-2.77	1.83e-10	1.42e-09	3.24e-06
RAB42	1	28592200..28595449	31.53	-6.07	-67.38	5e-292	3.85e-289	8.85e-288
LAPTM5	1	complement(30732469..30757774)	0.68	-4.69	-25.81	2.34e-12	2.11e-11	4.15e-08
NKAIN1	1	complement(31179745..31239887)	1.79	-1.87	-3.66	3.71e-22	5.56e-21	6.57e-18
SERINC2	1	31409565..31434680	76.39	1.15	2.22	6e-63	2.85e-61	1.06e-58
TINAGL1	1	31576485..31587686	0.32	1.61	3.06	0.000377	0.00138	1
SPOCD1	1	complement(31790422..31816022)	3.29	2.89	7.39	1.02e-46	3.31e-45	1.81e-42
ZBTB8B	1	32465072..32496686	0.03	-2.21	-4.63	0.000681	0.00237	1
RNF19B	1	complement(32936445..32964809)	143.52	-1.07	-2.1	3.64e-57	1.5e-55	6.43e-53
AZIN2	1	33081104..33123492	0.8	-1.42	-2.67	9.91e-11	7.81e-10	1.75e-06
GJB4	1	34759740..34762327	0.52	-1.08	-2.11	0.01	0.04	1
GJB3	1	34781214..34786369	8.2	-1.46	-2.74	6.2e-28	1.17e-26	1.1e-23
DLGAP3	1	complement(34865436..34929650)	0.41	-1.36	-2.57	0.00013	0.000516	1
RHBDL2	1	complement(38885807..38941830)	7.02	-3.58	-11.93	1.95e-103	1.83e-101	3.45e-99
MFSD2A	1	39955112..39969968	11.81	1.36	2.56	4.94e-41	1.42e-39	8.73e-37
COL9A2	1	complement(40300489..40317813)	0.15	-2.61	-6.09	0.000362	0.00133	1
RIMS3	1	complement(40620680..40665682)	3.81	-1.84	-3.58	1.6e-72	9.15e-71	2.83e-68
EDN2	1	complement(41478775..41484683)	8.63	1.25	2.38	1.33e-14	1.37e-13	2.34e-10
GUCA2B	1	42153410..42155820	4.51	4.59	24.1	3.29e-18	4.09e-17	5.82e-14
GUCA2A	1	complement(42162690..42164745)	0.84	1.89	3.7	0.000693	0.0024	1
ZNF691	1	42846573..42852477	16.69	1.01	2.02	1.1e-27	2.06e-26	1.95e-23
SLC2A1	1	complement(42925353..42958893)	255.44	1.73	3.31	4.16e-148	6.63e-146	7.36e-144
HYI	1	complement(43450989..43453989)	36.22	1.16	2.23	5.57e-38	1.46e-36	9.85e-34
SLC6A9	1	complement(43991500..44031467)	26.76	-1.02	-2.03	7.46e-48	2.5e-46	1.32e-43
KLF17	1	44118821..44135140	0.18	1.31	2.49	0.0093	0.03	1
FAAH	1	46394317..46413848	1.07	-1.44	-2.72	9.44e-07	5.02e-06	0.02
TRABD2B	1	complement(47760528..47997385)	0.21	-1.6	-3.04	1.98e-06	1.01e-05	0.03
RAB3B	1	complement(51907956..51990700)	14.26	1.45	2.72	8.78e-80	5.75e-78	1.55e-75
gene:ENSG00000285839	1	complement(52020153..52033350)	0.18	2.74	6.69	0.00766	0.02	1
PODN	1	53062052..53085501	0.06	1.98	3.95	0.02	0.04	1
SLC1A7	1	complement(53087179..53142638)	0.11	2.81	7.02	3.47e-05	0.00015	0.61
TMEM61	1	54980628..54992288	0.23	-1.71	-3.27	0.01	0.03	1
PCSK9	1	55039447..55064852	16.8	1.9	3.74	1.52e-125	1.88e-123	2.69e-121
HOOK1	1	59814786..59876322	3.52	1.08	2.11	5.58e-24	9.05e-23	9.87e-20
CYP2J2	1	complement(59893308..59926773)	3.88	-3.25	-9.53	3.42e-58	1.45e-56	6.06e-54
KANK4	1	complement(62236165..62319434)	0.07	-4.95	-31	9.6e-05	0.000387	1
AK4	1	65147549..65232145	5.2	-1.27	-2.41	2.56e-40	7.14e-39	4.52e-36
DIRAS3	1	complement(68045886..68051717)	0.62	-4.4	-21.11	7.64e-14	7.53e-13	1.35e-09
LHX8	1	75128434..75161533	0.11	1.92	3.78	0.00352	0.01	1
SLC44A5	1	complement(75202129..75611114)	0.15	-1.43	-2.7	0.000485	0.00174	1
LPAR3	1	complement(84811602..84893206)	0.4	2.59	6.04	4.21e-09	2.9e-08	7.45e-05
MCOLN2	1	complement(84925583..84997113)	7.1	-1.23	-2.35	4.58e-35	1.09e-33	8.1e-31
gene:ENSG00000267561	1	86993009..87169204	0.18	-3.36	-10.29	0.000305	0.00113	1
GBP1	1	complement(89051882..89065360)	143.47	-1.09	-2.14	4.42e-60	1.99e-58	7.81e-56
GBP2	1	complement(89106132..89150456)	14.33	-1.5	-2.83	7.32e-78	4.64e-76	1.29e-73
GBP7	1	complement(89131742..89176009)	0.08	-2.16	-4.46	0.00882	0.02	1
GBP4	1	complement(89181144..89198942)	50.66	-4.73	-26.55	0	0	0
GBP5	1	complement(89256189..89272860)	0.92	-1.68	-3.21	3.69e-21	5.28e-20	6.53e-17
ABCA4	1	complement(93992834..94121148)	0.26	-2.62	-6.16	5.7e-11	4.59e-10	1.01e-06
PLPPR4	1	99264292..99309590	0.1	-6.88	-117.68	0.00303	0.00919	1
S1PR1	1	101236865..101243713	0.17	-2.12	-4.35	0.00048	0.00172	1
EPS8L3	1	complement(109750080..109764027)	2.58	3.95	15.41	3.63e-45	1.14e-43	6.41e-41
SLC6A17	1	110150494..110202202	3.91	-1.39	-2.62	7.17e-45	2.23e-43	1.27e-40
KCNA3	1	complement(110653560..110674940)	0.03	-6.11	-69.3	0.00878	0.02	1
OLFML3	1	113979391..114035572	31.21	-1.57	-2.97	8.51e-89	6.32e-87	1.5e-84
SYT6	1	complement(114089291..114153880)	4.74	-2.7	-6.48	1.09e-103	1.03e-101	1.93e-99
NGF	1	complement(115285904..115338770)	0.22	-1	-2.01	0.00471	0.01	1
VTCN1	1	complement(117143587..117210960)	4.15	1.5	2.84	8.69e-22	1.28e-20	1.54e-17
TENT5C	1	117606048..117628389	0.21	-2.02	-4.06	3.28e-07	1.85e-06	0.0058
TXNIP	1	complement(145992435..145996579)	2.8	1.64	3.12	2.42e-17	2.87e-16	4.27e-13
CIART	1	150282543..150287093	0.34	-1.22	-2.32	0.00498	0.01	1
CTSS	1	complement(150730079..150765957)	95.37	-1.07	-2.09	3.61e-57	1.49e-55	6.38e-53
GABPB2	1	151070578..151125542	6.63	1.01	2.02	6.71e-32	1.45e-30	1.19e-27
SELENBP1	1	complement(151364304..151372707)	20.19	1.85	3.61	3.8e-72	2.15e-70	6.73e-68
FLG2	1	complement(152348735..152360006)	0.02	-3.42	-10.73	0.01	0.03	1
NPR1	1	153678688..153693992	2.05	1.35	2.55	2.52e-13	2.4e-12	4.45e-09
SLC27A3	1	153774354..153780157	3.41	1.08	2.12	5.44e-07	2.97e-06	0.00963
SYT11	1	155859567..155885199	0.76	-1.66	-3.16	2.58e-13	2.46e-12	4.57e-09
NES	1	complement(156668763..156677407)	7.93	-3.78	-13.76	3.3e-230	1.42e-227	5.83e-226
NTRK1	1	156815636..156881850	0.06	-2.76	-6.77	0.00278	0.00851	1
CD5L	1	complement(157830911..157898256)	0.26	-4.48	-22.31	7.92e-06	3.79e-05	0.14
CD1D	1	158178030..158186427	0.42	3.7	13.03	1.2e-12	1.1e-11	2.13e-08
SPTA1	1	complement(158610704..158686715)	0.13	-4.21	-18.49	1.08e-09	7.76e-09	1.9e-05
CADM3	1	159171609..159203313	0.2	-1.66	-3.15	0.000197	0.000758	1
SLAMF9	1	complement(159951492..159954237)	0.18	2.43	5.39	0.00951	0.03	1
ATP1A2	1	160115759..160143591	0.07	2.59	6.02	0.000453	0.00163	1
gene:ENSG00000258465	1	complement(160216800..160285130)	4.76	-1.93	-3.8	5.66e-13	5.3e-12	1e-08
SLAMF7	1	160739057..160754821	2.21	1.8	3.47	9.3e-26	1.63e-24	1.65e-21
ITLN1	1	complement(160876540..160885180)	1.02	8.16	286.86	0.000827	0.00283	1
NECTIN4	1	complement(161070998..161089558)	0.42	3.68	12.83	2.4e-11	1.98e-10	4.24e-07
MPZ	1	complement(161304735..161309968)	1.1	2.17	4.49	3.33e-10	2.53e-09	5.9e-06
OLFML2B	1	complement(161983192..162023869)	0.48	-1.46	-2.76	2.06e-05	9.24e-05	0.36
SH2D1B	1	complement(162395268..162412138)	0.72	3.12	8.7	8.78e-13	8.14e-12	1.55e-08
CCDC181	1	complement(169394870..169460669)	1.11	1.49	2.8	7.77e-08	4.7e-07	0.00137
F5	1	complement(169511951..169586588)	12.54	7.14	140.91	1.52E-313	1.35E-310	0
SELL	1	complement(169690665..169711702)	0.73	1.87	3.66	3.95e-07	2.2e-06	0.00698
C1orf105	1	172420685..172468831	0.21	1.82	3.54	0.00399	0.01	1
ANKRD45	1	complement(173608336..173669851)	0.43	-3.24	-9.45	2.36e-10	1.82e-09	4.18e-06
SERPINC1	1	complement(173903800..173917327)	0.23	-2.37	-5.18	0.00073	0.00252	1
SEC16B	1	complement(177923956..177984303)	17.14	-2.28	-4.85	2.59e-175	5.32e-173	4.57e-171
NPL	1	182789293..182830384	2.56	1.18	2.27	6.25e-11	5.01e-10	1.11e-06
NCF2	1	complement(183554461..183590905)	4.29	-1.91	-3.77	3.59e-25	6.12e-24	6.36e-21
C1orf21	1	184387029..184629019	0.61	-2.61	-6.12	3.07e-36	7.61e-35	5.43e-32
PRG4	1	186296279..186314567	0.7	2.77	6.83	3.17e-20	4.33e-19	5.6e-16
RGS2	1	192809039..192812275	84.19	1.06	2.08	1.16e-50	4.2e-49	2.06e-46
F13B	1	complement(197038741..197067260)	0.38	2.76	6.77	2e-08	1.29e-07	0.000355
LHX9	1	197911902..197935478	0.71	-2.33	-5.01	2.12e-37	5.46e-36	3.75e-33
NR5A2	1	200027614..200177420	26.54	-1.55	-2.93	6.03e-111	6.35e-109	1.07e-106
IGFN1	1	201190824..201228952	0.15	3.75	13.45	3.51e-14	3.51e-13	6.21e-10
ADORA1	1	203090654..203167405	2.24	-1.08	-2.11	4.92e-11	3.99e-10	8.7e-07
REN	1	complement(204154819..204190324)	0.11	1.9	3.74	0.02	0.05	1
LRRN2	1	complement(204617170..204685738)	7.74	-1.44	-2.71	3.4e-58	1.44e-56	6e-54
NFASC	1	204828651..205022822	0.26	-1.8	-3.47	2.94e-11	2.42e-10	5.19e-07
CNTN2	1	205042937..205078289	0.11	-3.95	-15.42	9.75e-10	7.06e-09	1.72e-05
KLHDC8A	1	complement(205336061..205357090)	0.2	-1.81	-3.51	7.94e-05	0.000325	1
CDK18	1	205504596..205532793	11.94	-2.4	-5.27	2.76e-108	2.77e-106	4.87e-104
SLC26A9	1	complement(205913048..205943460)	0.68	2.8	6.98	5.04e-17	5.89e-16	8.92e-13
RASSF5	1	206507531..206589448	1.86	-1.4	-2.63	2.83e-19	3.7e-18	5.01e-15
C1orf116	1	complement(207018522..207032756)	26.07	2.25	4.75	4.3e-191	1.04e-188	7.6e-187
C4BPA	1	207104233..207144972	28.15	2.62	6.13	2.23e-196	5.8e-194	3.94e-192
CR1L	1	207645113..207738416	2.83	-3.22	-9.29	7.33e-38	1.91e-36	1.3e-33
CD34	1	complement(207880972..207911402)	0.12	-1.35	-2.55	8.67e-05	0.000353	1
PLXNA2	1	complement(208022242..208244384)	9.84	1.51	2.84	7.91e-94	6.41e-92	1.4e-89
CAMK1G	1	209583714..209613939	0.23	-1.86	-3.63	5.01e-05	0.000212	0.89
SYT14	1	209900923..210171389	0.28	-5.08	-33.83	7.14e-27	1.31e-25	1.26e-22
ATF3	1	212565334..212620777	6.53	-1.17	-2.25	1.59e-23	2.53e-22	2.81e-19
BATF3	1	complement(212686417..212699840)	40.5	-2.01	-4.02	1.71e-72	9.77e-71	3.03e-68
VASH2	1	212950520..212992037	3.4	-1.13	-2.19	7.3e-24	1.17e-22	1.29e-19
PROX1	1	213983181..214041510	0.23	2.51	5.68	1.78e-11	1.49e-10	3.14e-07
SPATA17	1	217631324..217871696	2.64	-1.08	-2.11	1.36e-14	1.39e-13	2.4e-10
MARK1	1	220528136..220664461	0.07	-1.95	-3.86	0.0017	0.00545	1
HLX	1	220879431..220885059	9.38	1.24	2.36	3.73e-32	8.18e-31	6.6e-28
TLR5	1	complement(223109404..223143248)	0.31	-1.12	-2.17	0.000512	0.00182	1
CAPN8	1	complement(223538007..223665723)	0.13	1.64	3.11	0.00696	0.02	1
CNIH3	1	224434660..224740554	3.38	1.72	3.29	1.54e-24	2.57e-23	2.73e-20
OBSCN	1	228208044..228378876	2.77	-1.34	-2.52	2.36e-60	1.07e-58	4.18e-56
ACTN2	1	236664141..236764631	0.46	-3.2	-9.17	8.63e-17	1e-15	1.53e-12
RYR2	1	237042184..237833988	0.19	2.86	7.27	3.32e-18	4.13e-17	5.88e-14
GREM2	1	complement(240489573..240612155)	0.28	1.54	2.9	2.41e-05	0.000107	0.43
RGS7	1	complement(240767636..241357374)	0.22	1.1	2.15	0.000776	0.00267	1
KMO	1	241532134..241595642	1.75	-1.09	-2.12	4.2e-12	3.71e-11	7.43e-08
CHML	1	complement(241628851..241640369)	24.86	1.25	2.38	1.33e-65	6.76e-64	2.35e-61
MAP1LC3C	1	complement(241995490..241999098)	0.62	1.48	2.79	0.000589	0.00207	1
CATSPERE	1	244454377..244641177	0.19	-1.09	-2.13	0.0084	0.02	1
NLRP3	1	247416156..247449108	0.15	-3.15	-8.91	6.86e-07	3.71e-06	0.01
gene:ENSG00000286015	1	complement(248681249..248748349)	0.28	-1.4	-2.64	0.00104	0.0035	1
FAM110C	2	complement(38814..46870)	3.63	4.19	18.24	9.94e-70	5.36e-68	1.76e-65
PXDN	2	complement(1631887..1744852)	10.62	-1.7	-3.26	2.15e-103	2e-101	3.81e-99
CMPK2	2	complement(6840570..6866635)	175.29	-1.45	-2.73	2.64e-104	2.5e-102	4.68e-100
RSAD2	2	6865557..6898239	37.37	-1.97	-3.91	3.97e-173	7.9e-171	7.03e-169
CYS1	2	complement(10056473..10080944)	1.83	-1.7	-3.26	6.86e-21	9.71e-20	1.21e-16
ODC1	2	complement(10439968..10448327)	196.34	1.53	2.89	8.63e-116	9.6e-114	1.53e-111
C2orf50	2	11133128..11151317	0.78	-2.67	-6.35	4.83e-37	1.23e-35	8.55e-33
LRATD1	2	14632700..14650814	0.28	2.8	6.97	1.96e-10	1.52e-09	3.47e-06
CYRIA	2	complement(16549459..16666331)	0.55	4.98	31.61	1.22e-17	1.48e-16	2.17e-13
KCNS3	2	17877847..18361616	17.45	-1.16	-2.24	1.36e-35	3.3e-34	2.4e-31
RHOB	2	20447074..20449440	200.31	1.48	2.79	2.07e-107	2.06e-105	3.66e-103
MFSD2B	2	24010081..24063321	0.83	-3.39	-10.45	1.28e-20	1.79e-19	2.26e-16
DRC1	2	26401920..26456711	0.43	-1.3	-2.47	0.000247	0.000934	1
KCNK3	2	26692722..26733420	1.8	1.02	2.03	2.1e-11	1.75e-10	3.71e-07
LBH	2	30231534..30323730	134.85	1.07	2.1	1.84e-57	7.69e-56	3.25e-53
CAPN13	2	complement(30722771..30820542)	0.04	-2.85	-7.23	0.00788	0.02	1
CAPN14	2	complement(31173056..31233858)	0.07	-2.04	-4.12	0.00423	0.01	1
EHD3	2	31234152..31269451	14.88	-1.36	-2.56	2.35e-71	1.31e-69	4.15e-67
RASGRP3	2	33436324..33564750	29.55	-1.66	-3.15	3.25e-123	3.86e-121	5.75e-119
ARHGEF33	2	38889875..38975454	0.06	-1.46	-2.75	0.02	0.05	1
SLC8A1	2	complement(40097270..40611053)	0.71	1.32	2.49	1.64e-21	2.4e-20	2.9e-17
PKDCC	2	42048021..42058517	220.46	-2.05	-4.14	5.35e-203	1.55e-200	9.47e-199
HAAO	2	complement(42767089..42792593)	0.14	-5.54	-46.54	0.02	0.05	1
SIX3	2	44941702..44946071	0.67	-1.67	-3.18	4.82e-06	2.36e-05	0.09
EPAS1	2	46293667..46386697	141.4	1.25	2.38	1.33e-78	8.57e-77	2.36e-74
STON1	2	48529383..48598513	0.23	-2.09	-4.25	1.08e-07	6.44e-07	0.00191
EFEMP1	2	complement(55865967..55924139)	71.93	1.15	2.22	7.48e-64	3.66e-62	1.32e-59
CCDC85A	2	56183990..56386172	2.15	1.55	2.94	2.09e-18	2.62e-17	3.69e-14
CNRIP1	2	complement(68284171..68320051)	1.52	-1.92	-3.79	7.63e-21	1.08e-19	1.35e-16
GKN2	2	complement(68945232..68952893)	1.52	2.52	5.73	3.21e-12	2.86e-11	5.68e-08
TGFA	2	complement(70447284..70554193)	40.59	1.7	3.24	1.43e-130	1.92e-128	2.53e-126
CYP26B1	2	complement(72129238..72147862)	7.75	2.09	4.25	9.62e-103	8.81e-101	1.7e-98
NAT8	2	complement(73640723..73642422)	1.02	-3.34	-10.14	2.31e-10	1.78e-09	4.09e-06
TLX2	2	74513463..74517148	0.3	-1.95	-3.86	2.5e-05	0.000111	0.44
TACR1	2	complement(75046463..75199520)	0.2	-1.73	-3.31	1.09e-05	5.08e-05	0.19
EVA1A	2	complement(75469302..75569722)	30.88	1.53	2.88	2.16e-78	1.38e-76	3.83e-74
CTNNA2	2	79185231..80648861	0.04	2.01	4.04	0.00975	0.03	1
TCF7L1	2	85133392..85310387	3.31	-1.08	-2.12	1.03e-12	9.54e-12	1.83e-08
CAPG	2	complement(85394753..85418432)	113.93	-1.16	-2.23	5.62e-64	2.78e-62	9.94e-60
VAMP8	2	85561562..85582031	7	1.58	2.99	2.11e-21	3.06e-20	3.73e-17
RGPD1	2	86913783..87013976	0.16	1.07	2.1	0.02	0.04	1
RGPD2	2	complement(87755960..87825796)	0.06	1.71	3.27	0.02	0.05	1
KCNIP3	2	95297327..95386077	0.47	-1.08	-2.12	0.0013	0.00428	1
NEURL3	2	complement(96497646..96508109)	0.71	-1.56	-2.95	3.29e-06	1.64e-05	0.06
VWA3B	2	98087116..98313299	0.06	-3.84	-14.3	0.000191	0.000736	1
MGAT4A	2	complement(98619106..98731132)	4.12	-1.48	-2.79	3.42e-52	1.27e-50	6.04e-48
CRACDL	2	complement(98793846..98936259)	0.63	-3.23	-9.39	1.72e-20	2.4e-19	3.04e-16
CREG2	2	complement(101345550..101387503)	1.45	1.26	2.39	1.47e-14	1.51e-13	2.6e-10
IL18R1	2	102311529..102398777	2.18	-1.02	-2.02	8.24e-11	6.54e-10	1.46e-06
GPR45	2	105241743..105243467	0.13	-1.94	-3.84	0.01	0.04	1
ST6GAL2	2	complement(106801600..106887108)	7.76	1.01	2.01	1.41e-33	3.22e-32	2.49e-29
SULT1C2	2	108288639..108309915	1.55	1.91	3.77	6.42e-18	7.89e-17	1.14e-13
EDAR	2	complement(108894471..108989372)	0.3	-1.02	-2.03	0.00165	0.00531	1
SH3RF3	2	109129205..109504634	0.19	-4.29	-19.52	7.11e-10	5.21e-09	1.26e-05
MERTK	2	111898607..112029561	1.78	-1.25	-2.38	3.87e-16	4.35e-15	6.84e-12
FBLN7	2	112138385..112188218	1.29	-2.71	-6.53	7.08e-19	9.1e-18	1.25e-14
IL1B	2	complement(112829751..112836816)	0.45	4.97	31.39	6.08e-07	3.3e-06	0.01
IL1RN	2	113099315..113134016	0.43	-2.95	-7.74	5.3e-08	3.27e-07	0.000938
EN1	2	complement(118842171..118847648)	3.31	-1.21	-2.31	2.57e-15	2.75e-14	4.54e-11
TMEM37	2	119429901..119438504	6.71	1.16	2.24	4.86e-20	6.58e-19	8.59e-16
CYP27C1	2	complement(127183832..127220313)	7.26	-1.53	-2.9	1.32e-60	6.03e-59	2.34e-56
LYPD1	2	complement(132643286..132671579)	43.95	2.11	4.32	1.33e-192	3.32e-190	2.35e-188
NCKAP5	2	complement(132671788..133568463)	7.08	2.35	5.09	6.81e-150	1.1e-147	1.2e-145
HNMT	2	137964020..138016364	0.26	4.2	18.41	1.23e-09	8.79e-09	2.17e-05
KIF5C	2	148875227..149026759	0.69	-1.79	-3.46	1.35e-20	1.89e-19	2.38e-16
NMI	2	complement(151270470..151289894)	214.97	-1.11	-2.16	5.15e-61	2.38e-59	9.11e-57
TNFAIP6	2	151357592..151380046	4.73	1.78	3.43	2.15e-25	3.69e-24	3.79e-21
GALNT13	2	153871922..154453979	6.46	1.06	2.09	5.35e-33	1.2e-31	9.46e-29
ERMN	2	complement(157318631..157327713)	0.03	3.13	8.77	0.02	0.05	1
CYTIP	2	complement(157414619..157488961)	0.44	1.27	2.42	0.000282	0.00105	1
IFIH1	2	complement(162267074..162318684)	289.18	-1.81	-3.51	6.46e-163	1.15e-160	1.14e-158
NOSTRIN	2	168786539..168865514	5.03	1.21	2.32	5.36e-26	9.47e-25	9.48e-22
ABCB11	2	complement(168915498..169031324)	0.08	1.06	2.09	0.02	0.04	1
DHRS9	2	169064789..169096167	1.03	2.95	7.74	7.55e-22	1.12e-20	1.34e-17
SP5	2	170715337..170718078	0.29	-2.73	-6.64	1.04e-05	4.89e-05	0.18
RAPGEF4	2	172735274..173052893	0.42	1.27	2.41	7.89e-06	3.78e-05	0.14
HOXD11	2	176104216..176109754	0.8	-1.91	-3.75	1.44e-07	8.47e-07	0.00255
HOXD10	2	176108790..176119937	0.72	-1.86	-3.63	3.35e-07	1.88e-06	0.00593
HOXD9	2	176122719..176124937	0.34	-1.14	-2.2	0.00988	0.03	1
PDE11A	2	complement(177623244..178108339)	0.87	-1.35	-2.55	1.21e-13	1.18e-12	2.14e-09
ZNF385B	2	complement(179441982..179861612)	0.14	-3.03	-8.14	1.43e-06	7.44e-06	0.03
ITGA4	2	181457202..181538940	1.65	-1.97	-3.92	8.27e-30	1.67e-28	1.46e-25
ZNF804A	2	184598529..184939492	0.06	-2.29	-4.89	0.00255	0.00787	1
C2orf66	2	complement(196804417..196809355)	0.26	-2.21	-4.63	0.00157	0.00509	1
PLCL1	2	197804593..198572581	0.1	-3.63	-12.42	2.12e-07	1.22e-06	0.00375
AOX1	2	200586014..200677064	12.53	2.71	6.52	1.31e-168	2.49e-166	2.31e-164
CASP10	2	201182872..201229428	7.3	-1.02	-2.03	1.42e-30	2.97e-29	2.51e-26
FZD7	2	202033855..202038441	30.78	-1.01	-2.01	2.14e-46	6.87e-45	3.78e-42
KIAA2012	2	202073255..202205188	0.43	-1.97	-3.91	3.76e-09	2.59e-08	6.65e-05
CMKLR2	2	complement(206175316..206218047)	0.07	3.51	11.39	0.00945	0.03	1
ZDBF2	2	206274663..206314427	1.76	3.34	10.1	2.73e-83	1.91e-81	4.82e-79
ADAM23	2	206443532..206621127	1.2	-1.95	-3.87	3.83e-27	7.05e-26	6.77e-23
MDH1B	2	complement(206737763..206765328)	1.87	-1.12	-2.17	5.31e-10	3.94e-09	9.38e-06
MAP2	2	209424047..209734147	4.94	-1.52	-2.87	1.29e-47	4.27e-46	2.27e-43
CPS1	2	210477682..210679107	1.6	1.7	3.24	6.24e-24	1.01e-22	1.1e-19
TMEM169	2	216081866..216102783	1.89	-1.16	-2.24	4.61e-12	4.05e-11	8.15e-08
MARCHF4	2	complement(216257865..216372483)	17.51	1.06	2.08	7.88e-37	1.99e-35	1.39e-32
IGFBP2	2	216632828..216664436	69.87	-1.56	-2.96	2.54e-107	2.5e-105	4.48e-103
IGFBP5	2	complement(216672105..216695549)	0.94	1.39	2.62	1.39e-17	1.68e-16	2.46e-13
TNS1	2	complement(217799588..218033982)	1.22	-1.67	-3.18	1.17e-31	2.52e-30	2.07e-27
RUFY4	2	218034960..218090584	1.25	-6.46	-87.74	2.1e-23	3.34e-22	3.72e-19
VIL1	2	218419121..218453295	0.96	3.82	14.11	7.15e-44	2.17e-42	1.26e-39
PLCD4	2	218607855..218637184	1.43	-1.36	-2.57	5.33e-14	5.29e-13	9.42e-10
CYP27A1	2	218781749..218815293	0.27	-1.86	-3.64	0.00037	0.00135	1
INHA	2	219569162..219575711	0.67	-1.07	-2.11	0.0024	0.00745	1
gene:ENSG00000288658	2	complement(222314148..222320155)	0.27	3.24	9.44	1e-11	8.59e-11	1.77e-07
SGPP2	2	222424543..222562621	17.35	1.94	3.84	4.9e-134	6.83e-132	8.67e-130
AP1S3	2	complement(223667680..223838027)	31.43	1.01	2.01	1.27e-40	3.58e-39	2.24e-36
COL4A4	2	complement(227002714..227164453)	3.66	-1.94	-3.85	4.12e-91	3.18e-89	7.28e-87
COL4A3	2	227164624..227314792	2.16	-1.77	-3.4	1.37e-47	4.54e-46	2.42e-43
TM4SF20	2	complement(227362038..227381995)	44.76	2.71	6.53	2.15e-144	3.27e-142	3.79e-140
DAW1	2	227871054..227924344	0.2	3.12	8.67	1.24e-05	5.74e-05	0.22
SLC16A14	2	complement(230034982..230068993)	2.78	6.04	65.84	1.91e-58	8.17e-57	3.37e-54
SP110	2	complement(230165186..230225729)	75.09	-1.1	-2.14	1.32e-60	6.03e-59	2.34e-56
SP140	2	230203110..230313215	0.35	-4.94	-30.64	9.06e-11	7.16e-10	1.6e-06
SP140L	2	230327184..230403732	28.88	-1.12	-2.18	1.24e-57	5.22e-56	2.2e-53
ECEL1	2	complement(232479827..232487834)	0.33	-7.82	-225.82	0.000718	0.00248	1
EFHD1	2	232606057..232682776	1.57	-2.47	-5.52	2.61e-22	3.94e-21	4.62e-18
UGT1A10	2	233636448..233773300	0.15	1.86	3.63	0.00918	0.02	1
UGT1A9	2	233671898..233773300	254.68	7.28	155.1	0	0	0
UGT1A7	2	233681901..233773300	3.8	3.45	10.95	1.44e-76	8.98e-75	2.55e-72
UGT1A6	2	233691607..233773300	28.84	5.74	53.37	0	0	0
UGT1A5	2	233712907..233773300	0.41	3.29	9.8	2.82e-08	1.79e-07	0.000498
UGT1A4	2	233718736..233773300	1.3	9.61	781.16	8.06e-05	0.000329	1
UGT1A3	2	233729042..233773300	2.65	4.57	23.82	3.3e-39	8.9e-38	5.84e-35
UGT1A1	2	233760270..233773300	11.32	5.38	41.75	5.38e-224	1.98e-221	9.52e-220
MROH2A	2	233775679..233833423	0.36	2.7	6.51	4.18e-12	3.69e-11	7.4e-08
RAB17	2	complement(237574322..237601614)	0.1	-5.71	-52.22	0.02	0.04	1
UBE2F-SCLY	2	237967014..238099412	0.24	2.02	4.06	0.000398	0.00145	1
ESPNL	2	238100340..238133287	0.04	-3.72	-13.22	0.00546	0.02	1
KLHL30	2	238138668..238152947	0.15	1.86	3.63	0.00102	0.00343	1
KIF1A	2	complement(240713761..240824293)	0.68	-2.95	-7.74	3.47e-51	1.27e-49	6.13e-47
SRGAP3	3	complement(8980591..9363053)	3.02	1.47	2.76	3.08e-49	1.08e-47	5.45e-45
LHFPL4	3	complement(9498361..9553822)	0.18	-2.99	-7.96	1.54e-07	9e-07	0.00272
CIDEC	3	complement(9866711..9880255)	2.31	2.66	6.3	3.65e-18	4.53e-17	6.46e-14
IL17RE	3	9902612..9916402	2.8	-2.06	-4.17	2.1e-31	4.49e-30	3.71e-27
gene:ENSG00000288550	3	9917116..9945385	0.34	-1.33	-2.52	0.00188	0.00599	1
PPARG	3	12287368..12434356	25.69	1.41	2.65	3.34e-89	2.5e-87	5.91e-85
FBLN2	3	13549125..13638422	0.36	-1.47	-2.78	0.0001	0.000403	1
GRIP2	3	complement(14489107..14556075)	2.77	-3.81	-14.07	1.11e-135	1.55e-133	1.96e-131
COLQ	3	complement(15450133..15521751)	0.45	-1.02	-2.03	0.00195	0.0062	1
THRB	3	complement(24117153..24495756)	3	1.13	2.18	3.23e-33	7.29e-32	5.71e-29
RARB	3	24687887..25597932	1.28	2.75	6.74	1.61e-45	5.09e-44	2.85e-41
NEK10	3	complement(27106484..27369460)	1.19	1.1	2.15	8.49e-12	7.32e-11	1.5e-07
ZNF860	3	31981750..31991723	3.1	1.34	2.54	3.96e-16	4.44e-15	7e-12
TRANK1	3	complement(36826819..36945057)	119.08	-2.02	-4.06	2.56e-164	4.62e-162	4.52e-160
MYD88	3	38138552..38143024	426.92	-1.2	-2.29	1.27e-72	7.3e-71	2.25e-68
SCN5A	3	complement(38548057..38649687)	0.24	-1.45	-2.74	2.92e-06	1.46e-05	0.05
CX3CR1	3	complement(39263495..39281735)	0.07	-1.98	-3.95	0.00669	0.02	1
MYRIP	3	39808914..40260321	0.35	3.17	9.03	1.08e-12	1e-11	1.92e-08
TMEM158	3	complement(45224466..45226287)	44.8	1.56	2.96	5.76e-45	1.79e-43	1.02e-40
SLC6A20	3	complement(45755449..45796574)	0.46	5.31	39.61	2.62e-15	2.8e-14	4.63e-11
CCRL2	3	46407166..46412997	0.92	2.22	4.66	6.67e-09	4.49e-08	0.000118
PTH1R	3	46877721..46903799	0.42	-1.44	-2.7	4.81e-05	0.000204	0.85
TCTA	3	49412212..49416476	66.82	1.09	2.13	1.18e-54	4.61e-53	2.09e-50
UBA7	3	complement(49805209..49813953)	19.6	-1.55	-2.93	3.29e-50	1.17e-48	5.81e-46
SEMA3B	3	50267558..50277546	75.28	1.11	2.16	9.07e-60	4.03e-58	1.6e-55
HYAL1	3	complement(50299890..50312381)	1.48	-2.35	-5.1	1.57e-20	2.18e-19	2.77e-16
CACNA2D2	3	complement(50362613..50504244)	0.87	-2.49	-5.63	1.47e-25	2.57e-24	2.6e-21
SEMA3G	3	complement(52433035..52445103)	0.28	-2.26	-4.79	1.88e-09	1.33e-08	3.32e-05
TNNC1	3	complement(52451100..52454041)	5.86	-2.28	-4.85	2.13e-30	4.44e-29	3.77e-26
CACNA1D	3	53328963..53813733	0.8	2.43	5.37	3.28e-43	9.85e-42	5.8e-39
IL17RB	3	53846568..53865794	10.31	1.16	2.24	2.65e-31	5.67e-30	4.69e-27
CACNA2D3	3	54122552..55074557	0.35	2.19	4.55	8.79e-09	5.86e-08	0.000155
IL17RD	3	complement(57089982..57170306)	1.49	-1.22	-2.34	6.48e-18	7.95e-17	1.15e-13
FAM107A	3	complement(58564117..58627610)	0.05	-2.52	-5.75	0.0029	0.00884	1
PTPRG	3	61561569..62297609	18.8	1.1	2.14	4.31e-56	1.72e-54	7.62e-52
ADAMTS9	3	complement(64515654..64688000)	4.04	1.41	2.66	3.21e-53	1.21e-51	5.68e-49
LRIG1	3	complement(66378797..66501263)	7.85	-1.54	-2.9	2.57e-59	1.14e-57	4.55e-55
SUCLG2	3	complement(67360460..67654612)	66.04	-1	-2	1.56e-48	5.36e-47	2.77e-44
CADM2	3	84958989..86074429	0.09	7.71	209.13	0.00164	0.00528	1
HTR1F	3	87792706..87993839	4.96	-8.86	-464.97	9.55e-29	1.86e-27	1.69e-24
ABI3BP	3	complement(100749156..100993515)	1.54	-1.22	-2.33	2.11e-14	2.13e-13	3.73e-10
HHLA2	3	108296529..108378285	0.07	2.07	4.2	0.00603	0.02	1
SIDT1	3	113532555..113629575	14.33	-1.16	-2.24	1.31e-40	3.69e-39	2.31e-36
GRAMD1C	3	113828182..113947174	1.25	-1.91	-3.75	4.39e-24	7.16e-23	7.76e-20
IGSF11	3	complement(118900557..119146068)	6.79	1.4	2.64	4.43e-46	1.41e-44	7.84e-42
UPK1B	3	119173517..119205143	0.77	1.13	2.18	0.000333	0.00123	1
ADPRH	3	119579268..119589945	3.57	-1.69	-3.24	6.16e-41	1.76e-39	1.09e-36
CFAP91	3	119703022..119767102	0.3	-2.54	-5.83	5.38e-08	3.31e-07	0.000951
HGD	3	complement(120628172..120682269)	23.62	1.92	3.78	1.73e-95	1.45e-93	3.05e-91
CSTA	3	122325248..122341969	0.27	2.82	7.06	0.000636	0.00223	1
PARP14	3	122680839..122730840	587.35	-1.16	-2.23	5.46e-25	9.25e-24	9.66e-21
MUC13	3	complement(124905442..124953819)	32.73	2.29	4.88	1.86e-182	3.96e-180	3.29e-178
SLC12A8	3	complement(125082636..125212864)	0.79	1.28	2.43	9.14e-08	5.49e-07	0.00162
CHST13	3	126524155..126543291	1.71	-1.44	-2.72	6.05e-09	4.1e-08	0.000107
PRR20G	3	complement(127283783..127288046)	0.41	-2.97	-7.81	4.17e-05	0.000178	0.74
GATA2	3	complement(128479427..128493201)	4.58	-1.17	-2.25	3.8e-31	8.08e-30	6.72e-27
RAB43	3	complement(129087569..129122801)	33.52	-1.73	-3.31	1.25e-126	1.55e-124	2.2e-122
ACKR4	3	132597270..132618967	0.7	-2.27	-4.82	8.16e-10	5.95e-09	1.44e-05
RAB6B	3	complement(133824235..133895882)	1.19	-1.45	-2.73	5.25e-19	6.77e-18	9.28e-15
A4GNT	3	complement(138123713..138132390)	0.59	1.1	2.15	0.00211	0.00665	1
FOXL2	3	complement(138944224..138947137)	12.74	-1.24	-2.36	4.05e-40	1.13e-38	7.16e-36
FOXL2NB	3	138947217..138953990	2.03	-1.7	-3.24	7.58e-24	1.22e-22	1.34e-19
RBP1	3	complement(139517434..139539829)	1.52	-3.27	-9.63	9.15e-37	2.3e-35	1.62e-32
SPSB4	3	141051347..141148611	0.65	-3.14	-8.82	1.75e-13	1.69e-12	3.1e-09
XRN1	3	complement(142306607..142448062)	23.52	-1.03	-2.04	8.62e-41	2.46e-39	1.53e-36
SLC9A9	3	complement(143265222..143848485)	2.25	-2.74	-6.67	1.54e-47	5.08e-46	2.72e-43
AGTR1	3	148697784..148743008	3.51	1.38	2.61	6.13e-14	6.05e-13	1.08e-09
CP	3	complement(149162410..149221829)	63.82	2.62	6.17	2.7e-220	9.56e-218	4.78e-216
TM4SF1	3	complement(149369022..149377692)	637.31	1.14	2.2	1.36e-31	2.92e-30	2.4e-27
TM4SF4	3	149474697..149503394	272.01	3.86	14.55	0	0	0
VEPH1	3	complement(157259742..157533619)	0.8	1.4	2.63	5.86e-11	4.72e-10	1.04e-06
PTX3	3	157436850..157443633	0.85	1.16	2.24	0.000697	0.00242	1
SHOX2	3	complement(158095905..158106420)	2.28	-1.5	-2.83	1.79e-20	2.49e-19	3.17e-16
RARRES1	3	complement(158696892..158732489)	47.4	1.22	2.33	1.14e-39	3.11e-38	2.01e-35
IL12A	3	159988835..159996019	2.89	-1.61	-3.04	9.35e-13	8.64e-12	1.65e-08
C3orf80	3	160225422..160228213	4.72	2.95	7.73	6.25e-56	2.49e-54	1.1e-51
B3GALNT1	3	complement(161083883..161105411)	0.25	-5.22	-37.18	5.03e-10	3.75e-09	8.9e-06
BCHE	3	complement(165772904..165837462)	3.05	1.01	2.01	5.8e-09	3.93e-08	0.000103
TNIK	3	complement(171058414..171460408)	2.5	2.27	4.81	2.56e-77	1.6e-75	4.52e-73
TNFSF10	3	complement(172505508..172523475)	228.48	-3.39	-10.51	0	0	0
NAALADL2	3	174438573..175810548	0.1	1.78	3.44	2.13e-05	9.53e-05	0.38
GNB4	3	complement(179396088..179451476)	34.56	-1.08	-2.12	6.84e-43	2.04e-41	1.21e-38
gene:ENSG00000288698	3	179604807..179784179	0.8	-2.41	-5.3	0.000414	0.0015	1
SOX2	3	181711925..181714436	36.84	1.69	3.22	4.1e-103	3.8e-101	7.26e-99
LAMP3	3	complement(183122215..183163839)	94.23	-3.34	-10.14	0	0	0
AHSG	3	186613060..186621318	0.43	1.31	2.49	0.00595	0.02	1
KNG1	3	186717348..186744410	0.18	3.27	9.67	1.24e-06	6.5e-06	0.02
RTP4	3	187368385..187372076	13.11	-1.64	-3.12	5.56e-40	1.54e-38	9.84e-36
SST	3	complement(187668912..187670394)	1.18	7.42	171.46	0.00244	0.00757	1
P3H2	3	complement(189956728..190122437)	49.66	-1.25	-2.38	1.4e-73	8.4e-72	2.48e-69
FGF12	3	complement(192139390..192767764)	1.72	1.02	2.03	2.39e-14	2.42e-13	4.23e-10
MB21D2	3	complement(192796815..192917856)	17.63	-1.15	-2.22	4.38e-44	1.34e-42	7.75e-40
FAM43A	3	194685883..194689037	7.74	-1.25	-2.37	9.31e-35	2.21e-33	1.65e-30
APOD	3	complement(195568705..195584033)	1.66	-2.22	-4.64	2.24e-11	1.86e-10	3.96e-07
RUBCN	3	complement(197668867..197749727)	16.59	-1.05	-2.08	5.68e-53	2.13e-51	1e-48
FGFRL1	4	1009936..1026898	43.45	1.23	2.35	2.07e-71	1.16e-69	3.67e-67
SPON2	4	complement(1166932..1208962)	0.49	1.78	3.44	5.78e-07	3.15e-06	0.01
DOK7	4	3463306..3501473	2.48	3.04	8.2	8.98e-51	3.25e-49	1.59e-46
NSG1	4	4348140..4419058	0.17	-1.89	-3.7	5.93e-05	0.000248	1
MSX1	4	4859665..4863936	26.43	-1.01	-2.01	3.36e-30	6.88e-29	5.94e-26
S100P	4	6693878..6697170	36.9	2.74	6.69	1.21e-67	6.29e-66	2.14e-63
SORCS2	4	7192538..7742836	4.28	-1.16	-2.23	2.32e-30	4.8e-29	4.1e-26
HS3ST1	4	complement(11393150..11429564)	3.7	1.04	2.05	5.83e-24	9.43e-23	1.03e-19
CD38	4	15778275..15853232	181.68	-1.61	-3.06	4.58e-130	6e-128	8.11e-126
LAP3	4	17577198..17607972	529.45	-1.63	-3.09	2.05e-132	2.83e-130	3.62e-128
SLIT2	4	20251905..20620561	0.17	1.87	3.65	1.88e-07	1.09e-06	0.00333
LGI2	4	complement(24998847..25030946)	0.29	-2.8	-6.95	4.01e-12	3.55e-11	7.1e-08
ARAP2	4	complement(35948221..36244514)	7.09	-1.1	-2.15	4.23e-40	1.17e-38	7.48e-36
RHOH	4	40191011..40246967	0.07	1.42	2.68	0.00921	0.02	1
CHRNA9	4	40335333..40355217	0.68	-1.91	-3.75	1.68e-07	9.79e-07	0.00297
LIMCH1	4	41359607..41700044	72.53	1.14	2.2	4.4e-65	2.22e-63	7.78e-61
SHISA3	4	42397488..42402487	0.07	3.33	10.08	0.01	0.03	1
ATP10D	4	47485275..47593486	11.54	-1.14	-2.21	1.42e-51	5.24e-50	2.52e-47
NIPAL1	4	47914142..48040173	4.92	1.52	2.86	1.77e-42	5.25e-41	3.13e-38
gene:ENSG00000282278	4	53377839..54295272	0.1	-5.87	-58.59	0.01	0.03	1
PDGFRA	4	54229280..54298245	0.1	-2.17	-4.5	2.87e-05	0.000126	0.51
ADGRL3	4	61200326..62078335	0.23	9.55	751.03	8.98e-05	0.000364	1
EPHA5	4	complement(65319563..65670495)	0.57	-5.09	-34.05	7.03e-36	1.72e-34	1.24e-31
UGT2B15	4	complement(68646597..68670652)	3.13	2.52	5.73	4.53e-35	1.08e-33	8.01e-31
UGT2B10	4	68815994..68832023	0.23	2.49	5.62	2.69e-05	0.000119	0.48
UGT2A3	4	complement(68928463..68951804)	0.5	2.66	6.33	2.78e-10	2.13e-09	4.91e-06
UGT2B7	4	69051363..69112987	1.57	3.34	10.13	4.42e-23	6.87e-22	7.81e-19
ENAM	4	70628744..70646824	0.04	3.2	9.18	0.00205	0.00646	1
JCHAIN	4	complement(70655541..70681817)	0.55	3.07	8.42	6.41e-07	3.47e-06	0.01
SLC4A4	4	71062667..71572087	8.17	1.56	2.95	4.28e-72	2.41e-70	7.56e-68
ADAMTS3	4	complement(72280969..72569221)	0.04	-2.46	-5.48	0.00454	0.01	1
AFP	4	73431138..73456174	0.4	1.26	2.4	0.000791	0.00272	1
RASSF6	4	complement(73571550..73620631)	8.8	2.34	5.05	4.18e-91	3.22e-89	7.4e-87
CXCL8	4	73740519..73743716	46.49	3.03	8.17	7.78e-204	2.37e-201	1.38e-199
CXCL1	4	73869393..73871308	240.87	3.67	12.76	0	0	0
PF4	4	complement(73980811..73982027)	1	4.23	18.83	5.66e-07	3.09e-06	0.01
gene:ENSG00000288796	4	complement(73981074..73988190)	5	3.66	12.64	1.95e-32	4.34e-31	3.45e-28
PPBP	4	complement(73986439..73988190)	2.08	2.76	6.77	9.04e-14	8.89e-13	1.6e-09
CXCL5	4	complement(73995642..73998677)	1385.11	1.63	3.1	2.54e-47	8.36e-46	4.49e-43
CXCL3	4	complement(74036589..74038807)	31.72	1.51	2.85	2.09e-49	7.34e-48	3.69e-45
CXCL2	4	complement(74097040..74099196)	27.85	1.1	2.15	2.47e-32	5.48e-31	4.38e-28
AREG	4	74445136..74455005	120.93	-1.1	-2.14	1.9e-56	7.64e-55	3.35e-52
BTC	4	complement(74744759..74794523)	24.18	-1.47	-2.77	3.77e-65	1.91e-63	6.67e-61
CXCL10	4	complement(76021118..76023497)	1.87	-4.65	-25.07	4.63e-15	4.88e-14	8.2e-11
CXCL11	4	complement(76033682..76041415)	1.8	-5.81	-56.14	1.27e-18	1.61e-17	2.24e-14
SOWAHB	4	complement(76894152..76898144)	0.23	1.47	2.76	0.000135	0.000535	1
FGF5	4	80266639..80336680	0.04	2.87	7.3	0.00598	0.02	1
GPAT3	4	83535914..83605875	53.05	1.14	2.21	5.38e-61	2.48e-59	9.51e-57
NKX6-1	4	complement(84491985..84499292)	0.56	-1.08	-2.12	9.86e-05	0.000397	1
MAPK10	4	complement(85990007..86594625)	0.12	-1.43	-2.7	7e-07	3.77e-06	0.01
C4orf36	4	complement(86876205..86892422)	1.46	-1.09	-2.14	5.08e-05	0.000215	0.9
SPP1	4	87975667..87983532	714.54	2.21	4.63	3.91e-242	1.98e-239	6.92e-238
PPM1K	4	complement(88257620..88284769)	10.66	-1.76	-3.38	6.78e-89	5.06e-87	1.2e-84
HERC5	4	88457119..88506163	250.88	-2.42	-5.34	4.54e-210	1.51e-207	8.03e-206
SNCA	4	complement(89700345..89838315)	2.6	4.46	22.07	6.75e-73	3.97e-71	1.19e-68
GRID2	4	92303966..93810157	0.08	-1.36	-2.56	0.00126	0.00417	1
DAPP1	4	99816827..99870190	0.84	-1.69	-3.24	1.03e-09	7.45e-09	1.82e-05
DDIT4L	4	complement(100185870..100190782)	4.91	1.39	2.62	2.13e-20	2.95e-19	3.77e-16
TACR3	4	complement(103586031..103719985)	0.03	3.51	11.39	0.00979	0.03	1
CXXC4	4	complement(104468308..104494901)	0.86	1.13	2.19	2.27e-09	1.6e-08	4.01e-05
ARHGEF38	4	105552620..105708093	0.1	1.87	3.66	0.000557	0.00197	1
NPNT	4	105894775..106004027	3.47	1.7	3.25	4.59e-36	1.13e-34	8.12e-32
ENPEP	4	110365733..110565285	0.5	-1.43	-2.69	1.92e-08	1.24e-07	0.000339
ANK2	4	112818032..113384221	2.3	-1.73	-3.33	2.12e-64	1.06e-62	3.75e-60
ARSJ	4	complement(113900284..113979727)	33.4	1.01	2.02	3.08e-48	1.05e-46	5.45e-44
NDST3	4	118033618..118258634	0.08	2.88	7.34	8.12e-05	0.000332	1
PRSS12	4	complement(118280038..118353003)	2.25	3.01	8.07	5.58e-52	2.07e-50	9.87e-48
PDE5A	4	complement(119494397..119628804)	1.97	1.52	2.86	1.56e-28	3.02e-27	2.77e-24
QRFPR	4	complement(121328642..121381059)	0.33	4.85	28.75	1.08e-06	5.7e-06	0.02
SMIM43	4	complement(121758881..121765427)	0.16	1.54	2.92	0.00798	0.02	1
C4orf33	4	129093317..129116640	8.34	-1.14	-2.2	8.68e-35	2.06e-33	1.53e-30
PCDH10	4	133149294..133208606	19.06	7.6	194.66	0	0	0
PABPC4L	4	complement(134196333..134201789)	11.98	6.59	96.65	8.89e-198	2.38e-195	1.57e-193
PCDH18	4	complement(137518918..137532494)	0.16	-1.56	-2.95	0.000418	0.00152	1
MGARP	4	complement(139266165..139280225)	1.16	-2.23	-4.71	3.98e-09	2.74e-08	7.05e-05
RNF150	4	complement(140859807..141212877)	0.56	-1.29	-2.44	5.79e-13	5.41e-12	1.02e-08
HHIP	4	144646156..144745271	0.97	1.57	2.97	7.38e-20	9.9e-19	1.3e-15
EDNRA	4	147480917..147544954	3.86	-1.52	-2.87	8.35e-29	1.63e-27	1.48e-24
NR3C2	4	complement(148078762..148444698)	1.4	5.28	38.77	4.08e-48	1.38e-46	7.21e-44
FHIP1A	4	151409176..151670503	0.94	1.09	2.13	6.04e-12	5.26e-11	1.07e-07
TMEM154	4	complement(152618628..152680012)	0.52	2.66	6.34	1.26e-29	2.51e-28	2.22e-25
TRIM2	4	153152163..153339319	0.61	1.58	3	1.45e-11	1.23e-10	2.57e-07
gene:ENSG00000288637	4	153152435..153415081	0.29	1.3	2.47	0.00511	0.01	1
TLR2	4	153684070..153706260	0.26	-1.21	-2.31	0.000429	0.00155	1
FGB	4	154563011..154572807	26.45	3.08	8.44	2.36e-207	7.45e-205	4.17e-203
FGA	4	complement(154583126..154590742)	13.53	1.76	3.39	2.99e-63	1.44e-61	5.3e-59
FGG	4	complement(154604134..154612967)	10.03	1.38	2.6	1.65e-25	2.87e-24	2.93e-21
FSTL5	4	complement(161383897..162164004)	0.33	-4.35	-20.34	2.59e-13	2.47e-12	4.59e-09
NPY1R	4	complement(163323962..163344832)	6.9	4.36	20.52	2.41e-127	3.08e-125	4.26e-123
NPY5R	4	163343892..163351934	1.74	8.49	358.38	1.27e-11	1.08e-10	2.24e-07
SMIM31	4	164754064..164803795	1.76	2	4	1.52e-23	2.43e-22	2.69e-19
ANXA10	4	168092537..168187736	29.01	5.65	50.06	2.04e-185	4.51e-183	3.61e-181
DDX60L	4	complement(168356735..168537786)	230.93	-1.14	-2.2	2.74e-39	7.41e-38	4.84e-35
GALNTL6	4	171812254..173041559	0.19	2.9	7.44	4.42e-09	3.03e-08	7.81e-05
HAND2	4	complement(173524969..173530229)	0.54	-2.02	-4.06	6.32e-09	4.27e-08	0.000112
HPGD	4	complement(174490175..174523154)	147.88	-1.43	-2.7	4.11e-50	1.46e-48	7.27e-46
GPM6A	4	complement(175632934..176002664)	0.22	-2.85	-7.21	1.95e-09	1.38e-08	3.45e-05
IRF2	4	complement(184385702..184474558)	38.23	-1.21	-2.31	4.03e-70	2.18e-68	7.12e-66
TLR3	4	186068911..186088073	36.73	-2.01	-4.03	1.18e-116	1.33e-114	2.08e-112
gene:ENSG00000290316	4	186208979..186258469	0.14	6.26	76.41	0.01	0.04	1
MTNR1A	4	complement(186526792..186555567)	2.04	-1.91	-3.75	1.37e-45	4.33e-44	2.42e-41
DUX4	4	190173774..190185942	0.74	-1.47	-2.78	0.000231	0.000879	1
PLEKHG4B	5	92168..189972	1.21	-3.38	-10.42	6.28e-71	3.48e-69	1.11e-66
TPPP	5	complement(659862..693352)	20.58	1.18	2.27	4.59e-63	2.19e-61	8.13e-59
ZDHHC11B	5	complement(710355..784729)	2.2	1.06	2.09	4e-12	3.54e-11	7.08e-08
TERT	5	complement(1253147..1295068)	2.9	-2.12	-4.34	1.35e-34	3.18e-33	2.39e-30
UBE2QL1	5	6448859..6496723	0.49	-2.31	-4.95	1.84e-14	1.87e-13	3.25e-10
CFAP90	5	complement(7830378..7851151)	1.13	-1.36	-2.57	5.88e-07	3.2e-06	0.01
CTNND2	5	complement(10971836..11904446)	0.12	1.52	2.87	0.00113	0.00378	1
CDH9	5	complement(26880597..27121150)	0.22	-5.61	-48.79	1.06e-05	4.98e-05	0.19
CDH6	5	31193686..31329146	14.72	1.79	3.46	5.66e-97	4.9e-95	1e-92
PDZD2	5	31639131..32110932	1.62	-5.01	-32.26	2.38e-113	2.61e-111	4.2e-109
NPR3	5	32689070..32791724	10.33	-1.33	-2.51	1.89e-68	1e-66	3.35e-64
ADAMTS12	5	complement(33523535..33892019)	1.33	-7.97	-250.95	6.16e-30	1.25e-28	1.09e-25
PRLR	5	complement(35048756..35230487)	0.09	2.44	5.44	8.24e-08	4.97e-07	0.00146
IL7R	5	35852695..35879603	3.28	6.39	83.79	3.68e-70	2e-68	6.51e-66
UGT3A2	5	complement(36035021..36071358)	0.41	-4.11	-17.23	2.93e-09	2.05e-08	5.19e-05
SLC1A3	5	36596588..36688334	0.03	-3.89	-14.84	0.00351	0.01	1
FYB1	5	complement(39105252..39274528)	16.47	-1.03	-2.05	2.11e-36	5.25e-35	3.73e-32
C6	5	complement(41142116..41261438)	0.05	2.12	4.35	0.01	0.03	1
HCN1	5	complement(45254948..45696498)	0.01	3.24	9.42	0.02	0.04	1
EMB	5	complement(50396192..50443248)	12.22	1.54	2.91	1.49e-36	3.73e-35	2.64e-32
PARP8	5	50665899..50846519	0.95	-3.35	-10.18	6.79e-56	2.69e-54	1.2e-51
ISL1	5	51383448..51394730	0.15	3.22	9.35	0.000228	0.000869	1
FST	5	53480626..53487134	2.38	1.45	2.73	1.17e-17	1.41e-16	2.06e-13
ACTBL2	5	complement(57480018..57482811)	0.14	6.59	96.27	0.00724	0.02	1
RAB3C	5	58582221..58859394	0.07	-3.78	-13.7	1.3e-06	6.83e-06	0.02
ADAMTS6	5	complement(65148738..65481920)	0.54	-1.9	-3.74	5.25e-16	5.86e-15	9.28e-12
CD180	5	complement(67179613..67196799)	0.16	-1.44	-2.72	0.00056	0.00198	1
TMEM171	5	73120569..73131809	10.07	-1.37	-2.58	1.57e-16	1.79e-15	2.77e-12
GCNT4	5	complement(75025346..75052558)	2.53	-1.57	-2.97	1.24e-24	2.07e-23	2.19e-20
IQGAP2	5	76403285..76708132	19.78	-2.18	-4.53	1.47e-142	2.19e-140	2.6e-138
RASGRF2	5	80960363..81230162	6.4	2.67	6.35	7.3e-161	1.28e-158	1.29e-156
EDIL3	5	complement(83940554..84384880)	18.7	8.67	407.76	1.66e-137	2.37e-135	2.94e-133
ADGRV1	5	90529344..91164437	0.1	1.37	2.59	2.35e-06	1.19e-05	0.04
ELL2	5	complement(95885098..95961851)	25.49	1.48	2.79	1.06e-98	9.27e-97	1.87e-94
ERAP2	5	96875986..96919703	10.56	-1.07	-2.11	5e-38	1.31e-36	8.84e-34
RGMB	5	98768650..98798643	21.25	1.02	2.02	1.4e-46	4.51e-45	2.47e-42
ST8SIA4	5	complement(100806933..100903282)	32.54	-1.36	-2.57	6.47e-39	1.73e-37	1.14e-34
PAM	5	102753981..103029730	33.32	-1.49	-2.81	8.88e-102	8.01e-100	1.57e-97
STARD4	5	complement(111496033..111512590)	22.74	-1.81	-3.5	2.88e-60	1.3e-58	5.09e-56
NREP	5	complement(111662621..111997464)	8.23	-2.01	-4.01	5.99e-95	4.95e-93	1.06e-90
KCNN2	5	114055926..114496500	0.55	1.05	2.07	5e-05	0.000212	0.88
LOX	5	complement(122063195..122078413)	0.44	-1.61	-3.04	2.64e-08	1.68e-07	0.000467
MARCHF3	5	complement(126867714..127030558)	0.86	1.12	2.18	1.72e-07	1e-06	0.00304
CHSY3	5	129904465..130186634	0.5	-1.77	-3.41	3.98e-08	2.49e-07	0.000703
CSF2	5	132073789..132076170	0.64	2.33	5.03	0.000115	0.000461	1
gene:ENSG00000283782	5	132410832..132646079	18.6	-1.06	-2.09	2.01e-53	7.59e-52	3.55e-49
IRF1	5	complement(132440440..132508719)	146.85	-1.47	-2.77	1.77e-107	1.77e-105	3.13e-103
SPOCK1	5	complement(136975298..137598379)	1.95	-2.02	-4.06	5.99e-32	1.3e-30	1.06e-27
REEP2	5	138439057..138446969	11.7	-1.05	-2.08	3.61e-26	6.42e-25	6.39e-22
STING1	5	complement(139475533..139482935)	7.22	-1.16	-2.24	1.02e-29	2.05e-28	1.81e-25
NRG2	5	complement(139846779..140043299)	13.74	-4.39	-21.01	1.07e-279	6.76e-277	1.89e-275
PCDHA1	5	140786136..141012347	1.01	-1.18	-2.27	1.98e-11	1.65e-10	3.5e-07
PCDHA3	5	140801028..141012347	4.09	1.17	2.24	1.5e-33	3.41e-32	2.65e-29
PCDHA13	5	140882124..141012347	0.4	3.75	13.47	4.29e-15	4.54e-14	7.59e-11
PCDHB1	5	141051374..141059346	0.05	-3.46	-11.03	0.000134	0.000529	1
PCDHB6	5	141150057..141153287	1.38	-2.02	-4.05	9.05e-18	1.1e-16	1.6e-13
PCDHB8	5	141177790..141180539	1.48	-1.44	-2.72	5.11e-10	3.81e-09	9.04e-06
PCDHB15	5	141245395..141249365	0.15	-1.25	-2.38	0.00705	0.02	1
PCDHGA1	5	141330514..141512975	0.54	1.24	2.36	1.01e-06	5.36e-06	0.02
PCDHGA4	5	141355021..141512975	0.24	-1.66	-3.17	3.74e-05	0.000161	0.66
PCDHGA5	5	141364162..141512975	0.63	-2.35	-5.11	8.98e-18	1.09e-16	1.59e-13
PCDHGB4	5	141387698..141512975	1.14	4.69	25.83	5.54e-47	1.81e-45	9.8e-43
PCDHGB5	5	141397947..141512975	4.59	-2	-4.01	9.72e-73	5.65e-71	1.72e-68
PCDHGB7	5	141417645..141512975	0.25	-2.75	-6.71	2e-08	1.29e-07	0.000354
PCDHGA12	5	141430507..141512975	0.03	-3.33	-10.04	0.02	0.04	1
PCDHGC4	5	141484997..141512975	0.03	-2.65	-6.29	0.02	0.04	1
FGF1	5	complement(142592178..142698070)	0.11	-1.89	-3.71	0.000213	0.000814	1
SH3RF2	5	145936578..146081791	6.66	1.11	2.16	1.73e-31	3.72e-30	3.06e-27
STK32A	5	147234963..147387855	0.33	1.75	3.37	1.36e-07	8e-07	0.0024
ADRB2	5	148826611..148828623	13.08	2.34	5.06	5.07e-93	4.02e-91	8.97e-89
SH3TC2	5	complement(148923639..149063163)	0.73	1.32	2.5	4.2e-42	1.23e-40	7.43e-38
PDGFRB	5	complement(150113839..150155872)	0.07	-2.51	-5.71	0.000313	0.00116	1
ARSI	5	complement(150296343..150339307)	11.01	1.03	2.05	1.06e-22	1.63e-21	1.88e-18
CD74	5	complement(150401637..150412969)	3.28	-6.5	-90.53	4.96e-32	1.08e-30	8.78e-28
GPX3	5	151020591..151028988	19.8	1.35	2.54	3.69e-50	1.32e-48	6.52e-46
ANXA6	5	complement(151100706..151157815)	38.07	-1.45	-2.74	1.75e-95	1.46e-93	3.09e-91
CCDC69	5	complement(151181052..151224093)	9.84	-1.27	-2.41	7.05e-40	1.94e-38	1.25e-35
FAT2	5	complement(151504092..151591331)	0.04	-1.13	-2.19	0.02	0.04	1
NMUR2	5	complement(152391546..152433368)	0.6	4.28	19.42	3.23e-10	2.46e-09	5.72e-06
EBF1	5	complement(158695920..159099916)	1.82	1.03	2.05	9.06e-11	7.16e-10	1.6e-06
IL12B	5	complement(159314780..159330863)	0.14	1.95	3.86	0.00231	0.00719	1
FABP6	5	160187367..160238735	1.46	1.4	2.65	8.66e-05	0.000352	1
C1QTNF2	5	complement(160347754..160370641)	1.73	1.65	3.14	2.21e-11	1.84e-10	3.91e-07
TENM2	5	166979029..168264157	0.04	-1.87	-3.65	0.000443	0.0016	1
INSYN2B	5	complement(169861303..169980495)	3.23	2.59	6.03	3.29e-63	1.58e-61	5.82e-59
LCP2	5	complement(170246233..170297815)	0.05	-2.69	-6.43	0.00294	0.00894	1
GABRP	5	170763350..170814047	0.04	-3.81	-14.03	0.00353	0.01	1
MSX2	5	174724582..174730896	12.81	1.36	2.56	2.43e-40	6.79e-39	4.3e-36
DRD1	5	complement(175440036..175444182)	5.54	3.04	8.25	2.27e-108	2.3e-106	4.02e-104
HRH2	5	175658030..175710756	2.26	-2.59	-6.03	1.03e-43	3.12e-42	1.82e-39
SNCB	5	complement(176620082..176630556)	0.39	-2.51	-5.69	5.74e-06	2.79e-05	0.1
UNC5A	5	176810519..176880898	0.55	-1.01	-2.02	3.84e-05	0.000165	0.68
FAM153A	5	complement(177707981..177784435)	0.03	-1.51	-2.86	0.00784	0.02	1
RASGEF1C	5	complement(180100795..180209211)	0.2	-2.7	-6.5	1.25e-05	5.79e-05	0.22
IRF4	6	391739..411443	0.09	-4.26	-19.21	3.22e-05	0.00014	0.57
FAM50B	6	3849373..3851320	12.04	-1.23	-2.35	7.53e-37	1.9e-35	1.33e-32
NRN1	6	complement(5997999..6007605)	2.3	1.02	2.03	4.69e-08	2.91e-07	0.000829
BMP6	6	7726099..7881728	8.86	2.22	4.65	1.68e-63	8.1e-62	2.97e-59
BLOC1S5-TXNDC5	6	complement(7881522..8064364)	0.13	-6.54	-93.29	0.00631	0.02	1
C6orf52	6	complement(10671418..10694797)	2.92	-1.34	-2.52	7.9e-07	4.24e-06	0.01
MAK	6	complement(10762723..10838553)	0.56	-1.45	-2.73	1.07e-07	6.41e-07	0.0019
GMPR	6	16238587..16295549	23.35	-2.4	-5.28	1.66e-114	1.83e-112	2.93e-110
RNF144B	6	18387350..18468870	3.08	1.26	2.39	8.84e-20	1.18e-18	1.56e-15
ID4	6	19837370..19842197	0.43	1.23	2.35	0.000134	0.000531	1
RIPOR2	6	complement(24804282..25042170)	0.4	-2.75	-6.71	2.42e-19	3.18e-18	4.28e-15
SCGN	6	25652201..25701783	0.65	2.73	6.62	1.05e-07	6.25e-07	0.00185
SLC17A4	6	25754699..25781199	0.28	5.05	33.22	2.42e-09	1.7e-08	4.28e-05
SLC17A3	6	complement(25833066..25882286)	0.76	2.74	6.7	1.86e-16	2.12e-15	3.29e-12
TRIM38	6	25962802..25991231	37.69	-1.04	-2.06	2.75e-54	1.05e-52	4.86e-50
BTN3A1	6	26402237..26415208	31.3	-1.61	-3.06	2.22e-112	2.41e-110	3.93e-108
BTN3A3	6	26440472..26453415	20.94	-1.69	-3.22	1.38e-96	1.19e-94	2.44e-92
UBD	6	complement(29555515..29559732)	5.33	-1.11	-2.16	1.6e-08	1.04e-07	0.000283
HLA-F	6	29722775..29738528	40.85	-1.69	-3.22	3.47e-111	3.67e-109	6.14e-107
TRIM10	6	complement(30151943..30161211)	0.1	4.61	24.48	0.000416	0.00151	1
TRIM15	6	30163206..30172693	0.17	6.47	88.75	0.00837	0.02	1
HLA-E	6	30489509..30494194	651.37	-1.54	-2.9	9.18e-119	1.05e-116	1.62e-114
MUCL3	6	30934523..30954221	0.1	1.77	3.41	0.000918	0.00312	1
HLA-C	6	complement(31268749..31272130)	924.21	-1.33	-2.51	2.69e-89	2.02e-87	4.76e-85
HLA-B	6	complement(31353872..31367067)	234.13	-2.15	-4.43	6.14e-225	2.41e-222	1.09e-220
LTB	6	complement(31580525..31582522)	2.32	2.52	5.73	3.71e-12	3.29e-11	6.56e-08
LY6G5C	6	complement(31676684..31684040)	1.09	-1.38	-2.61	9.34e-06	4.41e-05	0.17
MPIG6B	6	31718594..31726714	0.13	1.87	3.66	0.00398	0.01	1
SLC44A4	6	complement(31863192..31879046)	0.26	-2.46	-5.5	2.83e-06	1.42e-05	0.05
C2	6	31897785..31945673	3.19	-2.44	-5.43	3.96e-48	1.34e-46	7.01e-44
CFB	6	31945650..31952086	136.85	-1.9	-3.73	1.67e-171	3.24e-169	2.95e-167
C4A	6	31982057..32002681	3.46	-1.79	-3.46	3.45e-33	7.79e-32	6.11e-29
C4B	6	32014795..32035418	4.72	-2.02	-4.06	1.36e-64	6.82e-63	2.41e-60
EGFL8	6	32164595..32168281	0.76	1.3	2.47	0.00593	0.02	1
gene:ENSG00000250264	6	complement(32813767..32838822)	38.43	-1	-2	9.8e-39	2.61e-37	1.73e-34
TAP2	6	complement(32821833..32838739)	145.38	-1.22	-2.33	2.65e-75	1.62e-73	4.69e-71
PSMB8	6	complement(32840717..32844679)	327.35	-1.21	-2.31	9.76e-73	5.66e-71	1.73e-68
PSMB9	6	32844136..32859851	300.31	-1.99	-3.96	2.7e-186	6.21e-184	4.78e-182
TAP1	6	complement(32845209..32853816)	754.19	-1.55	-2.92	8.3e-78	5.24e-76	1.47e-73
GRM4	6	complement(34018643..34155622)	0.05	-1.77	-3.4	0.00253	0.00781	1
SPDEF	6	complement(34537802..34556333)	26.68	1.9	3.73	1.36e-58	5.89e-57	2.41e-54
ETV7	6	complement(36354091..36387800)	14.99	-4.8	-27.86	2.11e-203	6.32e-201	3.73e-199
FGD2	6	37005646..37029069	0.11	-4.52	-22.94	0.000626	0.00219	1
KCNK5	6	complement(39188971..39229475)	15.91	1.44	2.72	5.75e-68	3.02e-66	1.02e-63
UNC5CL	6	complement(41026895..41039221)	1.57	1.98	3.96	1.12e-19	1.49e-18	1.98e-15
PRICKLE4	6	41780782..41787452	3.04	-1.07	-2.11	1.35e-05	6.22e-05	0.24
gene:ENSG00000288721	6	complement(41793314..41921139)	0.51	-1.3	-2.45	1.61e-08	1.05e-07	0.000285
C6orf132	6	complement(42092233..42142620)	1.12	1.21	2.32	1.01e-28	1.96e-27	1.78e-24
PTK7	6	43076307..43161719	3.64	-2.37	-5.17	1.52e-75	9.36e-74	2.69e-71
ENPP4	6	46129989..46146688	2.87	-1.58	-2.99	2.35e-22	3.56e-21	4.16e-18
SLC25A27	6	46652915..46678190	0.76	1.46	2.76	4.13e-08	2.59e-07	0.000731
ADGRF1	6	complement(46997708..47042350)	0.2	3.01	8.06	9.08e-10	6.59e-09	1.6e-05
PTCHD4	6	complement(47856673..48111197)	0.04	-1.82	-3.53	4.62e-07	2.55e-06	0.00817
CRISP3	6	complement(49727376..49744437)	0.23	2.1	4.3	0.000488	0.00175	1
GSTA2	6	complement(52750087..52763475)	0.24	4.22	18.58	0.00128	0.00423	1
GSTA1	6	complement(52791371..52803860)	0.38	6.83	113.79	0.00542	0.02	1
HMGCLL1	6	complement(55434373..55579197)	0.45	-1.02	-2.02	0.000524	0.00186	1
EYS	6	complement(63719980..65707226)	0.01	3.74	13.35	0.00452	0.01	1
FAM135A	6	70412941..70561174	19.84	-1.61	-3.05	2.59e-102	2.36e-100	4.58e-98
KCNQ5	6	72621792..73198853	0.39	7.48	179.01	3.04e-09	2.12e-08	5.38e-05
FILIP1	6	complement(75291859..75493800)	1.24	-2.85	-7.19	3.81e-43	1.14e-41	6.74e-39
HTR1B	6	complement(77460924..77463491)	0.22	1.36	2.56	0.00821	0.02	1
SH3BGRL2	6	79631329..79703655	2.01	1.7	3.26	3.74e-22	5.6e-21	6.62e-18
PRSS35	6	83512534..83525704	0.37	-2.13	-4.39	1.7e-06	8.79e-06	0.03
SNAP91	6	complement(83552880..83709691)	0.31	1.94	3.83	7.32e-08	4.45e-07	0.00129
CFAP206	6	87407972..87464465	1.73	-1.71	-3.28	1.46e-12	1.33e-11	2.59e-08
CNR1	6	complement(88139864..88166347)	0.49	4.17	18.04	1.12e-21	1.65e-20	1.98e-17
POU3F2	6	98834574..98839458	0.17	-1.03	-2.04	0.00588	0.02	1
PRDM13	6	99606774..99615578	0.93	-1.38	-2.61	1.56e-08	1.01e-07	0.000275
GRIK2	6	100962701..102081622	7.38	11.36	2622.01	2.52e-33	5.7e-32	4.45e-29
PRDM1	6	105993463..106109939	3.59	-1.85	-3.6	4.65e-60	2.09e-58	8.23e-56
CRYBG1	6	106360717..106572017	7.17	-1.82	-3.53	1.05e-122	1.22e-120	1.86e-118
SOBP	6	107490106..107661306	1.28	-1.68	-3.21	3.4e-23	5.34e-22	6.01e-19
DDO	6	complement(110391771..110415575)	3.56	-1.37	-2.59	8.77e-16	9.69e-15	1.55e-11
LAMA4	6	complement(112107931..112254939)	0.83	1.43	2.69	7.62e-18	9.33e-17	1.35e-13
CALHM6	6	116461370..116463771	0.58	-5.54	-46.37	1.28e-05	5.92e-05	0.23
CALHM5	6	116511639..116524788	0.35	-3.77	-13.6	4.82e-24	7.85e-23	8.53e-20
ROS1	6	complement(117287353..117425942)	0.17	1.51	2.85	7.99e-06	3.82e-05	0.14
FAM184A	6	complement(118959763..119149387)	0.03	-2.35	-5.1	0.01	0.03	1
HEY2	6	125747664..125761269	0.25	1.4	2.63	0.0018	0.00577	1
NCOA7	6	125781161..125932034	152.35	-1.15	-2.23	1.37e-61	6.37e-60	2.43e-57
RSPO3	6	127118671..127199481	113.57	-1.21	-2.32	1.27e-73	7.66e-72	2.25e-69
TMEM200A	6	130366017..130443067	0.23	-2.11	-4.32	7.17e-09	4.81e-08	0.000127
ENPP3	6	131628442..131747418	0.05	-3.63	-12.41	0.0056	0.02	1
VNN1	6	complement(132680849..132714055)	0.45	2.22	4.67	2.15e-09	1.52e-08	3.81e-05
TCF21	6	133889113..133895553	0.42	-1.11	-2.15	0.000444	0.0016	1
SLC2A12	6	complement(133987581..134052624)	7.59	-1.53	-2.89	3.48e-54	1.33e-52	6.16e-50
TXLNB	6	complement(139240061..139291998)	0.07	6.32	79.84	0.01	0.03	1
SAMD5	6	147508690..147737547	3.68	2.55	5.84	7.31e-86	5.38e-84	1.29e-81
RAET1E	6	complement(149883179..149898113)	3.17	1.43	2.69	3.6e-45	1.13e-43	6.36e-41
RAET1G	6	complement(149916878..149923121)	10.33	2.82	7.07	2.9e-53	1.09e-51	5.12e-49
RAET1L	6	complement(150018334..150025532)	0.2	3.31	9.94	0.00189	0.00603	1
SYTL3	6	158650014..158764876	1.8	-1.5	-2.83	8.31e-16	9.2e-15	1.47e-11
FNDC1	6	159169400..159272108	0.12	-2.03	-4.07	1.47e-05	6.78e-05	0.26
SLC22A3	6	160348378..160452577	74.84	1.02	2.03	4.87e-51	1.78e-49	8.6e-47
C6orf118	6	complement(165279664..165309605)	0.69	-1.38	-2.6	0.000107	0.000428	1
gene:ENSG00000249141	6	complement(166858094..166956124)	0.62	1.57	2.96	0.02	0.05	1
KIF25	6	167996241..168045091	0.09	1.42	2.68	0.0081	0.02	1
DACT2	6	complement(168292830..168319777)	1.23	3.4	10.58	2.22e-32	4.93e-31	3.93e-28
DLL1	6	complement(170282206..170306565)	1.75	-2.13	-4.39	5.37e-34	1.24e-32	9.5e-30
TMEM184A	7	complement(1542235..1560821)	29.47	1.46	2.75	1.96e-98	1.71e-96	3.47e-94
AGMO	7	complement(15200317..15562015)	2.16	-1.17	-2.25	2.51e-13	2.4e-12	4.44e-09
AGR2	7	complement(16791811..16833433)	1190.17	1.47	2.77	1.16e-49	4.07e-48	2.04e-45
AGR3	7	complement(16859412..16881987)	1.24	3.5	11.28	3.57e-08	2.24e-07	0.000631
HDAC9	7	18086949..19002416	0.99	1.8	3.48	2.34e-31	5e-30	4.13e-27
TWIST1	7	complement(19020991..19117636)	10.94	-1.05	-2.07	3.56e-24	5.83e-23	6.29e-20
ITGB8	7	20330702..20415754	3.94	-1.03	-2.04	1.98e-26	3.54e-25	3.49e-22
DNAH11	7	21543039..21901839	0.55	-2.29	-4.9	1.98e-38	5.25e-37	3.5e-34
RAPGEF5	7	complement(22118236..22357154)	0.04	-2.82	-7.08	0.000913	0.0031	1
GPNMB	7	23235967..23275108	12.55	3.3	9.82	1.75e-199	4.83e-197	3.09e-195
NFE2L3	7	26152198..26187137	117.36	-1.64	-3.11	4.31e-130	5.69e-128	7.63e-126
HOXA2	7	complement(27100354..27102686)	3.34	1.88	3.68	6.92e-24	1.11e-22	1.22e-19
HOXA3	7	complement(27106184..27152583)	12.69	1.11	2.15	5.14e-37	1.31e-35	9.09e-33
EVX1	7	27242700..27250493	0.11	-2.11	-4.33	0.00152	0.00493	1
CREB5	7	28299321..28825894	0.42	4.98	31.57	1.09e-23	1.74e-22	1.92e-19
TRIL	7	complement(28953358..28958330)	0.16	4.32	19.94	1.03e-06	5.47e-06	0.02
CPVL	7	complement(28995235..29195451)	32.53	7.27	154.68	2.84e-280	1.86e-277	5.03e-276
CHN2	7	29146547..29514328	1.82	1.72	3.28	1.14e-24	1.91e-23	2.02e-20
MTURN	7	30134986..30162762	2.13	1.46	2.75	1.6e-23	2.54e-22	2.82e-19
PDE1C	7	complement(31751179..32428131)	8.91	2.79	6.94	6.08e-282	4.14e-279	1.08e-277
NT5C3A	7	complement(33014130..33062796)	425.76	-1.29	-2.44	2.38e-47	7.86e-46	4.21e-43
BMPER	7	33904308..34156427	5.52	2.54	5.83	5.38e-130	7e-128	9.52e-126
EEPD1	7	36153254..36301538	14.19	1.12	2.17	1.32e-50	4.76e-49	2.34e-46
ELMO1	7	complement(36852906..37449223)	0.8	1.25	2.38	7.9e-15	8.26e-14	1.4e-10
GPR141	7	37683766..37833788	0.08	1.96	3.89	0.00416	0.01	1
AMPH	7	complement(38383704..38631420)	0.27	-3.42	-10.73	7.9e-10	5.76e-09	1.4e-05
SUGCT	7	40135005..40860763	0.72	-1.99	-3.98	3.29e-08	2.08e-07	0.000582
INHBA	7	complement(41667168..41705834)	0.07	-2.93	-7.61	5.17e-05	0.000218	0.91
GLI3	7	complement(41960949..42264100)	0.92	-3.2	-9.17	3.69e-61	1.71e-59	6.53e-57
CAMK2B	7	complement(44210019..44334577)	1.68	1.15	2.21	1.12e-17	1.35e-16	1.97e-13
NACAD	7	complement(45080437..45088969)	0.1	1.56	2.94	0.003	0.00911	1
IGFBP1	7	45888360..45893660	58.6	1.57	2.96	8.02e-102	7.27e-100	1.42e-97
IGFBP3	7	complement(45912245..45921874)	332.16	1.29	2.45	1.53e-62	7.18e-61	2.7e-58
DDC	7	complement(50458436..50565405)	2.03	2.22	4.65	2.6e-27	4.82e-26	4.6e-23
COBL	7	complement(51016212..51316818)	11.55	1.53	2.88	5.78e-99	5.11e-97	1.02e-94
ZNF117	7	complement(64971772..65006684)	0.55	-1.49	-2.8	4.01e-15	4.24e-14	7.08e-11
SPDYE8	7	complement(73019719..73029766)	0.08	-2.68	-6.41	0.00542	0.02	1
SPDYE13	7	75280790..75289501	0.26	7.41	170.15	0.00339	0.01	1
CCDC146	7	77122434..77329533	3.98	-1.03	-2.04	5.43e-14	5.39e-13	9.6e-10
FGL2	7	complement(77193369..77199848)	0.06	-2.46	-5.48	0.0029	0.00883	1
CD36	7	80369575..80679277	0.11	1.48	2.79	0.00109	0.00366	1
HGF	7	complement(81699010..81770438)	0.13	4.56	23.65	1.54e-09	1.1e-08	2.72e-05
SEMA3D	7	complement(84995553..85187056)	0.12	-4.26	-19.09	2.33e-08	1.49e-07	0.000413
ADAM22	7	87934143..88202889	1.88	-1.29	-2.44	1.44e-39	3.92e-38	2.54e-35
STEAP4	7	complement(88270892..88306894)	0.03	-3.38	-10.42	0.000112	0.00045	1
CDK14	7	90466424..91210590	0.35	2.08	4.22	5.44e-10	4.04e-09	9.63e-06
SAMD9	7	complement(93099513..93118023)	241.69	-1.51	-2.85	6.96e-68	3.63e-66	1.23e-63
SAMD9L	7	complement(93130056..93148385)	127.49	-2.13	-4.37	2.83e-192	6.94e-190	5e-188
PEG10	7	94656325..94669695	232.5	-1.2	-2.31	5.91e-64	2.91e-62	1.05e-59
PON1	7	complement(95297676..95324532)	1.2	-1.16	-2.24	7.11e-07	3.83e-06	0.01
ASB4	7	95478444..95540233	5.04	-3.24	-9.44	1.23e-84	8.76e-83	2.17e-80
BHLHA15	7	98211439..98215457	0.54	1.27	2.41	5.84e-05	0.000245	1
CYP3A7-CYP3A51P	7	complement(99684957..99735102)	0.2	-6.48	-89.23	0.00528	0.02	1
GJC3	7	complement(99923266..99929620)	0.8	-1.62	-3.06	6e-05	0.000251	1
gene:ENSG00000289690	7	100397577..100434107	0.07	-5.71	-52.23	0.01	0.04	1
NYAP1	7	100483927..100494802	1.83	-2.17	-4.5	4.06e-34	9.42e-33	7.19e-30
AGFG2	7	100539203..100568220	41.14	-1.4	-2.63	4.9e-91	3.73e-89	8.66e-87
EPO	7	100720468..100723700	0.11	-2.85	-7.23	0.00769	0.02	1
ACHE	7	complement(100889994..100896974)	1.15	-1.53	-2.88	7.52e-11	5.99e-10	1.33e-06
MUC17	7	101020072..101058859	0.02	1.77	3.42	0.00706	0.02	1
COL26A1	7	101362875..101559024	1.65	-3.78	-13.78	3.43e-34	7.98e-33	6.07e-30
RASA4B	7	complement(102479976..102517777)	1.52	-1.04	-2.06	7.74e-10	5.65e-09	1.37e-05
RASA4	7	complement(102579646..102616756)	2.46	-1.27	-2.41	1.77e-20	2.46e-19	3.13e-16
SPDYE2B	7	102650319..102662625	0.06	-2.07	-4.2	0.02	0.05	1
RELN	7	complement(103471381..103989658)	0.1	1.79	3.45	2.32e-06	1.18e-05	0.04
NAMPT	7	complement(106248298..106285966)	179.71	-1.2	-2.3	1.67e-54	6.46e-53	2.96e-50
PRKAR2B	7	107044705..107161811	11.7	-1.65	-3.14	1.2e-61	5.6e-60	2.13e-57
WNT2	7	complement(117275451..117323152)	0.23	-3.01	-8.06	1.44e-08	9.42e-08	0.000255
CFTR	7	117287120..117715971	0.13	2.34	5.05	2.86e-08	1.82e-07	0.000507
ANKRD7	7	118214669..118496171	0.29	-1.16	-2.23	0.02	0.04	1
AASS	7	complement(122064583..122144308)	0.25	-1.43	-2.69	1.47e-05	6.78e-05	0.26
CADPS2	7	complement(122318411..122886759)	1.35	-1.42	-2.67	3.24e-20	4.42e-19	5.73e-16
GPR37	7	complement(124743885..124765792)	6.6	1.46	2.75	9.32e-49	3.21e-47	1.65e-44
FLNC	7	128830406..128859274	0.77	1.25	2.38	5.17e-13	4.85e-12	9.14e-09
CPA4	7	130293134..130324180	33.1	1.23	2.35	2.59e-66	1.33e-64	4.59e-62
KLF14	7	complement(130730697..130734207)	0.1	-1.49	-2.81	0.02	0.04	1
KLRG2	7	complement(139452690..139483673)	1.43	-1.02	-2.03	2.54e-05	0.000112	0.45
PARP12	7	complement(140023749..140062951)	328.29	-1.2	-2.3	2.48e-73	1.47e-71	4.38e-69
DENND2A	7	complement(140518420..140673993)	1.36	-2.66	-6.33	3.17e-44	9.73e-43	5.6e-40
TMEM178B	7	141074064..141480380	0.42	2.51	5.71	3.51e-24	5.76e-23	6.22e-20
MGAM	7	141907813..142106747	13.12	2.69	6.45	3.68e-239	1.81e-236	6.52e-235
MGAM2	7	142111718..142222324	0.44	2	3.99	1.83e-13	1.76e-12	3.23e-09
PIP	7	143132077..143139739	19.51	1.14	2.2	5.68e-12	4.95e-11	1e-07
TMEM139	7	143279957..143288048	2.2	1.52	2.86	1.1e-16	1.27e-15	1.94e-12
FAM131B	7	complement(143353400..143362770)	0.5	1.29	2.45	2.25e-07	1.29e-06	0.00398
ARHGEF35	7	complement(144186083..144195879)	0.07	3.51	11.37	0.01	0.03	1
ARHGEF5	7	144355288..144380632	2	5.37	41.45	7.31e-59	3.18e-57	1.29e-54
TPK1	7	complement(144451941..144836395)	2.87	1.04	2.06	1.86e-09	1.32e-08	3.29e-05
gene:ENSG00000284691	7	150400702..150412470	14.97	-2.13	-4.38	1.33e-92	1.04e-90	2.35e-88
GIMAP2	7	150685697..150693641	9.61	-2.01	-4.04	1.31e-35	3.19e-34	2.31e-31
NUB1	7	151341772..151378449	148.93	-1.18	-2.26	1.1e-69	5.93e-68	1.95e-65
WDR86	7	complement(151375909..151410727)	0.36	-1.9	-3.73	3.01e-05	0.000132	0.53
PRKAG2	7	complement(151556124..151877214)	18.12	1.03	2.04	8.6e-49	2.97e-47	1.52e-44
SHH	7	complement(155799980..155812463)	2.53	1.83	3.56	5.09e-27	9.35e-26	9.01e-23
PTPRN2	7	complement(157539056..158587823)	0.72	-1.19	-2.28	3.61e-07	2.02e-06	0.00638
VIPR2	7	complement(159028175..159144867)	0.09	1.53	2.88	0.00454	0.01	1
XKR5	8	complement(6808517..6835524)	0.07	-2.08	-4.22	0.00103	0.00347	1
CLDN23	8	8701937..8704096	52.59	-1.04	-2.06	2.57e-49	9.01e-48	4.54e-45
RP1L1	8	complement(10606349..10712187)	0.05	-2.47	-5.54	0.000598	0.0021	1
SOX7	8	complement(10723768..10730511)	2.87	-4.66	-25.27	7.72e-63	3.65e-61	1.37e-58
PINX1_1	8	complement(10725399..10839847)	0.58	-2.49	-5.62	2.26e-06	1.15e-05	0.04
FAM167A	8	complement(11421476..11475908)	16.67	1.54	2.9	7.41e-92	5.75e-90	1.31e-87
DLC1	8	complement(13083361..13604610)	10	5.08	33.72	0	0	0
C8orf48	8	13566869..13568288	1.81	1.81	3.5	2.46e-10	1.89e-09	4.35e-06
SLC7A2	8	17497088..17570573	4.09	1.4	2.65	7.66e-32	1.66e-30	1.35e-27
PDGFRL	8	17576433..17644071	88.3	-2.96	-7.78	3.01e-303	2.54e-300	5.33e-299
FGL1	8	complement(17864380..17910365)	65.29	2.96	7.76	2.02e-259	1.12e-256	3.58e-255
PSD3	8	complement(18527303..19084730)	9.46	1.15	2.22	2.52e-50	9.03e-49	4.46e-46
HR	8	complement(22114419..22133384)	82.34	1.18	2.26	8.3e-69	4.44e-67	1.47e-64
STC1	8	complement(23841929..23854806)	12.08	1.08	2.12	1e-29	2.01e-28	1.77e-25
NEFM	8	24913758..24919098	0.13	-1.53	-2.89	0.00229	0.00714	1
TEX15	8	complement(30831544..30913008)	0.14	-2.95	-7.7	2.16e-10	1.67e-09	3.83e-06
NRG1	8	31639222..32855666	82.14	-1.12	-2.17	6.53e-56	2.59e-54	1.15e-51
RNF122	8	complement(33547754..33567128)	10.74	-1.15	-2.23	3.71e-26	6.58e-25	6.56e-22
UNC5D	8	35235475..35796550	1.05	5.27	38.55	1.19e-53	4.49e-52	2.1e-49
ADGRA2	8	37784191..37844896	6.38	-1.58	-2.99	4.08e-68	2.15e-66	7.21e-64
IDO1	8	39902275..39928790	116.55	-6.52	-91.85	0	0	0
IDO2	8	39934614..40016392	0.19	-2.88	-7.35	6.59e-05	0.000274	1
ZMAT4	8	complement(40530590..40897833)	7.54	-2.31	-4.96	1.22e-72	7.01e-71	2.15e-68
ANK1	8	complement(41653220..41896741)	4.3	-1.18	-2.26	1.37e-36	3.43e-35	2.42e-32
ST18	8	complement(52110838..52460959)	0.03	2.56	5.92	0.00421	0.01	1
PLAG1	8	complement(56160909..56211324)	0.08	1.11	2.15	0.02	0.04	1
FAM110B	8	57994523..58204279	5.94	1.06	2.08	2.67e-25	4.57e-24	4.72e-21
TOX	8	complement(58805412..59119147)	4.11	3.79	13.82	6.26e-84	4.41e-82	1.11e-79
CA8	8	complement(60185412..60281400)	15.76	-2.36	-5.14	1.37e-183	2.95e-181	2.42e-179
NKAIN3	8	62248591..63014000	0.97	-1.04	-2.05	1.25e-18	1.6e-17	2.22e-14
TTPA	8	complement(63048553..63086053)	1.49	-1.34	-2.54	9.96e-09	6.61e-08	0.000176
CYP7B1	8	complement(64587763..64798737)	2.28	-2.11	-4.33	2.3e-54	8.85e-53	4.06e-50
DNAJC5B	8	66021553..66101245	0.07	-2.65	-6.29	0.01	0.03	1
TRIM55	8	66126896..66175485	0.35	-1.8	-3.47	3.74e-06	1.85e-05	0.07
SLCO5A1	8	complement(69667046..69834978)	0.94	-2.21	-4.64	1.19e-34	2.82e-33	2.11e-30
TRPA1	8	complement(72019917..72075584)	11.25	2.33	5.01	8.38e-127	1.06e-124	1.48e-122
CRISPLD1	8	74984505..75034558	0.08	-1.99	-3.98	0.00307	0.00933	1
IL7	8	complement(78675743..78805523)	3.08	-3.65	-12.57	7.26e-49	2.51e-47	1.28e-44
PAG1	8	complement(80967810..81112068)	0.41	1.69	3.23	2.54e-14	2.56e-13	4.5e-10
CA2	8	85463968..85481493	3.51	1.05	2.07	4.37e-12	3.85e-11	7.73e-08
MMP16	8	complement(88032011..88328025)	0.82	-1.14	-2.21	2.25e-11	1.87e-10	3.98e-07
CDH17	8	complement(94127162..94217303)	48.07	2.3	4.91	3.39e-224	1.27e-221	5.99e-220
SDC2	8	96493813..96611790	0.21	-1.49	-2.81	0.0019	0.00606	1
CPQ	8	96645242..97149654	3.68	-1.28	-2.42	3.86e-15	4.09e-14	6.82e-11
RGS22	8	complement(99960936..100131268)	0.13	-2.06	-4.18	7.71e-05	0.000316	1
GRHL2	8	101492439..101669726	0.05	-2.09	-4.26	0.00644	0.02	1
gene:ENSG00000285982	8	complement(103398658..103501895)	0.08	-5.77	-54.68	0.02	0.04	1
RIMS2	8	103500610..104254430	0.09	-2.46	-5.48	1e-08	6.65e-08	0.000177
ZFPM2	8	104590733..105804539	0.13	-1.09	-2.13	0.01	0.03	1
SYBU	8	complement(109573978..109691791)	9.74	1.22	2.33	2.31e-55	9.08e-54	4.08e-51
KCNV1	8	complement(109963636..109975771)	1.39	5.61	48.82	4.89e-49	1.7e-47	8.64e-45
CSMD3	8	complement(112222928..113436939)	0.02	4.22	18.63	0.00152	0.00495	1
TRPS1	8	complement(115408496..115809673)	0.06	2.63	6.19	1.43e-05	6.58e-05	0.25
SNTB1	8	complement(120535745..120813273)	7.66	2.4	5.27	3.45e-130	4.59e-128	6.11e-126
HAS2	8	complement(121612116..121641440)	12.49	-1.03	-2.04	2.23e-26	3.98e-25	3.94e-22
ZHX2	8	122781655..122974510	10.22	1.53	2.9	8.64e-64	4.21e-62	1.53e-59
ANXA13	8	complement(123680794..123737402)	89.65	2.09	4.25	1.41e-185	3.16e-183	2.49e-181
FER1L6	8	123851987..124120061	1.52	4.61	24.47	6.85e-56	2.71e-54	1.21e-51
GSDMC	8	complement(129748196..129786624)	0.19	-1.49	-2.81	0.00959	0.03	1
KCNQ3	8	complement(132120861..132481095)	1.83	3.31	9.93	4.56e-109	4.71e-107	8.06e-105
DNAAF11	8	complement(132570416..132675592)	2.08	-1.29	-2.45	2.13e-15	2.3e-14	3.77e-11
CCN4	8	133191039..133231690	0.41	-7.18	-145	8.95e-09	5.96e-08	0.000158
ST3GAL1	8	complement(133454848..133571926)	15.93	1.76	3.39	9.3e-131	1.25e-128	1.64e-126
COL22A1	8	complement(138588235..138914041)	0.11	-1.91	-3.77	3.56e-05	0.000154	0.63
KCNK9	8	complement(139600838..139704109)	0.33	-2.03	-4.08	4.1e-09	2.82e-08	7.24e-05
LYNX1-SLURP2	8	complement(142764334..142778224)	1.32	-1.37	-2.59	1.94e-05	8.73e-05	0.34
LY6D	8	complement(142784882..142786539)	0.19	-2.54	-5.82	0.02	0.05	1
LY6S	8	complement(143041844..143045678)	0.28	1.5	2.83	0.00635	0.02	1
PARP10	8	complement(143977153..144012772)	163.51	-1.81	-3.52	4.15e-94	3.38e-92	7.34e-90
gene:ENSG00000271698	8	complement(144353228..144355609)	0.94	1.16	2.24	0.00462	0.01	1
SMARCA2	9	1980290..2193624	21.42	1.05	2.07	1.46e-54	5.66e-53	2.58e-50
VLDLR	9	2621182..2660056	10.49	1.03	2.04	1.16e-47	3.88e-46	2.06e-43
SLC1A1	9	4490468..4587469	13.19	1.33	2.51	6.15e-49	2.14e-47	1.09e-44
JAK2	9	4984390..5129948	13.85	-1.01	-2.01	1.34e-38	3.56e-37	2.36e-34
INSL4	9	5231419..5235304	41.05	1.03	2.04	3.92e-28	7.45e-27	6.92e-24
CD274	9	5450503..5470566	16.25	-1.38	-2.59	9.78e-60	4.33e-58	1.73e-55
PDCD1LG2	9	5510531..5571282	5.15	-1.22	-2.33	3.91e-17	4.59e-16	6.91e-13
MLANA	9	5890889..5910606	0.66	1.1	2.14	0.00269	0.00826	1
IL33	9	6215786..6257983	3.5	9.19	585.66	1.72e-13	1.66e-12	3.04e-09
PTPRD	9	complement(8314246..10613002)	5.54	9.9	953.48	1.36e-55	5.37e-54	2.41e-51
BNC2	9	complement(16409503..16870843)	3.27	1.34	2.53	2.24e-50	8.04e-49	3.95e-46
SH3GL2	9	17579066..17797124	0.28	1.78	3.44	0.000243	0.00092	1
ADAMTSL1	9	17906563..18910950	0.03	2.5	5.66	0.00365	0.01	1
PLIN2	9	complement(19108375..19149290)	70.15	1.89	3.7	6.89e-157	1.17e-154	1.22e-152
DMRTA1	9	22446824..22455740	1.05	1.03	2.04	3.5e-10	2.65e-09	6.18e-06
TUSC1	9	complement(25676969..25678444)	21.09	1.21	2.31	6.07e-34	1.4e-32	1.07e-29
TEK	9	27109141..27230174	0.04	3.66	12.62	0.00707	0.02	1
ACO1	9	32384603..32454769	37.39	1.15	2.21	5.07e-64	2.51e-62	8.97e-60
RIGI	9	complement(32455302..32526208)	527.18	-1.08	-2.11	5.31e-27	9.75e-26	9.4e-23
TMEM215	9	32783540..32789201	0.16	2.31	4.96	2.3e-06	1.17e-05	0.04
AQP7	9	complement(33383179..33402682)	0.65	1.05	2.07	5.41e-05	0.000227	0.96
AQP3	9	complement(33441156..33447596)	44.04	1.99	3.96	1.88e-120	2.17e-118	3.32e-116
PRSS3	9	33750679..33799231	48.67	1.82	3.52	5.77e-83	4e-81	1.02e-78
MYORG	9	complement(34366666..34376898)	26.92	1.67	3.18	3.19e-125	3.91e-123	5.63e-121
CA9	9	35673928..35681159	5.15	3.84	14.28	2.96e-56	1.19e-54	5.23e-52
gene:ENSG00000285645	9	complement(35812960..35828732)	0.29	-1.61	-3.05	0.00347	0.01	1
PAX5	9	complement(36833269..37034268)	0.88	-4.01	-16.16	2.65e-57	1.1e-55	4.68e-53
PGM5	9	68328308..68531061	1.36	1.38	2.61	1.57e-12	1.43e-11	2.78e-08
TJP2	9	69121264..69274615	16.6	1.49	2.82	6.13e-99	5.4e-97	1.08e-94
GDA	9	72114595..72257193	11.9	3.51	11.43	1.74e-272	1.02e-269	3.07e-268
RORB	9	74497335..74693177	0.07	-2.92	-7.58	2.03e-06	1.04e-05	0.04
TRPM6	9	complement(74722495..74888094)	2.52	1.15	2.22	1.83e-30	3.82e-29	3.24e-26
GCNT1	9	76419850..76651203	3.37	-1.49	-2.82	9.8e-46	3.12e-44	1.73e-41
PRUNE2	9	complement(76611376..76906114)	0.03	-1.98	-3.95	0.00143	0.00468	1
GNA14	9	complement(77423079..77648322)	0.1	-1.97	-3.91	0.01	0.03	1
NTRK2	9	84668375..85095751	0.02	-1.32	-2.5	0.01	0.03	1
NXNL2	9	88534033..88584274	1.7	1.39	2.63	1.19e-09	8.54e-09	2.1e-05
S1PR3	9	88990863..89005155	87.58	2.04	4.11	3.62e-203	1.07e-200	6.39e-199
SHC3	9	complement(89005771..89178818)	0.8	2.18	4.54	1.37e-28	2.64e-27	2.42e-24
GADD45G	9	89605012..89606555	0.41	-3.28	-9.7	5.96e-06	2.89e-05	0.11
DIRAS2	9	complement(90609832..90642862)	0.33	2.45	5.48	5.43e-10	4.03e-09	9.6e-06
SYK	9	90801787..90898549	0.81	3.39	10.45	1.09e-26	1.98e-25	1.93e-22
ROR2	9	complement(91563091..91950228)	1.18	-3.84	-14.3	4.38e-41	1.27e-39	7.75e-37
SUSD3	9	93058688..93085133	1.1	-1.26	-2.4	0.000198	0.000761	1
BARX1	9	complement(93951627..93955355)	2.92	-2.57	-5.94	9.32e-29	1.82e-27	1.65e-24
CTSV	9	complement(97029677..97156556)	4.64	-1.09	-2.13	1.56e-29	3.12e-28	2.77e-25
CCDC180	9	97307304..97378751	0.77	-1.7	-3.24	3.19e-14	3.2e-13	5.64e-10
TDRD7	9	97412096..97496125	204.23	-1.2	-2.3	5.5e-73	3.24e-71	9.73e-69
CORO2A	9	complement(98120975..98192637)	13.39	1.28	2.43	4.61e-45	1.44e-43	8.16e-41
TBC1D2	9	complement(98199011..98255649)	68.51	1.97	3.93	1.92e-177	4e-175	3.4e-173
NR4A3	9	99821855..99866891	0.91	1.63	3.1	8.48e-20	1.13e-18	1.5e-15
BAAT	9	complement(101354182..101385400)	13.29	2.08	4.24	6.55e-106	6.37e-104	1.16e-101
ABCA1	9	complement(104781006..104928155)	5.79	-1.08	-2.12	9.02e-32	1.95e-30	1.6e-27
TAL2	9	105662457..105663124	0.39	-1.77	-3.41	0.01	0.03	1
FRRS1L	9	complement(109130293..109167249)	0.29	-6.59	-96.26	8.96e-12	7.7e-11	1.59e-07
PALM2AKAP2	9	109498325..110172512	29.61	1.36	2.56	6.93e-91	5.24e-89	1.23e-86
C9orf152	9	complement(110190048..110208159)	2.95	2.44	5.42	8.21e-35	1.95e-33	1.45e-30
SVEP1	9	complement(110365248..110579880)	2.33	1.02	2.03	1.59e-14	1.63e-13	2.81e-10
BSPRY	9	113349541..113371233	0.1	2.12	4.35	0.01	0.03	1
ZNF618	9	113876282..114056593	56.26	-1.09	-2.12	2.83e-59	1.24e-57	5e-55
KIF12	9	complement(114086126..114099292)	18.86	1.35	2.54	8.69e-33	1.94e-31	1.54e-28
WHRN	9	complement(114402080..114505473)	6.41	-1.42	-2.67	5.56e-41	1.6e-39	9.83e-37
gene:ENSG00000285082	9	117704157..118083691	0.14	2.64	6.24	2.32e-05	0.000103	0.41
TLR4	9	117704175..117724735	3.69	3	7.99	9.68e-158	1.66e-155	1.71e-153
TRAF1	9	complement(120902393..120929173)	18.69	-1.78	-3.43	3.71e-80	2.45e-78	6.55e-76
GSN	9	121207794..121332843	40.5	-1.09	-2.13	1.74e-56	7.04e-55	3.08e-52
ADGRD2	9	124450451..124478589	0.27	-3.4	-10.56	1.79e-08	1.16e-07	0.000317
OLFML2A	9	124777133..124814885	26.08	-1.23	-2.34	1.51e-70	8.3e-69	2.67e-66
PRRX2	9	129665647..129722674	1.63	-1.01	-2.02	0.000357	0.00131	1
HMCN2	9	130265760..130434123	0.00921	-2.65	-6.29	0.01	0.03	1
ASS1	9	130444961..130501274	28.15	1.24	2.37	3.48e-59	1.53e-57	6.15e-55
PRDM12	9	130664594..130682986	0.47	1.3	2.46	0.000249	0.000937	1
LAMC3	9	131009174..131094473	1.58	-2.03	-4.09	1.21e-36	3.03e-35	2.14e-32
AIF1L	9	131096476..131123152	2.38	-1.08	-2.11	1.99e-11	1.66e-10	3.52e-07
NTNG2	9	132162058..132244526	3.74	-2.47	-5.54	4.58e-73	2.71e-71	8.1e-69
AK8	9	complement(132725578..132878777)	1.94	-1.11	-2.16	2.97e-06	1.49e-05	0.05
SARDH	9	complement(133663560..133739955)	0.07	-1.82	-3.53	0.00284	0.00868	1
ENTPD2	9	complement(137048107..137054061)	1.86	1.32	2.5	1.44e-08	9.42e-08	0.000255
FAM166A	9	complement(137243584..137247770)	0.11	-3.2	-9.18	0.02	0.04	1
CACNA1B	9	137877782..138124624	0.04	-1.98	-3.95	0.000639	0.00224	1
TUBB8	10	complement(46888..74163)	0.08	-2.76	-6.76	0.00313	0.00947	1
AKR1C1	10	4963253..4983283	264.03	1.34	2.53	1.51e-73	9.02e-72	2.67e-69
AKR1C4	10	5195462..5218949	4.91	3.26	9.61	7.43e-45	2.31e-43	1.31e-40
IL15RA	10	complement(5943639..5978187)	16.08	-1.25	-2.39	6.5e-59	2.83e-57	1.15e-54
PRKCQ	10	complement(6427143..6580301)	14.08	-1.58	-2.99	3.88e-66	1.98e-64	6.85e-62
ITIH2	10	7703316..7749520	13.25	3.08	8.47	1.98e-168	3.72e-166	3.5e-164
GATA3	10	8045378..8075198	57.19	-1.84	-3.58	2.37e-153	3.88e-151	4.19e-149
CCDC3	10	complement(12896625..13099652)	0.84	-3.71	-13.08	3.49e-23	5.48e-22	6.17e-19
OPTN	10	13099449..13138308	200.24	-1.37	-2.58	1.07e-93	8.61e-92	1.89e-89
PTER	10	16436943..16513745	36.05	-1.13	-2.18	1.78e-58	7.64e-57	3.15e-54
C1QL3	10	complement(16513734..16521879)	3.52	-1.22	-2.33	3.41e-13	3.22e-12	6.02e-09
ST8SIA6	10	complement(17315421..17454595)	0.22	-2.19	-4.55	5e-09	3.41e-08	8.84e-05
C10orf67	10	complement(23202696..23344845)	0.14	1.82	3.54	1.47e-05	6.78e-05	0.26
KIAA1217	10	23694746..24547848	15.94	-1.08	-2.11	3.11e-55	1.22e-53	5.5e-51
ENKUR	10	complement(24981979..25062279)	0.78	-1.94	-3.85	2.54e-12	2.28e-11	4.5e-08
APBB1IP	10	26438341..26567803	0.35	8.18	289.31	0.000813	0.00279	1
ODAD2	10	complement(27775186..27999079)	0.05	-2.09	-4.26	0.00837	0.02	1
JCAD	10	complement(30012803..30115494)	24.06	-1.29	-2.45	1.87e-79	1.22e-77	3.31e-75
MAP3K8	10	30434021..30461833	30.69	-1.2	-2.3	1.74e-56	7.04e-55	3.07e-52
FZD8	10	complement(35638247..35642296)	31.02	3.31	9.91	0	0	0
ANKRD30A	10	37125598..37232567	17.39	9.24	602.92	1.01e-108	1.04e-106	1.78e-104
RET	10	43077064..43130351	4.06	-3.5	-11.29	7.51e-165	1.37e-162	1.33e-160
ANXA8L1	10	46375627..46391784	130.83	-2.67	-6.38	1.04E-317	9.70E-315	1.84E-313
SYT15	10	46578217..46594173	1.78	-1.48	-2.79	8.18e-20	1.1e-18	1.45e-15
ZNF488	10	complement(47365496..47384293)	36.15	1.02	2.02	7.79e-41	2.22e-39	1.38e-36
VSTM4	10	complement(49014236..49115522)	0.16	-5.18	-36.35	4.23e-10	3.18e-09	7.48e-06
RHOBTB1	10	complement(60869438..61001440)	21.19	1.26	2.39	2.06e-58	8.82e-57	3.65e-54
ARID5B	10	61901684..62096944	2.88	1.68	3.2	5.82e-50	2.07e-48	1.03e-45
ZNF365	10	62374192..62480288	3.72	-1.7	-3.25	8.31e-43	2.47e-41	1.47e-38
DNAJC12	10	complement(67796669..67838188)	47.83	1.19	2.29	1.66e-62	7.79e-61	2.94e-58
MYPN	10	68087897..68212017	5.09	1.63	3.09	2.27e-50	8.14e-49	4.01e-46
COL13A1	10	69801880..69964275	1.17	2.85	7.21	1.1e-22	1.69e-21	1.95e-18
MACROH2A2	10	70052544..70112282	29.4	-1.13	-2.18	1.59e-58	6.87e-57	2.82e-54
ADAMTS14	10	70672506..70762441	0.04	-3.97	-15.65	0.00242	0.00751	1
CHST3	10	71964395..72013558	88.62	1.19	2.28	7.96e-71	4.4e-69	1.41e-66
SFTPD	10	complement(79937467..79982614)	1.02	-1.8	-3.49	4.6e-07	2.54e-06	0.00813
ACTA2	10	complement(88935074..88991339)	24.77	-1.9	-3.74	4.32e-91	3.31e-89	7.64e-87
FAS	10	88953813..89029605	5.71	-1.24	-2.37	5.05e-65	2.54e-63	8.93e-61
IFIT2	10	89283694..89309271	673.83	-2.85	-7.21	6.58e-168	1.22e-165	1.16e-163
IFIT3	10	89327307..89377473	797.31	-1.58	-2.99	6.51e-51	2.36e-49	1.15e-46
IFIT1B	10	89378056..89385205	0.12	-3.32	-9.98	0.00216	0.00679	1
IFIT1	10	89392546..89406487	1241.16	-1.77	-3.41	7.51e-58	3.15e-56	1.33e-53
PPP1R3C	10	complement(91628442..91633071)	29.87	1.58	2.98	2.03e-85	1.47e-83	3.6e-81
FFAR4	10	93566665..93604480	3.18	2.45	5.47	4.77e-43	1.42e-41	8.43e-39
RBP4	10	complement(93591687..93601744)	65.83	2.66	6.33	1.94e-224	7.47e-222	3.44e-220
CYP2C19	10	94762681..94855547	0.06	-3.58	-11.94	0.000469	0.00168	1
SORBS1	10	complement(95311771..95561414)	0.91	-1.76	-3.38	1.98e-23	3.15e-22	3.51e-19
PIK3AP1	10	complement(96593315..96720514)	13.97	-1.71	-3.27	6.83e-79	4.41e-77	1.21e-74
gene:ENSG00000249967	10	97584374..97673910	0.29	6.95	123.89	0.00466	0.01	1
CRTAC1	10	complement(97865000..98030828)	1.34	-1.45	-2.74	1.38e-12	1.26e-11	2.43e-08
LOXL4	10	complement(98247690..98268194)	3.43	-1.76	-3.39	3.6e-26	6.4e-25	6.37e-22
CPN1	10	complement(100042193..100081869)	0.25	-1.27	-2.42	0.01	0.03	1
PAX2	10	100735396..100829944	1.49	-3.44	-10.84	2.53e-57	1.05e-55	4.47e-53
SEMA4G	10	100969504..100985871	22.95	1.05	2.07	6.32e-47	2.05e-45	1.12e-42
PDZD7	10	complement(101007679..101032295)	0.71	1.54	2.91	1.48e-11	1.25e-10	2.61e-07
ELOVL3	10	102226299..102229589	2.26	-3.21	-9.25	1.66e-22	2.52e-21	2.93e-18
CALHM2	10	complement(103446786..103452402)	7.64	1.33	2.51	9.45e-26	1.66e-24	1.67e-21
CALHM3	10	complement(103472804..103479240)	0.41	-1.04	-2.06	0.02	0.04	1
ADD3	10	109996368..110135565	6.44	1.66	3.17	7.26e-52	2.69e-50	1.28e-47
DUSP5	10	110497907..110511533	136.93	-1.09	-2.13	4.49e-59	1.97e-57	7.94e-55
ADRA2A	10	111077029..111080907	0.28	2.07	4.21	1.57e-06	8.13e-06	0.03
HABP2	10	113550837..113589602	16.49	2.49	5.61	8.97e-112	9.68e-110	1.59e-107
ABLIM1	10	complement(114431112..114768061)	66.66	1.5	2.83	2.66e-111	2.84e-109	4.71e-107
ATRNL1	10	115093365..115948999	2.95	2.5	5.65	5.63e-113	6.15e-111	9.96e-109
GFRA1	10	complement(116056925..116276803)	5.21	3.04	8.23	1.78e-178	3.74e-176	3.14e-174
ENO4	10	116849499..116911788	0.51	-1.16	-2.23	0.000218	0.000831	1
VAX1	10	complement(117128521..117138301)	0.71	-1.68	-3.21	6.42e-15	6.75e-14	1.14e-10
NANOS1	10	119029714..119033730	2.9	1.39	2.62	5.1e-18	6.3e-17	9.02e-14
FGFR2	10	complement(121478332..121598458)	0.63	-1.31	-2.48	1.63e-15	1.77e-14	2.88e-11
DMBT1	10	122560665..122643736	0.11	5.84	57.19	4.99e-06	2.44e-05	0.09
FANK1	10	125896564..126009592	2.24	-1.3	-2.47	6.61e-09	4.45e-08	0.000117
C10orf90	10	complement(126424997..126798708)	0.22	4.28	19.41	1.31e-08	8.59e-08	0.000232
INSYN2A	10	complement(127135426..127196591)	0.17	-1.08	-2.12	0.00603	0.02	1
PTPRE	10	127907103..128085855	4.05	-1.66	-3.16	1.34e-63	6.49e-62	2.37e-59
MGMT	10	129467190..129770983	4.83	-1.16	-2.23	6.45e-31	1.36e-29	1.14e-26
ADGRA1	10	133087924..133131675	0.21	1.78	3.42	1.85e-05	8.37e-05	0.33
IFITM1	11	310041..315272	387.53	-1.49	-2.81	3.73e-110	3.88e-108	6.6e-106
ANO9	11	complement(417933..442011)	1.82	3.18	9.03	4.14e-30	8.43e-29	7.33e-26
IRF7	11	complement(612553..615983)	470.08	-1.03	-2.04	2.88e-47	9.47e-46	5.1e-43
MUC2	11	1074875..1110511	0.9	2.02	4.06	8.76e-21	1.24e-19	1.55e-16
MUC5AC	11	1157953..1201138	260.54	2.31	4.95	2.53e-19	3.32e-18	4.48e-15
MUC5B	11	1223066..1262172	249.33	3.78	13.71	4.79e-68	2.52e-66	8.46e-64
DUSP8	11	complement(1554051..1572271)	6.42	1.76	3.4	9.2e-63	4.34e-61	1.63e-58
KRTAP5-1	11	complement(1584342..1585283)	0.27	3.2	9.18	0.00232	0.00723	1
KRTAP5-2	11	complement(1597177..1598294)	0.46	3	8.01	9.35e-05	0.000378	1
IGF2	11	complement(2129112..2158391)	4.69	-2.9	-7.48	4.95e-141	7.23e-139	8.75e-137
ASCL2	11	complement(2268498..2270588)	0.18	-2.04	-4.12	0.00425	0.01	1
KCNQ1	11	2444654..2849105	1.92	-1.21	-2.31	3.37e-15	3.59e-14	5.96e-11
TRIM21	11	complement(4384897..4393702)	250.04	-1.13	-2.18	1.52e-63	7.34e-62	2.69e-59
OR51E1	11	4643420..4655488	0.26	7.81	224.06	0.00143	0.00469	1
UBQLNL	11	complement(5514393..5518431)	0.31	-1.19	-2.28	0.00411	0.01	1
TRIM34	11	5619764..5644398	42.99	-1.15	-2.21	3.09e-54	1.18e-52	5.47e-50
TRIM5	11	complement(5663195..5938619)	100.72	-1.47	-2.76	1.08e-105	1.04e-103	1.91e-101
TRIM22	11	5689610..5737089	128.05	-2.02	-4.06	6.89e-165	1.27e-162	1.22e-160
DCHS1	11	complement(6621330..6655809)	0.41	-1.51	-2.84	8.91e-13	8.25e-12	1.58e-08
SYT9	11	7238778..7469043	0.59	1.26	2.4	1.01e-06	5.33e-06	0.02
OLFML1	11	7485388..7511377	0.07	-2.53	-5.77	0.00555	0.02	1
RIC3	11	complement(8106056..8169055)	0.69	-3.53	-11.54	1.05e-32	2.34e-31	1.85e-28
LMO1	11	complement(8224309..8268716)	1.62	1.39	2.63	7.05e-08	4.3e-07	0.00125
DENND5A	11	complement(9138825..9265959)	95.34	-1.2	-2.3	3.11e-72	1.77e-70	5.5e-68
DKK3	11	complement(11956207..12009769)	20.9	-1.24	-2.36	8.46e-73	4.94e-71	1.5e-68
RASSF10	11	13009316..13012119	61.45	-1.09	-2.13	1.78e-56	7.17e-55	3.14e-52
PDE3B	11	14643804..14872044	6.96	-1.35	-2.55	8.68e-46	2.76e-44	1.53e-41
SOX6	11	complement(15966449..16739591)	0.49	3	8	1.35e-34	3.18e-33	2.38e-30
NCR3LG1	11	17351800..17377341	9.12	1.45	2.72	6.94e-58	2.92e-56	1.23e-53
USH1C	11	complement(17493895..17544416)	0.58	2.01	4.02	1.04e-08	6.91e-08	0.000184
KCNC1	11	17734774..17856804	0.1	-1.75	-3.36	4.27e-07	2.37e-06	0.00755
SAA1	11	18266260..18269977	3.68	-1.61	-3.04	3.66e-11	2.99e-10	6.47e-07
CCDC73	11	complement(32602721..32794662)	0.03	-2.83	-7.1	0.00212	0.00666	1
PRRG4	11	32829927..32858120	7.61	-1.32	-2.5	7.5e-42	2.18e-40	1.33e-37
KIAA1549L	11	33376108..33674102	2.09	-2.09	-4.27	4.45e-83	3.1e-81	7.86e-79
gene:ENSG00000284969	11	complement(33698261..33722467)	6.99	-1.38	-2.6	2.22e-17	2.64e-16	3.92e-13
LMO2	11	complement(33858576..33892076)	25.54	-2.52	-5.74	2.98e-152	4.84e-150	5.27e-148
TSPAN18	11	44726465..44932423	1.56	-1.94	-3.85	3.37e-29	6.67e-28	5.96e-25
TP53I11	11	complement(44885903..44951306)	97.46	1	2	6.17e-51	2.24e-49	1.09e-46
CHST1	11	complement(45647689..45665622)	0.71	-1.42	-2.67	8.28e-08	4.99e-07	0.00147
LARGE2	11	45921621..45929096	1.23	-1.23	-2.34	3.09e-07	1.75e-06	0.00547
CREB3L1	11	46277662..46321409	2.2	2.54	5.81	3.29e-32	7.21e-31	5.81e-28
MDK	11	46380756..46383837	41.92	-2.51	-5.71	5.74e-173	1.13e-170	1.02e-168
F2	11	46719196..46739506	1.22	1.65	3.15	3.37e-08	2.12e-07	0.000595
MYBPC3	11	complement(47331406..47352702)	0.09	2.59	6.02	0.00034	0.00125	1
AGBL2	11	complement(47659591..47715389)	2.57	-1.71	-3.28	3.87e-22	5.79e-21	6.85e-18
APLNR	11	complement(57233577..57237250)	0.16	2.76	6.79	2.09e-05	9.39e-05	0.37
P2RX3	11	57338352..57372396	0.04	2.2	4.59	0.02	0.05	1
RTN4RL2	11	57460528..57477534	121.34	2.21	4.64	2.63e-223	9.49e-221	4.65e-219
SLC43A1	11	complement(57484534..57515780)	3.59	1.98	3.94	5.34e-29	1.05e-27	9.45e-25
SMTNL1	11	57537595..57550272	3.46	-1.96	-3.88	1.95e-25	3.36e-24	3.45e-21
UBE2L6	11	complement(57551656..57568284)	637.72	-1.27	-2.41	1.49e-81	1.01e-79	2.63e-77
SERPING1	11	57597387..57619171	9.08	-5.24	-37.75	3.28e-186	7.44e-184	5.8e-182
TCN1	11	complement(59852800..59866489)	97.16	3.18	9.08	0	0	0
SLC15A3	11	complement(60937060..60952653)	28.05	-2.42	-5.34	1.44e-188	3.4e-186	2.55e-184
MYRF	11	61752636..61788518	135.32	1.28	2.43	2.5e-81	1.69e-79	4.42e-77
PLAAT4	11	63536808..63546462	123.4	-1.68	-3.21	1.14e-126	1.44e-124	2.02e-122
PLAAT2	11	complement(63552770..63563379)	20.47	-2.28	-4.85	1.25e-43	3.77e-42	2.21e-39
CATSPERZ	11	64300358..64304770	2.13	2.48	5.57	2.05e-11	1.71e-10	3.62e-07
NRXN2	11	complement(64606174..64723197)	0.05	-1.25	-2.37	0.02	0.05	1
RASGRP2	11	complement(64726911..64745456)	0.09	-2.08	-4.22	0.00109	0.00366	1
CDC42BPG	11	complement(64823052..64844653)	1.94	1.53	2.9	4.23e-22	6.31e-21	7.49e-18
MAJIN	11	complement(64937517..64972108)	0.14	-4.36	-20.5	0.000712	0.00246	1
BATF2	11	complement(64987945..64997018)	138.25	-2.46	-5.5	3.16e-276	1.93e-273	5.6e-272
C11orf86	11	66975277..66977009	8.89	1.82	3.52	1.9e-21	2.76e-20	3.35e-17
ACY3	11	complement(67642555..67650730)	8.35	-1.1	-2.14	3.94e-12	3.49e-11	6.97e-08
GAL	11	68683779..68691175	16.6	-1.76	-3.39	2.43e-22	3.67e-21	4.29e-18
CPT1A	11	complement(68754620..68844410)	97.76	1.06	2.09	8.8e-57	3.59e-55	1.56e-52
IL18BP	11	71998613..72007315	18.95	-2.18	-4.54	8.39e-156	1.4e-153	1.48e-151
P2RY2	11	73218281..73242427	14.08	1.45	2.74	1.43e-80	9.54e-79	2.53e-76
PLEKHB1	11	73646178..73662819	3.28	-1.34	-2.53	2.85e-18	3.57e-17	5.04e-14
CHRDL2	11	complement(74696429..74731426)	0.31	-1.54	-2.91	0.000656	0.00229	1
TPBGL	11	75240774..75243704	0.2	-1.6	-3.03	0.00119	0.00397	1
KLHL35	11	complement(75422394..75433203)	2.36	1.6	3.04	5.9e-16	6.57e-15	1.04e-11
LRRC32	11	complement(76657524..76670747)	0.11	-2.35	-5.09	0.000145	0.000568	1
KCTD14	11	complement(78015715..78046191)	9.26	-1.75	-3.36	4.34e-46	1.39e-44	7.68e-42
TENM4	11	complement(78652829..79441030)	0.07	-3.14	-8.81	3.56e-09	2.46e-08	6.3e-05
RAB30	11	complement(82973133..83071923)	3.55	1.04	2.06	5.14e-20	6.95e-19	9.09e-16
RAB38	11	complement(88113251..88175443)	1.89	-1.25	-2.39	5.69e-06	2.77e-05	0.1
SESN3	11	complement(95165513..95232541)	0.67	2.96	7.78	9.84e-45	3.05e-43	1.74e-40
TRPC6	11	complement(101451564..101872562)	6.21	3.3	9.86	6e-147	9.48e-145	1.06e-142
BIRC3	11	102317484..102339403	115.22	-1.38	-2.6	7.2e-64	3.53e-62	1.27e-59
MMP3	11	complement(102835801..102843609)	0.28	2.23	4.68	0.000145	0.000567	1
MMP13	11	complement(102942995..102955732)	0.23	-2.59	-6.01	4.37e-06	2.15e-05	0.08
CASP1	11	complement(105025397..105035250)	14.93	-3.68	-12.8	1.21e-209	3.97e-207	2.14e-205
CARD16	11	complement(105041326..105101431)	1.63	-2.28	-4.85	6.17e-09	4.17e-08	0.000109
GUCY1A2	11	complement(106674019..107018476)	1.01	1.67	3.19	1.43e-33	3.27e-32	2.53e-29
RAB39A	11	107928448..107963482	3.21	-3.31	-9.9	6.53e-40	1.8e-38	1.16e-35
EXPH5	11	complement(108505435..108593768)	0.89	1.43	2.69	7.65e-16	8.48e-15	1.35e-11
BTG4	11	complement(111467526..111514367)	0.11	-1.91	-3.77	0.01	0.03	1
LAYN	11	111540280..111561745	6.06	-6.16	-71.43	2.79e-79	1.81e-77	4.93e-75
gene:ENSG00000258529	11	complement(111786286..111879425)	0.35	-3.02	-8.12	2.28e-06	1.16e-05	0.04
CRYAB	11	complement(111908564..111923722)	0.81	5.11	34.61	8.03e-19	1.03e-17	1.42e-14
DIXDC1	11	111927144..112022653	4.57	-1.14	-2.21	7.78e-31	1.63e-29	1.38e-26
BCO2	11	112175510..112224699	1.43	1.37	2.59	5.47e-18	6.75e-17	9.67e-14
DRD2	11	complement(113409605..113475691)	0.09	6.29	78.19	0.01	0.03	1
HTR3A	11	113975075..113990313	0.19	-1.4	-2.64	0.00535	0.02	1
DSCAML1	11	complement(117427772..117817525)	0.89	-1.2	-2.29	5.84e-14	5.79e-13	1.03e-09
FXYD2	11	complement(117800844..117828698)	36.12	-2.3	-4.91	5.38e-127	6.84e-125	9.51e-123
FXYD6-FXYD2	11	complement(117820163..117876667)	0.82	-2.17	-4.5	3.95e-05	0.000169	0.7
FXYD6	11	complement(117836976..117877486)	1.46	-4.68	-25.63	1.06e-28	2.05e-27	1.87e-24
IL10RA	11	117986370..118003037	0.14	-3.54	-11.62	9.18e-06	4.34e-05	0.16
MPZL2	11	complement(118253416..118264536)	0.42	-1.36	-2.57	4.77e-05	0.000202	0.84
THY1	11	complement(119415476..119424985)	0.56	-1.91	-3.75	2.3e-13	2.21e-12	4.07e-09
OAF	11	120211032..120230334	30.82	-1.01	-2.01	7.67e-38	2e-36	1.36e-33
POU2F3	11	120236640..120319945	0.34	-2.65	-6.29	2.29e-08	1.47e-07	0.000405
VWA5A	11	124115404..124147721	0.71	-1.09	-2.13	1.23e-07	7.26e-07	0.00217
SPA17	11	124673844..124697518	9.7	-1.18	-2.27	5.88e-41	1.69e-39	1.04e-36
ROBO3	11	124865432..124881471	2.46	-2.18	-4.52	4.49e-37	1.14e-35	7.93e-33
KCNJ5	11	128891356..128921163	0.04	-2.52	-5.74	0.00176	0.00565	1
TMEM45B	11	129815848..129860003	1.43	2.76	6.77	3.23e-21	4.65e-20	5.72e-17
ADAMTS8	11	complement(130404923..130428609)	0.71	-1.44	-2.71	1.74e-07	1.01e-06	0.00307
JAM3	11	134069071..134152001	2.02	-1.87	-3.66	5.48e-24	8.89e-23	9.68e-20
IQSEC3	12	66767..178455	0.08	-3.6	-12.16	3.54e-06	1.76e-05	0.06
SLC6A12	12	complement(190077..214570)	0.08	-1.87	-3.66	0.00867	0.02	1
B4GALNT3	12	459939..563509	0.38	-1.27	-2.41	8.09e-06	3.86e-05	0.14
CRACR2A	12	complement(3606633..3764819)	0.57	-1.52	-2.87	3.53e-09	2.44e-08	6.25e-05
AKAP3	12	complement(4615508..4649051)	0.73	-1.48	-2.79	4.77e-08	2.96e-07	0.000843
ANO2	12	complement(5531869..5946232)	0.04	-3.52	-11.5	0.01	0.03	1
LPAR5	12	complement(6618835..6635960)	1.58	-2.75	-6.74	1.21e-23	1.93e-22	2.14e-19
PIANP	12	complement(6693791..6700815)	0.45	-1.36	-2.56	3.2e-05	0.00014	0.57
GPR162	12	6821624..6829972	1.6	-1.7	-3.25	5.63e-14	5.58e-13	9.95e-10
GNB3	12	6839954..6847393	1.75	1.04	2.05	1.01e-05	4.76e-05	0.18
SLC2A3	12	complement(7919230..8019007)	20.07	-1.65	-3.15	2.17e-101	1.95e-99	3.84e-97
C3AR1	12	complement(8056844..8066359)	0.17	-1.4	-2.63	0.00857	0.02	1
CLEC4E	12	complement(8533305..8540905)	0.37	1.96	3.9	3.43e-05	0.000149	0.61
MFAP5	12	complement(8637346..8662888)	0.26	2.74	6.66	1.46e-07	8.56e-07	0.00258
CLEC7A	12	complement(10116777..10130258)	0.65	-7.11	-138.57	1.19e-08	7.84e-08	0.000211
OLR1	12	complement(10158301..10172138)	1.01	2.06	4.17	2.38e-13	2.28e-12	4.21e-09
STYK1	12	complement(10618923..10674318)	0.25	-1.13	-2.18	0.00358	0.01	1
PRR4	12	complement(10845849..10849475)	0.87	-3.15	-8.9	0.00109	0.00366	1
BCL2L14	12	12049844..12211084	0.2	-2.74	-6.66	8.88e-07	4.74e-06	0.02
GRIN2B	12	complement(13437942..13982002)	0.1	1.32	2.5	1.17e-07	6.92e-07	0.00206
PLBD1	12	complement(14503661..14567883)	8.04	-1.88	-3.68	5.5e-41	1.58e-39	9.73e-37
PDE3A	12	20368537..20688583	20.28	2.98	7.91	3.61e-246	1.88e-243	6.38e-242
SPX	12	21526296..21541249	2.5	1.9	3.73	1.62e-23	2.57e-22	2.86e-19
ST8SIA1	12	complement(22063773..22437041)	0.37	-5.62	-49.25	2.55e-25	4.37e-24	4.51e-21
SSPN	12	26121991..26299290	0.43	-1.16	-2.24	0.000116	0.000463	1
SMCO2	12	27446736..27502185	0.4	-1.26	-2.39	0.0079	0.02	1
MANSC4	12	complement(27762427..27780236)	1.91	-3.5	-11.33	2.21e-22	3.35e-21	3.9e-18
PTHLH	12	complement(27958084..27972733)	15.06	1.71	3.27	5.87e-71	3.26e-69	1.04e-66
TMTC1	12	complement(29500840..29784759)	0.09	-4	-15.98	1.64e-08	1.07e-07	0.000291
AK4P3	12	complement(31615023..31652095)	1.17	-1.13	-2.18	0.000118	0.000471	1
PKP2	12	complement(32790745..32896798)	15.86	1.13	2.18	1.31e-56	5.31e-55	2.31e-52
CNTN1	12	40692439..41072415	225.26	1.07	2.1	7.52e-41	2.15e-39	1.33e-36
VDR	12	complement(47841537..47943048)	4.68	1.07	2.1	1.06e-27	1.99e-26	1.88e-23
RND1	12	complement(48857145..48865870)	21.97	1.08	2.11	2.19e-29	4.34e-28	3.87e-25
gene:ENSG00000272822	12	complement(48903503..48957365)	1.08	-1.2	-2.29	0.0012	0.004	1
RHEBL1	12	complement(49064676..49070025)	6.71	-1.09	-2.12	1.83e-11	1.53e-10	3.24e-07
DNAJC22	12	49346888..49357546	50.15	1.11	2.17	8.83e-60	3.94e-58	1.56e-55
AQP6	12	49967194..49977139	0.25	1.12	2.17	0.00419	0.01	1
LIMA1	12	complement(50175788..50283520)	12.4	-1.05	-2.07	3.9e-41	1.13e-39	6.9e-37
METTL7A	12	50923472..50932510	0.47	-3.57	-11.87	2.08e-14	2.11e-13	3.68e-10
BIN2	12	complement(51281038..51324668)	0.28	1.16	2.23	0.00646	0.02	1
ACVRL1	12	51906908..51923361	0.43	-3.08	-8.46	6.8e-16	7.55e-15	1.2e-11
KRT6A	12	complement(52487176..52493257)	0.14	2.58	5.98	0.00157	0.00509	1
KRT4	12	complement(52806549..52814116)	25.13	2.6	6.07	1.45e-142	2.17e-140	2.56e-138
IL23A	12	56334174..56340410	0.94	-1.3	-2.45	0.00115	0.00383	1
STAT2	12	complement(56341597..56360203)	227.84	-1.24	-2.37	1.96e-78	1.26e-76	3.47e-74
RDH16	12	complement(56951431..56959374)	0.47	1.96	3.9	0.000242	0.000915	1
KIF5A	12	57546026..57586633	0.24	1.36	2.56	1.34e-05	6.2e-05	0.24
SLC16A7	12	59596029..59789855	5.75	6.6	96.72	1.02e-229	4.29e-227	1.8e-225
TBC1D30	12	64759484..64881033	1.74	2.12	4.35	6.29e-44	1.91e-42	1.11e-39
IRAK3	12	66189195..66254622	0.06	-1.1	-2.15	0.01	0.04	1
LYZ	12	69348381..69354234	0.57	2.86	7.28	4.72e-08	2.93e-07	0.000834
PTPRB	12	complement(70515870..70637440)	0.94	1.21	2.31	2.51e-16	2.85e-15	4.44e-12
PTPRR	12	complement(70638073..70920738)	0.04	2.71	6.55	0.01	0.03	1
TSPAN8	12	complement(71125085..71441898)	52.37	4.89	29.56	2.86e-301	2.3e-298	5.07e-297
PTPRQ	12	80402178..80680273	0.29	2.12	4.34	1.58e-14	1.62e-13	2.79e-10
LIN7A	12	complement(80792520..80937934)	1.31	2.34	5.08	2.35e-35	5.65e-34	4.15e-31
ACSS3	12	80936414..81261210	0.6	2.75	6.72	4.39e-28	8.35e-27	7.77e-24
SLC6A15	12	complement(84859491..84913629)	1.38	4.48	22.3	1.58e-85	1.14e-83	2.79e-81
ALX1	12	85280220..85301784	17.51	1.63	3.09	5.97e-57	2.44e-55	1.06e-52
NTS	12	85874295..85882992	52.36	-8.03	-260.83	1.65e-145	2.55e-143	2.91e-141
LUM	12	complement(91102629..91111494)	0.82	6.25	76.14	2.31e-10	1.78e-09	4.09e-06
PLXNC1	12	94148577..94307675	1.67	-2.53	-5.76	1.08e-49	3.81e-48	1.91e-45
ANKS1B	12	complement(98726457..99984936)	1.19	-1.77	-3.41	1.6e-26	2.89e-25	2.82e-22
NR1H4	12	100473708..100564414	2.92	1.65	3.14	3.57e-23	5.58e-22	6.3e-19
ANO4	12	100717526..101128641	0.08	-1.86	-3.62	0.00277	0.00848	1
DRAM1	12	101877580..102012130	87.46	-1.05	-2.07	2.6e-54	1e-52	4.6e-50
GLT8D2	12	complement(103988987..104064183)	0.45	-1.67	-3.19	8.93e-06	4.23e-05	0.16
APPL2	12	complement(105173297..105236203)	33.2	1.45	2.73	4.42e-93	3.52e-91	7.82e-89
C12orf75	12	105235290..105396097	280.19	1.1	2.15	7.29e-61	3.35e-59	1.29e-56
TRPV4	12	complement(109783087..109833406)	0.09	-3.23	-9.39	0.000436	0.00157	1
HVCN1	12	complement(110627841..110704950)	0.35	-1	-2.01	0.00296	0.009	1
TRAFD1	12	112125538..112153604	149.47	-1.59	-3.01	1.05e-123	1.26e-121	1.86e-119
RPH3A	12	112570380..112898881	0.44	2.11	4.33	2.45e-11	2.02e-10	4.33e-07
OAS2	12	112978395..113011723	284.91	-1.63	-3.09	1.46e-70	8.05e-69	2.58e-66
DTX1	12	113056730..113098028	0.39	-2.25	-4.77	8.44e-10	6.14e-09	1.49e-05
HRK	12	complement(116856144..116881441)	0.23	-2.11	-4.33	6.03e-09	4.09e-08	0.000107
NOS1	12	complement(117208142..117452170)	1	-1.96	-3.88	1.37e-31	2.94e-30	2.42e-27
HSPB8	12	119171555..119224855	33.82	1.99	3.96	3.61e-132	4.96e-130	6.39e-128
MSI1	12	complement(120341330..120369164)	0.71	-2.19	-4.56	5.39e-11	4.35e-10	9.53e-07
CABP1	12	120640626..120667324	0.33	-1.7	-3.24	6.17e-06	2.99e-05	0.11
HNF1A	12	120978543..121002512	16.06	1.51	2.85	2.32e-75	1.42e-73	4.1e-71
OASL	12	complement(121017763..121039246)	252.71	-1.69	-3.23	7.43e-143	1.12e-140	1.31e-138
HPD	12	complement(121839527..121863596)	0.44	-1.58	-2.99	0.0012	0.004	1
CFAP251	12	121918592..122003927	0.74	1.45	2.73	9.11e-09	6.06e-08	0.000161
HCAR2	12	complement(122701293..122703357)	0.62	-1.17	-2.25	0.00243	0.00753	1
HCAR3	12	complement(122714756..122716811)	0.44	-2.67	-6.35	1.56e-06	8.11e-06	0.03
HCAR1	12	complement(122726076..122730844)	0.19	2.89	7.39	1.29e-07	7.65e-07	0.00229
TMEM132B	12	125186386..125662377	0.03	-1.86	-3.62	0.00172	0.00553	1
RIMBP2	12	complement(130396133..130768228)	0.02	-2.95	-7.7	0.00538	0.02	1
ADGRD1	12	130953907..131141469	0.17	1.49	2.8	1.61e-05	7.36e-05	0.28
GALNT9	12	complement(132196372..132329589)	1.81	-1.75	-3.36	1.12e-24	1.88e-23	1.98e-20
GJB2	13	complement(20187463..20192938)	3.22	1.07	2.1	5.75e-10	4.25e-09	1.02e-05
TNFRSF19	13	23570370..23676104	4.29	-1.85	-3.6	1.32e-52	4.93e-51	2.33e-48
CDX2	13	complement(27960918..27969315)	0.19	-2.05	-4.13	6.74e-05	0.000279	1
FLT1	13	complement(28300346..28495145)	0.02	-6.12	-69.31	0.00875	0.02	1
N4BP2L1	13	complement(32400723..32428311)	0.31	-1.01	-2.02	0.00209	0.00658	1
STARD13	13	complement(33103137..33350630)	4.27	1.19	2.28	9.74e-33	2.18e-31	1.72e-28
DCLK1	13	complement(35768652..36131382)	0.55	1.56	2.94	2.57e-19	3.36e-18	4.54e-15
CCNA1	13	36431520..36442870	0.14	-1.38	-2.61	0.02	0.04	1
EPSTI1	13	complement(42886388..42992271)	12.08	-2.26	-4.78	2.62e-116	2.93e-114	4.63e-112
MLNR	13	49220338..49222377	1.29	-1.26	-2.4	0.000921	0.00313	1
UTP14C	13	52024691..52033600	0.53	9.38	667.57	0.000433	0.00156	1
PCDH17	13	57631744..57729311	0.07	-4.06	-16.73	2.54e-06	1.28e-05	0.04
SCEL	13	77535674..77645263	3.34	2.35	5.11	1.02e-40	2.9e-39	1.81e-36
SLITRK6	13	complement(85792790..85806683)	3.61	3.6	12.1	2.48e-66	1.28e-64	4.38e-62
SOX21	13	complement(94709622..94712545)	0.95	-2.27	-4.83	1.36e-13	1.32e-12	2.4e-09
SLC15A1	13	complement(98683801..98752672)	0.09	2.43	5.37	0.00247	0.00764	1
EFNB2	13	complement(106489745..106535662)	15.92	1.11	2.16	1.35e-45	4.28e-44	2.38e-41
TNFSF13B	13	108251240..108308484	64.88	-4.19	-18.24	0	0	0
F7	13	113105788..113120685	0.12	1.42	2.68	0.00983	0.03	1
POTEM	14	18967434..19003752	0.09	-7.22	-148.98	0.00182	0.00582	1
ANG	14	20684177..20698971	11.97	1.4	2.65	1.27e-20	1.79e-19	2.25e-16
RNASE4	14	20684560..20701216	9.45	1.29	2.44	4.13e-25	7.03e-24	7.31e-21
gene:ENSG00000259171	14	20684587..20700576	4.25	1.27	2.42	1.63e-10	1.27e-09	2.89e-06
NDRG2	14	complement(21016763..21070872)	1	-1.16	-2.24	9.47e-12	8.13e-11	1.68e-07
SALL2	14	complement(21521080..21537216)	3.53	-1.81	-3.5	2.44e-48	8.32e-47	4.31e-44
SLC7A7	14	complement(22773222..22829820)	9.32	2.23	4.69	5.32e-107	5.23e-105	9.41e-103
REM2	14	22883222..22887678	0.53	-1.06	-2.08	0.00149	0.00484	1
SLC7A8	14	complement(23125295..23183674)	0.76	1.66	3.16	1.37e-11	1.16e-10	2.43e-07
SLC22A17	14	complement(23346314..23352912)	20.48	-2.5	-5.67	2.9e-155	4.79e-153	5.13e-151
MYH7	14	complement(23412740..23435660)	0.04	-5.71	-52.23	0.01	0.04	1
ZFHX2	14	complement(23520857..23556192)	4.46	-1.24	-2.35	4.82e-31	1.02e-29	8.52e-27
CBLN3	14	complement(24426545..24430954)	3.94	-1.5	-2.83	2.31e-13	2.22e-12	4.09e-09
FOXG1	14	28764329..28770277	2.11	5.65	50.27	6.15e-50	2.18e-48	1.09e-45
PRKD1	14	complement(29576479..30191898)	5.98	-1.19	-2.29	2.84e-31	6.05e-30	5.02e-27
AKAP6	14	32329298..32837684	1.1	1.47	2.78	2e-36	5e-35	3.54e-32
NFKBIA	14	complement(35401079..35404749)	216.9	-1.7	-3.26	4.14e-141	6.1e-139	7.32e-137
NKX2-8	14	complement(36580004..36582614)	2.77	-1.55	-2.93	8.68e-17	1e-15	1.53e-12
FOXA1	14	complement(37589552..37596059)	52.19	1.27	2.41	5.39e-75	3.29e-73	9.53e-71
TTC6	14	37595629..38041442	0.85	1.11	2.15	4.69e-12	4.12e-11	8.3e-08
MDGA2	14	complement(46840092..47675605)	5.75	13.37	10586.3	3.73e-08	2.34e-07	0.00066
ATL1	14	50532509..50634017	1.67	-2.62	-6.13	3.51e-47	1.15e-45	6.2e-43
TRIM9	14	complement(50975262..51096061)	2.4	-2.05	-4.13	7.52e-60	3.37e-58	1.33e-55
NID2	14	complement(52004809..52069059)	13.07	2.43	5.39	1.19e-146	1.87e-144	2.11e-142
PTGER2	14	52314305..52328598	0.35	-1.01	-2.02	0.00939	0.03	1
PELI2	14	56117814..56301524	4.69	2.59	6	3.24e-96	2.78e-94	5.73e-92
CCDC198	14	complement(57469300..57493867)	14.67	1.07	2.1	1.49e-44	4.6e-43	2.64e-40
DACT1	14	58633967..58648321	0.2	-1.23	-2.34	0.00153	0.00496	1
RTN1	14	complement(59595976..59870776)	0.3	-2.3	-4.93	2.97e-08	1.88e-07	0.000525
SIX1	14	complement(60643421..60658259)	18.53	-1.02	-2.03	9.94e-40	2.73e-38	1.76e-35
PRKCH	14	61187559..61550976	20.56	-1.1	-2.14	1.63e-54	6.31e-53	2.89e-50
AKAP5	14	64465499..64474503	3.76	-1.36	-2.56	1.81e-42	5.35e-41	3.21e-38
PPP1R36	14	64549920..64589381	0.25	-1.12	-2.17	0.02	0.05	1
TMEM229B	14	complement(67447084..67533739)	9.3	-3.8	-13.97	4.12e-250	2.21e-247	7.28e-246
ARG2	14	67619920..67651708	1.97	-1.45	-2.74	4.38e-10	3.28e-09	7.74e-06
ZFYVE26	14	complement(67727374..67816590)	25.28	-1.24	-2.36	2.25e-74	1.37e-72	3.98e-70
ZFP36L1	14	complement(68787660..68796253)	339.28	-1.03	-2.05	1.52e-28	2.93e-27	2.68e-24
PLEKHD1	14	69484692..69531551	0.05	-1.7	-3.26	0.02	0.04	1
SMOC1	14	69854131..70032366	64.14	1.52	2.88	1.34e-108	1.36e-106	2.37e-104
SLC8A3	14	complement(70044215..70189480)	0.03	1.98	3.95	0.02	0.04	1
TTC9	14	70641916..70675366	8.52	1.02	2.02	2.15e-28	4.12e-27	3.79e-24
RPS6KL1	14	complement(74903951..74923302)	0.45	4.15	17.74	5.12e-17	5.98e-16	9.05e-13
ESRRB	14	76310712..76501837	0.11	-1.22	-2.32	0.00431	0.01	1
IRF2BPL	14	complement(77024543..77028708)	118.18	-1.22	-2.33	2.54e-74	1.54e-72	4.48e-70
ZDHHC22	14	complement(77131270..77142734)	0.15	-3.67	-12.7	4.03e-06	1.99e-05	0.07
ISM2	14	complement(77474394..77498816)	0.24	-1.73	-3.31	0.000194	0.000746	1
NRXN3	14	78170373..79868291	0.03	2.35	5.11	0.000287	0.00107	1
STON2	14	complement(81260652..81436465)	5.97	3.4	10.54	8.54e-200	2.4e-197	1.51e-195
FLRT2	14	85530144..85654428	0.12	1.8	3.48	1.12e-12	1.04e-11	1.99e-08
GPR65	14	88005135..88014811	0.05	2.55	5.85	0.00881	0.02	1
GPR68	14	complement(91232532..91253925)	0.75	-1.16	-2.23	1.92e-05	8.63e-05	0.34
CATSPERB	14	complement(91580696..91780707)	0.39	3.11	8.62	2.62e-12	2.34e-11	4.63e-08
TC2N	14	complement(91779746..91867536)	17.22	2.08	4.23	1.29e-85	9.35e-84	2.27e-81
SLC24A4	14	92322581..92501481	0.08	-2.95	-7.75	7.5e-08	4.55e-07	0.00133
PRIMA1	14	complement(93718298..93788485)	0.47	-1.44	-2.71	8.58e-06	4.08e-05	0.15
IFI27	14	94104836..94116695	188.38	-2.01	-4.04	2.23e-187	5.19e-185	3.94e-183
SERPINA5	14	94561442..94593118	0.45	-2.22	-4.67	1.11e-07	6.61e-07	0.00196
GSC	14	complement(94768223..94770113)	0.9	-2.87	-7.3	5.28e-08	3.26e-07	0.000934
BDKRB2	14	96204679..96244166	19.28	1.52	2.88	1.66e-100	1.48e-98	2.94e-96
gene:ENSG00000258691	14	96204844..96263929	1.43	1.14	2.2	0.0025	0.00772	1
BDKRB1	14	96256210..96268967	2.62	1.69	3.23	2.06e-17	2.46e-16	3.65e-13
HHIPL1	14	99645129..99680569	0.21	-1.5	-2.83	3.51e-05	0.000152	0.62
WARS1	14	complement(100333790..100376805)	357.75	-1.99	-3.97	1.22e-197	3.22e-195	2.16e-193
JAG2	14	complement(105140982..105168824)	22.52	1.1	2.14	1.92e-39	5.2e-38	3.39e-35
GOLGA8S	15	23354748..23368341	0.09	2.3	4.92	0.000215	0.000823	1
ATP10A	15	complement(25677273..25865184)	42.98	-1.12	-2.17	3.68e-62	1.72e-60	6.51e-58
OCA2	15	complement(27754875..28099315)	0.13	-2.25	-4.77	0.000542	0.00192	1
GOLGA8G	15	complement(28519611..28533014)	0.07	3.01	8.03	0.000786	0.0027	1
ENTREP2	15	complement(29120252..29570979)	1.41	1.28	2.44	2.24e-14	2.27e-13	3.96e-10
SCG5	15	32641676..32697098	0.37	1.19	2.29	0.02	0.04	1
GCHFR	15	40764068..40767708	3.84	1.18	2.27	1.62e-13	1.57e-12	2.87e-09
SPINT1	15	40844018..40858207	1.2	1.19	2.27	4.02e-07	2.24e-06	0.00711
DLL4	15	40929340..40939073	1.35	-2.93	-7.62	1.7e-26	3.07e-25	3.01e-22
SPTBN5	15	complement(41848146..41894053)	0.54	-1.09	-2.12	1.88e-07	1.09e-06	0.00332
EHD4	15	complement(41895933..41972557)	59.31	-1.01	-2.01	5.11e-51	1.86e-49	9.04e-47
gene:ENSG00000258461	15	42348103..42412317	0.65	-1.13	-2.19	0.000167	0.000647	1
CAPN3	15	42359498..42412949	0.41	-1.24	-2.36	1.16e-07	6.88e-07	0.00205
TP53BP1	15	complement(43403061..43510728)	23.44	-1.15	-2.21	1.01e-63	4.92e-62	1.79e-59
PATL2	15	complement(44665732..44711323)	1.02	-1.88	-3.67	1.05e-12	9.71e-12	1.86e-08
SLC28A2	15	45252234..45277846	0.13	2.16	4.48	0.000133	0.000527	1
C15orf48	15	45430579..45448761	92.59	-2.53	-5.77	9.54e-232	4.22e-229	1.69e-227
gene:ENSG00000260170	15	45587351..45676314	0.61	-7.25	-152.64	0.00241	0.00749	1
SHC4	15	complement(48823741..48963919)	0.66	2.04	4.12	2.6e-18	3.26e-17	4.59e-14
TNFAIP8L3	15	complement(51056598..51105276)	1.47	-1.12	-2.18	1.17e-06	6.17e-06	0.02
GLDN	15	51341655..51408005	0.07	-2.72	-6.59	0.000121	0.000484	1
LYSMD2	15	complement(51723011..51751585)	43.16	-1.61	-3.06	4.22e-92	3.29e-90	7.46e-88
TMOD2	15	51751597..51816363	4.08	-1.08	-2.12	1.25e-28	2.43e-27	2.22e-24
ONECUT1	15	complement(52755053..52791078)	0.48	1.87	3.66	2.44e-11	2.02e-10	4.32e-07
MYZAP	15	57591904..57685364	9.59	1.8	3.48	4.37e-56	1.74e-54	7.73e-52
GCOM1	15	57591908..57714745	2.85	1.55	2.93	1.25e-47	4.14e-46	2.2e-43
LIPC	15	58410569..58569844	0.27	-1.4	-2.65	5.76e-05	0.000242	1
C2CD4A	15	62066977..62070917	0.11	1.71	3.28	0.00686	0.02	1
RBPMS2	15	complement(64739891..64775589)	12.07	-1.11	-2.16	4.14e-31	8.78e-30	7.32e-27
gene:ENSG00000249240	15	64841883..64930920	0.25	-2.07	-4.2	0.02	0.05	1
ANKDD1A	15	64911902..64958691	1.91	-1.27	-2.41	1.62e-14	1.66e-13	2.86e-10
SLC51B	15	65045387..65053397	2.66	2.13	4.37	5.54e-11	4.48e-10	9.8e-07
IGDCC4	15	complement(65381484..65422947)	24.13	-1.17	-2.25	5.99e-64	2.94e-62	1.06e-59
MEGF11	15	complement(65895079..66253756)	0.18	-1.39	-2.63	0.000152	0.000593	1
HCN4	15	complement(73319859..73368958)	0.97	1.97	3.91	6.72e-31	1.41e-29	1.19e-26
PML	15	73994673..74047827	106.76	-1.41	-2.65	2.67e-99	2.37e-97	4.72e-95
SEMA7A	15	complement(74409289..74433958)	0.96	1.57	2.97	1.73e-10	1.35e-09	3.07e-06
NRG4	15	complement(75935969..76059795)	0.72	1.75	3.36	4.9e-12	4.3e-11	8.67e-08
LINGO1	15	complement(77613027..77820900)	4.44	-2.42	-5.36	2.52e-93	2.01e-91	4.45e-89
CHRNB4	15	complement(78624111..78727754)	0.18	-1.26	-2.39	0.01	0.03	1
CTSH	15	complement(78921058..78949574)	13.87	-1.01	-2.01	5.27e-48	1.77e-46	9.32e-44
CEMIP	15	80779343..80951776	0.55	-1.41	-2.66	4.26e-10	3.2e-09	7.53e-06
CPEB1	15	complement(82543201..82648861)	2.23	-2.23	-4.69	5.45e-47	1.78e-45	9.64e-43
AP3B2	15	complement(82659281..82710112)	0.33	-1.64	-3.12	5.52e-12	4.82e-11	9.76e-08
HOMER2	15	complement(82836946..82986153)	2.72	-1.07	-2.1	2.64e-34	6.17e-33	4.67e-30
BNC1	15	complement(83255884..83284664)	0.05	-1.77	-3.41	0.01	0.03	1
ADAMTSL3	15	83654088..84039842	0.07	-2.9	-7.48	2.42e-05	0.000107	0.43
SLC28A1	15	84884654..84945798	0.07	-1.91	-3.77	0.00818	0.02	1
ISG20	15	88635670..88656483	185.39	-2.94	-7.65	0	0	0
HAPLN3	15	complement(88877294..88895597)	57.14	-2.35	-5.11	4.06e-239	1.94e-236	7.17e-235
RHCG	15	complement(89471398..89496589)	8.78	1.06	2.09	1.6e-27	2.97e-26	2.82e-23
KIF7	15	complement(89608789..89663086)	5.66	-1.41	-2.65	3.81e-48	1.29e-46	6.74e-44
ANPEP	15	complement(89784895..89815401)	44.15	-1.43	-2.7	2.26e-95	1.88e-93	3.99e-91
FES	15	90883695..90895776	5.15	3.59	12.07	9.74e-95	7.98e-93	1.72e-90
HBQ1	16	180459..181179	3.73	-1.04	-2.05	0.000197	0.000756	1
ARHGDIG	16	280450..283010	2.01	-1.69	-3.23	1.34e-08	8.78e-08	0.000237
SOX8	16	981770..986979	4	1.11	2.16	2.47e-14	2.49e-13	4.37e-10
SSTR5	16	1072747..1081454	2.5	1.31	2.48	2.74e-17	3.24e-16	4.85e-13
CACNA1H	16	1153106..1221771	23.03	1.56	2.95	1.05e-111	1.12e-109	1.85e-107
HS3ST6	16	complement(1911475..1918415)	2.31	-1.68	-3.2	6.96e-10	5.11e-09	1.23e-05
NHERF2	16	2025356..2039026	226.57	1.1	2.14	1.8e-60	8.19e-59	3.19e-56
PRSS22	16	complement(2852730..2858170)	0.11	2.79	6.92	0.00751	0.02	1
CLDN9	16	3012923..3014505	0.75	1.49	2.81	8.99e-05	0.000364	1
VASN	16	4371848..4383538	27.07	1.66	3.17	6.63e-91	5.03e-89	1.17e-86
SEC14L5	16	4958330..5019157	0.07	-1.09	-2.13	0.02	0.05	1
SOCS1	16	complement(11254417..11256204)	17	-2.01	-4.03	1.08e-76	6.76e-75	1.91e-72
XYLT1	16	complement(17101769..17470960)	0.29	-2.89	-7.41	1.18e-17	1.43e-16	2.09e-13
ANKS4B	16	21233699..21253850	0.41	2.56	5.89	9.25e-10	6.71e-09	1.64e-05
CRYM	16	complement(21238874..21303083)	1.78	1.48	2.79	3.43e-11	2.81e-10	6.07e-07
SBK1	16	28259246..28323849	4.44	-2.21	-4.63	1.66e-66	8.56e-65	2.93e-62
SPN	16	29662979..29670876	0.03	-3.73	-13.24	0.0059	0.02	1
QPRT	16	29663279..29698699	3.22	-6.06	-66.82	9.09e-38	2.36e-36	1.61e-33
SEZ6L2	16	complement(29871159..29899550)	71.39	1.06	2.09	3.1e-55	1.22e-53	5.48e-51
ASPHD1	16	29900375..29919864	19.33	1.67	3.19	6.91e-73	4.05e-71	1.22e-68
gene:ENSG00000261459	16	complement(30525923..30534852)	0.46	-7.41	-170.41	0.00205	0.00647	1
PYCARD	16	complement(31201486..31203450)	39.43	-1.73	-3.32	1.1e-81	7.48e-80	1.94e-77
ABCC11	16	complement(48165773..48247568)	0.08	-1.54	-2.92	0.00293	0.00891	1
NKD1	16	50548396..50649249	1.17	-1.18	-2.27	1.69e-26	3.06e-25	3e-22
NOD2	16	50693588..50733077	0.1	-1.31	-2.48	0.00534	0.02	1
SALL1	16	complement(51135982..51152334)	0.37	1.63	3.09	3.56e-08	2.24e-07	0.00063
TOX3	16	complement(52436417..52547802)	5.44	1.09	2.13	3.63e-27	6.69e-26	6.42e-23
MMP2	16	55389700..55506691	9.03	-2.79	-6.91	3.5e-124	4.26e-122	6.18e-120
LPCAT2	16	55509072..55586666	8.82	-1.4	-2.63	2.6e-45	8.21e-44	4.61e-41
CES1	16	complement(55802851..55833337)	20.37	5.95	61.98	1.01e-194	2.55e-192	1.78e-190
MT3	16	56589074..56591088	0.21	-2.53	-5.77	0.00545	0.02	1
NLRC5	16	56989485..57083531	80.96	-1.27	-2.41	3.41e-72	1.93e-70	6.04e-68
CCL22	16	57358783..57366189	0.33	-1.73	-3.31	9.71e-06	4.58e-05	0.17
CX3CL1	16	57372477..57385044	7.99	-5.66	-50.72	1.1e-232	4.97e-230	1.94e-228
DOK4	16	complement(57471922..57487327)	73.24	1.21	2.31	3.11e-71	1.73e-69	5.5e-67
ADGRG1	16	57610652..57665580	111.77	1.2	2.3	1.16e-72	6.73e-71	2.06e-68
CNGB1	16	complement(57882340..57971128)	0.21	-1.28	-2.43	0.000109	0.000435	1
CDH5	16	66366690..66404784	0.59	1.98	3.93	2.4e-14	2.42e-13	4.24e-10
BEAN1	16	66427295..66493529	2.79	-1.17	-2.24	2.52e-27	4.68e-26	4.46e-23
CDH16	16	complement(66908122..66918917)	4.61	2.25	4.76	1.3e-54	5.04e-53	2.3e-50
TRADD	16	complement(67154185..67159909)	85.81	-1.12	-2.17	2.76e-59	1.22e-57	4.88e-55
EXOC3L1	16	complement(67184379..67190185)	6.98	-2.51	-5.69	3.29e-70	1.8e-68	5.82e-66
LRRC36	16	67326798..67385204	0.18	1.25	2.38	0.00468	0.01	1
CTRL	16	complement(67927640..67932365)	4.97	-1.31	-2.49	5.57e-12	4.87e-11	9.85e-08
gene:ENSG00000261884	16	complement(67929614..67936017)	10.54	-1.13	-2.18	2.37e-13	2.27e-12	4.19e-09
PSMB10	16	complement(67934506..67936864)	283.99	-1.31	-2.47	2.7e-82	1.85e-80	4.77e-78
CDH1	16	68737292..68835537	141.89	-1.08	-2.11	6.16e-59	2.69e-57	1.09e-54
IL34	16	70579895..70660682	1.78	-2.77	-6.81	4.02e-21	5.74e-20	7.11e-17
CALB2	16	71358713..71390436	21.97	-1.62	-3.08	2.73e-58	1.16e-56	4.82e-54
CHST4	16	71525233..71538748	0.16	-3.1	-8.57	0.000103	0.000413	1
TAT	16	complement(71565660..71577092)	0.37	2	4.01	1.56e-07	9.14e-07	0.00277
PMFBP1	16	complement(72112157..72176878)	0.31	-1.26	-2.39	0.000242	0.000915	1
FA2H	16	complement(74712955..74774831)	145.81	1.12	2.17	3.26e-62	1.52e-60	5.76e-58
CHST6	16	complement(75472052..75495445)	0.41	-1.53	-2.89	1.84e-10	1.42e-09	3.25e-06
MAF	16	complement(79585843..79600737)	0.05	3.65	12.57	0.000365	0.00134	1
CRISPLD2	16	84819985..84920768	8.96	2.41	5.31	1.09e-106	1.06e-104	1.92e-102
IRF8	16	85899116..85922606	0.62	1.79	3.46	3.29e-12	2.93e-11	5.83e-08
FOXF1	16	86510527..86515422	0.13	-1.96	-3.9	0.000566	0.002	1
FOXC2	16	86566829..86569728	1.17	2.25	4.77	2.89e-17	3.41e-16	5.11e-13
FOXL1	16	86576368..86583478	1.67	1.53	2.89	7.44e-22	1.1e-20	1.32e-17
DOC2B	17	complement(142789..181650)	0.45	-1.89	-3.7	1.14e-12	1.05e-11	2.02e-08
RILP	17	complement(1646145..1649866)	31.88	-1.01	-2.01	5.25e-30	1.06e-28	9.29e-26
CCDC92B	17	complement(2720801..2749652)	0.23	-2.31	-4.95	3.14e-08	1.99e-07	0.000555
RAP1GAP2	17	2755705..3037741	12.79	1.03	2.04	7.21e-47	2.34e-45	1.28e-42
P2RX5	17	complement(3672199..3696240)	6.76	-1.05	-2.07	7.8e-18	9.54e-17	1.38e-13
ALOX15	17	complement(4630919..4642294)	0.08	1.77	3.4	0.01	0.04	1
ARRB2	17	4710596..4721499	164.94	1.14	2.21	6.48e-65	3.25e-63	1.15e-60
ZMYND15	17	4739833..4746119	5.92	-1.06	-2.09	2.09e-16	2.38e-15	3.69e-12
TM4SF5	17	4771884..4783213	0.84	1.61	3.05	0.00109	0.00365	1
NLRP1	17	complement(5499415..5619424)	0.05	1.59	3	0.00183	0.00586	1
gene:ENSG00000286190	17	complement(5499427..5501006)	1.9	-1.85	-3.6	1.05e-11	8.94e-11	1.85e-07
AIPL1	17	complement(6393693..6435199)	0.32	-3.4	-10.54	1.59e-11	1.34e-10	2.82e-07
PITPNM3	17	complement(6451263..6556555)	11.98	2.19	4.57	1.49e-138	2.15e-136	2.63e-134
SLC13A5	17	complement(6684719..6713377)	0.25	-2.72	-6.59	2.44e-07	1.39e-06	0.00432
XAF1	17	6755447..6775647	108.16	-1.39	-2.62	4.62e-96	3.93e-94	8.17e-92
FBXO39	17	6776215..6797101	0.09	-3.33	-10.06	0.00133	0.00439	1
YBX2	17	complement(7288263..7294639)	0.75	-1.77	-3.41	4.48e-06	2.2e-05	0.08
TNK1	17	7380534..7389774	3.1	1.01	2.01	4.11e-10	3.09e-09	7.26e-06
TNFSF12-TNFSF13	17	7549099..7561601	0.65	-2.61	-6.1	6.95e-05	0.000287	1
CD68	17	7579491..7582111	273.6	-1.03	-2.04	2.97e-53	1.12e-51	5.25e-49
HES7	17	complement(8120592..8124106)	2.14	-1.72	-3.31	1.54e-12	1.4e-11	2.72e-08
DNAH9	17	11598470..11969748	0.05	-2.53	-5.78	2.6e-06	1.31e-05	0.05
MYOCD	17	12665890..12768949	0.08	-4.83	-28.44	1.34e-06	6.98e-06	0.02
ARHGAP44	17	12789498..12991643	6.94	-3.11	-8.65	8.98e-159	1.56e-156	1.59e-154
HS3ST3A1	17	complement(13494032..13601929)	0.25	1.13	2.19	0.00142	0.00464	1
HS3ST3B1	17	14301081..14349404	2.42	1.11	2.17	2.42e-13	2.32e-12	4.29e-09
RASD1	17	complement(17494437..17496395)	0.94	-1.04	-2.06	0.00112	0.00376	1
KCNJ12	17	21376357..21419870	0.91	-1.7	-3.25	2.72e-17	3.22e-16	4.81e-13
KCNJ18	17	21692523..21704612	0.11	-3.26	-9.59	0.00216	0.00679	1
LGALS9	17	27629798..27649560	62.54	-1.13	-2.19	8.23e-61	3.77e-59	1.46e-56
NOS2	17	complement(27756766..27800529)	0.58	-4.28	-19.45	1.13e-24	1.88e-23	1.99e-20
SARM1	17	28364356..28404049	9.84	1.01	2.02	3.38e-46	1.08e-44	5.98e-42
VTN	17	complement(28367284..28373091)	276.79	2.24	4.71	1.88e-236	8.77e-234	3.33e-232
EVI2B	17	complement(31303770..31314105)	1.94	3.08	8.47	1.01e-22	1.55e-21	1.79e-18
RHBDL3	17	32265832..32324659	4.22	-1.52	-2.86	1.97e-43	5.93e-42	3.48e-39
MYO1D	17	complement(32492522..32877177)	3.67	2.32	4.98	7.87e-69	4.22e-67	1.39e-64
ASIC2	17	complement(33013087..34174964)	0.26	1.13	2.19	0.000678	0.00236	1
SLFN12L	17	complement(35464249..35537678)	0.1	-2.59	-6.03	1.81e-10	1.41e-09	3.2e-06
RASL10B	17	35731639..35743521	0.29	-1.8	-3.48	1.71e-05	7.78e-05	0.3
MMP28	17	complement(35756249..35795707)	9.7	2.72	6.57	1.94e-119	2.23e-117	3.44e-115
CCL5	17	complement(35871491..35880793)	17.09	-5.08	-33.74	5.65e-123	6.62e-121	9.99e-119
GSDMB	17	complement(39904595..39919854)	6.67	-1.68	-3.2	4.74e-21	6.76e-20	8.39e-17
TNS4	17	complement(40475828..40501623)	250.37	2.65	6.27	0	0	0
KRT222	17	complement(40654665..40665181)	0.26	1.14	2.2	0.00508	0.01	1
KRT20	17	complement(40875889..40885242)	1.89	1.86	3.62	5.22e-13	4.9e-12	9.24e-09
KRT23	17	complement(40922700..40937646)	0.16	3.07	8.42	7.16e-05	0.000295	1
KRTAP3-1	17	complement(41008521..41019324)	0.83	1.39	2.62	0.00512	0.01	1
KRTAP1-5	17	complement(41026026..41027208)	0.23	3.26	9.56	0.00155	0.00503	1
KRT15	17	complement(41513745..41522529)	3.02	1.03	2.04	2.18e-16	2.48e-15	3.85e-12
KRT17	17	complement(41619442..41624842)	0.27	1.36	2.57	0.00469	0.01	1
CNP	17	41966763..41977740	335.64	-1.17	-2.25	7.04e-49	2.44e-47	1.25e-44
DHX58	17	complement(42101404..42112714)	31.33	-3.3	-9.82	8.34e-286	5.9e-283	1.47e-281
IFI35	17	43006740..43014456	805.06	-1.37	-2.59	6.56e-95	5.4e-93	1.16e-90
ITGA2B	17	complement(44372180..44389649)	0.87	-2.4	-5.28	2.39e-15	2.57e-14	4.23e-11
ADAM11	17	44758988..44781846	2.55	-1.08	-2.11	6.83e-13	6.35e-12	1.21e-08
SPATA32	17	complement(45254393..45262094)	1.38	-1.24	-2.36	3.32e-07	1.87e-06	0.00587
MAP3K14	17	complement(45263119..45317029)	234.71	-1.32	-2.5	1.58e-68	8.37e-67	2.79e-64
RPRML	17	complement(46978156..46979253)	0.41	-1.24	-2.35	0.01	0.04	1
gene:ENSG00000259753	17	47253897..47344292	0.09	-5.88	-58.98	0.02	0.05	1
HOXB5	17	complement(48591257..48593779)	23.71	1.17	2.24	1.12e-20	1.58e-19	1.98e-16
B4GALNT2	17	49132460..49176840	0.43	-1.09	-2.13	3.1e-07	1.75e-06	0.00549
NXPH3	17	49575871..49583827	0.16	-1.47	-2.76	0.00136	0.00447	1
DLX4	17	49968588..49974959	2.82	-1.23	-2.35	2.57e-14	2.59e-13	4.54e-10
TSPOAP1	17	complement(58301228..58328795)	0.18	2.79	6.93	4.92e-09	3.36e-08	8.7e-05
SEPTIN4	17	complement(58520250..58544368)	2.25	-2.9	-7.45	1.44e-48	4.95e-47	2.55e-44
MRC2	17	62627670..62693597	58.8	-1.4	-2.63	5.01e-95	4.16e-93	8.86e-91
gene:ENSG00000288894	17	63550603..63608347	0.61	-2.99	-7.96	2.95e-06	1.48e-05	0.05
PRR29	17	63998351..64004305	1.65	-1.17	-2.24	6.09e-11	4.89e-10	1.08e-06
APOH	17	complement(66212033..66256525)	44.79	1.87	3.66	4.32e-96	3.69e-94	7.64e-92
CACNG5	17	66835117..66894751	0.03	2.63	6.17	0.00158	0.00509	1
ABCA8	17	complement(68867289..68955392)	2.14	2.08	4.21	3.46e-27	6.39e-26	6.11e-23
ABCA10	17	complement(69147214..69244846)	0.29	1.48	2.8	4.44e-07	2.46e-06	0.00784
KCNJ16	17	70053429..70135608	1.42	1.81	3.5	3.12e-21	4.49e-20	5.51e-17
SSTR2	17	73165010..73176633	0.68	-2.47	-5.54	5.23e-28	9.91e-27	9.25e-24
SDK2	17	complement(73334384..73644445)	0.55	-2.03	-4.08	3.11e-26	5.53e-25	5.5e-22
RAB37	17	74670578..74747335	7.23	2.04	4.11	1.05e-64	5.26e-63	1.86e-60
MYO15B	17	75587800..75626849	65.55	1.09	2.13	1.42e-45	4.49e-44	2.51e-41
RHBDF2	17	complement(76470891..76501790)	72.34	-1.28	-2.43	2.65e-80	1.76e-78	4.69e-76
CYGB	17	complement(76527356..76551175)	0.8	-1.54	-2.9	5.15e-07	2.83e-06	0.0091
ST6GALNAC1	17	complement(76624761..76643786)	2.25	2.52	5.75	2.83e-34	6.58e-33	5e-30
TMC8	17	78130770..78142968	1.44	-1.36	-2.56	3.95e-14	3.94e-13	6.99e-10
RNF213	17	80260852..80398794	670.95	-2.19	-4.57	8.09e-38	2.1e-36	1.43e-33
NPTX1	17	complement(80466834..80477843)	8.98	-2.72	-6.58	1.2e-168	2.31e-166	2.13e-164
gene:ENSG00000262660	17	81703371..81720539	1.73	-1.21	-2.32	0.000261	0.00098	1
NOTUM	17	complement(81952507..81961840)	0.55	-1.26	-2.4	0.000236	0.000896	1
SLC16A3	17	82217934..82261129	51.78	1.41	2.67	8.22e-96	6.96e-94	1.45e-91
CD7	17	complement(82314868..82317608)	0.07	-5.45	-43.69	0.02	0.05	1
SECTM1	17	complement(82321024..82334074)	4.97	-4.87	-29.3	1.37e-80	9.17e-79	2.42e-76
METRNL	17	83079609..83095122	5.78	1.51	2.84	9.32e-30	1.88e-28	1.65e-25
MYOM1	18	complement(3066807..3219968)	0.25	-1.02	-2.03	0.00126	0.00418	1
LAMA1	18	complement(6941742..7117797)	0.04	-2.68	-6.42	0.000111	0.000443	1
GNAL	18	11689264..11885685	9.48	-1.74	-3.33	3.32e-105	3.19e-103	5.87e-101
LDLRAD4	18	13217498..13652755	0.68	-1.88	-3.67	2.25e-29	4.47e-28	3.98e-25
GATA6	18	22169589..22202528	13.93	1.18	2.26	3.53e-40	9.83e-39	6.24e-36
ANKRD29	18	complement(23598926..23662911)	2.22	-1.51	-2.85	1.21e-17	1.46e-16	2.14e-13
CDH2	18	complement(27932879..28177946)	66.42	2.75	6.75	0	0	0
TTR	18	31557009..31598833	0.58	2.63	6.19	9.3e-06	4.4e-05	0.16
RNF125	18	32018825..32073219	0.65	1.02	2.03	2.38e-06	1.2e-05	0.04
DTNA	18	34493291..34891844	0.02	1.77	3.4	0.02	0.04	1
GALNT1	18	35581117..35711834	276.58	1.11	2.16	3.11e-57	1.29e-55	5.51e-53
SLC14A1	18	45687025..45752520	0.39	2.22	4.66	4.29e-11	3.49e-10	7.59e-07
SIGLEC15	18	45825675..45844094	0.31	4.64	24.94	4.17e-08	2.61e-07	0.000738
ZBTB7C	18	complement(48026672..48410752)	0.19	-1.33	-2.52	5.52e-05	0.000232	0.98
LIPG	18	49560699..49599185	1.34	-2.16	-4.46	4.71e-45	1.47e-43	8.33e-41
MAPK4	18	50560087..50731826	0.07	3.24	9.44	3.28e-05	0.000143	0.58
CCDC68	18	complement(54901509..54959461)	18.18	1.38	2.59	8.69e-37	2.19e-35	1.54e-32
ATP8B1	18	complement(57646426..57803315)	30.13	1.04	2.05	1e-51	3.7e-50	1.77e-47
MALT1	18	58671465..58754477	56.37	-1.07	-2.1	6.5e-58	2.75e-56	1.15e-53
RNF152	18	complement(61808067..61894247)	0.04	-1.44	-2.71	0.02	0.04	1
BCL2	18	complement(63123346..63320128)	1.97	1.3	2.46	1.09e-37	2.83e-36	1.93e-33
SERPINB12	18	63542369..63569329	0.04	3.24	9.42	0.02	0.04	1
SERPINB4	18	complement(63637259..63644256)	0.78	1.8	3.48	2.71e-06	1.37e-05	0.05
SERPINB11	18	63647579..63726432	0.12	4.27	19.24	0.00121	0.00403	1
SERPINB3	18	complement(63655197..63661893)	0.33	2.36	5.15	5.28e-05	0.000222	0.93
SERPINB7	18	63752935..63805376	1.62	1.45	2.74	4.26e-12	3.76e-11	7.53e-08
CDH7	18	65750252..65890337	0.2	1.7	3.25	6.48e-09	4.37e-08	0.000115
CDH19	18	complement(66501083..66604138)	0.04	3.31	9.94	0.0016	0.00516	1
DSEL	18	complement(67506587..67516720)	2.59	1.2	2.29	1.83e-30	3.82e-29	3.24e-26
CBLN2	18	complement(72536680..72638521)	3.08	-1.03	-2.04	4.94e-11	4e-10	8.73e-07
ZNF516	18	complement(76357682..76495242)	1.45	3.53	11.57	2.78e-65	1.41e-63	4.91e-61
ATP9B	18	79069285..79378287	17.26	1.11	2.16	5.83e-57	2.39e-55	1.03e-52
C2CD4C	19	complement(405445..409147)	1.01	-1.1	-2.14	1.93e-06	9.89e-06	0.03
FSTL3	19	676392..683392	315.9	1.28	2.43	6.23e-83	4.3e-81	1.1e-78
PLPPR3	19	complement(812488..821955)	1.66	-1.18	-2.26	7.39e-08	4.49e-07	0.00131
CFD	19	859453..867884	153.68	2.07	4.19	1.28e-195	3.28e-193	2.27e-191
GIPC3	19	3585478..3593541	0.15	-2.31	-4.96	0.00017	0.000658	1
ZFR2	19	complement(3804024..3869038)	0.06	-4.67	-25.42	0.00034	0.00125	1
LRG1	19	complement(4536402..4540036)	1.05	1.45	2.74	1.27e-07	7.52e-07	0.00225
CRB3	19	6463777..6467221	7.62	1.9	3.72	3.57e-28	6.81e-27	6.32e-24
DENND1C	19	complement(6467207..6482557)	1.25	1.29	2.45	1.72e-09	1.22e-08	3.04e-05
C3	19	complement(6677704..6730562)	247.24	1.22	2.34	2.32e-76	1.44e-74	4.11e-72
ADGRE1	19	6887566..6940459	57.44	-1.98	-3.96	1.12e-174	2.27e-172	1.98e-170
PRR36	19	complement(7868719..7874390)	1.2	-1.04	-2.06	4.81e-10	3.59e-09	8.51e-06
ZNF177	19	9363013..9382617	0.33	-1.41	-2.65	0.00051	0.00182	1
ZNF426	19	complement(9523223..9538645)	0.89	3.46	11.01	5.48e-44	1.67e-42	9.68e-40
OLFM2	19	complement(9853718..9936515)	6.93	-1.73	-3.31	2.3e-36	5.73e-35	4.07e-32
COL5A3	19	complement(9959561..10010504)	1.13	1.41	2.65	1.71e-17	2.05e-16	3.02e-13
SHFL	19	10086122..10093252	150.89	-1.08	-2.11	3.5e-54	1.34e-52	6.2e-50
S1PR2	19	complement(10221433..10231331)	7.66	-1.92	-3.77	5.98e-80	3.93e-78	1.06e-75
ICAM1	19	10271093..10286615	2.8	3.31	9.94	6.18e-51	2.24e-49	1.09e-46
ICAM5	19	10289952..10296778	0.24	1.02	2.03	0.01	0.03	1
S1PR5	19	complement(10512742..10517931)	1.6	-1.47	-2.77	4.18e-13	3.93e-12	7.39e-09
ACP5	19	complement(11574653..11579993)	1.74	2.76	6.77	6.57e-38	1.72e-36	1.16e-33
ZNF700	19	11925068..11950773	3.13	-11.27	-2470.67	9.01e-07	4.8e-06	0.02
ZNF625-ZNF20	19	complement(12132117..12156731)	0.1	2.37	5.19	0.00318	0.00963	1
ZNF136	19	12163064..12189871	3.57	-1.25	-2.38	3.12e-22	4.7e-21	5.52e-18
ZNF44	19	complement(12224686..12294883)	0.58	-5.47	-44.22	1.61e-34	3.78e-33	2.85e-30
ZNF799	19	complement(12390016..12401271)	3.56	-1.2	-2.31	1.22e-14	1.26e-13	2.15e-10
ZNF443	19	complement(12429706..12441021)	3.72	-1.28	-2.43	9.84e-16	1.08e-14	1.74e-11
PRDX2	19	complement(12796820..12801800)	8.76	2.92	7.57	1.19e-51	4.37e-50	2.1e-47
DAND5	19	12965159..12974760	0.27	1.55	2.93	0.00814	0.02	1
LYL1	19	complement(13099033..13103161)	0.34	-4.09	-17.07	1.5e-06	7.78e-06	0.03
CACNA1A	19	complement(13206442..13633025)	0.18	-3.19	-9.11	1.53e-13	1.49e-12	2.71e-09
ADGRE2	19	complement(14732392..14778560)	0.61	-1.32	-2.49	2.92e-10	2.23e-09	5.16e-06
CYP4F12	19	15673018..15697174	10.04	1.01	2.01	1.94e-26	3.48e-25	3.43e-22
HSH2D	19	16134028..16158575	14.76	-1.24	-2.37	3.9e-39	1.05e-37	6.9e-35
KLF2	19	16324826..16328685	26.39	2.07	4.19	3.07e-137	4.34e-135	5.43e-133
CCDC194	19	complement(17387196..17394196)	0.56	-2.23	-4.68	6.89e-12	5.99e-11	1.22e-07
BST2	19	complement(17402939..17405630)	193.91	-1.64	-3.13	6.59e-124	7.98e-122	1.16e-119
B3GNT3	19	17794828..17813576	34.71	1.49	2.81	7.81e-93	6.16e-91	1.38e-88
KCNN1	19	17951293..18000085	0.33	-1.9	-3.74	3.18e-07	1.79e-06	0.00562
IL12RB1	19	complement(18058995..18098944)	0.12	-2.17	-4.49	0.000277	0.00104	1
gene:ENSG00000268173	19	18153158..18178117	8.86	-1.82	-3.54	5.74e-32	1.25e-30	1.01e-27
IFI30	19	18173162..18178117	201.84	-2.14	-4.4	2.36e-204	7.31e-202	4.17e-200
GDF15	19	18374731..18389176	129.96	-1.33	-2.52	3.4e-85	2.45e-83	6.02e-81
CRLF1	19	complement(18572220..18607741)	0.54	-1.74	-3.35	1.5e-05	6.91e-05	0.27
TMEM59L	19	18607430..18621039	5.04	-1.15	-2.21	4.02e-11	3.28e-10	7.11e-07
ZNF85	19	20923222..20950697	0.2	-1.79	-3.47	0.000279	0.00104	1
ZNF738	19	21358930..21388582	0.23	-1.35	-2.55	8.66e-06	4.12e-05	0.15
ZNF724	19	complement(23221599..23250394)	4.75	-1.02	-2.03	2.75e-17	3.25e-16	4.87e-13
gene:ENSG00000283201	19	complement(23222755..23274221)	1.75	-1.38	-2.61	1.47e-08	9.57e-08	0.000259
ZNF91	19	complement(23304991..23395471)	1.14	-2.16	-4.47	1.4e-30	2.93e-29	2.47e-26
ZNF726	19	23914876..23945159	0.82	-3.6	-12.15	4.26e-34	9.86e-33	7.53e-30
CD22	19	35319261..35347361	4.86	1.02	2.03	2.4e-17	2.85e-16	4.24e-13
DMKN	19	complement(35497220..35513658)	7.27	-2.01	-4.02	1.65e-80	1.1e-78	2.92e-76
GAPDHS	19	35533455..35545319	0.43	1.04	2.06	0.02	0.05	1
UPK1A	19	35666517..35678481	0.74	-1.97	-3.9	7.75e-07	4.18e-06	0.01
IGFLR1	19	complement(35738801..35742453)	32.8	-1.12	-2.17	3.37e-48	1.15e-46	5.96e-44
gene:ENSG00000188223	19	35745678..35754519	2.24	-1.16	-2.24	0.000558	0.00198	1
PRODH2	19	complement(35799988..35813299)	1.14	2.47	5.52	1.62e-11	1.36e-10	2.86e-07
KIRREL2	19	35855861..35867136	1.08	-1.88	-3.68	1.43e-14	1.47e-13	2.52e-10
ZNF260	19	complement(36510687..36528271)	21.73	-1.03	-2.04	1.8e-46	5.78e-45	3.18e-42
ZNF382	19	36604817..36634114	0.03	-1.89	-3.72	0.00678	0.02	1
ZNF850	19	complement(36714383..36772825)	0.58	-1.59	-3.01	5.6e-14	5.56e-13	9.91e-10
KCNK6	19	38319845..38332076	11.57	1.48	2.8	2.84e-70	1.56e-68	5.03e-66
LGALS4	19	complement(38801671..38812945)	0.76	1.47	2.77	0.000114	0.000455	1
RINL	19	complement(38867830..38878275)	4.81	1.18	2.27	1.5e-22	2.29e-21	2.65e-18
FBXO27	19	complement(38990714..39032785)	4.81	-1.38	-2.61	2.48e-20	3.42e-19	4.39e-16
IFNL3	19	complement(39243455..39245250)	0.42	-2.4	-5.3	0.00046	0.00165	1
IFNL2	19	39268396..39270188	0.38	-2.96	-7.79	0.000221	0.000843	1
IFNL1	19	39296407..39298673	0.3	-2.31	-4.97	0.00797	0.02	1
FCGBP	19	complement(39863323..39934626)	38.76	2.45	5.46	8.98e-82	6.13e-80	1.59e-77
CEACAM7	19	complement(41673303..41706976)	2.96	1.58	2.99	1.64e-22	2.5e-21	2.9e-18
CEACAM5	19	41708585..41730433	13.08	4.95	30.9	1.31e-225	5.26e-223	2.32e-221
gene:ENSG00000267881	19	41708657..41756737	1.7	6.8	111.31	0.00555	0.02	1
CEACAM6	19	41750977..41772211	1165.01	7.43	172.89	0	0	0
CEACAM3	19	41796587..41811554	0.09	3.33	10.08	0.01	0.03	1
ATP1A3	19	complement(41966582..41997497)	3.37	-1.13	-2.19	7.31e-20	9.82e-19	1.29e-15
TMEM145	19	42313309..42325064	5.12	-1.14	-2.2	6.3e-21	8.94e-20	1.11e-16
CEACAM1	19	complement(42507304..42561234)	102.15	-2.1	-4.27	1.24e-207	3.98e-205	2.19e-203
LYPD5	19	complement(43785874..43827206)	3.6	-4.18	-18.18	8.4e-69	4.47e-67	1.49e-64
CEACAM16	19	44699151..44710718	0.12	-2.15	-4.43	0.02	0.05	1
APOC1	19	44914247..44919349	7.51	-2.46	-5.49	1.05e-39	2.89e-38	1.86e-35
FOSB	19	45467995..45475179	0.35	1.39	2.62	7.93e-06	3.79e-05	0.14
GIPR	19	45668221..45683722	1.22	2.05	4.14	2.06e-17	2.46e-16	3.65e-13
NOVA2	19	complement(45933734..45974044)	0.2	-1.57	-2.96	2.36e-06	1.19e-05	0.04
IGFL2	19	46143106..46161298	1.13	2.46	5.49	3.9e-08	2.44e-07	0.00069
PTGIR	19	complement(46620468..46625089)	0.29	-3.02	-8.11	4.67e-07	2.57e-06	0.00825
PRKD2	19	complement(46674275..46717127)	215.66	-1.31	-2.49	5.51e-87	4.08e-85	9.75e-83
BBC3	19	complement(47220822..47232766)	38.63	-1.2	-2.3	1.44e-52	5.36e-51	2.54e-48
SULT2B1	19	48552172..48599425	7.72	-2.01	-4.02	6.33e-34	1.45e-32	1.12e-29
CA11	19	complement(48637946..48646187)	13.13	-1.01	-2.02	4.22e-24	6.9e-23	7.46e-20
PLEKHA4	19	complement(48837092..48868617)	55.91	-3.78	-13.78	0	0	0
SLC6A16	19	complement(49289638..49325215)	0.87	-1.61	-3.05	5.1e-10	3.8e-09	9.03e-06
GFY	19	49423749..49428987	0.09	2.87	7.3	0.00668	0.02	1
FLT3LG	19	49474207..49486231	9.7	-1.14	-2.21	3.94e-34	9.16e-33	6.98e-30
IL4I1	19	complement(49889654..49929539)	16.41	-2.57	-5.95	2.16e-131	2.93e-129	3.81e-127
MYH14	19	50188186..50310542	13.26	-2.26	-4.78	2.73e-185	5.96e-183	4.83e-181
KCNC3	19	complement(50311937..50333515)	1.16	-1.04	-2.06	3.56e-10	2.7e-09	6.3e-06
LRRC4B	19	complement(50516892..50568435)	0.86	-1.89	-3.72	3.78e-12	3.35e-11	6.69e-08
SYT3	19	complement(50621307..50639881)	1.23	-1.25	-2.37	4.04e-09	2.78e-08	7.15e-05
CD33	19	51225064..51243860	0.08	1.98	3.95	0.02	0.04	1
ZNF836	19	complement(52153864..52171643)	0.44	-1.13	-2.19	0.000146	0.000572	1
ZNF808	19	52527652..52564464	0.08	1.94	3.82	0.00152	0.00493	1
ZNF28	19	complement(52797408..52857600)	1.64	4.04	16.46	1.75e-58	7.52e-57	3.09e-54
ZNF468	19	complement(52838010..52857649)	1.49	6.48	89.13	3.11e-32	6.83e-31	5.49e-28
ZNF816	19	complement(52949379..52962911)	0.16	-4.39	-20.89	1.06e-05	4.97e-05	0.19
ZNF813	19	53467733..53496255	0.6	-1.24	-2.36	6.09e-07	3.3e-06	0.01
CACNG7	19	53909278..53943950	6.75	-3.58	-11.97	4.14e-103	3.81e-101	7.32e-99
CACNG6	19	53991637..54012666	89.54	-1.22	-2.32	8.16e-59	3.54e-57	1.44e-54
TNNT1	19	complement(55132698..55149206)	51.75	-1.16	-2.24	9.02e-60	4.02e-58	1.6e-55
SYT5	19	complement(55171196..55180289)	1.06	2.25	4.75	4.63e-25	7.86e-24	8.19e-21
PTPRH	19	complement(55181247..55209506)	6.23	1.26	2.4	2.98e-32	6.55e-31	5.27e-28
IL11	19	complement(55364382..55370463)	45.08	1.69	3.23	2.58e-92	2.02e-90	4.56e-88
SBK2	19	complement(55528611..55537133)	2.69	-2.58	-6	4.07e-32	8.89e-31	7.19e-28
ZNF256	19	complement(57940833..57947706)	1.89	-1.27	-2.41	2.04e-09	1.44e-08	3.6e-05
gene:ENSG00000270299	20	complement(646626..675800)	0.1	-6.08	-67.88	0.01	0.03	1
SLC52A3	20	complement(760080..776015)	2.05	3.4	10.56	4.62e-57	1.89e-55	8.17e-53
SIRPB2	20	complement(1470741..1491587)	0.18	-1.79	-3.46	0.000142	0.000559	1
gene:ENSG00000286022	20	2207328..2341059	0.42	1.29	2.45	0.000426	0.00154	1
TMEM239	20	2816302..2820284	0.14	-1.9	-3.74	0.00215	0.00674	1
LZTS3	20	complement(3162617..3173549)	6.6	1.13	2.19	1.86e-34	4.35e-33	3.29e-30
ADRA1D	20	complement(4220630..4249287)	5.94	1.28	2.43	6.65e-28	1.25e-26	1.18e-23
GPCPD1	20	complement(5544439..5611006)	19.46	1.07	2.1	9.65e-38	2.5e-36	1.71e-33
LRRN4	20	complement(6040546..6054060)	0.12	-1.65	-3.15	0.00313	0.00949	1
BMP2	20	6767686..6780246	8.86	5.73	53.01	8.63e-145	1.33e-142	1.53e-140
SNAP25	20	10172395..10308258	9.01	1.17	2.25	4.84e-36	1.19e-34	8.56e-32
SPTLC3	20	13008972..13169103	1.02	-1.37	-2.59	3.36e-16	3.79e-15	5.95e-12
MACROD2	20	13995369..16053197	0.93	-1.52	-2.87	2.02e-14	2.05e-13	3.57e-10
OVOL2	20	complement(17956979..18059188)	0.32	3.65	12.51	5.36e-05	0.000226	0.95
NKX2-2	20	complement(21511017..21514064)	0.16	-6.29	-78.09	0.00722	0.02	1
THBD	20	complement(23045633..23049672)	111.12	-1.25	-2.38	2.47e-77	1.55e-75	4.36e-73
CST1	20	complement(23747562..23751268)	5.07	-1.02	-2.03	1.05e-07	6.29e-07	0.00186
CST2	20	complement(23823769..23826729)	1.52	-2.53	-5.79	8.6e-08	5.17e-07	0.00152
DUSP15	20	complement(31847637..31870664)	0.56	-1.85	-3.6	6.94e-08	4.23e-07	0.00123
BPIFB1	20	33273480..33309871	14.33	2.7	6.51	3.7e-123	4.36e-121	6.54e-119
TP53INP2	20	34704339..34713439	8.07	1.05	2.08	3.49e-28	6.65e-27	6.16e-24
MYL9	20	36541497..36551447	1.81	-2.28	-4.85	1.03e-21	1.51e-20	1.82e-17
TGIF2	20	36573488..36593950	14.28	-1.29	-2.44	3.94e-57	1.62e-55	6.97e-53
SAMHD1	20	complement(36890229..36951893)	177.77	-1.44	-2.72	4.9e-105	4.68e-103	8.66e-101
PPP1R16B	20	38805697..38923024	0.88	-2.17	-4.5	7.81e-28	1.47e-26	1.38e-23
EMILIN3	20	complement(41359962..41366818)	0.45	-2.09	-4.26	7.75e-08	4.69e-07	0.00137
SGK2	20	43558968..43588237	8.05	1.07	2.1	8.86e-30	1.79e-28	1.57e-25
TOX2	20	43914852..44069616	12.05	1.02	2.02	5.28e-29	1.04e-27	9.33e-25
JPH2	20	complement(44106590..44187188)	1.52	-1.39	-2.63	1.79e-24	2.97e-23	3.17e-20
HNF4A	20	44355699..44432845	8	1.32	2.5	4.95e-64	2.46e-62	8.76e-60
CCN5	20	44714844..44728509	44.08	-1.2	-2.3	2.89e-56	1.16e-54	5.11e-52
KCNK15	20	44745865..44752313	1.49	-1.42	-2.67	2.92e-10	2.23e-09	5.17e-06
RIMS4	20	complement(44751808..44810546)	1.91	-2.79	-6.9	7.77e-43	2.31e-41	1.37e-38
PI3	20	45174902..45176544	8.42	1.84	3.58	6.19e-14	6.11e-13	1.1e-09
SLPI	20	complement(45252239..45254564)	100.51	1.13	2.2	1.75e-48	5.98e-47	3.09e-44
MMP9	20	46008908..46016561	1.54	-2.27	-4.84	1.93e-17	2.31e-16	3.41e-13
CD40	20	46118271..46129863	12.77	-3.47	-11.1	4.98e-161	8.8e-159	8.8e-157
CDH22	20	complement(46173739..46308498)	0.07	-1.89	-3.72	0.00474	0.01	1
PREX1	20	complement(48624252..48827999)	19.54	1.35	2.54	1.51e-73	9.02e-72	2.68e-69
RNF114	20	49936336..49953885	196.23	-1.22	-2.32	9.28e-74	5.6e-72	1.64e-69
KCNG1	20	complement(51003656..51023107)	3.23	-2.08	-4.24	5.59e-34	1.29e-32	9.88e-30
CYP24A1	20	complement(54153446..54173986)	399.56	-1.52	-2.87	4.82e-85	3.45e-83	8.52e-81
BMP7	20	complement(57168753..57266641)	0.22	-3.42	-10.67	1.3e-08	8.52e-08	0.00023
PCK1	20	57561080..57568121	0.07	1.98	3.96	0.00464	0.01	1
ZBP1	20	complement(57603846..57620576)	6.17	-3.56	-11.78	1.3e-84	9.27e-83	2.31e-80
CDH4	20	61252261..61940617	9.81	-2.36	-5.14	3.92e-173	7.88e-171	6.93e-169
GATA5	20	complement(62463497..62475995)	1.2	-4.17	-18.02	2.98e-22	4.5e-21	5.28e-18
FNDC11	20	63547891..63556695	0.24	-1.15	-2.21	0.00243	0.00754	1
HELZ2	20	complement(63558086..63574239)	315.43	-1.1	-2.15	1.84e-26	3.31e-25	3.26e-22
MYT1	20	64102394..64242253	0.06	-1.45	-2.73	0.00989	0.03	1
RBM11	21	14216130..14228372	0.1	-2.95	-7.7	0.00572	0.02	1
KCNE1	21	complement(34446688..34512214)	0.11	3.45	10.94	6.6e-05	0.000274	1
CLDN14	21	complement(36460621..36576569)	0.42	-1.63	-3.1	6.32e-05	0.000263	1
RIPPLY3	21	37006150..37019662	1.73	-4.31	-19.83	9.56e-26	1.67e-24	1.69e-21
KCNJ15	21	38155549..38307357	0.05	1.71	3.28	0.00107	0.00361	1
MX2	21	41361999..41409393	111.67	-2.06	-4.16	9.03e-203	2.58e-200	1.6e-198
MX1	21	41420020..41470071	804.04	-1.48	-2.78	2.03e-40	5.72e-39	3.6e-36
TMPRSS3	21	complement(42371887..42396091)	0.92	-5.4	-42.21	6.02e-18	7.42e-17	1.07e-13
UBASH3A	21	42403447..42447684	0.08	-1.89	-3.72	0.01	0.03	1
ADARB1	21	45073853..45226560	5.03	1.05	2.08	4.51e-31	9.54e-30	7.97e-27
PCBP3	21	45643694..45942454	0.37	-3.37	-10.31	9.37e-09	6.23e-08	0.000166
COL6A2	21	46098112..46132848	32.75	-1.41	-2.65	3.56e-79	2.31e-77	6.3e-75
BCL2L13	22	17628855..17730855	79.66	-1.06	-2.09	3.35e-57	1.39e-55	5.92e-53
USP18	22	18150118..18177397	409.57	-1.18	-2.26	3.44e-70	1.87e-68	6.08e-66
PRODH	22	complement(18912777..18936553)	10.71	1.2	2.3	1.79e-27	3.32e-26	3.17e-23
CLTCL1	22	complement(19179473..19291719)	18.77	-1.13	-2.19	3.93e-52	1.46e-50	6.96e-48
TBX1	22	19756703..19783593	2.86	-1.67	-3.18	1.61e-20	2.25e-19	2.85e-16
ARVCF	22	complement(19969896..20016823)	2.03	1.07	2.1	6.82e-10	5.01e-09	1.21e-05
CCDC188	22	complement(20148416..20151055)	0.17	2	4	0.01	0.03	1
TUBA3FP	22	complement(21008193..21014292)	0.99	-1	-2	0.000245	0.000927	1
P2RX6	22	21009808..21028013	1.48	1.35	2.55	4.71e-09	3.23e-08	8.34e-05
LRRC74B	22	21045946..21064168	0.13	-3.75	-13.42	1.57e-05	7.2e-05	0.28
RSPH14	22	complement(23059415..23145021)	0.66	-1.77	-3.41	3.16e-06	1.58e-05	0.06
DERL3	22	complement(23834503..23839128)	0.47	-1.59	-3	2.09e-06	1.07e-05	0.04
GSTT2B	22	complement(23957414..23961195)	0.35	-6.54	-93.23	0.00551	0.02	1
MYO18B	22	25742144..26031045	0.06	2.19	4.57	7.29e-05	0.0003	1
ASPHD2	22	26429260..26445015	7.24	-1.74	-3.34	2.98e-67	1.54e-65	5.26e-63
MN1	22	complement(27748277..27801756)	4.94	1.53	2.88	1.6e-51	5.88e-50	2.83e-47
EMID1	22	29205896..29259597	0.58	-1.11	-2.15	0.000691	0.0024	1
NEFH	22	29480218..29491390	0.37	-3.03	-8.15	1.1e-11	9.35e-11	1.94e-07
GAL3ST1	22	complement(30554635..30574665)	33.51	1.35	2.54	3.04e-78	1.94e-76	5.38e-74
SMTN	22	31064105..31104757	40.43	1.22	2.33	5.86e-60	2.63e-58	1.04e-55
SLC5A1	22	32043261..32113029	0.37	-1.65	-3.13	1.98e-07	1.15e-06	0.00351
RFPL2	22	complement(32190435..32205073)	0.31	-1.58	-2.98	0.000263	0.000986	1
APOL6	22	35648446..35668404	212.61	-1.06	-2.09	4.41e-27	8.12e-26	7.81e-23
APOL3	22	complement(36140329..36166177)	12.53	-2.98	-7.88	3.46e-211	1.2e-208	6.12e-207
APOL4	22	complement(36189124..36204840)	0.56	-7.32	-159.87	5.62e-09	3.82e-08	9.95e-05
APOL2	22	complement(36226209..36239954)	193.49	-1.23	-2.35	5.03e-76	3.11e-74	8.89e-72
APOL1	22	36253071..36267530	166.04	-1.5	-2.83	8.05e-111	8.43e-109	1.42e-106
RAC2	22	complement(37225270..37259594)	0.29	1.17	2.26	0.01	0.04	1
SH3BP1	22	37634654..37656117	8.21	-1.66	-3.16	9.38e-54	3.56e-52	1.66e-49
gene:ENSG00000285304	22	37639693..37666932	1.14	-1.86	-3.63	3.28e-11	2.69e-10	5.81e-07
APOBEC3D	22	39021113..39033277	0.63	-1.21	-2.32	0.000682	0.00237	1
APOBEC3F	22	39040604..39055972	45.58	-2.11	-4.33	7.36e-198	2e-195	1.3e-193
APOBEC3G	22	39077067..39087743	2.09	-5.83	-56.8	1.02e-18	1.3e-17	1.81e-14
APOBEC3H	22	39097224..39104067	0.28	-1.66	-3.17	0.00854	0.02	1
MGAT3	22	39457012..39492194	0.23	-4.11	-17.3	3.17e-12	2.82e-11	5.61e-08
CACNA1I	22	39570753..39689735	1.49	-1.13	-2.19	5.94e-19	7.65e-18	1.05e-14
CSDC2	22	41561010..41577741	0.13	1.63	3.1	0.00971	0.03	1
gene:ENSG00000289517	22	complement(42583836..42627688)	0.73	1.59	3	2.62e-07	1.49e-06	0.00464
BIK	22	43110750..43129712	1.9	1.06	2.09	0.000391	0.00142	1
PRR5	22	44668547..44737681	25.05	-1.36	-2.56	2.24e-58	9.56e-57	3.97e-54
PRR5-ARHGAP8	22	44702233..44862706	0.37	-1.64	-3.11	0.000605	0.00213	1
ARHGAP8	22	44752558..44862788	0.51	-1.26	-2.39	0.00233	0.00725	1
PHF21B	22	complement(44881162..45010005)	0.7	-1.56	-2.96	3.3e-09	2.29e-08	5.84e-05
CERK	22	complement(46684410..46738252)	30.02	1.35	2.55	2.94e-81	1.97e-79	5.19e-77
ODF3B	22	complement(50529710..50532506)	39.19	-1.13	-2.19	2.07e-16	2.36e-15	3.66e-12
KLHDC7B	22	50545899..50551023	1.32	-5.28	-38.87	3.16e-42	9.28e-41	5.6e-38
MAPK8IP2	22	50600793..50613981	11.73	-1.74	-3.34	1.57e-93	1.26e-91	2.78e-89
NLGN4X	X	complement(5840637..6228867)	0.08	-4.45	-21.83	1.07e-05	5e-05	0.19
SHROOM2	X	9786429..9949443	1.37	-1.67	-3.18	3.23e-24	5.31e-23	5.71e-20
FRMPD4	X	11822423..12724523	0.1	2.26	4.8	1.51e-05	6.94e-05	0.27
ACE2	X	complement(15494566..15607236)	0.15	-3.2	-9.16	7.4e-11	5.9e-10	1.31e-06
CLTRN	X	complement(15627318..15675012)	3.99	2.05	4.15	4.68e-32	1.02e-30	8.28e-28
GRPR	X	16123565..16153518	0.34	1.18	2.26	0.00364	0.01	1
REPS2	X	16946658..17153272	2.07	1.21	2.31	7.04e-22	1.04e-20	1.24e-17
CDKL5	X	18425583..18653629	23.12	-1.69	-3.23	1.49e-137	2.14e-135	2.63e-133
PHEX	X	22032325..22494713	2.04	1.31	2.48	2.12e-21	3.07e-20	3.74e-17
ARX	X	complement(25003694..25016420)	5.77	1.71	3.27	4.88e-37	1.24e-35	8.63e-33
IL1RAPL1	X	28587446..29956718	0.26	4.15	17.79	4.6e-08	2.87e-07	0.000814
DMD	X	complement(31097677..33339609)	0.00933	-3.76	-13.57	0.00684	0.02	1
LANCL3	X	37571569..37684463	0.07	3.39	10.49	1.62e-06	8.4e-06	0.03
SYTL5	X	38006553..38128819	4.79	1.84	3.58	4.26e-63	2.04e-61	7.53e-59
TSPAN7	X	38561542..38688920	0.3	2.25	4.76	3.38e-05	0.000146	0.6
MAOA	X	43654907..43746817	1.55	2.09	4.26	2.86e-31	6.09e-30	5.06e-27
MAOB	X	complement(43766610..43882450)	0.74	-2.21	-4.62	3.22e-08	2.03e-07	0.000569
ZNF630	X	complement(47983356..48071658)	0.32	1.65	3.14	3.34e-06	1.66e-05	0.06
SSX4	X	48383516..48393347	0.18	3.81	14	0.00439	0.01	1
SLC38A5	X	complement(48458537..48470260)	0.48	-2.95	-7.75	3.77e-11	3.08e-10	6.67e-07
PAGE1	X	complement(49687447..49695984)	0.25	-2.76	-6.76	0.01	0.03	1
CENPVL3	X	complement(51617020..51618912)	0.21	-2.21	-4.62	0.000549	0.00195	1
FAM156B	X	52891306..52908560	5.87	1.12	2.17	8.77e-06	4.17e-05	0.16
ITIH6	X	complement(54748918..54798255)	0.16	-3.37	-10.33	6.04e-07	3.28e-06	0.01
DLG3	X	70444835..70505490	6.55	1.11	2.16	5.16e-32	1.12e-30	9.13e-28
GJB1	X	71212811..71225516	0.1	1.21	2.32	0.02	0.04	1
NEXMIF	X	complement(74732856..74925472)	0.05	-1.37	-2.59	0.00522	0.02	1
ITM2A	X	complement(79360384..79367667)	0.37	1.64	3.11	0.000353	0.0013	1
ZNF711	X	85243991..85273362	2.83	-1.9	-3.73	2.83e-35	6.81e-34	5.01e-31
KLHL4	X	87517409..87670050	3.06	2.74	6.68	3.51e-82	2.4e-80	6.2e-78
NOX1	X	complement(100843324..100874359)	3.4	1.39	2.63	2.09e-13	2.01e-12	3.7e-09
ARMCX1	X	101550547..101554700	0.19	4.68	25.6	0.000406	0.00148	1
ARMCX2	X	complement(101655281..101659850)	0.12	3.65	12.57	0.000321	0.00119	1
ZMAT1	X	complement(101882288..101932031)	0.34	-1.66	-3.17	2.2e-05	9.84e-05	0.39
RAB9B	X	complement(103822327..103832257)	0.17	-2.17	-4.5	0.000135	0.000534	1
TMSB15B	X	103918896..103966712	1.42	-1.13	-2.19	1.97e-10	1.53e-09	3.49e-06
TMSB15C	X	complement(104063871..104076236)	0.74	-1.36	-2.58	3.76e-05	0.000162	0.66
RADX	X	106611930..106679439	0.14	1.42	2.67	0.00345	0.01	1
RNF128	X	106693794..106797016	0.08	1.84	3.57	0.02	0.04	1
CLDN2	X	106900164..106930861	501.2	2.06	4.16	7.22e-211	2.45e-208	1.28e-206
VSIG1	X	108044970..108079184	0.32	2.16	4.46	9.17e-07	4.89e-06	0.02
COL4A6	X	complement(108155607..108439497)	99.01	2.36	5.14	3.31e-268	1.89e-265	5.85e-264
COL4A5	X	108439838..108697545	50.87	2.19	4.56	8.7e-226	3.58e-223	1.54e-221
IRS4	X	complement(108719946..108736563)	0.01	2.28	4.86	0.01	0.04	1
PAK3	X	110944285..111227361	0.37	1.05	2.07	9.6e-07	5.1e-06	0.02
AMOT	X	complement(112774503..112840831)	0.05	-1.37	-2.59	0.0092	0.02	1
LRCH2	X	complement(115110616..115234096)	0.3	-5.87	-58.59	1.12e-09	8.08e-09	1.98e-05
SLC6A14	X	116436606..116461458	0.2	3.36	10.28	8.03e-08	4.85e-07	0.00142
SEPTIN6	X	complement(119615724..119693370)	16.51	-1.11	-2.16	1.03e-54	4.02e-53	1.82e-50
TMEM255A	X	complement(120258650..120311556)	0.91	-2.84	-7.14	4.51e-20	6.12e-19	7.97e-16
DCAF12L2	X	complement(126163499..126166289)	0.21	-3.66	-12.67	3.08e-06	1.54e-05	0.05
APLN	X	complement(129645259..129654956)	1.7	1.02	2.03	4.05e-10	3.05e-09	7.16e-06
CCDC160	X	134237047..134246842	0.16	-1.39	-2.62	0.01	0.04	1
PABIR3	X	134796395..134854835	2.98	-1.05	-2.07	3.19e-23	5.02e-22	5.63e-19
RTL8B	X	complement(135020513..135022542)	10.89	-1.6	-3.03	3.63e-55	1.42e-53	6.41e-51
INTS6L	X	135520659..135582510	0.16	-2.81	-7.01	7.25e-06	3.49e-05	0.13
CT45A5	X	complement(135775852..135785503)	0.08	3.74	13.35	0.00508	0.01	1
CT45A10	X	complement(135881063..135893444)	0.23	5.93	61.17	0.02	0.04	1
FHL1	X	136146702..136211359	38.5	-1.53	-2.89	1.26e-108	1.29e-106	2.23e-104
ARHGEF6	X	complement(136665547..136780932)	0.59	-4.69	-25.8	5.88e-22	8.74e-21	1.04e-17
gene:ENSG00000230707	X	140091678..140092911	0.19	-1.85	-3.59	0.02	0.05	1
MAGEC1	X	141903894..141909374	0.32	2.76	6.79	3.86e-10	2.92e-09	6.83e-06
SLITRK2	X	145817829..145829856	0.02	-5.54	-46.54	0.02	0.04	1
AFF2	X	148500617..149000663	0.03	4.86	29.06	0.000165	0.00064	1
MAGEA11	X	149688228..149717268	0.13	5.99	63.69	0.02	0.04	1
MAMLD1	X	150361422..150514178	12.13	1.07	2.1	4.03e-30	8.22e-29	7.13e-26
GABRQ	X	152637895..152657542	0.3	2.35	5.1	1.56e-10	1.22e-09	2.75e-06
CSAG1	X	complement(152727484..152733735)	0.68	-2.48	-5.59	8.11e-06	3.87e-05	0.14
MAGEA2	X	complement(152749863..152753884)	0.15	-6.34	-81.16	0.00693	0.02	1
CSAG3	X	152753921..152760222	0.85	-3.66	-12.63	2.25e-07	1.29e-06	0.00397
ZNF185	X	152898067..152973481	70.83	1.18	2.26	6.29e-68	3.29e-66	1.11e-63
PNMA3	X	153056409..153060467	0.18	-1.41	-2.65	0.00158	0.00511	1
ZFP92	X	153411472..153426481	0.55	-1.95	-3.86	6.95e-15	7.29e-14	1.23e-10
ATP2B3	X	153517642..153582939	0.02	-2.85	-7.23	0.01	0.03	1
ABCD1	X	153724856..153744755	8.94	-1.39	-2.62	6.94e-39	1.85e-37	1.23e-34
PDZD4	X	complement(153802166..153830565)	6.35	-2.13	-4.38	5.26e-84	3.72e-82	9.3e-80
L1CAM	X	complement(153861514..153886173)	47.74	1.62	3.08	1.74e-123	2.08e-121	3.08e-119
RAB39B	X	complement(155258235..155264491)	1.36	-2.61	-6.12	5e-27	9.19e-26	8.84e-23

## Sheet: DEG IFNB vs Media IFNLR
Name	Chromosome	Region	Max group mean	Log₂ fold change	Fold change	P-value	FDR p-value	Bonferroni
PLEKHN1	1	966482..975865	9.73	1.12	2.17	7.35e-24	1.98e-22	1.3e-19
PERM1	1	complement(975198..982117)	0.15	1.87	3.66	0.000324	0.00171	1
HES4	1	complement(998962..1000172)	140.78	2.93	7.63	2.15e-241	3.4e-239	3.79e-237
ISG15	1	1001138..1014540	2178.1	8.3	315.73	0	0	0
PLCH2	1	2425980..2505532	0.58	-1.3	-2.46	6.7e-09	7.4e-08	0.000118
TNFRSF14	1	2555639..2565382	0.7	5.38	41.61	1.62e-13	2.62e-12	2.85e-09
PRDM16	1	3069168..3438621	2.15	3.54	11.61	1.1e-103	9.17e-102	1.95e-99
CASZ1	1	complement(10636604..10796650)	3.61	1.05	2.07	3.2e-28	9.94e-27	5.64e-24
FBXO6	1	11664200..11674354	54.21	2.11	4.31	2.98e-136	3.09e-134	5.25e-132
TNFRSF1B	1	12166991..12209228	8.64	3.2	9.22	2.53e-147	2.76e-145	4.46e-143
FAM43B	1	20552573..20555020	16.98	-1.05	-2.07	5.5e-26	1.57e-24	9.71e-22
RAP1GAP	1	complement(21596221..21669357)	35.07	-1.19	-2.28	3.47e-53	1.73e-51	6.11e-49
IL22RA1	1	complement(24119771..24143140)	26.05	2.47	5.53	5.42e-165	6.53e-163	9.56e-161
GRHL3	1	24199558..24364482	0.73	-1.02	-2.02	1.13e-05	8.08e-05	0.2
IFI6	1	complement(27666064..27672212)	2339.69	7.06	133.65	0	0	0
THEMIS2	1	27872543..27886685	53.1	7.2	146.65	0	0	0
PHACTR4	1	28369582..28500364	76.71	1.13	2.19	5.3e-64	3.09e-62	9.35e-60
RAB42	1	28592200..28595449	31.53	1.5	2.82	6.13e-75	4e-73	1.08e-70
ZBTB8B	1	32465072..32496686	0.07	-1.25	-2.38	0.00171	0.00754	1
RNF19B	1	complement(32936445..32964809)	143.52	1.98	3.94	3.01e-186	3.87e-184	5.31e-182
AZIN2	1	33081104..33123492	0.8	1.54	2.91	4.52e-14	7.62e-13	7.97e-10
GJB5	1	34755047..34758512	0.6	-1.67	-3.18	0.000211	0.00116	1
GJB4	1	34759740..34762327	1.2	-1.1	-2.15	0.000248	0.00134	1
GUCA2B	1	42153410..42155820	0.6	-1.58	-2.98	0.01	0.04	1
gene:ENSG00000284989	1	43650149..43931014	0.13	2.29	4.91	0.000281	0.00151	1
KLF17	1	44118821..44135140	0.27	-1.73	-3.31	0.000164	0.000928	1
MOB3C	1	complement(46607719..46616811)	13.25	1.14	2.21	3.97e-46	1.78e-44	7e-42
TRABD2B	1	complement(47760528..47997385)	0.21	1.28	2.42	1.55e-05	0.000108	0.27
CYP2J2	1	complement(59893308..59926773)	3.88	5.38	41.7	5.62e-49	2.66e-47	9.92e-45
KANK4	1	complement(62236165..62319434)	0.16	-1.13	-2.19	0.00078	0.00377	1
IFI44L	1	78619902..78646145	25.73	10.24	1207.01	1.77e-143	1.92e-141	3.13e-139
IFI44	1	78649796..78664078	254.36	7.35	163.53	0	0	0
GBP3	1	complement(89006679..89022894)	97.75	4.24	18.9	0	0	0
GBP1	1	complement(89051882..89065360)	143.47	7.19	145.74	0	0	0
GBP2	1	complement(89106132..89150456)	14.33	2.88	7.37	1.38e-191	1.83e-189	2.43e-187
GBP4	1	complement(89181144..89198942)	50.66	11.64	3201.85	2.2e-132	2.25e-130	3.88e-128
GBP5	1	complement(89256189..89272860)	0.92	9.28	620.29	6.06e-14	1.01e-12	1.07e-09
FRRS1	1	complement(99703970..99766635)	2.75	1.3	2.46	1.2e-26	3.56e-25	2.12e-22
VCAM1	1	100719742..100739045	0.16	1.46	2.76	0.00708	0.03	1
CSF1	1	109910242..109930992	49.12	1.79	3.45	2.22e-148	2.43e-146	3.91e-144
SLC16A4	1	complement(110362851..110391082)	52.19	1.13	2.19	1.9e-50	9.19e-49	3.35e-46
KCNA3	1	complement(110653560..110674940)	0.03	3.57	11.84	0.000689	0.00337	1
DENND2D	1	complement(111185969..111204535)	1.39	1.15	2.22	1.04e-09	1.25e-08	1.84e-05
MOV10	1	112673141..112700756	71.44	1.78	3.43	1.71e-152	1.91e-150	3.01e-148
VTCN1	1	complement(117143587..117210960)	3.18	-1	-2	1.33e-09	1.58e-08	2.35e-05
H3-7	1	complement(143894544..143905977)	0.19	1.04	2.05	0.00709	0.03	1
CA14	1	150257251..150265078	0.12	1.89	3.7	0.01	0.04	1
CIART	1	150282543..150287093	0.34	1.12	2.17	0.01	0.05	1
CTSS	1	complement(150730079..150765957)	95.37	2.29	4.9	1.26e-251	2.1e-249	2.23e-247
ADAR	1	complement(154581695..154628013)	556.11	1.85	3.62	4.83e-102	3.95e-100	8.51e-98
CD5L	1	complement(157830911..157898256)	0.26	7.16	142.61	0.00238	0.01	1
SPTA1	1	complement(158610704..158686715)	0.13	6.21	73.96	8.68e-07	7.41e-06	0.02
IFI16	1	158999968..159055155	207.45	4.66	25.29	0	0	0
FCER1A	1	159289714..159308224	0.13	3.48	11.18	0.01	0.04	1
SLAMF6	1	complement(160485030..160523262)	0.17	1.49	2.81	0.00884	0.03	1
CD84	1	complement(160541095..160579516)	0.02	3.48	11.18	0.00889	0.03	1
FCGR2A	1	161505430..161524013	0.11	4.87	29.29	0.000268	0.00145	1
BLZF1	1	169367970..169396540	55.61	1.76	3.38	3.52e-142	3.74e-140	6.21e-138
SELL	1	complement(169690665..169711702)	0.2	2.69	6.46	5.85e-05	0.000363	1
ANKRD45	1	complement(173608336..173669851)	0.43	3.05	8.26	4.38e-10	5.47e-09	7.73e-06
SEC16B	1	complement(177923956..177984303)	17.14	3.39	10.45	2.44E-320	4.86E-318	4.31E-316
ANGPTL1	1	complement(178849535..178871077)	0.13	3.05	8.26	2.22e-05	0.00015	0.39
RNASEL	1	complement(182573634..182589256)	8.84	1.22	2.33	3.7e-46	1.66e-44	6.52e-42
KCNT2	1	complement(196225779..196609225)	0.58	2.03	4.08	1.7e-18	3.64e-17	2.99e-14
CFH	1	196651754..196752476	67.01	1.87	3.66	1.12e-167	1.37e-165	1.97e-163
gene:ENSG00000289697	1	196651852..196795393	7.16	1.7	3.26	6.38e-67	3.85e-65	1.13e-62
LHX9	1	197911902..197935478	0.71	2.21	4.61	1.47e-30	4.98e-29	2.58e-26
ADORA1	1	203090654..203167405	6.17	-1.34	-2.53	5.37e-26	1.54e-24	9.47e-22
PRELP	1	203475806..203491352	0.04	1.75	3.35	0.01	0.05	1
CNTN2	1	205042937..205078289	0.11	3.78	13.71	5.75e-10	7.08e-09	1.01e-05
CDK18	1	205504596..205532793	11.94	2.57	5.93	2.22e-117	2.11e-115	3.92e-113
PIGR	1	complement(206928522..206946466)	0.23	2.82	7.04	2.06e-08	2.16e-07	0.000363
CR1L	1	207645113..207738416	2.83	7.34	161.73	5.36e-20	1.24e-18	9.46e-16
CD34	1	complement(207880972..207911402)	0.12	3.02	8.08	3.76e-10	4.7e-09	6.62e-06
PLXNA2	1	complement(208022242..208244384)	3.46	1.83	3.57	6.98e-67	4.19e-65	1.23e-62
IRF6	1	complement(209785617..209806175)	0.08	2.21	4.61	0.000719	0.00351	1
ATF3	1	212565334..212620777	6.53	1.54	2.9	2.67e-39	1.08e-37	4.71e-35
BATF3	1	complement(212686417..212699840)	40.5	1.56	2.94	8.96e-58	4.75e-56	1.58e-53
VASH2	1	212950520..212992037	3.4	1.19	2.28	1.65e-23	4.39e-22	2.91e-19
PROX1	1	213983181..214041510	0.04	2.02	4.06	0.00275	0.01	1
DISC1	1	231626790..232041272	1.12	1.37	2.59	1.37e-24	3.75e-23	2.41e-20
NID1	1	complement(235975830..236065109)	11.27	1.55	2.92	3.08e-70	1.92e-68	5.44e-66
ACTN2	1	236664141..236764631	0.46	7.43	172.66	2.71e-09	3.13e-08	4.77e-05
GREM2	1	complement(240489573..240612155)	0.3	-1.53	-2.88	2.87e-05	0.00019	0.51
KMO	1	241532134..241595642	1.75	1.2	2.3	2.8e-11	3.84e-10	4.94e-07
NLRP3	1	247416156..247449108	0.15	4.83	28.36	1.17e-06	9.78e-06	0.02
CMPK2	2	complement(6840570..6866635)	175.29	9.09	545.51	0	0	0
RSAD2	2	6865557..6898239	37.37	10.33	1283.5	1.83e-157	2.1e-155	3.23e-153
ODC1	2	complement(10439968..10448327)	167.58	-1.19	-2.28	2.59e-70	1.63e-68	4.56e-66
C2orf50	2	11133128..11151317	0.78	3	8.02	9.35e-40	3.81e-38	1.65e-35
NT5C1B	2	complement(18562871..18589572)	0.09	1.75	3.35	0.01	0.04	1
DRC1	2	26401920..26456711	0.43	2.48	5.57	5.75e-08	5.7e-07	0.00101
OTOF	2	complement(26457203..26558756)	0.04	2.15	4.45	0.00234	0.00996	1
XDH	2	complement(31334321..31414742)	7.72	1.86	3.64	1.77e-84	1.27e-82	3.11e-80
RASGRP3	2	33436324..33564750	29.55	5.53	46.15	0	0	0
GPATCH11	2	37084518..37099244	22.05	-1.4	-2.64	1.21e-69	7.51e-68	2.14e-65
EIF2AK2	2	complement(37099210..37157522)	207.87	2.57	5.94	2.05e-193	2.73e-191	3.61e-189
PKDCC	2	42048021..42058517	220.46	1.48	2.78	1.78e-107	1.57e-105	3.14e-103
SIX3	2	44941702..44946071	0.67	1.99	3.98	1.84e-09	2.16e-08	3.24e-05
PNPT1	2	complement(55634061..55693863)	292.31	2.79	6.91	0	2.7e-306	2.45e-304
NAT8	2	complement(73640723..73642422)	1.02	4.63	24.68	5.17e-10	6.4e-09	9.12e-06
HK2	2	74834127..74893359	0.87	2.12	4.33	6.32e-24	1.71e-22	1.12e-19
TACR1	2	complement(75046463..75199520)	0.2	1.19	2.28	0.00115	0.00535	1
REEP1	2	complement(86213993..86338083)	0.72	-1.12	-2.18	1.01e-07	9.75e-07	0.00179
C2orf92	2	97664217..97703066	0.27	-1.15	-2.22	0.01	0.05	1
VWA3B	2	98087116..98313299	0.06	2.71	6.53	0.00057	0.00284	1
LONRF2	2	complement(100271875..100322501)	6.95	-1.33	-2.52	3.33e-62	1.86e-60	5.87e-58
IL18R1	2	102311529..102398777	2.18	1.7	3.26	1.97e-23	5.21e-22	3.47e-19
IL1RN	2	113099315..113134016	0.43	6.28	77.87	9.91e-07	8.38e-06	0.02
LRP1B	2	complement(140231423..142131016)	0.03	1.67	3.19	0.00138	0.00624	1
RBM43	2	complement(151247940..151261863)	11.24	1.49	2.81	2.73e-41	1.14e-39	4.82e-37
NMI	2	complement(151270470..151289894)	214.97	2.64	6.23	2.66E-318	5.22E-316	4.68E-314
CYTIP	2	complement(157414619..157488961)	0.18	2.02	4.06	0.000322	0.0017	1
ACVR1C	2	complement(157526767..157628864)	0.05	1.84	3.59	0.00238	0.01	1
LY75-CD302	2	complement(159771851..159904710)	0.05	1.9	3.74	0.01	0.04	1
DPP4	2	complement(161992245..162074394)	0.96	1.06	2.09	7.43e-10	9.04e-09	1.31e-05
IFIH1	2	complement(162267074..162318684)	289.18	6.62	98.21	0	0	0
GCA	2	162318840..162371595	4.39	1.06	2.08	2.63e-17	5.33e-16	4.64e-13
CFAP210	2	complement(169645425..169694405)	0.25	-1.24	-2.37	0.00625	0.02	1
SP5	2	170715337..170718078	0.29	1.72	3.29	0.000658	0.00324	1
RAPGEF4	2	172735274..173052893	0.41	-1.08	-2.12	3.24e-05	0.000212	0.57
ZNF385B	2	complement(179441982..179861612)	0.14	1.6	3.03	0.000912	0.00433	1
ZNF804A	2	184598529..184939492	0.06	6.14	70.34	0.00952	0.03	1
STAT1	2	complement(190908460..191020960)	552.78	3.12	8.71	1.22e-277	2.22e-275	2.16e-273
TMEFF2	2	complement(191949043..192194933)	0.56	-1.19	-2.28	4.77e-08	4.77e-07	0.000842
C2orf66	2	complement(196804417..196809355)	0.26	1.91	3.75	0.0027	0.01	1
PLCL1	2	197804593..198572581	0.1	2.6	6.04	2.7e-06	2.14e-05	0.05
SPATS2L	2	200305881..200482264	90.21	1.52	2.86	1.97e-114	1.81e-112	3.47e-110
CFLAR	2	201116154..201176687	28.02	1.01	2.02	4.98e-52	2.46e-50	8.78e-48
CASP10	2	201182872..201229428	7.3	1.42	2.68	4.99e-60	2.72e-58	8.81e-56
FZD7	2	202033855..202038441	30.78	1.23	2.34	8.87e-64	5.14e-62	1.56e-59
KIAA2012	2	202073255..202205188	0.43	2.49	5.63	2.36e-12	3.53e-11	4.16e-08
MAP2	2	209424047..209734147	4.94	2.51	5.71	2.19e-128	2.19e-126	3.86e-124
TNS1	2	complement(217799588..218033982)	1.22	1.16	2.24	9.25e-20	2.11e-18	1.63e-15
RUFY4	2	218034960..218090584	1.25	7.17	143.6	3.74e-19	8.36e-18	6.59e-15
CFAP65	2	complement(219002846..219041527)	0.05	-1.42	-2.67	0.00772	0.03	1
DNPEP	2	complement(219372043..219400022)	59.61	1.44	2.72	9.1e-100	7.34e-98	1.6e-95
SLC16A14	2	complement(230034982..230068993)	0.16	-1.79	-3.45	0.000159	0.000901	1
SP110	2	complement(230165186..230225729)	75.09	4.72	26.4	0	0	0
SP140	2	230203110..230313215	0.35	4.68	25.58	2.67e-11	3.67e-10	4.7e-07
SP140L	2	230327184..230403732	28.88	3.45	10.94	0	0	0
SP100	2	230415942..230545606	78.21	3.22	9.33	0	0	0
B3GNT7	2	231395710..231401164	9.58	1.22	2.34	6.51e-35	2.42e-33	1.15e-30
AGAP1	2	235494043..236131793	15.63	-1.08	-2.11	3.55e-55	1.82e-53	6.26e-51
ESPNL	2	238100340..238133287	0.04	2.11	4.33	0.01	0.05	1
OXTR	3	complement(8750381..8769628)	11.73	-1.05	-2.08	1.87e-30	6.33e-29	3.3e-26
IL17RE	3	9902612..9916402	2.8	2.89	7.42	9.25e-49	4.36e-47	1.63e-44
WNT7A	3	complement(13816258..13880071)	0.09	-1.92	-3.79	0.00377	0.02	1
GRIP2	3	complement(14489107..14556075)	2.77	3.61	12.18	4.01e-131	4.06e-129	7.08e-127
AZI2	3	complement(28315003..28349050)	35.41	1.3	2.47	6.35e-80	4.35e-78	1.12e-75
TRANK1	3	complement(36826819..36945057)	119.08	5.5	45.33	0	0	0
VILL	3	37988059..38007188	0.13	1.37	2.59	0.01	0.04	1
MYD88	3	38138552..38143024	426.92	2.69	6.46	0	0	0
TMIE	3	46694528..46710886	0.27	-1.73	-3.32	0.00113	0.00524	1
TREX1	3	48465811..48467645	71.32	2.28	4.85	2.37e-163	2.84e-161	4.18e-159
UBA7	3	complement(49805209..49813953)	19.6	6.96	124.92	4.01e-209	5.81e-207	7.07e-205
NT5DC2	3	complement(52524385..52535054)	97.83	-1.49	-2.81	5.56e-104	4.64e-102	9.8e-100
DCP1A	3	complement(53283429..53347586)	24.97	1.11	2.16	1.09e-52	5.44e-51	1.93e-48
CACNA2D3	3	54122552..55074557	0.18	-1.14	-2.2	0.00602	0.02	1
SPATA12	3	57060664..57075432	0.69	-1.27	-2.41	4.49e-05	0.000286	0.79
FAM107A	3	complement(58564117..58627610)	0.05	2.94	7.69	0.00179	0.00786	1
gene:ENSG00000285708	3	complement(70959226..71754229)	0.46	-1.09	-2.13	0.00848	0.03	1
CD47	3	complement(108043091..108091862)	73.89	1.21	2.31	1.09e-63	6.32e-62	1.93e-59
ZBED2	3	complement(111592900..111595346)	0.45	-1.13	-2.19	0.00266	0.01	1
SIDT1	3	113532555..113629575	14.33	2.75	6.74	5.59e-199	7.59e-197	9.87e-195
GRAMD1C	3	113828182..113947174	1.25	1.83	3.55	1.21e-22	3.1e-21	2.14e-18
ZBTB20	3	complement(114314500..115147292)	12.34	1.02	2.03	9.62e-10	1.15e-08	1.7e-05
PLA1A	3	119597875..119629811	5.45	4.03	16.37	1.16e-62	6.57e-61	2.05e-58
PARP9	3	complement(122527924..122564577)	179.3	4.35	20.42	0	0	0
DTX3L	3	122564338..122575203	404.82	3.65	12.54	0	0	0
PARP14	3	122680839..122730840	587.35	4.29	19.6	0	0	0
HEG1	3	complement(124965710..125055997)	42.05	2.11	4.33	1.92e-204	2.69e-202	3.39e-200
PRR20G	3	complement(127283783..127288046)	0.41	6.81	112.49	0.00385	0.02	1
RAB43	3	complement(129087569..129122801)	33.52	2.13	4.39	1.03e-171	1.29e-169	1.81e-167
ACKR4	3	132597270..132618967	0.7	3.86	14.54	3.22e-16	6.13e-15	5.68e-12
SLCO2A1	3	complement(133932701..134052184)	0.04	2.59	6.01	0.02	0.05	1
A4GNT	3	complement(138123713..138132390)	0.63	-1.08	-2.11	0.00224	0.00957	1
XRN1	3	complement(142306607..142448062)	23.52	1.62	3.07	8.63e-66	5.12e-64	1.52e-61
PLSCR4	3	complement(146192335..146251179)	20.08	1.15	2.22	4.8e-40	1.96e-38	8.47e-36
PLSCR1	3	complement(146515180..146544856)	548.69	3.27	9.64	0	0	0
SCHIP1	3	159839861..159897360	0.1	2.28	4.85	0.01	0.04	1
IL12A	3	159988835..159996019	2.89	2.5	5.67	2.67e-24	7.27e-23	4.71e-20
ARL14	3	160677160..160678448	1.67	1.26	2.4	2.14e-06	1.72e-05	0.04
B3GALNT1	3	complement(161083883..161105411)	0.25	3.18	9.04	2.5e-11	3.45e-10	4.4e-07
TNFSF10	3	complement(172505508..172523475)	228.48	7.38	166.36	0	0	0
ZMAT3	3	complement(178960121..179072215)	6.31	-1.97	-3.92	6.56e-84	4.68e-82	1.16e-79
GNB4	3	complement(179396088..179451476)	34.56	1.71	3.27	2.71e-104	2.28e-102	4.78e-100
LAMP3	3	complement(183122215..183163839)	94.23	7.91	240.38	0	0	0
RTP4	3	187368385..187372076	13.11	10.42	1372.42	2.38e-17	4.85e-16	4.2e-13
MB21D2	3	complement(192796815..192917856)	17.63	1.41	2.66	6.02e-63	3.41e-61	1.06e-58
RUBCN	3	complement(197668867..197749727)	16.59	1.34	2.53	2.27e-83	1.61e-81	4.01e-79
FYTTD1	3	197737179..197787596	50.42	1.46	2.76	2.32e-104	1.96e-102	4.09e-100
MSX1	4	4859665..4863936	26.43	1.44	2.71	1.17e-63	6.72e-62	2.06e-59
HMX1	4	complement(8846076..8871839)	0.88	1.25	2.37	8.82e-06	6.44e-05	0.16
CD38	4	15778275..15853232	181.68	3.2	9.21	0	0	0
LAP3	4	17577198..17607972	529.45	3.09	8.53	0	0	0
ADGRA3	4	complement(22345071..22516066)	26.25	-1.04	-2.06	4.19e-51	2.03e-49	7.39e-47
PI4K2B	4	25160663..25279204	79.17	2.17	4.5	2.52e-188	3.29e-186	4.44e-184
ARAP2	4	complement(35948221..36244514)	7.09	1.14	2.2	1.43e-29	4.7e-28	2.53e-25
KLB	4	39406930..39451533	0.39	-1.24	-2.36	2.57e-06	2.04e-05	0.05
ATP10D	4	47485275..47593486	11.54	1.68	3.2	2.11e-94	1.65e-92	3.72e-90
CORIN	4	complement(47593999..47838106)	0.04	2.11	4.33	0.01	0.05	1
CXCL5	4	complement(73995642..73998677)	446.3	1.35	2.56	3.59e-78	2.41e-76	6.33e-74
BTC	4	complement(74744759..74794523)	24.18	2.44	5.43	8.65e-134	8.92e-132	1.53e-129
CXCL10	4	complement(76021118..76023497)	1.87	9.12	557.21	9.9e-05	0.000587	1
CXCL11	4	complement(76033682..76041415)	1.8	7.81	224.57	3.29e-10	4.13e-09	5.79e-06
SCARB2	4	complement(76158737..76234536)	102.82	1.22	2.33	3.1e-73	2e-71	5.46e-69
PPM1K	4	complement(88257620..88284769)	10.66	4.49	22.5	0	0	0
HERC6	4	88378739..88443097	181.67	3.96	15.58	0	0	0
HERC5	4	88457119..88506163	250.88	4.93	30.53	0	0	0
DAPP1	4	99816827..99870190	0.84	6.68	102.2	4e-12	5.9e-11	7.06e-08
gene:ENSG00000285330	4	complement(109713916..109801999)	1.49	1.58	3	2.84e-07	2.57e-06	0.005
EGF	4	109912883..110013766	0.54	1.07	2.1	4.16e-06	3.22e-05	0.07
UGT8	4	114598770..114678225	0.08	1.66	3.17	0.00631	0.02	1
C4orf33	4	129093317..129116640	8.34	2.06	4.17	3e-106	2.62e-104	5.29e-102
PCDH18	4	complement(137518918..137532494)	0.16	1.53	2.89	0.000178	0.000999	1
IL15	4	141636583..141733987	3.72	1.1	2.15	2.58e-28	8.1e-27	4.56e-24
SMARCA5	4	143513702..143557486	111.07	1.06	2.09	1.97e-57	1.04e-55	3.47e-53
OTUD4	4	complement(145110838..145180589)	51.83	1.1	2.14	1.45e-59	7.82e-58	2.55e-55
MMAA	4	145599042..145660033	2.81	1.12	2.17	1.72e-21	4.2e-20	3.04e-17
FHDC1	4	152936323..152979671	2.73	1.21	2.32	1.3e-26	3.81e-25	2.29e-22
TRIM2	4	153152163..153339319	0.52	-1.24	-2.36	6.93e-10	8.46e-09	1.22e-05
gene:ENSG00000288637	4	153152435..153415081	0.27	-1.13	-2.18	0.00819	0.03	1
TLR2	4	153684070..153706260	0.26	1.8	3.48	1.03e-07	9.93e-07	0.00182
FGB	4	154563011..154572807	3.13	1.5	2.83	1.91e-21	4.63e-20	3.36e-17
FGG	4	complement(154604134..154612967)	3.86	1.13	2.19	1.89e-09	2.21e-08	3.33e-05
CTSO	4	complement(155921580..155953912)	7.23	1.63	3.09	3.31e-70	2.06e-68	5.84e-66
NPY1R	4	complement(163323962..163344832)	0.33	1.95	3.87	1.22e-08	1.32e-07	0.000215
DDX60	4	complement(168216291..168318883)	54.17	4.64	25	0	0	0
DDX60L	4	complement(168356735..168537786)	230.93	4.1	17.1	0	0	0
GPM6A	4	complement(175632934..176002664)	0.22	1.8	3.49	2.58e-05	0.000172	0.45
IRF2	4	complement(184385702..184474558)	38.23	2.23	4.7	5.68e-226	8.52e-224	1e-221
PDLIM3	4	complement(185500660..185535507)	0.11	-1.43	-2.69	0.01	0.04	1
SORBS2	4	complement(185585444..185956652)	0.16	-1.06	-2.08	2.67e-05	0.000178	0.47
TLR3	4	186068911..186088073	36.73	4.75	26.9	0	0	0
SLC12A7	5	complement(1050384..1112063)	99.96	1.02	2.03	5.23e-53	2.61e-51	9.23e-49
UBE2QL1	5	6448859..6496723	0.49	1.71	3.27	2.4e-12	3.59e-11	4.24e-08
ATPSCKMT	5	complement(10225507..10249897)	15.95	-1.11	-2.16	5.66e-31	1.94e-29	9.98e-27
CDH9	5	complement(26880597..27121150)	0.22	1.07	2.1	0.00935	0.03	1
PDZD2	5	31639131..32110932	1.62	5.71	52.24	2.85e-107	2.5e-105	5.03e-103
NPR3	5	32689070..32791724	10.33	1.59	3.01	1.27e-81	8.84e-80	2.24e-77
PRLR	5	complement(35048756..35230487)	0.02	3.08	8.44	0.00361	0.01	1
IL7R	5	35852695..35879603	0.04	3.94	15.37	0.00305	0.01	1
UGT3A2	5	complement(36035021..36071358)	0.41	5.32	40.03	6.79e-08	6.67e-07	0.0012
LIFR	5	complement(38474668..38608354)	11.87	1.69	3.23	4.11e-86	3.05e-84	7.24e-82
RICTOR	5	complement(38937920..39074402)	29.65	1.57	2.98	9.3e-75	6.05e-73	1.64e-70
FYB1	5	complement(39105252..39274528)	16.47	1.81	3.51	2.86e-104	2.39e-102	5.04e-100
ANXA2R	5	complement(43039233..43043170)	3.17	1.19	2.28	7.22e-12	1.05e-10	1.27e-07
CCL28	5	complement(43376645..43412391)	0.45	2.65	6.29	8.91e-14	1.47e-12	1.57e-09
PARP8	5	50665899..50846519	0.95	5.12	34.7	1.76e-52	8.73e-51	3.11e-48
ITGA2	5	52989340..53094779	71.88	1.06	2.09	3.59e-49	1.71e-47	6.33e-45
FST	5	53480626..53487134	0.85	2.3	4.92	9.89e-14	1.62e-12	1.74e-09
ELOVL7	5	complement(60751791..60844274)	34.76	1.71	3.27	1.32e-80	9.04e-79	2.32e-76
ADAMTS6	5	complement(65148738..65481920)	0.54	3.3	9.88	2.43e-29	7.88e-28	4.29e-25
CD180	5	complement(67179613..67196799)	0.16	2.21	4.62	3.29e-06	2.59e-05	0.06
GCNT4	5	complement(75025346..75052558)	2.53	2.61	6.11	6.79e-56	3.55e-54	1.2e-51
SCAMP1	5	78360611..78480739	23.95	1.02	2.03	3.2e-28	9.95e-27	5.65e-24
CMYA5	5	79689836..79800240	0.08	1.07	2.1	0.000953	0.00451	1
ARRDC3	5	complement(91368631..91383317)	47.02	1.14	2.21	8.48e-41	3.51e-39	1.5e-36
GLRX	5	complement(95751319..95822726)	143.1	1.12	2.17	6.91e-61	3.78e-59	1.22e-56
PCSK1	5	complement(96390333..96434143)	0.26	1.15	2.21	0.000427	0.00219	1
ERAP1	5	complement(96760810..96808100)	43.83	1.39	2.61	3.89e-93	3.04e-91	6.86e-89
ERAP2	5	96875986..96919703	10.56	2.58	5.99	7.37e-150	8.14e-148	1.3e-145
ST8SIA4	5	complement(100806933..100903282)	32.54	2.01	4.03	4.86e-121	4.73e-119	8.57e-117
STARD4	5	complement(111496033..111512590)	22.74	1.81	3.51	1.62e-89	1.24e-87	2.87e-85
NREP	5	complement(111662621..111997464)	8.23	1.61	3.05	4.78e-67	2.9e-65	8.43e-63
CHSY3	5	129904465..130186634	0.5	2.57	5.96	1.97e-13	3.18e-12	3.48e-09
gene:ENSG00000273217	5	complement(131425891..131796983)	3.92	-1.11	-2.17	4.56e-07	4.03e-06	0.00805
gene:ENSG00000283782	5	132410832..132646079	18.6	2.39	5.25	6.27e-241	9.85e-239	1.11e-236
IRF1	5	complement(132440440..132508719)	146.85	2.83	7.11	0	0	0
JADE2	5	134524312..134583230	109.49	1.11	2.15	2.57e-62	1.44e-60	4.54e-58
STING1	5	complement(139475533..139482935)	7.22	2.82	7.08	9.45e-103	7.81e-101	1.67e-98
PCDHB1	5	141051374..141059346	0.05	4.01	16.12	0.000135	0.000776	1
PCDHB10	5	141192353..141195647	0.17	1.26	2.4	0.00456	0.02	1
PCDHGB4	5	141387698..141512975	0.17	-1.81	-3.52	1.12e-05	8.03e-05	0.2
FGF1	5	complement(142592178..142698070)	0.11	1.43	2.69	0.00142	0.00642	1
ADRB2	5	148826611..148828623	2.56	1.69	3.23	9.55e-16	1.77e-14	1.68e-11
CD74	5	complement(150401637..150412969)	3.28	5.39	41.95	6.84e-44	2.99e-42	1.21e-39
TENM2	5	166979029..168264157	0.04	1.8	3.49	0.0012	0.00553	1
INSYN2B	5	complement(169861303..169980495)	2.92	-2.33	-5.03	8.71e-56	4.53e-54	1.54e-51
FOXI1	5	170105897..170109734	0.17	-2.09	-4.26	0.0012	0.00554	1
LCP2	5	complement(170246233..170297815)	0.05	4.02	16.21	0.00207	0.00893	1
IRF4	6	391739..411443	0.09	2.9	7.46	4.42e-05	0.000282	0.78
SERPINB9	6	complement(2887270..2903309)	51.73	1.5	2.83	1.3e-105	1.12e-103	2.3e-101
PPP1R3G	6	5085341..5089487	1.15	-1.25	-2.38	3.29e-10	4.13e-09	5.8e-06
DSP	6	7541338..7586714	108.05	1.53	2.88	2.31e-51	1.13e-49	4.08e-47
MAK	6	complement(10762723..10838553)	0.56	2.16	4.48	1.84e-14	3.17e-13	3.25e-10
TMEM170B	6	11537749..11583524	3.28	-1.3	-2.47	2.87e-26	8.35e-25	5.06e-22
GMPR	6	16238587..16295549	23.35	5.86	58.28	3.04e-167	3.71e-165	5.36e-163
ID4	6	19837370..19842197	0.18	2.16	4.47	6.59e-06	4.93e-05	0.12
GPLD1	6	complement(24424565..24495205)	2.72	-1.04	-2.05	8.49e-20	1.95e-18	1.5e-15
RIPOR2	6	complement(24804282..25042170)	0.4	7.88	235.34	2.38e-10	3.04e-09	4.2e-06
TRIM38	6	25962802..25991231	37.69	2.69	6.45	0	0	0
BTN3A2	6	26365159..26378320	22.07	1.65	3.13	3.91e-102	3.22e-100	6.9e-98
BTN3A1	6	26402237..26415208	31.3	2.69	6.46	6.1e-275	1.1e-272	1.08e-270
BTN3A3	6	26440472..26453415	20.94	3.39	10.47	2.85e-247	4.65e-245	5.04e-243
H3C12	6	complement(27890315..27893106)	4.74	-1.22	-2.33	1.76e-06	1.44e-05	0.03
OR2I1P	6	29550407..29557773	0.31	5.1	34.19	3.22e-12	4.78e-11	5.68e-08
UBD	6	complement(29555515..29559732)	5.33	4.66	25.23	1.3e-33	4.72e-32	2.3e-29
HLA-F	6	29722775..29738528	40.85	4.44	21.7	0	0	0
HLA-A	6	29941260..29949572	253.45	1.29	2.45	2.63e-84	1.89e-82	4.64e-80
TRIM31	6	complement(30102897..30113090)	4.39	3.32	9.99	4.13e-55	2.12e-53	7.29e-51
TRIM26	6	complement(30184455..30213427)	118.89	1.54	2.91	2.14e-115	2.01e-113	3.78e-111
HLA-E	6	30489509..30494194	651.37	2.63	6.19	0	0	0
MUCL3	6	30934523..30954221	0.09	-1.55	-2.93	0.00341	0.01	1
CDSN	6	complement(31115087..31120446)	1.2	1.21	2.31	1.77e-08	1.87e-07	0.000312
PSORS1C2	6	complement(31137534..31139066)	0.33	1.59	3.01	0.01	0.04	1
HLA-C	6	complement(31268749..31272130)	924.21	2.44	5.44	1.45e-294	2.69e-292	2.56e-290
HLA-B	6	complement(31353872..31367067)	234.13	3.99	15.9	0	0	0
SAPCD1	6	31762656..31764850	0.62	2.57	5.95	0.00186	0.00812	1
C2	6	31897785..31945673	3.19	2.85	7.2	7.06e-56	3.68e-54	1.25e-51
CFB	6	31945650..31952086	136.85	3.2	9.19	0	0	0
C4A	6	31982057..32002681	3.46	2.07	4.18	2.41e-63	1.38e-61	4.25e-59
C4B	6	32014795..32035418	4.72	3.81	13.99	7.95e-125	7.82e-123	1.4e-120
EGFL8	6	32164595..32168281	0.97	-1.54	-2.9	0.000585	0.00291	1
HLA-DOB	6	complement(32812763..32820466)	0.4	2.33	5.03	1.94e-05	0.000133	0.34
gene:ENSG00000250264	6	complement(32813767..32838822)	38.43	2.05	4.15	5.12e-130	5.16e-128	9.04e-126
TAP2	6	complement(32821833..32838739)	145.38	2.88	7.34	0	0	0
PSMB8	6	complement(32840717..32844679)	327.35	2.72	6.6	0	0	0
PSMB9	6	32844136..32859851	300.31	3.39	10.5	0	0	0
TAP1	6	complement(32845209..32853816)	754.19	3.44	10.89	0	0	0
TAPBP	6	complement(33299694..33314284)	279.89	1.33	2.52	4.15e-90	3.2e-88	7.31e-86
GRM4	6	complement(34018643..34155622)	0.05	1.32	2.49	0.01	0.04	1
PACSIN1	6	34466061..34535229	0.27	-1.4	-2.63	0.000621	0.00308	1
SPDEF	6	complement(34537802..34556333)	16.58	-1.09	-2.13	1.01e-18	2.2e-17	1.78e-14
ETV7	6	complement(36354091..36387800)	14.99	7.47	177.56	6.11e-106	5.28e-104	1.08e-101
PXT1	6	complement(36390551..36442854)	0.1	2.2	4.59	0.01	0.03	1
FGD2	6	37005646..37029069	0.11	3.26	9.6	0.000522	0.00262	1
CMTR1	6	37433219..37482827	100.17	1.57	2.97	1.2e-120	1.16e-118	2.11e-116
UNC5CL	6	complement(41026895..41039221)	1.31	-1.58	-2.99	2.59e-12	3.87e-11	4.57e-08
GTPBP2	6	complement(43605316..43629264)	45.25	1.21	2.31	1.24e-58	6.63e-57	2.19e-54
ADGRF4	6	47685864..47722021	16.09	1.39	2.63	2.13e-62	1.2e-60	3.75e-58
PTCHD4	6	complement(47856673..48111197)	0.04	1.21	2.31	9.82e-05	0.000583	1
FAM83B	6	54846771..54945099	0.18	1.01	2.01	0.00115	0.00532	1
FAM135A	6	70412941..70561174	19.84	1.44	2.71	6.51e-62	3.63e-60	1.15e-57
TENT5A	6	complement(81491439..81752774)	35.67	1.99	3.97	4.29e-156	4.87e-154	7.57e-152
PRSS35	6	83512534..83525704	0.97	-1.28	-2.43	1.5e-06	1.23e-05	0.03
NT5E	6	85449584..85495791	78.45	1.09	2.13	1.21e-58	6.49e-57	2.13e-54
EPHA7	6	complement(93240020..93419687)	0.03	4.15	17.74	0.00206	0.00888	1
POU3F2	6	98834574..98839458	0.17	2.33	5.04	2.32e-06	1.85e-05	0.04
BVES	6	complement(105096822..105137157)	10.41	1.04	2.05	1.08e-30	3.69e-29	1.91e-26
CRYBG1	6	106360717..106572017	7.17	2.41	5.33	1.33e-171	1.66e-169	2.35e-167
DDO	6	complement(110391771..110415575)	3.56	4.23	18.76	2.57e-54	1.3e-52	4.53e-50
CALHM6	6	116461370..116463771	0.58	7.43	172.73	0.00157	0.00699	1
MAN1A1	6	complement(119177205..119349761)	0.07	2.02	4.06	0.00165	0.00729	1
PKIB	6	122471917..122726373	0.27	1.99	3.97	0.000105	0.000619	1
NCOA7	6	125781161..125932034	152.35	1.79	3.45	1.13e-158	1.33e-156	2e-154
TMEM200A	6	130366017..130443067	0.23	1.65	3.15	1.72e-06	1.41e-05	0.03
AKAP7	6	131135467..131283535	7.68	1.06	2.09	1.92e-28	6.04e-27	3.38e-24
SLC18B1	6	complement(132769370..132813339)	17.28	1.03	2.04	2.8e-30	9.42e-29	4.94e-26
SLC2A12	6	complement(133987581..134052624)	7.59	2.43	5.39	6.54e-111	5.95e-109	1.15e-106
IL20RA	6	complement(136999971..137045180)	0.09	2.97	7.85	0.000114	0.000669	1
TNFAIP3	6	137867214..137883314	16.56	1.62	3.07	6.14e-92	4.77e-90	1.08e-87
PPP1R14C	6	150143044..150250392	0.53	-1.2	-2.3	0.000935	0.00443	1
SYTL3	6	158650014..158764876	1.8	1.24	2.36	1.39e-12	2.12e-11	2.44e-08
C6orf118	6	complement(165279664..165309605)	0.69	1.45	2.73	8.37e-06	6.13e-05	0.15
PRR18	6	complement(166305300..166308448)	0.2	-1.35	-2.56	0.00522	0.02	1
DLL1	6	complement(170282206..170306565)	1.75	3.47	11.06	4.91e-47	2.24e-45	8.66e-43
SCIN	7	12570577..12660182	0.48	2.28	4.84	3.43e-25	9.54e-24	6.05e-21
IL6	7	22725884..22732002	0.54	3.12	8.69	1.66e-09	1.96e-08	2.93e-05
NFE2L3	7	26152198..26187137	117.36	2.72	6.57	0	0	0
CREB5	7	28299321..28825894	0.05	-1.75	-3.36	0.00259	0.01	1
CHN2	7	29146547..29514328	0.55	1.41	2.66	2.32e-08	2.41e-07	0.000409
PRR15	7	29563835..29567293	81.02	1.25	2.38	3.52e-61	1.94e-59	6.22e-57
MTURN	7	30134986..30162762	2.48	-1.56	-2.94	5.04e-37	1.95e-35	8.89e-33
NOD1	7	complement(30424527..30478784)	13.8	1.11	2.16	5.42e-43	2.34e-41	9.57e-39
NT5C3A	7	complement(33014130..33062796)	425.76	3.49	11.26	5.62e-254	9.62e-252	9.92e-250
AMPH	7	complement(38383704..38631420)	0.27	1.68	3.2	5.52e-06	4.2e-05	0.1
INHBA	7	complement(41667168..41705834)	0.07	3.27	9.61	3.44e-05	0.000224	0.61
GLI3	7	complement(41960949..42264100)	0.92	4.67	25.54	1.52e-70	9.6e-69	2.68e-66
MYO1G	7	complement(44962662..44979088)	0.04	2.7	6.5	0.01	0.04	1
ZNF107	7	64666099..64711577	18.28	1.72	3.3	4.59e-38	1.8e-36	8.09e-34
STEAP4	7	complement(88270892..88306894)	0.03	3.42	10.74	0.000165	0.000934	1
SAMD9	7	complement(93099513..93118023)	241.69	5.35	40.82	0	0	0
SAMD9L	7	complement(93130056..93148385)	127.49	7	128.42	0	0	0
BHLHA15	7	98211439..98215457	0.57	-1.24	-2.36	1.54e-05	0.000107	0.27
CYP3A7-CYP3A51P	7	complement(99684957..99735102)	0.2	6.56	94.43	0.00543	0.02	1
GJC3	7	complement(99923266..99929620)	0.8	1.24	2.37	0.00077	0.00372	1
TRIM56	7	101085481..101097967	75.11	1.2	2.29	1.23e-68	7.54e-67	2.17e-64
SPDYE2B	7	102650319..102662625	0.3	-2.28	-4.84	0.000447	0.00227	1
NAMPT	7	complement(106248298..106285966)	179.71	1.06	2.08	1.26e-51	6.2e-50	2.22e-47
DOCK4	7	complement(111726110..112206407)	19.06	1.14	2.2	9.9e-48	4.58e-46	1.75e-43
CFTR	7	117287120..117715971	0.1	-1.83	-3.55	0.000142	0.000817	1
AASS	7	complement(122064583..122144308)	0.25	1.26	2.4	2.02e-05	0.000138	0.36
CADPS2	7	complement(122318411..122886759)	1.35	1.79	3.46	7.95e-27	2.37e-25	1.4e-22
HYAL4	7	123828983..123877481	0.57	3.04	8.21	5.64e-13	8.93e-12	9.96e-09
GPR37	7	complement(124743885..124765792)	2.39	1.14	2.2	1.32e-18	2.85e-17	2.32e-14
GARIN1A	7	128671693..128687877	0.62	1.17	2.25	1.42e-09	1.68e-08	2.51e-05
KLF14	7	complement(130730697..130734207)	0.1	2.36	5.15	0.00105	0.00493	1
PLXNA4	7	complement(132123340..132648688)	0.31	-1.06	-2.09	2.24e-09	2.6e-08	3.95e-05
PARP12	7	complement(140023749..140062951)	328.29	3.93	15.2	0	0	0
MGAM2	7	142111718..142222324	0.11	2.37	5.15	2.4e-06	1.91e-05	0.04
FAM131B	7	complement(143353400..143362770)	0.47	-1.1	-2.15	1.19e-06	9.97e-06	0.02
TCAF2	7	143620952..143730410	0.52	1.22	2.32	1.54e-08	1.64e-07	0.000271
gene:ENSG00000284691	7	150400702..150412470	14.97	1.89	3.7	4.49e-77	2.98e-75	7.92e-73
GIMAP2	7	150685697..150693641	9.61	4.49	22.47	1.41e-84	1.03e-82	2.49e-80
NUB1	7	151341772..151378449	148.93	1.8	3.47	1.21e-158	1.4e-156	2.13e-154
WDR86	7	complement(151375909..151410727)	0.36	1.68	3.2	6.26e-05	0.000386	1
CLDN23	8	8701937..8704096	52.59	1.72	3.3	3.82e-115	3.56e-113	6.75e-111
PDGFRL	8	17576433..17644071	88.3	3.27	9.66	1.23e-301	2.34e-299	2.17e-297
TNFRSF10D	8	complement(23135588..23164027)	25.71	-1.71	-3.26	6.96e-84	4.94e-82	1.23e-79
NKX3-1	8	complement(23678697..23682938)	33.67	1.34	2.53	3.26e-75	2.15e-73	5.75e-71
ADAM28	8	24294069..24359014	0.62	1.16	2.23	2.5e-10	3.18e-09	4.41e-06
MBOAT4	8	complement(30131671..30144665)	0.74	1.01	2.01	0.00361	0.01	1
IDO1	8	39902275..39928790	116.55	13.23	9610.27	1.96e-63	1.13e-61	3.46e-59
IDO2	8	39934614..40016392	0.19	3.18	9.05	2.79e-05	0.000186	0.49
NPBWR1	8	52939182..52943734	9.11	-1.69	-3.23	3.74e-66	2.24e-64	6.6e-62
SLCO5A1	8	complement(69667046..69834978)	0.94	2.4	5.28	4.97e-42	2.09e-40	8.76e-38
HNF4G	8	75407914..75566834	8.6	1.45	2.73	1.39e-43	6.06e-42	2.45e-39
IL7	8	complement(78675743..78805523)	3.08	6.03	65.2	1.61e-36	6.1e-35	2.83e-32
PAG1	8	complement(80967810..81112068)	0.3	-1.14	-2.2	2.13e-07	1.96e-06	0.00376
CA13	8	85220587..85284073	1.19	1.66	3.17	4.67e-17	9.35e-16	8.24e-13
NBN	8	complement(89924515..90003228)	62.44	1.15	2.22	4.51e-49	2.15e-47	7.96e-45
RGS22	8	complement(99960936..100131268)	0.13	5.48	44.66	1.85e-05	0.000127	0.33
ZFPM2	8	104590733..105804539	0.13	2.07	4.2	4.13e-05	0.000265	0.73
TRHR	8	109086585..109121565	0.09	2.58	5.97	0.002	0.00867	1
NUDCD1	8	complement(109240919..109334121)	82.15	1.35	2.55	2.72e-83	1.92e-81	4.8e-79
EXT1	8	complement(117794490..118111826)	44.73	1.21	2.31	9.8e-72	6.25e-70	1.73e-67
GSDMC	8	complement(129748196..129786624)	0.19	1.63	3.09	0.00321	0.01	1
CCN4	8	133191039..133231690	0.41	1.46	2.76	4.1e-08	4.13e-07	0.000723
KCNK9	8	complement(139600838..139704109)	0.33	2.94	7.66	1.08e-15	2.01e-14	1.91e-11
LY6E	8	143017982..143023832	701.66	1.44	2.72	6.9e-105	5.88e-103	1.22e-100
GSDMD	8	143553207..143563062	86.94	1.54	2.91	3.16e-112	2.89e-110	5.58e-108
PARP10	8	complement(143977153..144012772)	163.51	6.47	88.37	0	0	0
JAK2	9	4984390..5129948	13.85	1.81	3.51	9.72e-90	7.43e-88	1.71e-85
CD274	9	5450503..5470566	16.25	5.72	52.81	8.03e-266	1.43e-263	1.42e-261
PDCD1LG2	9	5510531..5571282	5.15	5.02	32.39	1.42e-71	9.03e-70	2.51e-67
TTC39B	9	complement(15163622..15307360)	4.15	2.07	4.19	1.42e-98	1.14e-96	2.5e-94
RIGI	9	complement(32455302..32526208)	527.18	6.99	126.74	0	0	0
TAF1L	9	complement(32629454..32635669)	0.04	-1.91	-3.76	0.01	0.05	1
CHMP5	9	33264879..33282070	143.64	1.07	2.1	3.56e-56	1.87e-54	6.28e-52
HRCT1	9	35906202..35907136	0.32	1.65	3.13	0.01	0.04	1
PAX5	9	complement(36833269..37034268)	0.88	3.79	13.86	1.31e-54	6.7e-53	2.31e-50
RORB	9	74497335..74693177	0.07	5.56	47.17	1.27e-05	8.95e-05	0.22
PCSK5	9	75890644..76362975	0.98	1.31	2.47	8.64e-15	1.52e-13	1.52e-10
GCNT1	9	76419850..76651203	3.37	1.68	3.2	8.72e-42	3.66e-40	1.54e-37
FRMD3	9	complement(83242990..83538546)	26.74	1	2.01	8.56e-44	3.74e-42	1.51e-39
NTRK2	9	84668375..85095751	0.02	1.36	2.57	0.01	0.04	1
CTSL	9	87724051..87731469	348.32	1.06	2.09	1.62e-46	7.32e-45	2.85e-42
SUSD3	9	93058688..93085133	1.1	1.5	2.82	5.22e-06	3.98e-05	0.09
TDRD7	9	97412096..97496125	204.23	2.94	7.67	0	0	0
TRIM14	9	complement(98069275..98119222)	296.97	2.94	7.67	0	0	0
ABCA1	9	complement(104781006..104928155)	5.79	1.02	2.03	1.88e-21	4.58e-20	3.32e-17
TNFSF8	9	complement(114893343..114930595)	0.13	-1.44	-2.71	0.00266	0.01	1
LHX6	9	complement(122202577..122229626)	0.19	-1.19	-2.29	0.0015	0.00673	1
TOR1B	9	129803157..129811281	98.74	1.12	2.17	6.56e-61	3.6e-59	1.16e-56
PRDM12	9	130664594..130682986	0.48	-1.21	-2.31	0.000472	0.0024	1
NTNG2	9	132162058..132244526	3.74	1.65	3.14	2.87e-48	1.34e-46	5.07e-44
IL15RA	10	complement(5943639..5978187)	16.08	2.79	6.91	1.41e-195	1.9e-193	2.49e-191
GATA3	10	8045378..8075198	57.19	1.16	2.24	2.48e-64	1.45e-62	4.38e-60
OPTN	10	13099449..13138308	200.24	2.3	4.92	1.18e-258	2.08e-256	2.08e-254
FAM171A1	10	complement(15211643..15371289)	35.28	-1.26	-2.4	2.03e-72	1.3e-70	3.58e-68
ARL5B	10	18659431..18681639	24.97	1.18	2.26	3.11e-26	9.03e-25	5.49e-22
KIAA1217	10	23694746..24547848	15.94	1.54	2.91	3.93e-95	3.12e-93	6.94e-91
ENKUR	10	complement(24981979..25062279)	0.78	1.45	2.73	1.19e-09	1.42e-08	2.1e-05
MASTL	10	27154824..27187953	89.23	1.51	2.85	6.62e-111	6e-109	1.17e-106
RET	10	43077064..43130351	4.06	3.31	9.93	2.69e-139	2.84e-137	4.74e-135
NODAL	10	complement(70431936..70447951)	0.44	-1.03	-2.04	0.00493	0.02	1
FAS	10	88953813..89029605	5.71	1.09	2.12	4.02e-42	1.69e-40	7.09e-38
LIPA	10	complement(89213569..89414557)	144.01	1.13	2.19	8.12e-64	4.73e-62	1.43e-59
IFIT2	10	89283694..89309271	673.83	8.25	304.14	0	0	0
IFIT3	10	89327307..89377473	797.31	7.75	215.25	0	0	0
IFIT1B	10	89378056..89385205	0.12	4.15	17.73	0.00217	0.00931	1
IFIT1	10	89392546..89406487	1241.16	9.02	520.35	0	0	0
IFIT5	10	89414568..89421605	128.2	3.37	10.32	0	0	0
PCGF5	10	91163012..91284337	53.16	1.29	2.44	1.4e-64	8.23e-63	2.46e-60
CYP2C19	10	94762681..94855547	0.06	3.12	8.69	0.000545	0.00273	1
BLNK	10	complement(96189171..96271587)	0.03	2.36	5.13	0.0082	0.03	1
PIK3AP1	10	complement(96593315..96720514)	13.97	3.27	9.63	1.01e-243	1.63e-241	1.79e-239
SLC25A28	10	complement(99610519..99622793)	74.04	1.93	3.8	3.15e-157	3.59e-155	5.55e-153
PAX2	10	100735396..100829944	1.49	2.81	7.03	7.85e-46	3.51e-44	1.38e-41
PDZD7	10	complement(101007679..101032295)	0.59	-1.14	-2.21	3.3e-07	2.96e-06	0.00582
ELOVL3	10	102226299..102229589	2.26	2.61	6.11	1.46e-20	3.44e-19	2.57e-16
CALHM3	10	complement(103472804..103479240)	0.92	-1.04	-2.05	0.000794	0.00383	1
DUSP5	10	110497907..110511533	136.93	1.18	2.26	6.02e-68	3.68e-66	1.06e-63
ADRA2A	10	111077029..111080907	0.18	-1.29	-2.44	0.00797	0.03	1
GPAM	10	complement(112149865..112215377)	8.66	-1.04	-2.06	2.33e-34	8.55e-33	4.11e-30
ACSL5	10	112374116..112428379	3.18	4.04	16.41	4.56e-71	2.89e-69	8.05e-67
CASP7	10	113679162..113730907	104.33	1.54	2.91	1.96e-114	1.81e-112	3.45e-110
PLEKHS1	10	113751262..113783429	4.51	2.31	4.97	4.14e-69	2.55e-67	7.3e-65
VWA2	10	114239254..114294489	0.1	-1.43	-2.7	0.00347	0.01	1
NANOS1	10	119029714..119033730	3.4	-1.5	-2.83	1.52e-26	4.45e-25	2.68e-22
HMX2	10	123148136..123150672	0.41	-1.17	-2.25	0.00989	0.03	1
ADGRA1	10	133087924..133131675	0.47	-2.8	-6.97	5.11e-13	8.1e-12	9.02e-09
gene:ENSG00000254536	10	133380017..133420271	1.72	-1.01	-2.02	2.02e-05	0.000138	0.36
NLRP6	11	278407..285388	0.06	2.9	7.47	0.00591	0.02	1
IFITM2	11	303655..309397	392.77	2.38	5.22	4.35e-207	6.2e-205	7.67e-203
IFITM1	11	310041..315272	387.53	8.33	321.6	0	0	0
IFITM3	11	complement(319676..329475)	435.84	4.42	21.37	0	0	0
IRF7	11	complement(612553..615983)	470.08	5.9	59.9	0	0	0
DRD4	11	637269..640706	0.78	-1.01	-2.01	0.00499	0.02	1
DUSP8	11	complement(1554051..1572271)	5	-1.29	-2.44	4.43e-26	1.27e-24	7.81e-22
PRR33	11	complement(1888078..1891895)	0.09	-1.87	-3.66	0.01	0.04	1
TRIM21	11	complement(4384897..4393702)	250.04	3.12	8.68	0	0	0
gene:ENSG00000239920	11	complement(5254392..5678434)	0.31	1.63	3.09	0.0011	0.00513	1
UBQLNL	11	complement(5514393..5518431)	0.31	1.92	3.79	4.55e-05	0.000289	0.8
TRIM34	11	5619764..5644398	42.99	2.55	5.87	3.5e-208	5.03e-206	6.18e-204
TRIM5	11	complement(5663195..5938619)	100.72	2.74	6.68	0	0	0
TRIM22	11	5689610..5737089	128.05	7.47	177.21	0	0	0
LMO1	11	complement(8224309..8268716)	1.74	-1.38	-2.6	3.79e-08	3.84e-07	0.000669
ASCL3	11	complement(8937578..8943016)	0.32	1.9	3.74	0.01	0.05	1
DENND5A	11	complement(9138825..9265959)	95.34	1.32	2.5	3.33e-87	2.51e-85	5.88e-83
IRAG1	11	complement(10573091..10693988)	0.04	1.92	3.78	0.00504	0.02	1
DKK3	11	complement(11956207..12009769)	20.9	1.28	2.42	2.76e-77	1.84e-75	4.88e-73
SAA2	11	complement(18239223..18248668)	0.35	1.58	2.98	0.000293	0.00156	1
ANO5	11	21782659..22283567	16.61	1.12	2.18	4.03e-37	1.56e-35	7.11e-33
CCDC73	11	complement(32602721..32794662)	0.03	3.38	10.38	0.00163	0.00721	1
PRRG4	11	32829927..32858120	7.61	2.4	5.26	1.72e-119	1.66e-117	3.04e-115
LMO2	11	complement(33858576..33892076)	25.54	4.74	26.81	1.41e-292	2.6e-290	2.49e-288
MDK	11	46380756..46383837	41.92	1.64	3.12	1.68e-78	1.14e-76	2.97e-74
AGBL2	11	complement(47659591..47715389)	2.57	1.25	2.38	8.41e-17	1.65e-15	1.48e-12
APLNR	11	complement(57233577..57237250)	0.1	-1.97	-3.91	0.00325	0.01	1
SMTNL1	11	57537595..57550272	3.46	6.72	105.34	1.46e-25	4.12e-24	2.57e-21
UBE2L6	11	complement(57551656..57568284)	637.72	4.25	18.98	0	0	0
SERPING1	11	57597387..57619171	9.08	7.49	179.98	8.77e-101	7.11e-99	1.55e-96
ZFP91-CNTF	11	58579172..58624639	9.14	-1.4	-2.64	0.000561	0.0028	1
FAM111A	11	59142748..59155039	46.22	1.05	2.07	1.7e-51	8.34e-50	3e-47
SLC15A3	11	complement(60937060..60952653)	28.05	9.26	614.29	6.63e-109	5.88e-107	1.17e-104
PLAAT4	11	63536808..63546462	123.4	3.68	12.79	0	0	0
PLAAT2	11	complement(63552770..63563379)	20.47	4.88	29.52	2.51e-85	1.85e-83	4.43e-81
RCOR2	11	complement(63911230..63917164)	1.51	-1.35	-2.54	5.78e-11	7.76e-10	1.02e-06
CDC42BPG	11	complement(64823052..64844653)	1.79	-1.3	-2.46	2.23e-16	4.29e-15	3.93e-12
BATF2	11	complement(64987945..64997018)	138.25	6.1	68.47	0	0	0
C11orf86	11	66975277..66977009	6.8	-1.32	-2.5	1.48e-11	2.09e-10	2.61e-07
SYT12	11	67006778..67050863	2.62	-1.05	-2.08	3.74e-18	7.87e-17	6.59e-14
ACY3	11	complement(67642555..67650730)	8.35	2.91	7.51	4.18e-51	2.03e-49	7.37e-47
UNC93B1	11	complement(67991100..68004982)	216.7	1.04	2.05	1.92e-54	9.76e-53	3.38e-50
IL18BP	11	71998613..72007315	18.95	1.64	3.12	1.16e-96	9.22e-95	2.04e-92
PDE2A	11	complement(72576141..72674591)	0.24	-1	-2	0.00223	0.00952	1
P2RY2	11	73218281..73242427	15.66	-1.49	-2.82	3.35e-98	2.68e-96	5.91e-94
TSKU	11	76782251..76798153	451.85	1.01	2.02	4.14e-43	1.79e-41	7.29e-39
BIRC3	11	102317484..102339403	115.22	1.87	3.66	1.18e-84	8.61e-83	2.09e-80
MMP13	11	complement(102942995..102955732)	0.23	5.53	46.33	1.47e-05	0.000103	0.26
CASP4	11	complement(104942866..104969366)	46.11	2.01	4.02	3.04e-116	2.87e-114	5.36e-112
CASP1	11	complement(105025397..105035250)	14.93	5.81	56.09	1.21e-229	1.84e-227	2.13e-225
CARD16	11	complement(105041326..105101431)	1.63	5.84	57.15	2.42e-09	2.81e-08	4.27e-05
RAB39A	11	107928448..107963482	3.21	1.11	2.16	9.77e-11	1.29e-09	1.72e-06
CRYAB	11	complement(111908564..111923722)	0.08	-1.73	-3.32	0.01	0.05	1
HTR3A	11	113975075..113990313	0.19	1.53	2.89	0.00347	0.01	1
NHERF4	11	119185457..119190223	0.26	-1.94	-3.85	0.000173	0.000972	1
POU2F3	11	120236640..120319945	0.34	2.18	4.53	1.86e-07	1.72e-06	0.00328
IQSEC3	12	66767..178455	0.08	7.16	142.6	0.00237	0.01	1
AKAP3	12	complement(4615508..4649051)	0.73	1.05	2.07	4.44e-06	3.42e-05	0.08
ANO2	12	complement(5531869..5946232)	0.04	3.57	11.86	0.00973	0.03	1
TAPBPL	12	6451690..6466517	28.84	1.34	2.54	1.69e-48	7.93e-47	2.98e-44
LPAR5	12	complement(6618835..6635960)	3.89	-1.18	-2.27	4.92e-11	6.63e-10	8.67e-07
C1S	12	6988259..7071032	143.46	1.77	3.41	6.1e-153	6.86e-151	1.08e-148
C1R	12	complement(7080214..7092540)	289.29	1.92	3.78	5.99e-170	7.42e-168	1.06e-165
C3AR1	12	complement(8056844..8066359)	0.17	2.83	7.12	1.25e-05	8.85e-05	0.22
CLEC2B	12	complement(9852369..9869386)	2.86	2.28	4.87	2.77e-27	8.4e-26	4.88e-23
CLEC7A	12	complement(10116777..10130258)	0.65	5.88	58.7	6.61e-13	1.04e-11	1.17e-08
OLR1	12	complement(10158301..10172138)	0.25	1.58	2.99	0.000509	0.00256	1
ETV6	12	11649674..11895377	36.85	1.35	2.55	1.01e-86	7.6e-85	1.79e-82
BCL2L14	12	12049844..12211084	0.2	2.92	7.58	2.83e-07	2.56e-06	0.00499
RERG	12	complement(15107783..15348675)	4.59	-1	-2	1.3e-17	2.67e-16	2.29e-13
BMAL2	12	27332836..27425289	73.82	1.03	2.04	2.4e-40	9.87e-39	4.23e-36
SMCO2	12	27446736..27502185	0.4	2.09	4.25	8.18e-05	0.000493	1
FAR2	12	29149016..29341121	1.9	1.04	2.05	9.62e-10	1.15e-08	1.7e-05
TMTC1	12	complement(29500840..29784759)	0.09	2.05	4.14	2.05e-06	1.66e-05	0.04
ADAMTS20	12	complement(43353866..43552203)	0.03	5.94	61.35	0.01	0.04	1
VDR	12	complement(47841537..47943048)	5.17	-1.11	-2.15	1.77e-29	5.8e-28	3.12e-25
RHEBL1	12	complement(49064676..49070025)	6.71	1.11	2.16	2.28e-11	3.15e-10	4.01e-07
BIN2	12	complement(51281038..51324668)	0.35	-1.36	-2.56	0.000507	0.00255	1
SLC4A8	12	51391317..51515763	1.84	-1.04	-2.06	2.23e-21	5.39e-20	3.93e-17
ACVRL1	12	51906908..51923361	0.43	2.28	4.86	3.75e-14	6.36e-13	6.62e-10
ITGB7	12	complement(53191323..53207282)	0.23	-1.03	-2.05	0.01	0.04	1
HOXC5	12	54033050..54035361	1.86	-1.08	-2.12	2.29e-06	1.83e-05	0.04
IL23A	12	56334174..56340410	0.94	1.37	2.59	0.000246	0.00134	1
STAT2	12	complement(56341597..56360203)	227.84	4	16.05	0	0	0
RBMS2	12	56521820..56596193	68.35	1.04	2.05	2.7e-54	1.36e-52	4.77e-50
gene:ENSG00000228144	12	complement(66123917..66169985)	0.54	1.25	2.38	0.01	0.05	1
MYRFL	12	69825227..69959097	0.13	1.23	2.35	0.01	0.05	1
PLEKHG7	12	92702843..92772455	0.46	5.76	54.29	1.39e-18	3e-17	2.45e-14
PLXNC1	12	94148577..94307675	1.67	2.47	5.55	1.87e-51	9.13e-50	3.29e-47
TMCC3	12	complement(94567122..94650557)	0.92	1.25	2.38	3.22e-13	5.15e-12	5.67e-09
CDK17	12	complement(96278261..96400480)	30.25	1.05	2.07	3.84e-50	1.85e-48	6.78e-46
ANO4	12	100717526..101128641	0.08	2.04	4.12	0.00101	0.00477	1
GLT8D2	12	complement(103988987..104064183)	0.45	1.6	3.03	1.3e-05	9.15e-05	0.23
WASHC4	12	105107324..105169130	87.63	1.3	2.46	1.84e-45	8.18e-44	3.25e-41
APPL2	12	complement(105173297..105236203)	27.36	-1.05	-2.07	5.07e-47	2.31e-45	8.94e-43
SELPLG	12	complement(108621895..108633894)	0.71	1.13	2.19	1.45e-05	0.000102	0.26
TRAFD1	12	112125538..112153604	149.47	2.09	4.26	1.18e-210	1.73e-208	2.09e-206
RPH3A	12	112570380..112898881	0.1	1.83	3.56	0.000121	0.000705	1
OAS1	12	112905856..112933219	418.22	5.81	55.96	0	0	0
OAS3	12	112938051..112976460	537.53	3.92	15.12	0	0	0
OAS2	12	112978395..113011723	284.91	12.3	5025.91	0	0	0
KSR2	12	complement(117453012..117968990)	1.29	-1.44	-2.72	9.79e-34	3.56e-32	1.73e-29
CABP1	12	120640626..120667324	0.33	1.56	2.94	9.04e-05	0.000541	1
OASL	12	complement(121017763..121039246)	252.71	9.62	788.03	0	0	0
HCAR2	12	complement(122701293..122703357)	0.62	1.32	2.49	7.71e-05	0.000467	1
HCAR3	12	complement(122714756..122716811)	0.44	2.96	7.8	2.31e-07	2.12e-06	0.00408
RIMBP2	12	complement(130396133..130768228)	0.02	2.99	7.95	0.00492	0.02	1
ADGRD1	12	130953907..131141469	0.19	-1.47	-2.76	2.26e-05	0.000153	0.4
FLT1	13	complement(28300346..28495145)	0.02	3.06	8.34	0.000819	0.00393	1
ELF1	13	complement(40931924..41061440)	62.08	1.3	2.46	3.68e-81	2.55e-79	6.49e-77
EPSTI1	13	complement(42886388..42992271)	12.08	8.54	371.63	3.9e-78	2.61e-76	6.88e-74
DNAJC15	13	43023203..43114213	0.24	1.06	2.09	7.14e-05	0.000437	1
ENOX1	13	complement(43213130..43786972)	2.97	1.25	2.38	1.71e-14	2.96e-13	3.02e-10
LPAR6	13	complement(48389567..48444704)	2.07	1.63	3.09	1.63e-15	2.97e-14	2.87e-11
PHF11	13	49495610..49528981	38.02	2.53	5.78	3.41e-204	4.75e-202	6.02e-200
UTP14C	13	52024691..52033600	2.3	-11.4	-2693.96	6.58e-06	4.92e-05	0.12
PCDH17	13	57631744..57729311	0.07	5.4	42.14	2.53e-05	0.00017	0.45
LMO7	13	75620434..75859870	55.37	1.1	2.15	1.91e-61	1.06e-59	3.37e-57
GPR180	13	94601857..94634661	12.94	1.27	2.41	1.28e-40	5.28e-39	2.26e-36
SOX21	13	complement(94709622..94712545)	0.95	1.72	3.3	6.66e-11	8.89e-10	1.18e-06
TNFSF13B	13	108251240..108308484	64.88	7.55	187.29	0	0	0
TMEM255B	13	113759226..113816995	0.34	1.04	2.06	7.15e-05	0.000437	1
gene:ENSG00000259171	14	20684587..20700576	1.76	1.6	3.04	1.21e-08	1.3e-07	0.000213
SLC7A8	14	complement(23125295..23183674)	0.24	1.15	2.22	0.000557	0.00278	1
MYH7	14	complement(23412740..23435660)	0.04	5.79	55.29	0.01	0.05	1
PSME1	14	24136163..24138967	546.91	1.16	2.23	8.95e-68	5.45e-66	1.58e-63
PSME2	14	complement(24143362..24147570)	569.49	1.56	2.95	2.9e-121	2.83e-119	5.11e-117
RNF31	14	24146683..24160660	66.69	1.12	2.18	1.6e-61	8.88e-60	2.82e-57
IRF9	14	24161234..24168043	92.33	3.87	14.67	0	0	0
REC8	14	24171853..24180257	11.12	2.76	6.77	2.09e-78	1.41e-76	3.68e-74
CBLN3	14	complement(24426545..24430954)	3.94	1.39	2.62	2.11e-12	3.18e-11	3.73e-08
BAZ1A	14	complement(34752731..34875647)	91.95	1.26	2.39	3.91e-79	2.67e-77	6.9e-75
NFKBIA	14	complement(35401079..35404749)	216.9	1.04	2.05	5.72e-54	2.87e-52	1.01e-49
L2HGDH	14	complement(50237563..50312229)	28.66	1.08	2.11	9.66e-56	5.01e-54	1.7e-51
SIX1	14	complement(60643421..60658259)	18.53	1.31	2.48	2.6e-61	1.44e-59	4.59e-57
TMEM229B	14	complement(67447084..67533739)	9.3	3.78	13.71	6.08e-253	1.03e-250	1.07e-248
ZFYVE26	14	complement(67727374..67816590)	25.28	1.01	2.01	6.56e-50	3.15e-48	1.16e-45
ISM2	14	complement(77474394..77498816)	0.24	1.02	2.03	0.0098	0.03	1
RPS6KA5	14	complement(90847861..91060641)	3.42	1.39	2.62	1.16e-55	5.99e-54	2.05e-51
DGLUCY	14	91060333..91225632	19.05	1.05	2.06	1.84e-49	8.83e-48	3.25e-45
GPR68	14	complement(91232532..91253925)	0.75	1.98	3.96	2.01e-11	2.81e-10	3.55e-07
FBLN5	14	complement(91869411..91947987)	3.58	1.22	2.33	1.32e-23	3.52e-22	2.32e-19
IFI27	14	94104836..94116695	188.38	9.16	570.74	0	0	0
WARS1	14	complement(100333790..100376805)	357.75	2.2	4.61	9.98e-242	1.6e-239	1.76e-237
ZBTB42	14	104800596..104804712	27.04	1.78	3.42	5.59e-106	4.86e-104	9.87e-102
ATP10A	15	complement(25677273..25865184)	42.98	2.14	4.41	1.27e-218	1.88e-216	2.23e-214
SCG5	15	32641676..32697098	0.55	-1.68	-3.21	0.000312	0.00165	1
GREM1	15	32718004..32745106	4.46	-1.14	-2.2	9.1e-37	3.5e-35	1.61e-32
PAK6	15	40217428..40277487	0.08	-2.06	-4.18	0.000406	0.00209	1
PPP1R14D	15	complement(40815451..40828709)	0.77	1.61	3.05	0.00035	0.00183	1
DLL4	15	40929340..40939073	1.35	1.67	3.18	9.58e-17	1.87e-15	1.69e-12
gene:ENSG00000285920	15	41284007..41380996	0.4	4.2	18.4	5.34e-11	7.19e-10	9.42e-07
SPTBN5	15	complement(41848146..41894053)	0.54	3.07	8.42	6.55e-32	2.28e-30	1.16e-27
EHD4	15	complement(41895933..41972557)	59.31	2.35	5.11	1.19e-258	2.08e-256	2.11e-254
PLA2G4E	15	complement(41981394..42051190)	0.07	5.17	36.05	9.94e-05	0.000589	1
gene:ENSG00000258461	15	42348103..42412317	0.65	1.46	2.75	1.72e-07	1.6e-06	0.00304
CAPN3	15	42359498..42412949	0.41	1.19	2.28	8.98e-08	8.71e-07	0.00158
TMEM62	15	43123279..43185144	63.18	1.59	3	8.68e-116	8.16e-114	1.53e-111
PATL2	15	complement(44665732..44711323)	1.02	3.97	15.66	2.18e-23	5.75e-22	3.85e-19
B2M	15	44711358..44718851	1078.57	2.13	4.38	1.08e-226	1.63e-224	1.9e-222
TRIM69	15	44728988..44767829	12.12	2.62	6.15	7.59e-110	6.84e-108	1.34e-105
C15orf48	15	45430579..45448761	92.59	1.59	3	3.57e-88	2.7e-86	6.3e-84
BLOC1S6	15	45587214..45615945	22.8	-1.05	-2.08	2.84e-42	1.21e-40	5.02e-38
gene:ENSG00000260170	15	45587351..45676314	0.61	4.7	25.92	5.15e-05	0.000324	0.91
SQOR	15	45631148..45691281	142.8	1.28	2.43	6.92e-81	4.77e-79	1.22e-76
GLDN	15	51341655..51408005	0.07	1.79	3.46	0.00331	0.01	1
LYSMD2	15	complement(51723011..51751585)	43.16	1.02	2.02	5.02e-39	2e-37	8.85e-35
MYZAP	15	57591904..57685364	6.61	-1.15	-2.22	2.21e-23	5.81e-22	3.89e-19
GCOM1	15	57591908..57714745	2.53	-1.27	-2.42	5.2e-27	1.55e-25	9.17e-23
PML	15	73994673..74047827	106.76	3.55	11.73	0	0	0
NRG4	15	complement(75935969..76059795)	0.48	-1.06	-2.08	8.32e-05	0.0005	1
LINGO1	15	complement(77613027..77820900)	4.44	1.14	2.21	3.51e-25	9.75e-24	6.19e-21
ADAMTSL3	15	83654088..84039842	0.07	2.94	7.69	2.57e-05	0.000172	0.45
ISG20	15	88635670..88656483	185.39	5.94	61.53	0	0	0
HAPLN3	15	complement(88877294..88895597)	57.14	2.45	5.45	4.8e-257	8.29e-255	8.46e-253
HBA1	16	176680..177522	0.31	3.7	13.04	0.00821	0.03	1
PDIA2	16	283164..287215	0.27	-1.65	-3.14	0.00415	0.02	1
MEIOB	16	complement(1833986..1872178)	2.34	-1.1	-2.14	1.57e-08	1.67e-07	0.000277
NOXO1	16	complement(1978917..1984192)	0.35	-1.46	-2.75	0.00327	0.01	1
CLDN9	16	3012923..3014505	0.88	-1.61	-3.06	1.96e-06	1.59e-05	0.03
SOCS1	16	complement(11254417..11256204)	17	4.07	16.76	1.37e-138	1.44e-136	2.42e-134
NPIPA9_1	16	16317444..16350590	18.23	1.07	2.1	2.41e-06	1.92e-05	0.04
NPIPA7	16	16379140..16393972	0.64	-1.63	-3.1	0.00134	0.00608	1
ANKS4B	16	21233699..21253850	0.19	-1.3	-2.47	0.00427	0.02	1
PRRT2	16	29811382..29815892	2.49	1.41	2.65	9.44e-15	1.65e-13	1.66e-10
TLCD3B	16	complement(30024427..30052978)	0.97	-1.05	-2.07	1.66e-06	1.36e-05	0.03
gene:ENSG00000255439	16	complement(31083439..31094956)	0.65	1.22	2.32	0.00504	0.02	1
N4BP1	16	complement(48538726..48620148)	44.98	1.06	2.09	1.15e-55	5.94e-54	2.03e-51
ZNF423	16	complement(49487524..49857919)	0.1	-1.15	-2.22	0.00163	0.0072	1
NKD1	16	50548396..50649249	1.17	1.21	2.31	4.36e-23	1.12e-21	7.68e-19
NOD2	16	50693588..50733077	0.1	4.64	24.96	3.38e-06	2.66e-05	0.06
MT2A	16	56608584..56609497	2005.14	1.78	3.44	3.09e-158	3.58e-156	5.46e-154
NLRC5	16	56989485..57083531	80.96	4.15	17.77	0	0	0
CCL22	16	57358783..57366189	0.33	5.29	39.05	8.31e-08	8.09e-07	0.00147
CX3CL1	16	57372477..57385044	7.99	5.15	35.56	8.28e-250	1.36e-247	1.46e-245
TRADD	16	complement(67154185..67159909)	85.81	1.44	2.71	5.23e-84	3.74e-82	9.22e-80
EXOC3L1	16	complement(67184379..67190185)	6.98	5.1	34.2	7.45e-119	7.12e-117	1.31e-114
CTRL	16	complement(67927640..67932365)	4.97	1.64	3.11	1.06e-15	1.97e-14	1.87e-11
gene:ENSG00000261884	16	complement(67929614..67936017)	10.54	1.16	2.24	9.89e-12	1.42e-10	1.74e-07
PSMB10	16	complement(67934506..67936864)	283.99	2.58	5.97	2.48e-298	4.66e-296	4.37e-294
CDH3	16	68636189..68727468	0.54	1.34	2.54	7.92e-08	7.74e-07	0.0014
CDH1	16	68737292..68835537	141.89	1.1	2.15	8.06e-59	4.34e-57	1.42e-54
MLKL	16	complement(74671855..74700960)	96.72	2.03	4.09	1.38e-190	1.82e-188	2.44e-186
BCO1	16	81238689..81291142	20.57	1.49	2.8	9.35e-60	5.06e-58	1.65e-55
KLHL36	16	84648511..84667686	29.5	-1.01	-2.01	3.11e-49	1.49e-47	5.49e-45
IRF8	16	85899116..85922606	0.18	2.45	5.47	3.83e-07	3.41e-06	0.00676
FOXF1	16	86510527..86515422	0.13	5.04	32.95	8.22e-05	0.000495	1
CBFA2T3	16	complement(88874858..88977207)	0.23	-1.32	-2.5	0.000144	0.000824	1
gene:ENSG00000198211	16	89919165..89936092	0.4	-1.56	-2.96	0.000853	0.00408	1
RFLNB	17	complement(439978..445939)	41.39	-1.3	-2.46	3.63e-76	2.4e-74	6.4e-72
RTN4RL1	17	complement(1934677..2025334)	2.31	-1.29	-2.45	1.16e-12	1.78e-11	2.05e-08
ANKFY1	17	complement(4163821..4263995)	157.99	1.13	2.2	9.31e-66	5.51e-64	1.64e-61
CXCL16	17	complement(4733533..4739928)	80.84	1.5	2.83	9.85e-106	8.47e-104	1.74e-101
ZMYND15	17	4739833..4746119	5.92	2.51	5.68	6.54e-66	3.9e-64	1.15e-61
AIPL1	17	complement(6393693..6435199)	0.32	6.48	89	2.43e-07	2.22e-06	0.00429
PITPNM3	17	complement(6451263..6556555)	5.96	-1.07	-2.1	4.95e-30	1.65e-28	8.74e-26
XAF1	17	6755447..6775647	108.16	12.78	7055.05	1.04e-142	1.11e-140	1.84e-138
FBXO39	17	6776215..6797101	0.09	6.01	64.33	0.01	0.04	1
ASGR1	17	complement(7173431..7179564)	0.3	-1.16	-2.24	0.00585	0.02	1
gene:ENSG00000262526	17	complement(7240427..7244635)	0.42	6.36	82.18	0.01	0.04	1
CHRNB1	17	7445061..7457710	8.39	1.31	2.47	1.79e-33	6.43e-32	3.16e-29
CD68	17	7579491..7582111	273.6	2.05	4.13	4.4e-203	6.07e-201	7.76e-199
HES7	17	complement(8120592..8124106)	2.14	1.94	3.83	6.85e-16	1.28e-14	1.21e-11
MYOCD	17	12665890..12768949	0.19	-1.08	-2.11	0.000334	0.00176	1
LGALS9C	17	18476737..18494945	0.58	2.05	4.14	2.84e-07	2.58e-06	0.00502
LGALS9B	17	complement(20449395..20467539)	1.2	1.34	2.53	4.75e-07	4.19e-06	0.00838
LGALS9	17	27629798..27649560	62.54	6.38	83.55	0	0	0
NOS2	17	complement(27756766..27800529)	0.58	2.08	4.23	8.99e-18	1.86e-16	1.58e-13
CCL2	17	34255274..34257208	97.25	1.04	2.06	1.94e-42	8.29e-41	3.42e-38
gene:ENSG00000267618	17	complement(35011349..35121493)	0.47	-1.23	-2.35	0.00719	0.03	1
SLFN5	17	35243071..35273655	37.67	2.09	4.26	1.64e-160	1.95e-158	2.89e-156
SLFN12L	17	complement(35464249..35537678)	0.1	4.92	30.23	2.47e-11	3.41e-10	4.36e-07
CCL5	17	complement(35871491..35880793)	17.09	5.18	36.29	5.16e-128	5.13e-126	9.1e-124
TBC1D3D	17	38003976..38014908	0.14	2.55	5.87	0.00497	0.02	1
GSDMB	17	complement(39904595..39919854)	6.67	1.54	2.91	4.16e-22	1.04e-20	7.34e-18
KRTAP1-5	17	complement(41026026..41027208)	0.17	-2.75	-6.71	0.00855	0.03	1
CNP	17	41966763..41977740	335.64	1.93	3.82	1.01e-186	1.3e-184	1.78e-182
DHX58	17	complement(42101404..42112714)	31.33	8.81	450.01	5.4e-150	6e-148	9.52e-146
IFI35	17	43006740..43014456	805.06	4.05	16.56	0	0	0
TMEM106A	17	43211835..43220041	9.63	1.59	3	2.13e-54	1.08e-52	3.76e-50
HOXB4	17	complement(48575507..48578350)	1.61	1.26	2.39	9.41e-09	1.03e-07	0.000166
TTLL6	17	complement(48762234..48817229)	3.97	1.12	2.18	5.86e-22	1.45e-20	1.03e-17
CALCOCO2	17	48831018..48866522	103.29	1.01	2.02	8.3e-52	4.09e-50	1.46e-47
GIP	17	complement(48958554..48968596)	5.01	-1.04	-2.05	7.67e-06	5.67e-05	0.14
TMEM92	17	50271406..50281485	48.28	1.29	2.44	4.06e-75	2.66e-73	7.17e-71
C17orf67	17	complement(56791913..56838773)	13.41	1.2	2.3	5e-34	1.82e-32	8.83e-30
TRIM25	17	complement(56836387..56914080)	218.19	2.28	4.86	3.19e-235	4.95e-233	5.62e-231
SEPTIN4	17	complement(58520250..58544368)	2.25	2.68	6.4	6.24e-48	2.9e-46	1.1e-43
CACNG4	17	66964707..67033398	31.92	-1.01	-2.02	1.25e-39	5.05e-38	2.2e-35
KCNJ2	17	70168673..70180044	8.11	1.26	2.39	2.7e-36	1.02e-34	4.76e-32
SSTR2	17	73165010..73176633	0.68	1.64	3.12	1.07e-16	2.09e-15	1.89e-12
SPHK1	17	76376584..76387860	5	1.02	2.02	3.38e-16	6.43e-15	5.96e-12
SOCS3	17	complement(78356778..78360077)	34.21	1.41	2.66	1.39e-73	8.99e-72	2.45e-69
LGALS3BP	17	complement(78971238..78979947)	1244.8	1.43	2.7	4.96e-58	2.63e-56	8.75e-54
RNF213	17	80260852..80398794	670.95	2.89	7.43	4.9e-90	3.76e-88	8.64e-86
SECTM1	17	complement(82321024..82334074)	4.97	4.94	30.75	7.34e-82	5.15e-80	1.3e-77
LAMA1	18	complement(6941742..7117797)	0.04	1.28	2.42	0.01	0.04	1
TXNDC2	18	9885766..9889275	0.19	1.09	2.13	0.01	0.04	1
GATA6	18	22169589..22202528	6.14	1.72	3.3	1.22e-45	5.44e-44	2.15e-41
SLC14A1	18	45687025..45752520	0.2	-1.15	-2.22	0.00263	0.01	1
SIGLEC15	18	45825675..45844094	0.06	-2.24	-4.71	0.01	0.05	1
LIPG	18	49560699..49599185	1.34	1.86	3.63	7.85e-48	3.64e-46	1.38e-43
TCF4	18	complement(55222185..55664787)	7.32	1.02	2.03	3.09e-47	1.42e-45	5.46e-43
PMAIP1	18	59899996..59904305	47.6	1.29	2.45	3.11e-47	1.42e-45	5.48e-43
RNF152	18	complement(61808067..61894247)	0.04	1.48	2.79	0.01	0.04	1
ZCCHC2	18	62523025..62587709	16.68	1.38	2.6	5.78e-85	4.23e-83	1.02e-80
CBLN2	18	complement(72536680..72638521)	6.79	-1.02	-2.03	5.2e-17	1.04e-15	9.18e-13
GNG7	19	complement(2511219..2702694)	0.18	-1.09	-2.13	0.00724	0.03	1
LRG1	19	complement(4536402..4540036)	0.39	1.67	3.18	1.07e-05	7.65e-05	0.19
CRB3	19	6463777..6467221	4.54	-1.03	-2.05	6.13e-10	7.53e-09	1.08e-05
TNFSF14	19	complement(6661253..6670588)	0.49	1.2	2.29	1.35e-06	1.12e-05	0.02
ADGRE1	19	6887566..6940459	57.44	1.66	3.17	3.42e-126	3.38e-124	6.02e-122
MUC16	19	complement(8848844..9010390)	0.02	1.43	2.69	0.000444	0.00227	1
SHFL	19	10086122..10093252	150.89	3.96	15.52	0	0	0
S1PR2	19	complement(10221433..10231331)	7.66	1.86	3.64	5.97e-67	3.61e-65	1.05e-62
gene:ENSG00000267303	19	complement(10315471..10320678)	0.54	1.63	3.1	0.00251	0.01	1
CNN1	19	11538767..11550323	0.26	-1.27	-2.42	0.01	0.04	1
ZNF20	19	complement(12092843..12140355)	0.08	2.8	6.98	0.00828	0.03	1
NFIX	19	12995475..13098796	38.41	1.41	2.66	9.84e-95	7.76e-93	1.74e-90
LYL1	19	complement(13099033..13103161)	1.01	-1.44	-2.71	1.64e-06	1.35e-05	0.03
CACNA1A	19	complement(13206442..13633025)	0.18	1.09	2.13	4.97e-05	0.000314	0.88
HSH2D	19	16134028..16158575	14.76	6.48	89.14	4.54e-202	6.21e-200	8.01e-198
CCDC194	19	complement(17387196..17394196)	0.56	7.33	160.94	4.27e-09	4.82e-08	7.53e-05
BST2	19	complement(17402939..17405630)	193.91	8.86	464.7	1.51e-306	2.91e-304	2.67e-302
IL12RB1	19	complement(18058995..18098944)	0.12	3.82	14.17	8.97e-06	6.54e-05	0.16
gene:ENSG00000268173	19	18153158..18178117	8.86	1.13	2.19	5.46e-22	1.36e-20	9.63e-18
IFI30	19	18173162..18178117	201.84	1.98	3.94	3.8e-177	4.82e-175	6.7e-173
IQCN	19	complement(18257098..18274500)	0.86	-1.18	-2.26	7.95e-08	7.76e-07	0.0014
FXYD3	19	35115823..35124324	0.25	3.5	11.32	1.1e-07	1.05e-06	0.00194
IGFLR1	19	complement(35738801..35742453)	32.8	1.18	2.26	1.12e-36	4.27e-35	1.97e-32
CATSPERG	19	38335775..38370943	0.31	1.06	2.08	0.000322	0.0017	1
IFNL3	19	complement(39243455..39245250)	0.42	6.7	104.08	0.00469	0.02	1
IFNL2	19	39268396..39270188	0.38	6.51	91.42	0.00584	0.02	1
IFNL1	19	39296407..39298673	0.3	3.23	9.41	0.00234	0.00996	1
gene:ENSG00000255730	19	41350853..41425001	0.26	-3.24	-9.45	0.0045	0.02	1
ERFL	19	complement(41907704..41928449)	0.69	1.15	2.22	0.000212	0.00117	1
CEACAM1	19	complement(42507304..42561234)	102.15	4.84	28.65	0	0	0
PINLYP	19	43575801..43583964	0.42	1.86	3.63	1.07e-05	7.71e-05	0.19
PLAUR	19	complement(43646095..43670547)	81.78	1.37	2.58	3.2e-90	2.48e-88	5.64e-86
LYPD5	19	complement(43785874..43827206)	3.6	3.56	11.76	1.56e-64	9.16e-63	2.75e-60
ZNF296	19	complement(45071500..45076478)	22.63	1.25	2.38	8.77e-35	3.25e-33	1.55e-30
GIPR	19	45668221..45683722	0.65	-1	-2	4.25e-05	0.000272	0.75
PTGIR	19	complement(46620468..46625089)	0.29	2.09	4.27	1.01e-05	7.29e-05	0.18
PRKD2	19	complement(46674275..46717127)	215.66	2.22	4.65	2.38e-233	3.66e-231	4.19e-229
BBC3	19	complement(47220822..47232766)	38.63	1.29	2.44	3.92e-57	2.06e-55	6.91e-53
SLC8A2	19	complement(47428017..47471893)	0.65	2.85	7.19	1.15e-21	2.83e-20	2.03e-17
NAPA	19	complement(47487637..47515091)	329.4	1.18	2.27	2.72e-70	1.7e-68	4.79e-66
ODAD1	19	complement(48296457..48321971)	0.3	-1.09	-2.13	0.00226	0.00967	1
PLEKHA4	19	complement(48837092..48868617)	55.91	8.54	373.11	0	0	0
KCNA7	19	complement(49067397..49072699)	0.18	-2.01	-4.03	0.000324	0.0017	1
FLT3LG	19	49474207..49486231	9.7	2.76	6.77	2.34e-101	1.9e-99	4.12e-97
IL4I1	19	complement(49889654..49929539)	16.41	4.51	22.78	3.62e-215	5.34e-213	6.38e-211
KLK10	19	complement(51012739..51020175)	1.26	2.96	7.81	2.81e-31	9.65e-30	4.95e-27
IGLON5	19	51311644..51330891	0.86	1.3	2.46	1.36e-08	1.46e-07	0.000241
CACNG8	19	53962937..53990215	10.39	1.3	2.46	5.36e-35	2e-33	9.46e-31
CACNG6	19	53991637..54012666	89.54	1.29	2.45	9.7e-73	6.24e-71	1.71e-68
RBCK1	20	407498..432139	269.35	1.76	3.38	2.72e-143	2.92e-141	4.79e-139
SIRPB2	20	complement(1470741..1491587)	0.18	7.41	169.69	0.00162	0.00719	1
gene:ENSG00000241690	20	2814968..2818066	0.39	2.19	4.55	0.000151	0.000858	1
C20orf141	20	2814987..2815833	1.15	2.65	6.27	1.75e-07	1.63e-06	0.00309
TMEM239	20	2816302..2820284	0.14	3.32	9.96	3.11e-05	0.000204	0.55
SPTLC3	20	13008972..13169103	1.02	1.45	2.73	2.71e-13	4.36e-12	4.78e-09
RRBP1	20	complement(17613678..17682295)	507.36	1.28	2.43	3.7e-54	1.86e-52	6.53e-50
NKX2-2	20	complement(21511017..21514064)	0.16	4.52	22.95	0.000644	0.00318	1
VSX1	20	complement(25070885..25082141)	0.95	-1.03	-2.05	1.02e-06	8.57e-06	0.02
FOXS1	20	complement(31844303..31845604)	0.29	-2.45	-5.46	0.00183	0.00801	1
TLDC2	20	36876121..36894235	1.13	3.51	11.4	3.42e-18	7.25e-17	6.03e-14
SAMHD1	20	complement(36890229..36951893)	177.77	3.45	10.95	0	0	0
TGM2	20	complement(38127385..38166578)	1277.17	2.48	5.57	2.63e-166	3.19e-164	4.64e-162
PPP1R16B	20	38805697..38923024	2.47	-1.37	-2.58	1.52e-28	4.81e-27	2.68e-24
TOX2	20	43914852..44069616	14.36	-1.15	-2.22	6.18e-32	2.16e-30	1.09e-27
TP53TG5	20	complement(45372557..45407889)	0.79	-1.05	-2.06	0.000552	0.00276	1
CD40	20	46118271..46129863	12.77	1.56	2.95	1.94e-48	9.08e-47	3.42e-44
PREX1	20	complement(48624252..48827999)	17.02	-1.03	-2.05	1.62e-42	6.96e-41	2.86e-38
ZNFX1	20	complement(49237946..49278426)	294.48	2.76	6.8	6.56e-252	1.1e-249	1.16e-247
KCNB1	20	complement(49293394..49484297)	1.11	-1.69	-3.23	1.8e-31	6.22e-30	3.18e-27
RNF114	20	49936336..49953885	196.23	1.28	2.43	8.76e-82	6.12e-80	1.55e-77
ZBP1	20	complement(57603846..57620576)	6.17	12.08	4343.95	2.12e-07	1.95e-06	0.00374
OGFR	20	62804835..62814000	214.59	2.18	4.53	8.43e-206	1.19e-203	1.49e-201
COL9A3	20	62816244..62841159	0.36	-1.03	-2.04	0.0089	0.03	1
HELZ2	20	complement(63558086..63574239)	315.43	5.15	35.52	0	0	0
RBM11	21	14216130..14228372	0.1	2.99	7.95	0.00454	0.02	1
CBR3	21	36135079..36146562	64.86	1.66	3.15	4.77e-85	3.5e-83	8.41e-81
CLDN14	21	complement(36460621..36576569)	0.42	1.67	3.18	2.52e-05	0.000169	0.45
KCNJ6	21	complement(37607373..38121345)	0.19	-1.27	-2.41	3.86e-08	3.91e-07	0.000681
ETS2	21	38805183..38824955	123.04	1.12	2.17	3.9e-63	2.23e-61	6.89e-59
MX2	21	41361999..41409393	111.67	11.91	3847.42	7.28e-181	9.29e-179	1.28e-176
MX1	21	41420020..41470071	804.04	10.31	1266.52	0	0	0
TMPRSS3	21	complement(42371887..42396091)	0.92	1.73	3.32	2.66e-11	3.66e-10	4.68e-07
LRRC3	21	44455510..44462196	4.97	1.13	2.18	5.8e-33	2.07e-31	1.02e-28
BCL2L13	22	17628855..17730855	79.66	1.49	2.8	4.52e-109	4.05e-107	7.97e-105
TUBA8	22	18110100..18146683	0.41	2.22	4.66	5.97e-10	7.33e-09	1.05e-05
USP18	22	18150118..18177397	409.57	4.62	24.63	0	0	0
ARVCF	22	complement(19969896..20016823)	2.18	-1.06	-2.08	2.4e-09	2.79e-08	4.23e-05
MMP11	22	23768226..23784316	0.17	-1.78	-3.45	0.00279	0.01	1
ASPHD2	22	26429260..26445015	7.24	1.4	2.64	2.94e-38	1.16e-36	5.19e-34
MN1	22	complement(27748277..27801756)	4.41	-1.25	-2.38	1.64e-36	6.22e-35	2.89e-32
NEFH	22	29480218..29491390	0.37	1	2.01	0.00127	0.0058	1
TCN2	22	30607003..30627271	36.58	1.06	2.08	8.58e-33	3.05e-31	1.51e-28
SLC5A1	22	32043261..32113029	0.37	1.53	2.89	2.37e-06	1.89e-05	0.04
RFPL2	22	complement(32190435..32205073)	0.31	1.24	2.36	0.00181	0.00796	1
APOL6	22	35648446..35668404	212.61	4.11	17.23	0	0	0
APOL3	22	complement(36140329..36166177)	12.53	9.37	662.52	2.11e-85	1.56e-83	3.72e-81
APOL4	22	complement(36189124..36204840)	0.56	9.22	596.86	8.2e-05	0.000494	1
APOL2	22	complement(36226209..36239954)	193.49	3.44	10.85	0	0	0
APOL1	22	36253071..36267530	166.04	4.72	26.41	0	0	0
GTPBP1	22	38705742..38738299	46.29	1.71	3.27	9.73e-138	1.01e-135	1.72e-133
APOBEC3A	22	38952741..38963184	0.96	3.25	9.53	7.49e-12	1.08e-10	1.32e-07
gene:ENSG00000284554	22	39014363..39033276	0.15	-6.09	-68.07	0.01	0.05	1
APOBEC3D	22	39021113..39033277	0.63	1.36	2.57	0.000585	0.00291	1
APOBEC3F	22	39040604..39055972	45.58	3.03	8.17	0	0	0
APOBEC3G	22	39077067..39087743	2.09	7.04	131.93	1.68e-13	2.72e-12	2.96e-09
CACNA1I	22	39570753..39689735	1.49	2.74	6.66	3.75e-69	2.32e-67	6.61e-65
EFCAB6	22	complement(43528744..43812337)	0.98	-1.03	-2.04	3.01e-08	3.08e-07	0.000531
PNPLA3	22	43923792..43964488	2.28	-1.01	-2.01	3.05e-09	3.51e-08	5.39e-05
CERK	22	complement(46684410..46738252)	47.26	-1.89	-3.7	1.9e-159	2.24e-157	3.35e-155
SCO2	22	complement(50523568..50526461)	44.23	1.07	2.1	2.87e-30	9.62e-29	5.06e-26
TYMP	22	complement(50525752..50530032)	247.15	3.48	11.14	1.37E-320	2.77E-318	2.42E-316
ODF3B	22	complement(50529710..50532506)	39.19	3.57	11.88	2.26e-132	2.3e-130	3.99e-128
KLHDC7B	22	50545899..50551023	1.32	6.29	78.04	3.96e-33	1.41e-31	6.98e-29
MAPK8IP2	22	50600793..50613981	11.73	1.45	2.74	6.49e-60	3.53e-58	1.15e-55
CRLF2_1	X	complement(1190490..1212723)	4.48	1.25	2.38	4.05e-14	6.84e-13	7.14e-10
NLGN4X	X	complement(5840637..6228867)	0.08	2.68	6.41	1.66e-05	0.000115	0.29
STS	X	7147237..7804358	21.72	1.15	2.22	4.73e-63	2.69e-61	8.34e-59
ACE2	X	complement(15494566..15607236)	0.15	8.45	349.86	0.000313	0.00166	1
gene:ENSG00000285602	X	complement(15561047..15675608)	0.16	1.39	2.63	0.00874	0.03	1
CLTRN	X	complement(15627318..15675012)	0.95	2.39	5.23	9.39e-10	1.13e-08	1.66e-05
CDKL5	X	18425583..18653629	23.12	1.33	2.51	1.07e-86	7.98e-85	1.88e-82
DMD	X	complement(31097677..33339609)	0.00933	2.49	5.63	0.01	0.05	1
PRRG1	X	37349309..37457292	10.55	1.02	2.03	2.49e-29	8.06e-28	4.4e-25
gene:ENSG00000250349	X	37349330..38687674	1.69	1.05	2.07	0.000375	0.00195	1
SLC38A5	X	complement(48458537..48470260)	0.48	2.64	6.25	2.2e-12	3.29e-11	3.87e-08
ITIH6	X	complement(54748918..54798255)	0.16	1.69	3.23	0.000483	0.00245	1
HDX	X	complement(84317874..84502479)	4.57	2.04	4.12	2.79e-78	1.88e-76	4.92e-74
NAP1L3	X	complement(93670930..93673578)	0.42	-1.09	-2.12	0.00352	0.01	1
PAK3	X	110944285..111227361	0.18	1.36	2.56	3.32e-06	2.61e-05	0.06
LRCH2	X	complement(115110616..115234096)	0.3	3.8	13.88	8.58e-14	1.41e-12	1.51e-09
CCDC160	X	134237047..134246842	0.16	1.53	2.89	0.00814	0.03	1
PABIR3	X	134796395..134854835	2.98	1.97	3.91	4.85e-58	2.58e-56	8.55e-54
SMIM10L2B	X	complement(135094985..135098712)	0.22	-1.1	-2.14	0.01	0.05	1
INTS6L	X	135520659..135582510	0.16	1.1	2.14	0.01	0.05	1
ARHGEF6	X	complement(136665547..136780932)	0.59	1.1	2.15	1.03e-06	8.67e-06	0.02
SLITRK2	X	145817829..145829856	0.02	2.49	5.6	0.00816	0.03	1
FMR1	X	147911919..147951125	55.98	1.51	2.85	5.19e-109	4.63e-107	9.16e-105
HSFX4	X	149929573..149931287	0.2	-2.15	-4.43	0.01	0.04	1
CSAG1	X	complement(152727484..152733735)	0.68	4.02	16.22	1.89e-07	1.74e-06	0.00333
CSAG3	X	152753921..152760222	0.85	7.51	181.73	0.00138	0.00625	1
CRLF2_2	Y	complement(1190490..1212723)	4.6	1.18	2.27	4.89e-13	7.76e-12	8.63e-09

## Sheet: DEG IFNL vs Media IFNAR
Name	Chromosome	Region	Max group mean	Log₂ fold change	Fold change	P-value	FDR p-value	Bonferroni
HES4	1	complement(998962..1000172)	104.86	1.15	2.22	1.41e-54	2.44e-52	2.48e-50
ISG15	1	1001138..1014540	763.11	6.18	72.46	0	0	0
PRDM16	1	3069168..3438621	0.23	1.08	2.12	0.00023	0.00802	1
TNFRSF1B	1	12166991..12209228	1.06	1.14	2.21	5.24e-08	2.95e-06	0.00092
IL22RA1	1	complement(24119771..24143140)	8.85	1.2	2.29	2.32e-29	2.85e-27	4.07e-25
IFI6	1	complement(27666064..27672212)	1024.65	6.32	79.8	0	0	0
THEMIS2	1	27872543..27886685	8.27	5.78	54.76	2.82e-110	6.64e-108	4.95e-106
CYP2J2	1	complement(59893308..59926773)	0.4	2.4	5.29	1.61e-06	7.8e-05	0.03
IFI44L	1	78619902..78646145	20.86	9.75	858.4	3.13e-139	8.71e-137	5.49e-135
IFI44	1	78649796..78664078	142.9	6.15	71.19	0	0	0
GBP3	1	complement(89006679..89022894)	80.98	1.46	2.76	1.46e-102	3.31e-100	2.57e-98
GBP1	1	complement(89051882..89065360)	67.37	3.26	9.6	0	0	0
GBP4	1	complement(89181144..89198942)	1.9	6.12	69.49	1.83e-52	3.04e-50	3.22e-48
GBP5	1	complement(89256189..89272860)	0.29	4.24	18.87	3.34e-20	3.21e-18	5.87e-16
ADAR	1	complement(154581695..154628013)	368.32	1.25	2.38	9.1e-34	1.19e-31	1.6e-29
IFI16	1	158999968..159055155	106.26	2.77	6.84	0	0	0
gene:ENSG00000258465	1	complement(160216800..160285130)	3.56	-1.45	-2.72	1.29e-07	6.98e-06	0.00227
SEC16B	1	complement(177923956..177984303)	3.53	1.48	2.79	1.24e-35	1.65e-33	2.17e-31
CDK18	1	205504596..205532793	2.26	1.01	2.01	2.26e-08	1.32e-06	0.000397
PIGR	1	complement(206928522..206946466)	0.34	1.02	2.02	0.000824	0.03	1
CR1L	1	207645113..207738416	0.3	3.37	10.37	1.96e-06	9.35e-05	0.03
CD34	1	complement(207880972..207911402)	0.05	1.95	3.87	0.000846	0.03	1
ACTN2	1	236664141..236764631	0.05	3.38	10.42	0.00121	0.04	1
CMPK2	2	complement(6840570..6866635)	64.48	6.87	116.65	0	0	0
RSAD2	2	6865557..6898239	9.56	10	1020.74	1.25e-46	1.93e-44	2.2e-42
RASGRP3	2	33436324..33564750	9.38	3.02	8.08	8.31e-170	2.48e-167	1.46e-165
EIF2AK2	2	complement(37099210..37157522)	146.19	1.97	3.92	8.85e-143	2.51e-140	1.56e-138
PNPT1	2	complement(55634061..55693863)	156.47	1.61	3.04	1.02e-127	2.66e-125	1.79e-123
NMI	2	complement(151270470..151289894)	99.74	1.06	2.09	2.29e-52	3.75e-50	4.02e-48
IFIH1	2	complement(162267074..162318684)	82.51	4.39	20.95	0	0	0
STAT1	2	complement(190908460..191020960)	278.41	2.31	4.97	1.33e-114	3.23e-112	2.35e-110
MAP2	2	209424047..209734147	1.72	1.61	3.06	2.15e-24	2.36e-22	3.77e-20
SP110	2	complement(230165186..230225729)	35.22	3.54	11.65	0	0	0
SP140L	2	230327184..230403732	13.28	1.38	2.6	6.62e-58	1.15e-55	1.16e-53
SP100	2	230415942..230545606	41.81	2.13	4.38	4e-212	1.37e-209	7.03e-208
IL17RE	3	9902612..9916402	0.67	1.02	2.02	0.000316	0.01	1
TRANK1	3	complement(36826819..36945057)	29.38	3.61	12.22	0	0	0
MYD88	3	38138552..38143024	187.2	1.54	2.91	7.7e-117	1.89e-114	1.35e-112
TMIE	3	46694528..46710886	0.25	-1.67	-3.18	0.0016	0.05	1
TREX1	3	48465811..48467645	43.31	1.37	2.59	9.54e-64	1.73e-61	1.68e-59
UBA7	3	complement(49805209..49813953)	6.69	3.22	9.3	2.6e-98	5.71e-96	4.56e-94
SIDT1	3	113532555..113629575	6.4	1.08	2.12	1.57e-25	1.78e-23	2.75e-21
PARP9	3	complement(122527924..122564577)	110.06	3.43	10.78	0	0	0
DTX3L	3	122564338..122575203	224.36	2.52	5.73	7.29E-312	0	1.28e-307
PARP14	3	122680839..122730840	264.5	3.05	8.3	0	0	0
ACKR4	3	132597270..132618967	0.14	2.26	4.79	0.000853	0.03	1
PLSCR1	3	complement(146515180..146544856)	355.5	2.1	4.3	2.16e-217	7.52e-215	3.79e-213
TNFSF10	3	complement(172505508..172523475)	21.73	4.3	19.75	7.8e-186	2.46e-183	1.37e-181
ZMAT3	3	complement(178960121..179072215)	4.51	-1.07	-2.1	1.22e-20	1.2e-18	2.15e-16
LAMP3	3	complement(183122215..183163839)	9.31	4.55	23.39	6.03e-191	1.94e-188	1.06e-186
RTP4	3	187368385..187372076	4.16	6.28	77.73	7.82e-29	9.55e-27	1.37e-24
LAP3	4	17577198..17607972	171.94	1.48	2.78	7.96e-106	1.82e-103	1.4e-101
BTC	4	complement(74744759..74794523)	8.73	1.11	2.16	5.89e-24	6.35e-22	1.03e-19
PPM1K	4	complement(88257620..88284769)	3.16	2.36	5.13	1.04e-67	1.95e-65	1.82e-63
HERC6	4	88378739..88443097	111.19	3.35	10.19	0	0	0
HERC5	4	88457119..88506163	47.09	4.17	17.96	0	0	0
DAPP1	4	99816827..99870190	0.26	3.09	8.51	2.7e-07	1.42e-05	0.00475
DDX60	4	complement(168216291..168318883)	30.95	3.49	11.23	0	0	0
DDX60L	4	complement(168356735..168537786)	105.24	2.6	6.07	0	0	0
IRF2	4	complement(184385702..184474558)	16.61	1.02	2.03	3.99e-45	6.02e-43	7.02e-41
TLR3	4	186068911..186088073	9.11	2.33	5.02	2.83e-89	6.07e-87	4.97e-85
PARP8	5	50665899..50846519	0.09	1.49	2.8	0.00144	0.04	1
GCNT4	5	complement(75025346..75052558)	0.85	1.51	2.85	6.2e-13	4.78e-11	1.09e-08
ERAP2	5	96875986..96919703	5.02	1.11	2.15	1.36e-29	1.68e-27	2.39e-25
gene:ENSG00000283782	5	132410832..132646079	8.92	1.47	2.77	2.77e-65	5.09e-63	4.87e-61
IRF1	5	complement(132440440..132508719)	53.16	1.21	2.32	4.41e-71	8.57e-69	7.75e-67
DSP	6	7541338..7586714	59.08	1.07	2.1	2.78e-36	3.75e-34	4.89e-32
GMPR	6	16238587..16295549	4.4	3.15	8.9	1.85e-38	2.62e-36	3.25e-34
RIPOR2	6	complement(24804282..25042170)	0.06	1.89	3.71	0.000503	0.02	1
TRIM38	6	25962802..25991231	18.31	1.36	2.56	4.32e-71	8.51e-69	7.6e-67
BTN3A1	6	26402237..26415208	10.22	1.03	2.04	1.78e-26	2.09e-24	3.13e-22
BTN3A3	6	26440472..26453415	6.5	1.1	2.15	7.31e-23	7.69e-21	1.28e-18
HLA-F	6	29722775..29738528	12.72	1.86	3.63	5.34e-75	1.1e-72	9.39e-71
HLA-B	6	complement(31353872..31367067)	53.06	1.35	2.54	7.44e-84	1.55e-81	1.31e-79
CFB	6	31945650..31952086	36.68	1.04	2.05	8.28e-37	1.14e-34	1.45e-32
TAP2	6	complement(32821833..32838739)	62.59	1.43	2.69	9.47e-100	2.11e-97	1.66e-95
PSMB8	6	complement(32840717..32844679)	142.05	1.19	2.28	5.68e-68	1.08e-65	9.98e-64
PSMB9	6	32844136..32859851	76.14	2.02	4.06	3.73e-160	1.08e-157	6.56e-156
TAP1	6	complement(32845209..32853816)	259.04	1.89	3.7	4.55e-175	1.41e-172	7.99e-171
ETV7	6	complement(36354091..36387800)	0.53	5.12	34.69	8.89e-10	5.99e-08	1.56e-05
DDO	6	complement(110391771..110415575)	1.37	2.23	4.69	2.27e-13	1.81e-11	3.99e-09
SLC2A12	6	complement(133987581..134052624)	2.63	1.29	2.44	3.9e-18	3.55e-16	6.86e-14
DLL1	6	complement(170282206..170306565)	0.4	1.9	3.72	2.9e-08	1.67e-06	0.00051
gene:ENSG00000283321	7	17299295..17467234	0.18	-2.1	-4.3	0.000413	0.01	1
TRIL	7	complement(28953358..28958330)	0.16	2.96	7.8	1.25e-06	6.19e-05	0.02
NT5C3A	7	complement(33014130..33062796)	174.42	1.49	2.81	4.08e-53	6.83e-51	7.17e-49
GLI3	7	complement(41960949..42264100)	0.1	1.33	2.52	0.000121	0.00444	1
SAMD9	7	complement(93099513..93118023)	84.97	3.74	13.34	0	0	0
SAMD9L	7	complement(93130056..93148385)	29.24	5.18	36.26	0	0	0
SPDYE2B	7	102650319..102662625	0.23	-4.01	-16.13	1.35e-06	6.6e-05	0.02
HYAL4	7	123828983..123877481	0.37	1.73	3.33	1.28e-05	0.000546	0.22
PARP12	7	complement(140023749..140062951)	143.26	2.63	6.19	1.00E-323	4.86E-321	1.74E-319
GIMAP2	7	150685697..150693641	2.38	2.55	5.87	4.14e-20	3.96e-18	7.28e-16
TNFRSF10D	8	complement(23135588..23164027)	23.55	-1.1	-2.15	2.47e-50	3.93e-48	4.34e-46
IDO1	8	39902275..39928790	1.26	7.14	140.67	2.28e-13	1.81e-11	4e-09
IL7	8	complement(78675743..78805523)	0.24	1.72	3.31	0.000654	0.02	1
PARP10	8	complement(143977153..144012772)	46.66	5.28	38.84	0	0	0
CD274	9	5450503..5470566	6.26	2.25	4.77	6.81e-74	1.37e-71	1.2e-69
PDCD1LG2	9	5510531..5571282	2.22	1.14	2.2	3.81e-09	2.43e-07	6.7e-05
TTC39B	9	complement(15163622..15307360)	3.04	1.07	2.1	7.67e-22	7.77e-20	1.35e-17
RIGI	9	complement(32455302..32526208)	250.18	5.2	36.83	0	0	0
gene:ENSG00000285645	9	complement(35812960..35828732)	0.32	-1.69	-3.23	0.00119	0.04	1
TDRD7	9	97412096..97496125	89	1.6	3.04	5.6e-123	1.44e-120	9.84e-119
TRIM14	9	complement(98069275..98119222)	176.15	2.02	4.05	5.06e-200	1.66e-197	8.89e-196
IL15RA	10	complement(5943639..5978187)	6.75	1.3	2.46	1.32e-36	1.79e-34	2.31e-32
RET	10	43077064..43130351	0.36	2.08	4.23	1.9e-11	1.39e-09	3.33e-07
IFIT2	10	89283694..89309271	93.52	5.39	41.79	0	0	0
IFIT3	10	89327307..89377473	267.66	5.51	45.54	0	0	0
IFIT1	10	89392546..89406487	364.95	8.19	291.04	0	0	0
IFIT5	10	89414568..89421605	79.47	2.82	7.06	0	0	0
PIK3AP1	10	complement(96593315..96720514)	4.26	2.38	5.21	1.43e-68	2.75e-66	2.51e-64
SLC25A28	10	complement(99610519..99622793)	39.21	1.02	2.03	3.35e-45	5.09e-43	5.89e-41
CUZD1	10	complement(122832158..122846175)	0.6	1.86	3.62	0.000468	0.02	1
IFITM1	11	310041..315272	138.17	5.65	50.38	0	0	0
IFITM3	11	complement(319676..329475)	248.76	2.32	5	1.78e-255	6.9e-253	3.12e-251
IRF7	11	complement(612553..615983)	231.28	4.58	23.98	0	0	0
TRIM21	11	complement(4384897..4393702)	114.94	2.33	5.02	5.61e-240	2.04e-237	9.86e-236
TRIM34	11	5619764..5644398	19.47	1.34	2.54	1.76e-40	2.56e-38	3.1e-36
TRIM5	11	complement(5663195..5938619)	36.51	1.49	2.8	4.14e-90	9e-88	7.28e-86
TRIM22	11	5689610..5737089	31.6	4.73	26.62	0	0	0
LMO2	11	complement(33858576..33892076)	4.44	2.94	7.67	7.03e-43	1.04e-40	1.23e-38
SMTNL1	11	57537595..57550272	0.89	5.87	58.41	2.13e-09	1.39e-07	3.74e-05
UBE2L6	11	complement(57551656..57568284)	265.66	2.52	5.73	9e-300	3.86e-297	1.58e-295
SERPING1	11	57597387..57619171	0.24	3.49	11.24	2.43e-08	1.41e-06	0.000427
SLC15A3	11	complement(60937060..60952653)	5.25	7.97	250.86	2.01e-35	2.67e-33	3.53e-31
PLAAT4	11	63536808..63546462	38.45	1.3	2.46	5.65e-49	8.83e-47	9.93e-45
PLAAT2	11	complement(63552770..63563379)	4.17	1.66	3.16	4.32e-09	2.74e-07	7.59e-05
BATF2	11	complement(64987945..64997018)	25.18	4.8	27.9	3.58e-264	1.43e-261	6.29e-260
CASP1	11	complement(105025397..105035250)	1.15	2.1	4.27	1.17e-13	9.42e-12	2.06e-09
gene:ENSG00000285901	12	4273762..4405490	0.47	3.34	10.11	6.26e-06	0.000278	0.11
STAT2	12	complement(56341597..56360203)	96.49	2.67	6.36	0	0	0
PLEKHG7	12	92702843..92772455	0.38	2.68	6.42	1.28e-15	1.13e-13	2.25e-11
OAS1	12	112905856..112933219	257.77	3.19	9.14	0	0	0
OAS3	12	112938051..112976460	321.12	2.61	6.09	5.3e-130	1.41e-127	9.31e-126
OAS2	12	112978395..113011723	92.53	11.48	2852.86	0	7.2e-306	2.8e-304
OASL	12	complement(121017763..121039246)	78.53	6.88	117.84	0	0	0
EPSTI1	13	complement(42886388..42992271)	2.53	6.2	73.48	1.83e-38	2.62e-36	3.22e-34
PHF11	13	49495610..49528981	19.98	1.49	2.82	5.71e-59	1.02e-56	1e-54
TNFSF13B	13	108251240..108308484	3.56	3.18	9.06	1.26e-36	1.73e-34	2.21e-32
IRF9	14	24161234..24168043	71.75	3.94	15.38	0	0	0
REC8	14	24171853..24180257	9.01	2.55	5.86	1.6e-74	3.26e-72	2.81e-70
TMEM229B	14	complement(67447084..67533739)	0.66	1.66	3.16	6.74e-12	5.03e-10	1.18e-07
GPR68	14	complement(91232532..91253925)	0.34	1.26	2.39	0.000472	0.02	1
IFI27	14	94104836..94116695	46.8	8.32	319.85	1.83e-133	4.94e-131	3.22e-129
ATP10A	15	complement(25677273..25865184)	19.9	1.01	2.02	1.18e-49	1.86e-47	2.07e-45
SPTBN5	15	complement(41848146..41894053)	0.26	1.05	2.07	0.000305	0.01	1
PATL2	15	complement(44665732..44711323)	0.28	2.18	4.53	5.53e-06	0.000247	0.1
TRIM69	15	44728988..44767829	7.81	1.87	3.67	6.21e-54	1.06e-51	1.09e-49
PML	15	73994673..74047827	40.43	2.24	4.71	5e-233	1.78e-230	8.79e-229
ISG20	15	88635670..88656483	24.27	2.43	5.38	2.49e-109	5.79e-107	4.38e-105
SOCS1	16	complement(11254417..11256204)	4.23	1.97	3.91	3.95e-24	4.31e-22	6.93e-20
gene:ENSG00000261459	16	complement(30525923..30534852)	0.69	-7.95	-247.24	0.00102	0.03	1
NLRC5	16	56989485..57083531	33.68	2.67	6.38	1.64E-318	7.85E-316	2.89E-314
CCL22	16	57358783..57366189	0.1	2.98	7.89	0.00124	0.04	1
CX3CL1	16	57372477..57385044	0.16	1.6	3.02	0.00011	0.00408	1
EXOC3L1	16	complement(67184379..67190185)	1.22	2.99	7.93	1.99e-20	1.94e-18	3.49e-16
XAF1	17	6755447..6775647	41.35	13.14	9014.01	2.62e-44	3.91e-42	4.61e-40
HES7	17	complement(8120592..8124106)	0.65	1.15	2.22	0.00107	0.03	1
LGALS9C	17	18476737..18494945	1.02	1.35	2.54	1.29e-05	0.000548	0.23
LGALS9	17	27629798..27649560	28.62	3.87	14.63	4.66e-305	2.05e-302	8.18e-301
DHX58	17	complement(42101404..42112714)	3.19	6.21	73.86	3.07e-42	4.5e-40	5.4e-38
IFI35	17	43006740..43014456	311.6	2.27	4.82	1.93e-241	7.16e-239	3.38e-237
HOXB4	17	complement(48575507..48578350)	1.03	1.14	2.2	4.6e-05	0.00179	0.81
TRIM25	17	complement(56836387..56914080)	148.6	1.53	2.89	5.55e-118	1.38e-115	9.75e-114
gene:ENSG00000288894	17	63550603..63608347	0.33	-2.05	-4.13	0.00152	0.04	1
TEN1-CDK3	17	75979231..76005999	1.8	1.34	2.54	1.91e-06	9.15e-05	0.03
SHFL	19	10086122..10093252	71.77	2.87	7.33	6.77e-297	2.83e-294	1.19e-292
ZNF625-ZNF20	19	complement(12132117..12156731)	0.1	3.38	10.39	0.000367	0.01	1
HSH2D	19	16134028..16158575	6.22	4.95	30.97	5.3e-112	1.27e-109	9.31e-108
CCDC194	19	complement(17387196..17394196)	0.12	5.04	32.99	8.53e-05	0.00319	1
BST2	19	complement(17402939..17405630)	62.25	6.14	70.58	7.26e-248	2.76e-245	1.28e-243
gene:ENSG00000268083	19	complement(38817471..38840178)	1.1	1.15	2.21	0.00144	0.04	1
CEACAM1	19	complement(42507304..42561234)	23.91	1.65	3.15	6.52e-88	1.38e-85	1.15e-83
PRKD2	19	complement(46674275..46717127)	87	1.02	2.03	4.29e-52	6.89e-50	7.53e-48
PLEKHA4	19	complement(48837092..48868617)	4.06	4.3	19.76	3.87e-71	7.7e-69	6.79e-67
FLT3LG	19	49474207..49486231	4.39	1.48	2.78	3.05e-19	2.85e-17	5.36e-15
IL4I1	19	complement(49889654..49929539)	2.77	1.08	2.12	9.83e-09	5.93e-07	0.000173
KLK10	19	complement(51012739..51020175)	1.13	1.06	2.08	6.89e-07	3.46e-05	0.01
TGM3	20	2296001..2341079	0.15	-3.43	-10.77	0.000127	0.00465	1
CNBD2	20	35954564..36030700	0.22	1.48	2.78	0.000346	0.01	1
TLDC2	20	36876121..36894235	0.7	2.24	4.72	7.71e-10	5.22e-08	1.35e-05
SAMHD1	20	complement(36890229..36951893)	65.63	2.06	4.17	2.94e-205	9.83e-203	5.17e-201
ZNFX1	20	complement(49237946..49278426)	156.54	1.56	2.95	4.19e-122	1.06e-119	7.36e-118
ZBP1	20	complement(57603846..57620576)	0.52	5.83	56.7	2.79e-09	1.8e-07	4.91e-05
OGFR	20	62804835..62814000	117.62	1.16	2.23	4.05e-67	7.53e-65	7.12e-63
HELZ2	20	complement(63558086..63574239)	147.41	4.24	18.87	0	0	0
MX2	21	41361999..41409393	26.94	11.28	2481.9	2.31e-59	4.15e-57	4.05e-55
MX1	21	41420020..41470071	289.79	9.72	844.61	0	0	0
TUBA8	22	18110100..18146683	0.27	1.74	3.33	5.55e-07	2.8e-05	0.00976
USP18	22	18150118..18177397	181.44	3.55	11.71	0	0	0
APOL6	22	35648446..35668404	102.23	2.45	5.45	2.21e-292	8.99e-290	3.87e-288
APOL3	22	complement(36140329..36166177)	1.59	4.07	16.8	2.7e-52	4.38e-50	4.74e-48
APOL2	22	complement(36226209..36239954)	82.5	1.72	3.29	9.16e-138	2.51e-135	1.61e-133
APOL1	22	36253071..36267530	58.8	1.93	3.82	1.05e-167	3.07e-165	1.84e-163
APOBEC3A	22	38952741..38963184	0.58	2.04	4.12	1.48e-05	0.00062	0.26
APOBEC3F	22	39040604..39055972	10.54	1.6	3.03	1.59e-58	2.8e-56	2.8e-54
CACNA1I	22	39570753..39689735	0.67	1.98	3.95	1.18e-23	1.26e-21	2.07e-19
gene:ENSG00000289517	22	complement(42583836..42627688)	0.73	1.11	2.16	0.000422	0.01	1
TYMP	22	complement(50525752..50530032)	142.44	1.94	3.83	9.65e-174	2.93e-171	1.69e-169
ODF3B	22	complement(50529710..50532506)	17.97	2.17	4.51	1.1e-53	1.86e-51	1.94e-49
CLTRN	X	complement(15627318..15675012)	3.99	1.11	2.15	9.7e-10	6.44e-08	1.7e-05
HDX	X	complement(84317874..84502479)	2.47	1.43	2.69	3.13e-26	3.63e-24	5.49e-22
CT45A3	X	complement(135759846..135768191)	0.26	-3.07	-8.38	0.00115	0.03	1
