# Supplementary material for: Interferon lambda restricts herpes simplex virus skin disease by suppressing neutrophil-mediated pathology
Source: mBio. 2024 Mar 1;15(4):e02623-23. doi: 10.1128/mbio.02623-23 (PMC11005406; doi:10.1128/mbio.02623-23)
Supplement: Table S1 (part 2) — RNAseq data from A549 cells (part 2). [file mbio.02623-23-s0007.xlsx]

## Sheet: Legend
Supplementary Table 1: RNAseq data from A549 cells
Part 2: IFN vs media, RenLuc cntrl A549
GEO Superseries GSE242171 (GSE242170)
RNA extracted from A549 cells with the indicated IFN treatments was prepared for RNA sequencing by the UNC High Throughput Sequencing Facility using the Kapa mRNA stranded library prep kit. A549 cells were sequenced using NovaSeq6000S4 XP Paired End 2x150. Sequences were analyzed using CLC Genomics Workbench version 23.0.4 (Qiagen) with references to Homo sapiens reference genome sequence and ann…

## Sheet: Total IFNL vs Media Renluc
Name	Chromosome	Region	Max group mean	Log₂ fold change	Fold change	P-value	FDR p-value	Bonferroni	-Log(FDR p-value)
DDX11L2	1	11869..14409	0	NaN	NaN	NaN	NaN	NaN	#VALUE!
MIR6859-1	1	complement(17369..17436)	0	NaN	NaN	NaN	NaN	NaN	#VALUE!
MIR1302-2HG	1	29554..31109	0	NaN	NaN	NaN	NaN	NaN	#VALUE!
MIR1302-2	1	30366..30503	0	NaN	NaN	NaN	NaN	NaN	#VALUE!
FAM138A	1	complement(34554..36081)	0	NaN	NaN	NaN	NaN	NaN	#VALUE!
gene:ENSG00000290826	1	57598..64116	0	NaN	NaN	NaN	NaN	NaN	#VALUE!
OR4F5	1	65419..71585	0	NaN	NaN	NaN	NaN	NaN	#VALUE!
gene:ENSG00000238009	1	complement(89295..133723)	0	NaN	NaN	NaN	NaN	NaN	#VALUE!
gene:ENSG00000239945	1	complement(89551..91105)	0	NaN	NaN	NaN	NaN	NaN	#VALUE!
gene:ENSG00000239906	1	complement(139790..140339)	0	NaN	NaN	NaN	NaN	NaN	#VALUE!
gene:ENSG00000241860	1	complement(141474..173862)	0	NaN	NaN	NaN	NaN	NaN	#VALUE!
RNU6-1100P	1	complement(157784..157887)	0	NaN	NaN	NaN	NaN	NaN	#VALUE!
gene:ENSG00000241599	1	160446..161525	0	NaN	NaN	NaN	NaN	NaN	#VALUE!
MIR6859-2	1	complement(187891..187958)	0	NaN	NaN	NaN	NaN	NaN	#VALUE!
gene:ENSG00000286448	1	266855..268655	0	NaN	NaN	NaN	NaN	NaN	#VALUE!
gene:ENSG00000236601	1	358857..366052	0	NaN	NaN	NaN	NaN	NaN	#VALUE!
gene:ENSG00000290385	1	complement(365389..522928)	0	NaN	NaN	NaN	NaN	NaN	#VALUE!
OR4F29	1	complement(450740..451678)	0.02	2.83	7.12	0.26	0.44	1	0.356547
U6_1	1	complement(516376..516479)	0	NaN	NaN	NaN	NaN	NaN	#VALUE!
gene:ENSG00000235146	1	587629..594768	0	NaN	NaN	NaN	NaN	NaN	#VALUE!
gene:ENSG00000278791	1	complement(632325..632413)	0	NaN	NaN	NaN	NaN	NaN	#VALUE!
OR4F16	1	complement(685716..686654)	0.03	-2.5	-5.64	0.33	0.51	1	0.29243
gene:ENSG00000291215	1	complement(725885..778688)	0	NaN	NaN	NaN	NaN	NaN	#VALUE!
RNU6-1199P	1	complement(758233..758336)	0	NaN	NaN	NaN	NaN	NaN	#VALUE!
gene:ENSG00000229905	1	760911..761989	0	NaN	NaN	NaN	NaN	NaN	#VALUE!
LINC01409	1	778747..810065	0	NaN	NaN	NaN	NaN	NaN	#VALUE!
gene:ENSG00000290784	1	complement(800879..817712)	0	NaN	NaN	NaN	NaN	NaN	#VALUE!
FAM87B	1	817371..819837	0	NaN	NaN	NaN	NaN	NaN	#VALUE!
LINC00115	1	complement(824228..827539)	0	NaN	NaN	NaN	NaN	NaN	#VALUE!
LINC01128	1	825138..859446	0	NaN	NaN	NaN	NaN	NaN	#VALUE!
gene:ENSG00000288531	1	860226..868202	0	NaN	NaN	NaN	NaN	NaN	#VALUE!
FAM41C	1	complement(868071..876903)	0	NaN	NaN	NaN	NaN	NaN	#VALUE!
gene:ENSG00000272438	1	904834..915976	0	NaN	NaN	NaN	NaN	NaN	#VALUE!
gene:ENSG00000230699	1	911435..914948	0	NaN	NaN	NaN	NaN	NaN	#VALUE!
gene:ENSG00000241180	1	914171..914971	0	NaN	NaN	NaN	NaN	NaN	#VALUE!
LINC02593	1	complement(916865..921016)	0	NaN	NaN	NaN	NaN	NaN	#VALUE!
SAMD11	1	923923..944575	13.25	-0.05	-1.03	0.62	0.76	1	0.119186
NOC2L	1	complement(944203..959309)	158.97	0.08	1.06	0.23	0.41	1	0.387216
KLHL17	1	960584..965719	9.62	-0.03	-1.02	0.81	0.9	1	0.0457575
PLEKHN1	1	966482..975865	9.73	1.12	2.17	7.35e-24	1.98e-22	1.3e-19	21.7033
PERM1	1	complement(975198..982117)	0.15	1.87	3.66	0.000324	0.00171	1	2.767
gene:ENSG00000272512	1	complement(995966..998051)	0	NaN	NaN	NaN	NaN	NaN	#VALUE!
HES4	1	complement(998962..1000172)	140.78	2.93	7.63	2.15e-241	3.4e-239	3.79e-237	238.469
ISG15	1	1001138..1014540	2178.1	8.3	315.73	0	0	0	#NUM!
gene:ENSG00000224969	1	complement(1011997..1013193)	0	NaN	NaN	NaN	NaN	NaN	#VALUE!
AGRN	1	1020120..1056118	319.99	0.8	1.74	2.56e-21	6.17e-20	4.52e-17	19.2097
gene:ENSG00000242590	1	1055033..1056116	0	NaN	NaN	NaN	NaN	NaN	#VALUE!
gene:ENSG00000291156	1	1059687..1066459	0	NaN	NaN	NaN	NaN	NaN	#VALUE!
gene:ENSG00000273443	1	complement(1062208..1063288)	0	NaN	NaN	NaN	NaN	NaN	#VALUE!
RNF223	1	complement(1070967..1074306)	0.08	0.1	1.07	0.89	0.94	1	0.0268721
C1orf159	1	complement(1081818..1116361)	14.21	0.21	1.16	0.02	0.06	1	1.22185
gene:ENSG00000285812	1	1097585..1104598	0	NaN	NaN	NaN	NaN	NaN	#VALUE!
LINC01342	1	1137017..1144056	0	NaN	NaN	NaN	NaN	NaN	#VALUE!
MIR200B	1	1167104..1167198	0	NaN	NaN	NaN	NaN	NaN	#VALUE!
MIR200A	1	1167863..1167952	0	NaN	NaN	NaN	NaN	NaN	#VALUE!
MIR429	1	1169005..1169087	0	NaN	NaN	NaN	NaN	NaN	#VALUE!
gene:ENSG00000272141	1	1169357..1170343	0	NaN	NaN	NaN	NaN	NaN	#VALUE!
TTLL10-AS1	1	complement(1173056..1179555)	0	NaN	NaN	NaN	NaN	NaN	#VALUE!
TTLL10	1	1173880..1197936	0	NaN	NaN	NaN	NaN	NaN	#VALUE!
TNFRSF18	1	complement(1203508..1206592)	0.02	0.98	1.98	0.54	0.71	1	0.148742
TNFRSF4	1	complement(1211326..1214153)	0.04	-0.09	-1.06	0.93	0.96	1	0.0177288
SDF4	1	complement(1216931..1232031)	245.16	0.11	1.08	0.1	0.23	1	0.638272
B3GALT6	1	1232237..1235041	51.27	-0.2	-1.15	0.00291	0.01	1	2
C1QTNF12	1	complement(1242446..1246722)	0.19	0.74	1.67	0.28	0.46	1	0.337242
gene:ENSG00000260179	1	complement(1249777..1251334)	0	NaN	NaN	NaN	NaN	NaN	#VALUE!
UBE2J2	1	complement(1253909..1273864)	37.21	-0.1	-1.07	0.13	0.27	1	0.568636
LINC01786	1	1275223..1280420	0	NaN	NaN	NaN	NaN	NaN	#VALUE!
SCNN1D	1	1280436..1292029	3.03	-0.53	-1.44	4.99e-05	0.000315	0.88	3.50169
ACAP3	1	complement(1292390..1309609)	29.87	-0.54	-1.45	3.71e-07	3.31e-06	0.00654	5.48017
MIR6726	1	complement(1296110..1296170)	0	NaN	NaN	NaN	NaN	NaN	#VALUE!
PUSL1	1	1308597..1311677	35.01	-0.43	-1.35	1.09e-06	9.2e-06	0.02	5.03621
INTS11	1	complement(1311585..1324687)	51.59	0.04	1.03	0.54	0.71	1	0.148742
MIR6727	1	complement(1312502..1312566)	0	NaN	NaN	NaN	NaN	NaN	#VALUE!
gene:ENSG00000240731	1	complement(1317581..1318689)	0	NaN	NaN	NaN	NaN	NaN	#VALUE!
CPTP	1	1324756..1328896	41.76	-0.22	-1.17	0.00183	0.00802	1	2.09583
TAS1R3	1	1331280..1335314	0.93	-0.04	-1.03	0.82	0.91	1	0.0409586
DVL1	1	complement(1335276..1349418)	86.76	-0.38	-1.3	1.1e-07	1.05e-06	0.00194	5.97881
MIR6808	1	complement(1339650..1339708)	0	NaN	NaN	NaN	NaN	NaN	#VALUE!
MXRA8	1	complement(1352689..1361777)	2.84	-0.36	-1.29	0.04	0.1	1	1
AURKAIP1	1	complement(1373730..1375207)	233.52	0.03	1.02	0.61	0.76	1	0.119186
CCNL2	1	complement(1385711..1399335)	42.29	-0.04	-1.03	0.65	0.79	1	0.102373
MRPL20-AS1	1	1399515..1402046	0	NaN	NaN	NaN	NaN	NaN	#VALUE!
MRPL20	1	complement(1401909..1407293)	89.72	0.04	1.03	0.6	0.75	1	0.124939
RN7SL657P	1	complement(1405460..1405752)	0	NaN	NaN	NaN	NaN	NaN	#VALUE!
MRPL20-DT	1	1409096..1410618	0	NaN	NaN	NaN	NaN	NaN	#VALUE!
ANKRD65	1	complement(1418420..1421769)	0.01	0.19	1.14	0.88	0.94	1	0.0268721
ANKRD65-AS1	1	1420245..1422691	0	NaN	NaN	NaN	NaN	NaN	#VALUE!
TMEM88B	1	1425871..1430255	0.01	-0.68	-1.6	0.58	0.74	1	0.130768
LINC01770	1	complement(1430539..1434573)	0	NaN	NaN	NaN	NaN	NaN	#VALUE!
VWA1	1	1434861..1442882	16.94	-0.11	-1.08	0.11	0.25	1	0.60206
ATAD3C	1	1449689..1470163	0.01	-1.47	-2.77	0.3	0.49	1	0.309804
ATAD3B	1	1471765..1497848	1.52	-0.14	-1.1	0.4	0.58	1	0.236572
gene:ENSG00000290916	1	1503250..1509466	0	NaN	NaN	NaN	NaN	NaN	#VALUE!
ATAD3A	1	1512162..1534685	68.76	-0.09	-1.06	0.18	0.35	1	0.455932
TMEM240	1	complement(1534778..1540624)	0.92	-0.59	-1.5	0.05	0.13	1	0.886057
SSU72	1	complement(1541673..1574863)	64.46	0.04	1.02	0.6	0.75	1	0.124939
gene:ENSG00000215014	1	1574102..1577075	0	NaN	NaN	NaN	NaN	NaN	#VALUE!
FNDC10	1	complement(1598012..1600135)	25.26	-0.17	-1.12	0.05	0.13	1	0.886057
gene:ENSG00000286989	1	1600314..1602703	0	NaN	NaN	NaN	NaN	NaN	#VALUE!
gene:ENSG00000272106	1	complement(1613758..1615795)	0	NaN	NaN	NaN	NaN	NaN	#VALUE!
MIB2	1	1615454..1630605	12.86	-0.15	-1.11	0.1	0.22	1	0.657577
MMP23B	1	1632163..1635263	0.66	-0.38	-1.3	0.2	0.38	1	0.420216
CDK11B	1	complement(1635225..1659012)	52.26	0.09	1.07	0.18	0.34	1	0.468521
gene:ENSG00000272004	1	1659325..1662602	0	NaN	NaN	NaN	NaN	NaN	#VALUE!
SLC35E2B	1	complement(1659529..1692795)	34.66	-0.45	-1.37	1.97e-11	2.76e-10	3.48e-07	9.55909
CDK11A	1	complement(1702379..1724357)	29.38	0.11	1.08	0.11	0.24	1	0.619789
gene:ENSG00000268575	1	complement(1702736..1737688)	0	NaN	NaN	NaN	NaN	NaN	#VALUE!
gene:ENSG00000290854	1	complement(1724838..1745992)	0	NaN	NaN	NaN	NaN	NaN	#VALUE!
NADK	1	complement(1751232..1780457)	55.39	0.2	1.15	0.00293	0.01	1	2
GNB1	1	complement(1785285..1892292)	211.85	0.08	1.06	0.22	0.4	1	0.39794
GNB1-DT	1	1891223..1892726	0	NaN	NaN	NaN	NaN	NaN	#VALUE!
CALML6	1	1915108..1917296	0.06	0.58	1.49	0.63	0.77	1	0.113509
TMEM52	1	complement(1917590..1919279)	0.48	-0.47	-1.39	0.27	0.46	1	0.337242
CFAP74	1	complement(1921951..2003837)	0.02	-0.66	-1.58	0.53	0.7	1	0.154902
gene:ENSG00000233542	1	complement(2013213..2015639)	0	NaN	NaN	NaN	NaN	NaN	#VALUE!
GABRD	1	2019329..2030758	0.51	-0.31	-1.24	0.31	0.5	1	0.30103
PRKCZ-DT	1	complement(2049203..2050070)	0	NaN	NaN	NaN	NaN	NaN	#VALUE!
PRKCZ	1	2050411..2185395	8.96	-0.3	-1.23	0.000604	0.003	1	2.52288
gene:ENSG00000271806	1	complement(2141084..2145279)	0	NaN	NaN	NaN	NaN	NaN	#VALUE!
PRKCZ-AS1	1	complement(2181794..2184389)	0	NaN	NaN	NaN	NaN	NaN	#VALUE!
FAAP20	1	complement(2184461..2212720)	20.09	-0.03	-1.02	0.75	0.86	1	0.0655015
gene:ENSG00000234396	1	2212523..2220738	0	NaN	NaN	NaN	NaN	NaN	#VALUE!
SKI	1	2227388..2310213	42.18	-0.3	-1.23	7.23e-06	5.37e-05	0.13	4.27003
gene:ENSG00000287356	1	2315040..2323085	0	NaN	NaN	NaN	NaN	NaN	#VALUE!
MORN1	1	complement(2321253..2391707)	3.66	-0.08	-1.06	0.35	0.54	1	0.267606
gene:ENSG00000272161	1	complement(2326201..2326693)	0	NaN	NaN	NaN	NaN	NaN	#VALUE!
gene:ENSG00000272420	1	complement(2363061..2363628)	0	NaN	NaN	NaN	NaN	NaN	#VALUE!
RER1	1	2391775..2405442	75.78	-0.03	-1.02	0.7	0.82	1	0.0861861
PEX10	1	complement(2403964..2413797)	31.67	-0.09	-1.06	0.24	0.42	1	0.376751
PLCH2	1	2425980..2505532	0.58	-1.3	-2.46	6.7e-09	7.4e-08	0.000118	7.13077
gene:ENSG00000224387	1	complement(2492300..2493258)	0	NaN	NaN	NaN	NaN	NaN	#VALUE!
gene:ENSG00000229393	1	complement(2493437..2494479)	0	NaN	NaN	NaN	NaN	NaN	#VALUE!
PANK4	1	complement(2508537..2526597)	18.02	-0.08	-1.06	0.31	0.5	1	0.30103
HES5	1	complement(2528745..2530263)	0	NaN	NaN	NaN	NaN	NaN	#VALUE!
gene:ENSG00000272449	1	2530064..2547471	0	NaN	NaN	NaN	NaN	NaN	#VALUE!
TNFRSF14-AS1	1	complement(2549920..2557031)	0	NaN	NaN	NaN	NaN	NaN	#VALUE!
TNFRSF14	1	2555639..2565382	0.7	5.38	41.61	1.62e-13	2.62e-12	2.85e-09	11.5817
gene:ENSG00000225931	1	2566410..2569888	0	NaN	NaN	NaN	NaN	NaN	#VALUE!
gene:ENSG00000228037	1	2581560..2584533	0	NaN	NaN	NaN	NaN	NaN	#VALUE!
gene:ENSG00000289610	1	2585610..2586060	0	NaN	NaN	NaN	NaN	NaN	#VALUE!
PRXL2B	1	2586491..2591469	42.96	-0.39	-1.31	4.79e-08	4.79e-07	0.000846	6.31966
MMEL1	1	complement(2590639..2633016)	0.03	1.36	2.56	0.24	0.42	1	0.376751
MMEL1-AS1	1	2632568..2636620	0	NaN	NaN	NaN	NaN	NaN	#VALUE!
TTC34	1	complement(2636986..2801693)	0.11	-0.52	-1.44	0.16	0.31	1	0.508638
gene:ENSG00000285945	1	2768091..2784733	0	NaN	NaN	NaN	NaN	NaN	#VALUE!
gene:ENSG00000283259	1	2773603..2776473	0	NaN	NaN	NaN	NaN	NaN	#VALUE!
gene:ENSG00000233234	1	complement(2811850..2812692)	0	NaN	NaN	NaN	NaN	NaN	#VALUE!
gene:ENSG00000287396	1	2814056..2817767	0	NaN	NaN	NaN	NaN	NaN	#VALUE!
gene:ENSG00000231630	1	complement(2814432..2814998)	0	NaN	NaN	NaN	NaN	NaN	#VALUE!
gene:ENSG00000284745	1	complement(2960658..2968707)	0	NaN	NaN	NaN	NaN	NaN	#VALUE!
ACTRT2	1	3021467..3022903	0	NaN	NaN	NaN	NaN	NaN	#VALUE!
PRDM16-DT	1	complement(3059611..3069091)	0	NaN	NaN	NaN	NaN	NaN	#VALUE!
PRDM16	1	3069168..3438621	2.15	3.54	11.61	1.1e-103	9.17e-102	1.95e-99	101.038
MIR4251	1	3127975..3128035	0	NaN	NaN	NaN	NaN	NaN	#VALUE!
gene:ENSG00000226286	1	complement(3132927..3133709)	0	NaN	NaN	NaN	NaN	NaN	#VALUE!
gene:ENSG00000279839	1	3205988..3208664	0	NaN	NaN	NaN	NaN	NaN	#VALUE!
gene:ENSG00000272235	1	complement(3306636..3310096)	0	NaN	NaN	NaN	NaN	NaN	#VALUE!
gene:ENSG00000287828	1	complement(3313052..3323149)	0	NaN	NaN	NaN	NaN	NaN	#VALUE!
gene:ENSG00000286518	1	complement(3367815..3373928)	0	NaN	NaN	NaN	NaN	NaN	#VALUE!
ARHGEF16	1	3454665..3481113	9.68	-0.43	-1.35	9.47e-06	6.88e-05	0.17	4.16241
gene:ENSG00000272088	1	3487246..3487627	0	NaN	NaN	NaN	NaN	NaN	#VALUE!
MEGF6	1	complement(3487951..3611508)	38.64	-0.5	-1.42	3.8e-09	4.31e-08	6.7e-05	7.36552
MIR551A	1	complement(3560695..3560790)	0	NaN	NaN	NaN	NaN	NaN	#VALUE!
gene:ENSG00000238260	1	complement(3622857..3624786)	0	NaN	NaN	NaN	NaN	NaN	#VALUE!
TPRG1L	1	3625015..3630127	41.23	-0.11	-1.08	0.1	0.23	1	0.638272
WRAP73	1	complement(3630767..3652761)	24.5	-0.08	-1.05	0.36	0.54	1	0.267606
TP73	1	3652516..3736201	0.24	-0.19	-1.14	0.49	0.66	1	0.180456
TP73-AS3	1	complement(3658938..3668772)	0	NaN	NaN	NaN	NaN	NaN	#VALUE!
TP73-AS2	1	complement(3712200..3714298)	0	NaN	NaN	NaN	NaN	NaN	#VALUE!
gene:ENSG00000276189	1	3736943..3737103	0	NaN	NaN	NaN	NaN	NaN	#VALUE!
CCDC27	1	3746460..3771645	0.0049	-1.71	-3.27	0.52	NaN	1	#VALUE!
SMIM1	1	3772749..3775982	0.55	0.45	1.36	0.29	0.47	1	0.327902
LRRC47	1	complement(3778559..3796498)	48	-0.04	-1.03	0.51	0.68	1	0.167491
RN7SL574P	1	3782815..3783111	0	NaN	NaN	NaN	NaN	NaN	#VALUE!
gene:ENSG00000272153	1	3785008..3785538	0	NaN	NaN	NaN	NaN	NaN	#VALUE!
CEP104	1	complement(3812086..3857396)	18.37	-0.13	-1.09	0.06	0.15	1	0.823909
DFFB	1	3857267..3885429	4.92	-0.45	-1.36	7.21e-05	0.000441	1	3.35556
C1orf174	1	complement(3889125..3900293)	23.07	0.02	1.01	0.82	0.9	1	0.0457575
LINC01134	1	3900347..3917225	0	NaN	NaN	NaN	NaN	NaN	#VALUE!
LINC01346	1	3940486..3955262	0	NaN	NaN	NaN	NaN	NaN	#VALUE!
LINC01345	1	complement(3944547..3949024)	0	NaN	NaN	NaN	NaN	NaN	#VALUE!
LINC02780	1	3976133..4012704	0	NaN	NaN	NaN	NaN	NaN	#VALUE!
gene:ENSG00000284703	1	complement(4012921..4019508)	0	NaN	NaN	NaN	NaN	NaN	#VALUE!
LINC01777	1	4412027..4424689	0	NaN	NaN	NaN	NaN	NaN	#VALUE!
gene:ENSG00000284694	1	complement(4479131..4484375)	0	NaN	NaN	NaN	NaN	NaN	#VALUE!
gene:ENSG00000227169	1	complement(4551735..4552145)	0	NaN	NaN	NaN	NaN	NaN	#VALUE!
LINC01646	1	4571481..4594016	0	NaN	NaN	NaN	NaN	NaN	#VALUE!
AJAP1	1	4654609..4792534	0	NaN	NaN	NaN	NaN	NaN	#VALUE!
gene:ENSG00000287586	1	complement(4730211..4734992)	0	NaN	NaN	NaN	NaN	NaN	#VALUE!
gene:ENSG00000284739	1	complement(4963954..4973298)	0	NaN	NaN	NaN	NaN	NaN	#VALUE!
LINC02781	1	4973381..4981568	0	NaN	NaN	NaN	NaN	NaN	#VALUE!
LINC02782	1	complement(5086459..5090899)	0	NaN	NaN	NaN	NaN	NaN	#VALUE!
gene:ENSG00000284616	1	complement(5301928..5307394)	0	NaN	NaN	NaN	NaN	NaN	#VALUE!
gene:ENSG00000284692	1	complement(5478736..5493057)	0	NaN	NaN	NaN	NaN	NaN	#VALUE!
gene:ENSG00000284666	1	complement(5480787..5482028)	0	NaN	NaN	NaN	NaN	NaN	#VALUE!
gene:ENSG00000260972	1	5492978..5494674	0	NaN	NaN	NaN	NaN	NaN	#VALUE!
gene:ENSG00000236948	1	complement(5561709..5668295)	0	NaN	NaN	NaN	NaN	NaN	#VALUE!
gene:ENSG00000264341	1	5564071..5564143	0	NaN	NaN	NaN	NaN	NaN	#VALUE!
gene:ENSG00000289893	1	complement(5733358..5771453)	0	NaN	NaN	NaN	NaN	NaN	#VALUE!
MIR4689	1	complement(5862672..5862741)	0	NaN	NaN	NaN	NaN	NaN	#VALUE!
NPHP4	1	complement(5862811..5992473)	8.17	-0.33	-1.26	0.000141	0.000808	1	3.09259
KCNAB2	1	5990927..6101193	20.46	-0.38	-1.3	1.93e-08	2.03e-07	0.00034	6.6925
CHD5	1	complement(6101787..6180321)	0.43	-0.34	-1.27	0.05	0.14	1	0.853872
gene:ENSG00000285629	1	complement(6159430..6197757)	0.44	-0.28	-1.21	0.66	0.8	1	0.09691
RPL22	1	complement(6185020..6209389)	240.98	0.13	1.09	0.05	0.13	1	0.886057
RNF207-AS1	1	complement(6204840..6205780)	0	NaN	NaN	NaN	NaN	NaN	#VALUE!
RNF207	1	6205475..6221299	12.33	0.04	1.03	0.74	0.86	1	0.0655015
ICMT	1	complement(6221193..6235972)	150.08	0.05	1.04	0.42	0.6	1	0.221849
ICMT-DT	1	6234692..6239444	0	NaN	NaN	NaN	NaN	NaN	#VALUE!
HES3	1	6244179..6245578	0	NaN	NaN	NaN	NaN	NaN	#VALUE!
GPR153	1	complement(6247353..6261098)	2.71	0.26	1.2	0.03	0.08	1	1.09691
ACOT7	1	complement(6264269..6393767)	95.21	0.44	1.35	9.41e-11	1.24e-09	1.66e-06	8.90658
gene:ENSG00000271746	1	6393555..6394391	0	NaN	NaN	NaN	NaN	NaN	#VALUE!
HES2	1	complement(6412418..6424670)	0.41	0.21	1.16	0.31	0.5	1	0.30103
ESPN	1	6424776..6461367	0.06	-0.5	-1.41	0.34	0.52	1	0.283997
MIR4252	1	complement(6429834..6429896)	0	NaN	NaN	NaN	NaN	NaN	#VALUE!
gene:ENSG00000231868	1	complement(6443034..6447006)	0	NaN	NaN	NaN	NaN	NaN	#VALUE!
TNFRSF25	1	complement(6460786..6466175)	1.18	-0.49	-1.41	0.05	0.12	1	0.920819
PLEKHG5	1	complement(6467122..6520074)	1.98	-0.35	-1.27	0.01	0.04	1	1.39794
NOL9	1	complement(6521347..6554513)	20.65	-0.02	-1.01	0.81	0.9	1	0.0457575
RNU6-731P	1	6540854..6540964	0	NaN	NaN	NaN	NaN	NaN	#VALUE!
TAS1R1	1	6555307..6579755	0.02	-3.67	-12.73	0.14	0.28	1	0.552842
ZBTB48	1	6579994..6589280	13.68	-0.21	-1.15	0.03	0.09	1	1.04576
KLHL21	1	complement(6590724..6614607)	21.89	0.26	1.19	0.000191	0.00106	1	2.97469
PHF13	1	6613731..6624030	21.58	-0.1	-1.07	0.15	0.31	1	0.508638
THAP3	1	6624868..6635586	11.69	0.02	1.02	0.79	0.89	1	0.05061
DNAJC11	1	complement(6634168..6701924)	58.69	0.02	1.01	0.8	0.89	1	0.05061
LINC01672	1	6724637..6730012	0	NaN	NaN	NaN	NaN	NaN	#VALUE!
gene:ENSG00000284744	1	6767954..6770038	0	NaN	NaN	NaN	NaN	NaN	#VALUE!
CAMTA1-DT	1	complement(6783892..6784843)	0	NaN	NaN	NaN	NaN	NaN	#VALUE!
CAMTA1	1	6785454..7769706	4.09	0.1	1.07	0.22	0.4	1	0.39794
CAMTA1-AS3	1	complement(7008376..7014279)	0	NaN	NaN	NaN	NaN	NaN	#VALUE!
RNU1-8P	1	7219360..7219524	0	NaN	NaN	NaN	NaN	NaN	#VALUE!
CAMTA1-IT1	1	7368942..7370270	0	NaN	NaN	NaN	NaN	NaN	#VALUE!
CAMTA1-AS2	1	complement(7382487..7389754)	0	NaN	NaN	NaN	NaN	NaN	#VALUE!
CAMTA1-AS1	1	complement(7441096..7441554)	0	NaN	NaN	NaN	NaN	NaN	#VALUE!
gene:ENSG00000270171	1	complement(7693124..7694844)	0	NaN	NaN	NaN	NaN	NaN	#VALUE!
gene:ENSG00000270035	1	complement(7698303..7698872)	0	NaN	NaN	NaN	NaN	NaN	#VALUE!
gene:ENSG00000269978	1	complement(7700704..7700970)	0	NaN	NaN	NaN	NaN	NaN	#VALUE!
VAMP3	1	7771296..7781432	96.17	0.21	1.15	0.00424	0.02	1	1.69897
gene:ENSG00000269925	1	7776383..7776775	0	NaN	NaN	NaN	NaN	NaN	#VALUE!
PER3	1	7784291..7845177	3.43	-0.38	-1.3	0.000149	0.00085	1	3.07058
gene:ENSG00000236266	1	complement(7810242..7827342)	0	NaN	NaN	NaN	NaN	NaN	#VALUE!
UTS2	1	complement(7843083..7853512)	0	NaN	NaN	NaN	NaN	NaN	#VALUE!
TNFRSF9	1	complement(7915871..7943165)	1.66	-0.61	-1.52	0.00014	0.000804	1	3.09474
PARK7	1	7954291..7985505	362.43	0.02	1.01	0.79	0.89	1	0.05061
Y_RNA_1	1	complement(7982881..7982983)	0	NaN	NaN	NaN	NaN	NaN	#VALUE!
gene:ENSG00000284747	1	7991134..8005312	0	NaN	NaN	NaN	NaN	NaN	#VALUE!
gene:ENSG00000284716	1	complement(7998187..7999934)	0	NaN	NaN	NaN	NaN	NaN	#VALUE!
ERRFI1	1	complement(8004404..8026309)	39.65	-0.07	-1.05	0.34	0.52	1	0.283997
ERRFI1-DT	1	8026738..8122702	0	NaN	NaN	NaN	NaN	NaN	#VALUE!
gene:ENSG00000288816	1	8191692..8194926	0	NaN	NaN	NaN	NaN	NaN	#VALUE!
LINC01714	1	8201518..8215210	0	NaN	NaN	NaN	NaN	NaN	#VALUE!
RNU1-7P	1	complement(8206434..8206597)	0	NaN	NaN	NaN	NaN	NaN	#VALUE!
gene:ENSG00000233645	1	complement(8218190..8220529)	0	NaN	NaN	NaN	NaN	NaN	#VALUE!
RNU6-991P	1	complement(8292157..8292263)	0	NaN	NaN	NaN	NaN	NaN	#VALUE!
SLC45A1	1	8318114..8344167	3.28	-0.72	-1.65	8.8e-05	0.000527	1	3.27819
Y_RNA_2	1	8328067..8328179	0	NaN	NaN	NaN	NaN	NaN	#VALUE!
RERE	1	complement(8352397..8848921)	19.43	-0.07	-1.05	0.3	0.48	1	0.318759
RERE-AS1	1	8424645..8435013	0	NaN	NaN	NaN	NaN	NaN	#VALUE!
gene:ENSG00000221083	1	complement(8511795..8511919)	0	NaN	NaN	NaN	NaN	NaN	#VALUE!
Y_RNA_3	1	complement(8796571..8796673)	0	NaN	NaN	NaN	NaN	NaN	#VALUE!
gene:ENSG00000228423	1	complement(8805860..8807051)	0	NaN	NaN	NaN	NaN	NaN	#VALUE!
ENO1	1	complement(8861000..8879190)	2762.55	0.12	1.09	0.18	0.35	1	0.455932
MIR6728	1	complement(8866502..8866590)	0	NaN	NaN	NaN	NaN	NaN	#VALUE!
ENO1-AS1	1	8878835..8879894	0	NaN	NaN	NaN	NaN	NaN	#VALUE!
RNU6-304P	1	complement(8883427..8883533)	0	NaN	NaN	NaN	NaN	NaN	#VALUE!
CA6	1	8945867..8975092	0	NaN	NaN	NaN	NaN	NaN	#VALUE!
gene:ENSG00000290109	1	complement(8970490..8971244)	0	NaN	NaN	NaN	NaN	NaN	#VALUE!
RN7SL451P	1	complement(8979576..8979874)	0	NaN	NaN	NaN	NaN	NaN	#VALUE!
SLC2A7	1	complement(9002973..9026423)	0.01	-2.5	-5.64	0.33	0.51	1	0.29243
SLC2A5	1	complement(9035106..9088478)	0.03	-0.06	-1.04	0.92	0.95	1	0.0222764
gene:ENSG00000252404	1	9082696..9082879	0	NaN	NaN	NaN	NaN	NaN	#VALUE!
GPR157	1	complement(9100305..9129102)	7.08	0.04	1.03	0.65	0.79	1	0.102373
MIR34AHG	1	complement(9148011..9198906)	0	NaN	NaN	NaN	NaN	NaN	#VALUE!
MIR34A	1	complement(9151668..9151777)	0	NaN	NaN	NaN	NaN	NaN	#VALUE!
gene:ENSG00000289914	1	complement(9162322..9162945)	0	NaN	NaN	NaN	NaN	NaN	#VALUE!
LNCTAM34A	1	9182004..9196284	0	NaN	NaN	NaN	NaN	NaN	#VALUE!
H6PD	1	9234774..9271337	25.27	-0.04	-1.03	0.58	0.74	1	0.130768
SPSB1	1	9292894..9369532	52.27	0.61	1.52	5.13e-19	1.13e-17	9.04e-15	16.9469
gene:ENSG00000284652	1	complement(9421098..9422862)	0	NaN	NaN	NaN	NaN	NaN	#VALUE!
LINC02606	1	complement(9425094..9440564)	0	NaN	NaN	NaN	NaN	NaN	#VALUE!
gene:ENSG00000235263	1	complement(9501092..9503471)	0	NaN	NaN	NaN	NaN	NaN	#VALUE!
SLC25A33	1	9539465..9585173	7.5	-0.09	-1.07	0.35	0.53	1	0.275724
TMEM201	1	9588911..9614877	21.97	-0.04	-1.03	0.54	0.71	1	0.148742
PIK3CD	1	9629889..9729114	9.36	-0.32	-1.25	0.000208	0.00115	1	2.9393
PIK3CD-AS1	1	complement(9652610..9654586)	0	NaN	NaN	NaN	NaN	NaN	#VALUE!
PIK3CD-AS2	1	complement(9672405..9687583)	0	NaN	NaN	NaN	NaN	NaN	#VALUE!
CLSTN1	1	complement(9728926..9823984)	199.92	-0.07	-1.05	0.27	0.45	1	0.346787
gene:ENSG00000280113	1	complement(9826289..9828271)	0	NaN	NaN	NaN	NaN	NaN	#VALUE!
CTNNBIP1	1	complement(9848276..9910336)	15.23	-0.33	-1.26	8.45e-05	0.000508	1	3.29414
gene:ENSG00000223989	1	9848318..9850154	0	NaN	NaN	NaN	NaN	NaN	#VALUE!
gene:ENSG00000285701	1	9900614..9908034	0	NaN	NaN	NaN	NaN	NaN	#VALUE!
LZIC	1	complement(9922113..9943407)	25.49	-0.1	-1.07	0.15	0.3	1	0.522879
gene:ENSG00000228150	1	9942923..9949974	0	NaN	NaN	NaN	NaN	NaN	#VALUE!
NMNAT1	1	9943428..9985501	5.72	-0.09	-1.06	0.35	0.53	1	0.275724
RN7SKP269	1	9947318..9947636	0	NaN	NaN	NaN	NaN	NaN	#VALUE!
MIR5697	1	9967381..9967458	0	NaN	NaN	NaN	NaN	NaN	#VALUE!
gene:ENSG00000241326	1	9983141..9984568	0	NaN	NaN	NaN	NaN	NaN	#VALUE!
RBP7	1	9997206..10016021	0.4	0.07	1.05	0.89	0.94	1	0.0268721
UBE4B	1	10032832..10181239	32.42	-0.61	-1.53	1.82e-19	4.1e-18	3.2e-15	17.3872
RNU6-828P	1	10163268..10163374	0	NaN	NaN	NaN	NaN	NaN	#VALUE!
KIF1B	1	10210570..10381603	15.75	-0.27	-1.2	0.000302	0.0016	1	2.79588
gene:ENSG00000264881	1	10227718..10227803	0	NaN	NaN	NaN	NaN	NaN	#VALUE!
RNU6-37P	1	10298966..10299072	0	NaN	NaN	NaN	NaN	NaN	#VALUE!
RN7SL731P	1	10306465..10306757	0	NaN	NaN	NaN	NaN	NaN	#VALUE!
gene:ENSG00000284735	1	complement(10381906..10387150)	0	NaN	NaN	NaN	NaN	NaN	#VALUE!
gene:ENSG00000284642	1	10395416..10397432	0	NaN	NaN	NaN	NaN	NaN	#VALUE!
PGD	1	10398592..10420511	1567.01	0.04	1.03	0.64	0.78	1	0.107905
gene:ENSG00000271989	1	complement(10429881..10430677)	0	NaN	NaN	NaN	NaN	NaN	#VALUE!
CENPS-CORT	1	10430102..10452153	5.22	-0.17	-1.13	0.18	0.34	1	0.468521
CENPS	1	10430433..10442808	43.59	0.03	1.02	0.67	0.81	1	0.091515
CORT	1	10450031..10451998	1.39	-0.89	-1.85	0.004	0.02	1	1.69897
DFFA	1	complement(10456522..10472529)	38.54	-0.14	-1.1	0.04	0.1	1	1
gene:ENSG00000203469	1	10458555..10459338	0	NaN	NaN	NaN	NaN	NaN	#VALUE!
PEX14	1	10472288..10630758	36.01	0.17	1.13	0.02	0.06	1	1.22185
gene:ENSG00000287727	1	complement(10612222..10616452)	0	NaN	NaN	NaN	NaN	NaN	#VALUE!
RN7SL614P	1	10616836..10617115	0	NaN	NaN	NaN	NaN	NaN	#VALUE!
CASZ1	1	complement(10636604..10796650)	3.61	1.05	2.07	3.2e-28	9.94e-27	5.64e-24	26.0026
gene:ENSG00000272078	1	10639241..10654333	0	NaN	NaN	NaN	NaN	NaN	#VALUE!
C1orf127	1	complement(10946471..10982076)	0.00446	0.19	1.14	0.91	0.95	1	0.0222764
TARDBP	1	11012344..11030528	121.41	0.07	1.05	0.31	0.49	1	0.309804
MASP2	1	complement(11022009..11047239)	0.37	-0.39	-1.31	0.2	0.37	1	0.431798
SRM	1	complement(11054584..11060020)	228.64	-0.04	-1.03	0.55	0.71	1	0.148742
EXOSC10	1	complement(11066618..11099869)	85.47	0.14	1.1	0.03	0.09	1	1.04576
gene:ENSG00000226849	1	11068471..11073097	0	NaN	NaN	NaN	NaN	NaN	#VALUE!
EXOSC10-AS1	1	11099430..11102105	0	NaN	NaN	NaN	NaN	NaN	#VALUE!
MTOR	1	complement(11106535..11262556)	43.38	-0.08	-1.06	0.25	0.43	1	0.366532
MTOR-AS1	1	11143898..11149537	0	NaN	NaN	NaN	NaN	NaN	#VALUE!
RNU6-537P	1	11152350..11152452	0	NaN	NaN	NaN	NaN	NaN	#VALUE!
ANGPTL7	1	11189355..11195981	0.01	0.2	1.15	0.89	0.94	1	0.0268721
RNU6-291P	1	11226254..11226360	0	NaN	NaN	NaN	NaN	NaN	#VALUE!
UBIAD1	1	11273198..11296049	28.07	-0.18	-1.13	0.01	0.04	1	1.39794
gene:ENSG00000284646	1	complement(11311734..11319093)	0	NaN	NaN	NaN	NaN	NaN	#VALUE!
DISP3	1	11479155..11537551	0.17	-0.97	-1.96	0.00943	0.03	1	1.52288
gene:ENSG00000285833	1	complement(11500803..11502016)	0	NaN	NaN	NaN	NaN	NaN	#VALUE!
LINC01647	1	11609468..11613358	0	NaN	NaN	NaN	NaN	NaN	#VALUE!
gene:ENSG00000284708	1	11623558..11643416	0	NaN	NaN	NaN	NaN	NaN	#VALUE!
FBXO2	1	complement(11637018..11655785)	6.92	0.02	1.01	0.88	0.94	1	0.0268721
FBXO44	1	11654375..11663327	15.06	-0.15	-1.11	0.09	0.22	1	0.657577
MAD2L2	1	complement(11658918..11691811)	34.54	-0.00406	-1	0.95	0.97	1	0.0132283
FBXO6	1	11664200..11674354	54.21	2.11	4.31	2.98e-136	3.09e-134	5.25e-132	133.51
DRAXIN	1	11691710..11725857	0.03	-0.68	-1.6	0.34	0.53	1	0.275724
AGTRAP	1	11736084..11754802	81.09	0.04	1.03	0.53	0.7	1	0.154902
C1orf167	1	11761787..11789585	0.00861	-1.47	-2.77	0.3	0.49	1	0.309804
C1orf167-AS1	1	complement(11777077..11779619)	0	NaN	NaN	NaN	NaN	NaN	#VALUE!
MTHFR	1	complement(11785723..11806455)	7.9	-0.3	-1.23	4.12e-05	0.000264	0.73	3.5784
CLCN6	1	11806096..11848079	8.99	-0.19	-1.14	0.01	0.05	1	1.30103
gene:ENSG00000276470	1	11843812..11843984	0	NaN	NaN	NaN	NaN	NaN	#VALUE!
gene:ENSG00000278852	1	11845549..11845697	0	NaN	NaN	NaN	NaN	NaN	#VALUE!
NPPA	1	complement(11845709..11848345)	0.08	1.52	2.86	0.15	0.3	1	0.522879
gene:ENSG00000275915	1	11847442..11847549	0	NaN	NaN	NaN	NaN	NaN	#VALUE!
NPPB	1	complement(11857464..11858945)	0.09	2.17	4.49	0.15	0.3	1	0.522879
gene:ENSG00000285646	1	11907940..11914298	0	NaN	NaN	NaN	NaN	NaN	#VALUE!
RNU5E-1	1	11908152..11908271	0	NaN	NaN	NaN	NaN	NaN	#VALUE!
RNU5E-4P	1	complement(11909808..11909927)	0	NaN	NaN	NaN	NaN	NaN	#VALUE!
KIAA2013	1	complement(11919591..11926428)	68.89	0.06	1.04	0.4	0.58	1	0.236572
PLOD1	1	11934205..11975538	121.46	-0.01	-1.01	0.86	0.93	1	0.0315171
gene:ENSG00000287384	1	complement(11979533..11980127)	0	NaN	NaN	NaN	NaN	NaN	#VALUE!
MFN2	1	11980181..12015211	62.65	0.07	1.05	0.28	0.46	1	0.337242
MIIP	1	12019466..12032045	22.92	0.09	1.06	0.37	0.55	1	0.259637
Y_RNA_4	1	complement(12024012..12024124)	0	NaN	NaN	NaN	NaN	NaN	#VALUE!
MIR6729	1	12029158..12029222	0	NaN	NaN	NaN	NaN	NaN	#VALUE!
RN7SL649P	1	complement(12036740..12037014)	0	NaN	NaN	NaN	NaN	NaN	#VALUE!
TNFRSF8	1	12063303..12144207	0.03	-1.04	-2.05	0.24	0.42	1	0.376751
RNU6-777P	1	complement(12077881..12077984)	0	NaN	NaN	NaN	NaN	NaN	#VALUE!
gene:ENSG00000285604	1	complement(12088441..12092264)	0	NaN	NaN	NaN	NaN	NaN	#VALUE!
MIR7846	1	12166943..12167038	0	NaN	NaN	NaN	NaN	NaN	#VALUE!
TNFRSF1B	1	12166991..12209228	8.64	3.2	9.22	2.53e-147	2.76e-145	4.46e-143	144.559
MIR4632	1	12191713..12191773	0	NaN	NaN	NaN	NaN	NaN	#VALUE!
SNORA70_1	1	complement(12221148..12221271)	0	NaN	NaN	NaN	NaN	NaN	#VALUE!
VPS13D	1	12230030..12512047	12.32	-0.04	-1.03	0.72	0.84	1	0.0757207
SNORA59A	1	12507246..12507397	0	NaN	NaN	NaN	NaN	NaN	#VALUE!
LINC02766	1	12525716..12530691	0	NaN	NaN	NaN	NaN	NaN	#VALUE!
DHRS3	1	complement(12567910..12618210)	64.43	0.25	1.19	0.000397	0.00205	1	2.68825
RNU6ATAC18P	1	complement(12569972..12570072)	0	NaN	NaN	NaN	NaN	NaN	#VALUE!
MIR6730	1	complement(12578957..12579023)	0	NaN	NaN	NaN	NaN	NaN	#VALUE!
gene:ENSG00000288927	1	12618389..12618987	0	NaN	NaN	NaN	NaN	NaN	#VALUE!
gene:ENSG00000272482	1	complement(12618900..12619980)	0	NaN	NaN	NaN	NaN	NaN	#VALUE!
AADACL4	1	12644085..12667076	0	NaN	NaN	NaN	NaN	NaN	#VALUE!
AADACL3	1	12716110..12728760	0	NaN	NaN	NaN	NaN	NaN	#VALUE!
CFAP107	1	12746200..12763699	0	NaN	NaN	NaN	NaN	NaN	#VALUE!
PRAMEF12	1	12773738..12777906	0.01	-3.37	-10.36	0.18	0.34	1	0.468521
PRAMEF1	1	12791397..12796628	0	NaN	NaN	NaN	NaN	NaN	#VALUE!
LINC01784	1	complement(12822686..12823159)	0	NaN	NaN	NaN	NaN	NaN	#VALUE!
PRAMEF11	1	complement(12824605..12831410)	0	NaN	NaN	NaN	NaN	NaN	#VALUE!
HNRNPCL1	1	complement(12847377..12848720)	0	NaN	NaN	NaN	NaN	NaN	#VALUE!
PRAMEF2	1	12857086..12861909	0	NaN	NaN	NaN	NaN	NaN	#VALUE!
PRAMEF4	1	complement(12879212..12886201)	0	NaN	NaN	NaN	NaN	NaN	#VALUE!
PRAMEF10	1	complement(12892896..12898270)	0	NaN	NaN	NaN	NaN	NaN	#VALUE!
PRAMEF7	1	12916610..12920751	0	NaN	NaN	NaN	NaN	NaN	#VALUE!
RNU6-1072P	1	12922554..12922660	0	NaN	NaN	NaN	NaN	NaN	#VALUE!
PRAMEF6	1	complement(12938472..12947580)	0	NaN	NaN	NaN	NaN	NaN	#VALUE!
PRAMEF27	1	complement(13049476..13056575)	0	NaN	NaN	NaN	NaN	NaN	#VALUE!
HNRNPCL3	1	13060769..13062878	0	NaN	NaN	NaN	NaN	NaN	#VALUE!
PRAMEF25	1	13068677..13077884	0	NaN	NaN	NaN	NaN	NaN	#VALUE!
HNRNPCL2	1	complement(13115488..13116854)	0	NaN	NaN	NaN	NaN	NaN	#VALUE!
gene:ENSG00000290772	1	13129793..13131409	0	NaN	NaN	NaN	NaN	NaN	#VALUE!
gene:ENSG00000233336	1	complement(13146981..13147460)	0	NaN	NaN	NaN	NaN	NaN	#VALUE!
PRAMEF26	1	complement(13148905..13158116)	0	NaN	NaN	NaN	NaN	NaN	#VALUE!
HNRNPCL4	1	complement(13163914..13165631)	0	NaN	NaN	NaN	NaN	NaN	#VALUE!
PRAMEF9	1	13171848..13179459	0	NaN	NaN	NaN	NaN	NaN	#VALUE!
PRAMEF13	1	complement(13196188..13201409)	0	NaN	NaN	NaN	NaN	NaN	#VALUE!
PRAMEF18	1	complement(13222695..13226154)	0	NaN	NaN	NaN	NaN	NaN	#VALUE!
PRAMEF5	1	13254198..13263435	0	NaN	NaN	NaN	NaN	NaN	#VALUE!
RNU6-771P	1	complement(13279125..13279231)	0	NaN	NaN	NaN	NaN	NaN	#VALUE!
PRAMEF8	1	complement(13281304..13285137)	0	NaN	NaN	NaN	NaN	NaN	#VALUE!
PRAMEF33	1	13303539..13308907	0	NaN	NaN	NaN	NaN	NaN	#VALUE!
PRAMEF15	1	13315581..13322598	0	NaN	NaN	NaN	NaN	NaN	#VALUE!
gene:ENSG00000228229	1	13324039..13324518	0	NaN	NaN	NaN	NaN	NaN	#VALUE!
PRAMEF14	1	complement(13341892..13347134)	0	NaN	NaN	NaN	NaN	NaN	#VALUE!
PRAMEF19	1	complement(13368431..13371947)	0	NaN	NaN	NaN	NaN	NaN	#VALUE!
PRAMEF17	1	13389632..13392629	0	NaN	NaN	NaN	NaN	NaN	#VALUE!
PRAMEF20	1	13410450..13421328	0	NaN	NaN	NaN	NaN	NaN	#VALUE!
LRRC38	1	complement(13474973..13514003)	0.02	-0.17	-1.12	0.89	0.94	1	0.0268721
gene:ENSG00000259961	1	13513220..13516270	0	NaN	NaN	NaN	NaN	NaN	#VALUE!
PDPN	1	13583465..13617957	0	NaN	NaN	NaN	NaN	NaN	#VALUE!
gene:ENSG00000237445	1	complement(13657311..13659910)	0	NaN	NaN	NaN	NaN	NaN	#VALUE!
gene:ENSG00000253085	1	complement(13696070..13696199)	0	NaN	NaN	NaN	NaN	NaN	#VALUE!
PRDM2	1	13700188..13825079	10.51	-0.1	-1.07	0.17	0.33	1	0.481486
gene:ENSG00000289380	1	13757778..13758465	0	NaN	NaN	NaN	NaN	NaN	#VALUE!
KAZN	1	13892792..15118043	1.97	-0.07	-1.05	0.43	0.61	1	0.21467
RNU6-1265P	1	complement(14124233..14124335)	0	NaN	NaN	NaN	NaN	NaN	#VALUE!
gene:ENSG00000231606	1	complement(14221887..14304445)	0	NaN	NaN	NaN	NaN	NaN	#VALUE!
KAZN-AS1	1	complement(14338825..14419973)	0	NaN	NaN	NaN	NaN	NaN	#VALUE!
gene:ENSG00000287756	1	complement(14774469..14777727)	0	NaN	NaN	NaN	NaN	NaN	#VALUE!
TMEM51-AS1	1	complement(15111815..15153618)	0	NaN	NaN	NaN	NaN	NaN	#VALUE!
TMEM51	1	15152532..15220478	74.13	0.45	1.36	6.19e-11	8.27e-10	1.09e-06	9.08249
TMEM51-AS2	1	complement(15164344..15171317)	0	NaN	NaN	NaN	NaN	NaN	#VALUE!
FHAD1	1	15236521..15400283	0.3	-0.29	-1.22	0.22	0.39	1	0.408935
FHAD1-AS1	1	complement(15326680..15343876)	0	NaN	NaN	NaN	NaN	NaN	#VALUE!
gene:ENSG00000236045	1	complement(15334166..15335464)	0	NaN	NaN	NaN	NaN	NaN	#VALUE!
EFHD2-AS1	1	complement(15402979..15409433)	0	NaN	NaN	NaN	NaN	NaN	#VALUE!
EFHD2	1	15409888..15430339	295.42	0.01	1.01	0.83	0.91	1	0.0409586
CTRC	1	15438442..15449242	0.05	-0.59	-1.51	0.38	0.57	1	0.244125
CELA2A	1	15456728..15472091	0.01	-1.71	-3.27	0.52	NaN	1	#VALUE!
CELA2B	1	15465909..15491395	0.01	2.04	4.11	0.44	NaN	1	#VALUE!
CASP9	1	complement(15490832..15526534)	7.79	-0.24	-1.18	0.00475	0.02	1	1.69897
DNAJC16	1	15526813..15592379	11.08	0.06	1.04	0.43	0.61	1	0.21467
SCARNA21B	1	15542165..15542304	0	NaN	NaN	NaN	NaN	NaN	#VALUE!
gene:ENSG00000272510	1	complement(15565611..15565956)	0	NaN	NaN	NaN	NaN	NaN	#VALUE!
AGMAT	1	complement(15571699..15585051)	13.45	-0.1	-1.07	0.25	0.43	1	0.366532
gene:ENSG00000237301	1	complement(15586136..15603626)	0	NaN	NaN	NaN	NaN	NaN	#VALUE!
RNU7-179P	1	complement(15608078..15608145)	0	NaN	NaN	NaN	NaN	NaN	#VALUE!
DDI2	1	15617458..15669044	12.87	-0.06	-1.04	0.46	0.64	1	0.19382
RSC1A1	1	15659713..15662033	6.46	0.18	1.13	0.19	0.36	1	0.443697
gene:ENSG00000271742	1	complement(15682873..15683128)	0	NaN	NaN	NaN	NaN	NaN	#VALUE!
PLEKHM2	1	15684320..15734769	51.44	-0.1	-1.07	0.15	0.31	1	0.508638
gene:ENSG00000237938	1	complement(15720312..15736896)	0	NaN	NaN	NaN	NaN	NaN	#VALUE!
SLC25A34	1	15736258..15741392	0.34	-0.47	-1.38	0.15	0.31	1	0.508638
SLC25A34-AS1	1	complement(15740048..15749896)	0	NaN	NaN	NaN	NaN	NaN	#VALUE!
TMEM82	1	15742499..15747982	0	NaN	NaN	NaN	NaN	NaN	#VALUE!
FBLIM1	1	15756607..15786594	20.29	-0.5	-1.42	2.23e-11	3.09e-10	3.93e-07	9.51004
UQCRHL	1	complement(15807169..15809348)	0.23	-0.15	-1.11	0.75	0.86	1	0.0655015
SPEN-AS1	1	complement(15834474..15848147)	0	NaN	NaN	NaN	NaN	NaN	#VALUE!
SPEN	1	15836095..15940456	40.89	0.00166	1	0.98	0.99	1	0.00436481
ZBTB17	1	complement(15941869..15976132)	19.07	0.05	1.03	0.59	0.74	1	0.130768
SRARP	1	16004236..16008807	0	NaN	NaN	NaN	NaN	NaN	#VALUE!
gene:ENSG00000233078	1	complement(16006160..16006671)	0	NaN	NaN	NaN	NaN	NaN	#VALUE!
HSPB7	1	complement(16014028..16019594)	0	NaN	NaN	NaN	NaN	NaN	#VALUE!
CLCNKA	1	16018875..16034050	0.01	-1.1	-2.14	0.46	0.64	1	0.19382
CLCNKB	1	16040252..16057311	0.03	-0.03	-1.02	0.96	0.98	1	0.00877392
FAM131C	1	complement(16057769..16073651)	25.57	-0.57	-1.49	4.25e-11	5.77e-10	7.5e-07	9.23882
EPHA2	1	complement(16124337..16156069)	313.55	0.04	1.03	0.51	0.68	1	0.167491
EPHA2-AS1	1	16155176..16158148	0	NaN	NaN	NaN	NaN	NaN	#VALUE!
gene:ENSG00000224621	1	16159266..16161883	0	NaN	NaN	NaN	NaN	NaN	#VALUE!
ARHGEF19-AS1	1	16197854..16198357	0	NaN	NaN	NaN	NaN	NaN	#VALUE!
ARHGEF19	1	complement(16197854..16212652)	6.94	-0.19	-1.14	0.04	0.12	1	0.920819
gene:ENSG00000291077	1	complement(16215907..16217425)	0	NaN	NaN	NaN	NaN	NaN	#VALUE!
gene:ENSG00000288398	1	complement(16228674..16231335)	0	NaN	NaN	NaN	NaN	NaN	#VALUE!
CPLANE2	1	complement(16231692..16237183)	8.32	-0.39	-1.31	0.000678	0.00333	1	2.47756
FBXO42	1	complement(16246840..16352480)	11.01	-0.14	-1.1	0.06	0.15	1	0.823909
SZRD1	1	16352575..16398145	138.44	0.15	1.11	0.02	0.06	1	1.22185
SPATA21	1	complement(16387117..16437424)	0.03	-1.61	-3.06	0.17	0.33	1	0.481486
NECAP2	1	16440721..16460078	55.2	0.26	1.2	0.000165	0.000934	1	3.02965
LINC01772	1	16460948..16468481	0	NaN	NaN	NaN	NaN	NaN	#VALUE!
CROCCP3	1	complement(16467436..16499257)	0	NaN	NaN	NaN	NaN	NaN	#VALUE!
RNU1-1	1	complement(16514122..16514285)	0	NaN	NaN	NaN	NaN	NaN	#VALUE!
gene:ENSG00000261135	1	16514645..16515754	0	NaN	NaN	NaN	NaN	NaN	#VALUE!
gene:ENSG00000285853	1	16515034..16521788	0	NaN	NaN	NaN	NaN	NaN	#VALUE!
gene:ENSG00000224174	1	16520694..16521796	0	NaN	NaN	NaN	NaN	NaN	#VALUE!
LINC01783	1	complement(16533886..16535649)	0	NaN	NaN	NaN	NaN	NaN	#VALUE!
RNU1-6P	1	complement(16534081..16534224)	0	NaN	NaN	NaN	NaN	NaN	#VALUE!
NBPF1	1	complement(16562319..16613562)	55.71	-0.31	-1.24	4.48e-06	3.45e-05	0.08	4.46218
gene:ENSG00000271732	1	16617391..16617729	0	NaN	NaN	NaN	NaN	NaN	#VALUE!
CROCCP2	1	complement(16618253..16644686)	0	NaN	NaN	NaN	NaN	NaN	#VALUE!
gene:ENSG00000282143	1	16656879..16667524	0	NaN	NaN	NaN	NaN	NaN	#VALUE!
RNU1-3	1	complement(16666785..16666948)	0	NaN	NaN	NaN	NaN	NaN	#VALUE!
gene:ENSG00000290849	1	complement(16687339..16692309)	0	NaN	NaN	NaN	NaN	NaN	#VALUE!
gene:ENSG00000279151	1	16701546..16705594	0	NaN	NaN	NaN	NaN	NaN	#VALUE!
gene:ENSG00000282740	1	complement(16739938..16750589)	0	NaN	NaN	NaN	NaN	NaN	#VALUE!
CROCC	1	16740273..16972964	7.26	-0.13	-1.09	0.19	0.36	1	0.443697
gene:ENSG00000290850	1	16740280..16750968	0	NaN	NaN	NaN	NaN	NaN	#VALUE!
RNU1-4	1	16740516..16740679	0	NaN	NaN	NaN	NaN	NaN	#VALUE!
gene:ENSG00000290851	1	complement(16754910..16770237)	0	NaN	NaN	NaN	NaN	NaN	#VALUE!
gene:ENSG00000223643	1	complement(16851257..16853129)	0	NaN	NaN	NaN	NaN	NaN	#VALUE!
MIR3675	1	complement(16858949..16859021)	0	NaN	NaN	NaN	NaN	NaN	#VALUE!
gene:ENSG00000228549	1	16870945..16883659	0	NaN	NaN	NaN	NaN	NaN	#VALUE!
RNU1-5P	1	16873708..16873851	0	NaN	NaN	NaN	NaN	NaN	#VALUE!
gene:ENSG00000238142	1	complement(16887577..16889725)	0	NaN	NaN	NaN	NaN	NaN	#VALUE!
RNU1-2	1	16895980..16896143	0	NaN	NaN	NaN	NaN	NaN	#VALUE!
gene:ENSG00000272426	1	complement(16904339..16904776)	0	NaN	NaN	NaN	NaN	NaN	#VALUE!
gene:ENSG00000290122	1	16905199..16905396	0	NaN	NaN	NaN	NaN	NaN	#VALUE!
MFAP2	1	complement(16974502..16980632)	0.01	-1.71	-3.27	0.52	NaN	1	#VALUE!
gene:ENSG00000286898	1	16976302..16977792	0	NaN	NaN	NaN	NaN	NaN	#VALUE!
gene:ENSG00000226526	1	16978926..17005091	0	NaN	NaN	NaN	NaN	NaN	#VALUE!
ATP13A2	1	complement(16985958..17011928)	51.9	-0.12	-1.09	0.07	0.18	1	0.744727
gene:ENSG00000288636	1	complement(17005068..17011757)	0	NaN	NaN	NaN	NaN	NaN	#VALUE!
SDHB	1	complement(17018664..17054032)	130.97	0.04	1.03	0.54	0.7	1	0.154902
PADI2	1	complement(17066761..17119451)	21.43	-0.47	-1.39	7.99e-11	1.06e-09	1.41e-06	8.97469
LINC02783	1	17189783..17197617	0	NaN	NaN	NaN	NaN	NaN	#VALUE!
gene:ENSG00000282843	1	complement(17193232..17201733)	0	NaN	NaN	NaN	NaN	NaN	#VALUE!
PADI1	1	17205128..17246007	6.19	-0.41	-1.33	4.51e-05	0.000286	0.79	3.54363
PADI3	1	17249098..17284233	6.33	-0.76	-1.69	1.08e-10	1.41e-09	1.9e-06	8.85078
MIR3972	1	17277889..17277975	0	NaN	NaN	NaN	NaN	NaN	#VALUE!
PADI4	1	17308195..17364004	0.02	-1.77	-3.4	0.21	0.38	1	0.420216
PADI6	1	17372196..17401699	0	NaN	NaN	NaN	NaN	NaN	#VALUE!
RCC2-AS1	1	17406760..17407382	0	NaN	NaN	NaN	NaN	NaN	#VALUE!
RCC2	1	complement(17406760..17439677)	153.98	0.21	1.16	0.0013	0.00594	1	2.22621
gene:ENSG00000290096	1	complement(17439186..17439328)	0	NaN	NaN	NaN	NaN	NaN	#VALUE!
ARHGEF10L	1	17539698..17697874	19.19	-0.34	-1.27	3.37e-06	2.65e-05	0.06	4.57675
LINC02810	1	17717625..17749978	0	NaN	NaN	NaN	NaN	NaN	#VALUE!
ACTL8	1	17755333..17827063	1.45	0.05	1.03	0.82	0.9	1	0.0457575
gene:ENSG00000284653	1	18015712..18045612	0	NaN	NaN	NaN	NaN	NaN	#VALUE!
LINC01654	1	18065657..18074412	0	NaN	NaN	NaN	NaN	NaN	#VALUE!
IGSF21	1	18107798..18378483	0	NaN	NaN	NaN	NaN	NaN	#VALUE!
gene:ENSG00000280222	1	18109389..18115861	0	NaN	NaN	NaN	NaN	NaN	#VALUE!
IGSF21-AS1	1	complement(18166929..18179346)	0	NaN	NaN	NaN	NaN	NaN	#VALUE!
gene:ENSG00000225387	1	18385829..18388514	0	NaN	NaN	NaN	NaN	NaN	#VALUE!
KLHDC7A	1	18480930..18485974	20.27	-0.43	-1.35	5.93e-10	7.28e-09	1.05e-05	8.13787
PAX7	1	18630846..18748866	1.75	-0.6	-1.52	9.69e-06	7.02e-05	0.17	4.15366
TAS1R2	1	complement(18839599..18859660)	0.01	-3.01	-8.06	0.25	0.43	1	0.366532
ALDH4A1	1	complement(18871430..18902724)	27.47	0.09	1.07	0.19	0.36	1	0.443697
MIR4695	1	complement(18883202..18883275)	0	NaN	NaN	NaN	NaN	NaN	#VALUE!
MIR1290	1	complement(18897071..18897148)	0	NaN	NaN	NaN	NaN	NaN	#VALUE!
IFFO2	1	complement(18904280..18956676)	34.07	0.22	1.16	0.00124	0.00569	1	2.24489
gene:ENSG00000272084	1	complement(19072110..19075511)	0	NaN	NaN	NaN	NaN	NaN	#VALUE!
UBR4	1	complement(19074510..19210266)	42.98	0.19	1.14	0.14	0.29	1	0.537602
EMC1-AS1	1	19210348..19240709	0	NaN	NaN	NaN	NaN	NaN	#VALUE!
EMC1	1	complement(19215660..19251552)	39.04	0.06	1.04	0.38	0.56	1	0.251812
MRTO4	1	19251805..19260128	148.17	0.02	1.01	0.76	0.87	1	0.0604807
AKR7L	1	complement(19265982..19274194)	0.26	-0.34	-1.27	0.41	0.6	1	0.221849
AKR7A3	1	complement(19282573..19288770)	0.5	-0.83	-1.78	0.05	0.13	1	0.886057
AKR7A2	1	complement(19303965..19312144)	104.78	-0.02	-1.01	0.76	0.87	1	0.0604807
RNU6-1099P	1	complement(19305076..19305182)	0	NaN	NaN	NaN	NaN	NaN	#VALUE!
SLC66A1	1	19312326..19329300	21.47	-0.22	-1.17	0.00727	0.03	1	1.52288
CAPZB	1	complement(19338775..19485539)	33.2	-0.04	-1.03	0.55	0.71	1	0.148742
RN7SL277P	1	19424384..19424671	0	NaN	NaN	NaN	NaN	NaN	#VALUE!
MICOS10	1	19484403..19629821	22.78	0.08	1.06	0.27	0.45	1	0.346787
RNU4-28P	1	19510593..19510733	0	NaN	NaN	NaN	NaN	NaN	#VALUE!
MICOS10-DT	1	complement(19591802..19596832)	0	NaN	NaN	NaN	NaN	NaN	#VALUE!
NBL1	1	19596979..19658456	39.15	0.06	1.04	0.36	0.54	1	0.267606
MICOS10-NBL1	1	19597067..19656927	3.45	0.14	1.1	0.39	0.58	1	0.236572
HTR6	1	19664875..19680966	0.77	0.03	1.02	0.87	0.93	1	0.0315171
TMCO4	1	complement(19682240..19799945)	13.28	0.2	1.15	0.02	0.05	1	1.30103
RNF186	1	complement(19814029..19815283)	0	NaN	NaN	NaN	NaN	NaN	#VALUE!
RNF186-AS1	1	19814367..19819502	0	NaN	NaN	NaN	NaN	NaN	#VALUE!
OTUD3	1	19882395..19912945	3.53	-0.43	-1.35	5.55e-05	0.000346	0.98	3.46092
PLA2G2E	1	complement(19920009..19923617)	0	NaN	NaN	NaN	NaN	NaN	#VALUE!
RN7SL304P	1	19970969..19971269	0	NaN	NaN	NaN	NaN	NaN	#VALUE!
PLA2G2A	1	complement(19975431..19980416)	0.08	2.62	6.16	0.06	0.16	1	0.79588
PLA2G5	1	20028179..20091911	0	NaN	NaN	NaN	NaN	NaN	#VALUE!
PLA2G2D	1	complement(20111939..20119566)	0	NaN	NaN	NaN	NaN	NaN	#VALUE!
PLA2G2F	1	20139323..20150381	0	NaN	NaN	NaN	NaN	NaN	#VALUE!
gene:ENSG00000227066	1	20154171..20160568	0	NaN	NaN	NaN	NaN	NaN	#VALUE!
PLA2G2C	1	complement(20161253..20186518)	0	NaN	NaN	NaN	NaN	NaN	#VALUE!
UBXN10	1	20186096..20196050	0	NaN	NaN	NaN	NaN	NaN	#VALUE!
LINC01757	1	20243095..20244664	0	NaN	NaN	NaN	NaN	NaN	#VALUE!
gene:ENSG00000284710	1	20272018..20275005	0	NaN	NaN	NaN	NaN	NaN	#VALUE!
VWA5B1	1	20290875..20359518	0	NaN	NaN	NaN	NaN	NaN	#VALUE!
gene:ENSG00000226664	1	complement(20294211..20323187)	0	NaN	NaN	NaN	NaN	NaN	#VALUE!
LINC01141	1	complement(20360579..20431234)	0	NaN	NaN	NaN	NaN	NaN	#VALUE!
gene:ENSG00000226487	1	complement(20412304..20413253)	0	NaN	NaN	NaN	NaN	NaN	#VALUE!
gene:ENSG00000284641	1	20476222..20478937	0	NaN	NaN	NaN	NaN	NaN	#VALUE!
gene:ENSG00000284743	1	complement(20478779..20480397)	0	NaN	NaN	NaN	NaN	NaN	#VALUE!
CAMK2N1	1	complement(20482391..20486210)	89.91	-0.41	-1.33	1.58e-09	1.87e-08	2.79e-05	7.72816
gene:ENSG00000289402	1	complement(20486358..20487405)	0	NaN	NaN	NaN	NaN	NaN	#VALUE!
MUL1	1	complement(20499448..20508151)	70.97	-0.03	-1.02	0.64	0.78	1	0.107905
FAM43B	1	20552573..20555020	16.98	-1.05	-2.07	5.5e-26	1.57e-24	9.71e-22	23.8041
CDA	1	20589086..20618903	54.67	-0.45	-1.37	1.05e-07	1.01e-06	0.00185	5.99568
PINK1	1	20633458..20651511	96.02	-0.44	-1.36	5.46e-11	7.35e-10	9.64e-07	9.13371
MIR6084	1	20633679..20633788	0	NaN	NaN	NaN	NaN	NaN	#VALUE!
PINK1-AS	1	complement(20642657..20652193)	0	NaN	NaN	NaN	NaN	NaN	#VALUE!
DDOST	1	complement(20651767..20661544)	350.24	0.08	1.05	0.25	0.43	1	0.366532
KIF17	1	complement(20664014..20718017)	1.42	-0.18	-1.13	0.26	0.44	1	0.356547
SH2D5	1	complement(20719731..20732837)	12.23	0.31	1.24	0.00152	0.00679	1	2.16813
gene:ENSG00000233069	1	20732880..20733952	0	NaN	NaN	NaN	NaN	NaN	#VALUE!
HP1BP3	1	complement(20740266..20787323)	76.87	-0.06	-1.04	0.4	0.59	1	0.229148
EIF4G3	1	complement(20806292..21177285)	30.6	-0.03	-1.02	0.62	0.77	1	0.113509
RNU7-200P	1	20841241..20841302	0	NaN	NaN	NaN	NaN	NaN	#VALUE!
MIR1256	1	complement(20988314..20988432)	0	NaN	NaN	NaN	NaN	NaN	#VALUE!
gene:ENSG00000287192	1	21177054..21178164	0	NaN	NaN	NaN	NaN	NaN	#VALUE!
ECE1	1	complement(21217247..21345572)	134.34	0.27	1.21	3.54e-05	0.00023	0.62	3.63827
gene:ENSG00000236936	1	21266082..21267251	0	NaN	NaN	NaN	NaN	NaN	#VALUE!
ECE1-AS1	1	21293290..21299874	0	NaN	NaN	NaN	NaN	NaN	#VALUE!
gene:ENSG00000236009	1	21415898..21417492	0	NaN	NaN	NaN	NaN	NaN	#VALUE!
NBPF3	1	21440128..21485005	10.95	-0.45	-1.37	4.49e-08	4.51e-07	0.000793	6.34582
ALPL	1	21509397..21578410	0.29	-0.33	-1.25	0.45	0.63	1	0.200659
gene:ENSG00000289715	1	21547404..21554002	0	NaN	NaN	NaN	NaN	NaN	#VALUE!
LINC02596	1	21586472..21591187	0	NaN	NaN	NaN	NaN	NaN	#VALUE!
RAP1GAP	1	complement(21596221..21669357)	35.07	-1.19	-2.28	3.47e-53	1.73e-51	6.11e-49	50.762
USP48	1	complement(21678298..21783606)	21.6	-0.09	-1.07	0.18	0.35	1	0.455932
LDLRAD2	1	21812265..21825225	0.5	-0.31	-1.24	0.26	0.45	1	0.346787
HSPG2	1	complement(21822244..21937310)	110.89	-0.31	-1.24	0.00786	0.03	1	1.52288
CELA3B	1	21977022..21998642	0.02	-2.5	-5.64	0.33	0.51	1	0.29243
gene:ENSG00000285959	1	21983606..22030617	0	NaN	NaN	NaN	NaN	NaN	#VALUE!
RN7SL386P	1	21987481..21987777	0	NaN	NaN	NaN	NaN	NaN	#VALUE!
RNU6-1022P	1	21987816..21987919	0	NaN	NaN	NaN	NaN	NaN	#VALUE!
CELA3A	1	22001657..22012542	0.03	0.2	1.15	0.88	0.94	1	0.0268721
RN7SL186P	1	22010650..22010946	0	NaN	NaN	NaN	NaN	NaN	#VALUE!
RNU6-776P	1	22010985..22011088	0	NaN	NaN	NaN	NaN	NaN	#VALUE!
LINC01635	1	complement(22023990..22026048)	0	NaN	NaN	NaN	NaN	NaN	#VALUE!
LINC00339	1	22024558..22031223	0	NaN	NaN	NaN	NaN	NaN	#VALUE!
gene:ENSG00000289694	1	22025142..22092943	93.04	0.09	1.07	0.17	0.34	1	0.468521
CDC42-AS1	1	complement(22028317..22052927)	0	NaN	NaN	NaN	NaN	NaN	#VALUE!
CDC42	1	22052627..22101360	9.63	0.17	1.12	0.03	0.09	1	1.04576
CDC42-IT1	1	22059197..22064199	0	NaN	NaN	NaN	NaN	NaN	#VALUE!
WNT4	1	complement(22117313..22143969)	0.54	0.4	1.32	0.06	0.16	1	0.79588
gene:ENSG00000285873	1	22142850..22157401	0	NaN	NaN	NaN	NaN	NaN	#VALUE!
MIR4418	1	22266239..22266300	0	NaN	NaN	NaN	NaN	NaN	#VALUE!
gene:ENSG00000279625	1	complement(22364630..22366482)	0	NaN	NaN	NaN	NaN	NaN	#VALUE!
ZBTB40	1	22428838..22531157	16.57	-0.06	-1.05	0.35	0.53	1	0.275724
ZBTB40-IT1	1	22517474..22519708	0	NaN	NaN	NaN	NaN	NaN	#VALUE!
EPHA8	1	22563489..22603595	0.00625	-0.3	-1.23	0.8	0.9	1	0.0457575
MIR6127	1	complement(22633258..22633366)	0	NaN	NaN	NaN	NaN	NaN	#VALUE!
C1QA	1	22635077..22639678	0	NaN	NaN	NaN	NaN	NaN	#VALUE!
gene:ENSG00000289692	1	22636506..22644067	0	NaN	NaN	NaN	NaN	NaN	#VALUE!
C1QC	1	22643014..22648110	0	NaN	NaN	NaN	NaN	NaN	#VALUE!
C1QB	1	22652762..22661637	0	NaN	NaN	NaN	NaN	NaN	#VALUE!
EPHB2	1	22710839..22921500	43.25	-0.19	-1.14	0.00486	0.02	1	1.69897
MIR4684	1	22719517..22719598	0	NaN	NaN	NaN	NaN	NaN	#VALUE!
gene:ENSG00000225952	1	complement(22835713..22836849)	0	NaN	NaN	NaN	NaN	NaN	#VALUE!
MIR4253	1	complement(22863159..22863226)	0	NaN	NaN	NaN	NaN	NaN	#VALUE!
LACTBL1	1	complement(22953043..22972866)	0	NaN	NaN	NaN	NaN	NaN	#VALUE!
TEX46	1	complement(23010834..23019100)	0.02	-1.71	-3.27	0.52	NaN	1	#VALUE!
KDM1A	1	23019443..23083689	55.62	-0.11	-1.08	0.11	0.25	1	0.60206
gene:ENSG00000240553	1	complement(23020147..23088058)	0	NaN	NaN	NaN	NaN	NaN	#VALUE!
MIR3115	1	23044305..23044372	0	NaN	NaN	NaN	NaN	NaN	#VALUE!
gene:ENSG00000266802	1	complement(23057858..23057934)	0	NaN	NaN	NaN	NaN	NaN	#VALUE!
LUZP1	1	complement(23084030..23177808)	33.03	-0.01	-1.01	0.86	0.93	1	0.0315171
RNU6-514P	1	23162704..23162810	0	NaN	NaN	NaN	NaN	NaN	#VALUE!
RNU6-135P	1	23163953..23164053	0	NaN	NaN	NaN	NaN	NaN	#VALUE!
gene:ENSG00000289014	1	complement(23167098..23167889)	0	NaN	NaN	NaN	NaN	NaN	#VALUE!
HTR1D	1	complement(23191895..23217502)	42.43	-0.38	-1.3	9.42e-08	9.1e-07	0.00166	6.04096
LINC01355	1	complement(23281307..23287488)	0	NaN	NaN	NaN	NaN	NaN	#VALUE!
gene:ENSG00000284726	1	23297797..23302866	0	NaN	NaN	NaN	NaN	NaN	#VALUE!
HNRNPR	1	complement(23303771..23344336)	105.04	0.11	1.08	0.1	0.22	1	0.657577
ZNF436	1	complement(23359448..23369836)	9.06	-0.1	-1.07	0.2	0.37	1	0.431798
ZNF436-AS1	1	23368939..23371839	0	NaN	NaN	NaN	NaN	NaN	#VALUE!
Y_RNA_5	1	23370254..23370346	0	NaN	NaN	NaN	NaN	NaN	#VALUE!
gene:ENSG00000271420	1	complement(23378380..23379029)	0	NaN	NaN	NaN	NaN	NaN	#VALUE!
TCEA3	1	complement(23380909..23424748)	0.25	-0.05	-1.04	0.88	0.94	1	0.0268721
ASAP3	1	complement(23428563..23484568)	8.97	0.33	1.26	0.000124	0.000721	1	3.14206
E2F2	1	complement(23506438..23531233)	19.58	-0.08	-1.05	0.28	0.47	1	0.327902
gene:ENSG00000235052	1	complement(23549139..23550915)	0	NaN	NaN	NaN	NaN	NaN	#VALUE!
ID3	1	complement(23557926..23559501)	429.97	0.66	1.58	1.74e-22	4.42e-21	3.07e-18	20.3546
gene:ENSG00000285802	1	complement(23576436..23593621)	0	NaN	NaN	NaN	NaN	NaN	#VALUE!
MDS2	1	23581495..23640568	0	NaN	NaN	NaN	NaN	NaN	#VALUE!
RPL11	1	23691742..23696835	598.76	0.13	1.09	0.05	0.13	1	0.886057
ELOA-AS1	1	complement(23706901..23778325)	0	NaN	NaN	NaN	NaN	NaN	#VALUE!
ELOA	1	23743448..23762059	46.55	0.03	1.02	0.63	0.77	1	0.113509
PITHD1	1	23778418..23788232	41.4	-0.23	-1.17	0.00103	0.00481	1	2.31785
gene:ENSG00000289835	1	complement(23790609..23793558)	0	NaN	NaN	NaN	NaN	NaN	#VALUE!
LYPLA2	1	23791145..23795539	79.65	-0.17	-1.12	0.01	0.05	1	1.30103
GALE	1	complement(23795599..23800781)	91.32	-0.17	-1.13	0.01	0.04	1	1.39794
HMGCL	1	complement(23801885..23838620)	27.33	-0.00465	-1	0.96	0.98	1	0.00877392
FUCA1	1	complement(23845077..23868290)	30.42	0.01	1.01	0.85	0.93	1	0.0315171
CNR2	1	complement(23870515..23913362)	0.01	0.5	1.42	0.63	0.77	1	0.113509
gene:ENSG00000232557	1	23907111..23907885	0	NaN	NaN	NaN	NaN	NaN	#VALUE!
MIR378F	1	23929070..23929147	0	NaN	NaN	NaN	NaN	NaN	#VALUE!
PNRC2	1	23956839..23963462	63.69	0.44	1.36	2.03e-09	2.37e-08	3.58e-05	7.62525
SRSF10	1	complement(23964347..23980927)	36.27	0.05	1.04	0.45	0.63	1	0.200659
gene:ENSG00000225315	1	24040835..24086799	0	NaN	NaN	NaN	NaN	NaN	#VALUE!
MYOM3	1	complement(24056035..24112135)	17.34	-0.33	-1.26	1.73e-06	1.42e-05	0.03	4.84771
MYOM3-AS1	1	24066774..24083565	0	NaN	NaN	NaN	NaN	NaN	#VALUE!
IL22RA1	1	complement(24119771..24143140)	26.05	2.47	5.53	5.42e-165	6.53e-163	9.56e-161	162.185
IFNLR1	1	complement(24154168..24187959)	2.25	0.41	1.33	0.00152	0.00679	1	2.16813
GRHL3	1	24199558..24364482	0.73	-1.02	-2.02	1.13e-05	8.08e-05	0.2	4.09259
LINC02800	1	24200240..24211693	0	NaN	NaN	NaN	NaN	NaN	#VALUE!
GRHL3-AS1	1	complement(24307556..24321901)	0	NaN	NaN	NaN	NaN	NaN	#VALUE!
STPG1	1	complement(24356999..24416934)	7.6	-0.36	-1.28	0.000111	0.000651	1	3.18642
NIPAL3	1	24415802..24472976	9.89	-0.48	-1.39	7.21e-11	9.6e-10	1.27e-06	9.01773
gene:ENSG00000288982	1	24476362..24476739	0	NaN	NaN	NaN	NaN	NaN	#VALUE!
RCAN3AS	1	complement(24496254..24535400)	0	NaN	NaN	NaN	NaN	NaN	#VALUE!
RCAN3	1	24502351..24541040	14.48	-0.28	-1.22	0.000103	0.000606	1	3.21753
NCMAP-DT	1	complement(24538802..24556024)	0	NaN	NaN	NaN	NaN	NaN	#VALUE!
NCMAP	1	24556087..24609328	2.11	-0.27	-1.2	0.13	0.28	1	0.552842
Y_RNA_6	1	complement(24625411..24625513)	0	NaN	NaN	NaN	NaN	NaN	#VALUE!
SRRM1	1	24631716..24673281	79.77	0.12	1.09	0.08	0.18	1	0.744727
gene:ENSG00000284699	1	24704894..24717596	0	NaN	NaN	NaN	NaN	NaN	#VALUE!
CLIC4	1	24745382..24844321	44.02	0.42	1.33	1.44e-06	1.19e-05	0.03	4.92445
RNU6-1208P	1	complement(24777873..24777979)	0	NaN	NaN	NaN	NaN	NaN	#VALUE!
RUNX3	1	complement(24899511..24965121)	13.38	0.2	1.15	0.00829	0.03	1	1.52288
MIR6731	1	complement(24919345..24919416)	0	NaN	NaN	NaN	NaN	NaN	#VALUE!
RUNX3-AS1	1	24961345..24963097	0	NaN	NaN	NaN	NaN	NaN	#VALUE!
gene:ENSG00000261025	1	complement(24968423..24970865)	0	NaN	NaN	NaN	NaN	NaN	#VALUE!
MIR4425	1	25023503..25023586	0	NaN	NaN	NaN	NaN	NaN	#VALUE!
LINC02793	1	25041136..25047404	0	NaN	NaN	NaN	NaN	NaN	#VALUE!
gene:ENSG00000233755	1	complement(25043707..25113120)	0	NaN	NaN	NaN	NaN	NaN	#VALUE!
gene:ENSG00000231953	1	25208139..25209437	0	NaN	NaN	NaN	NaN	NaN	#VALUE!
SYF2	1	complement(25222276..25232502)	39.09	0.17	1.12	0.02	0.07	1	1.1549
gene:ENSG00000284602	1	25232586..25234775	0	NaN	NaN	NaN	NaN	NaN	#VALUE!
gene:ENSG00000284657	1	25239494..25240253	0	NaN	NaN	NaN	NaN	NaN	#VALUE!
RSRP1	1	complement(25242249..25338213)	12.27	0.12	1.09	0.15	0.3	1	0.522879
gene:ENSG00000272432	1	25247837..25248321	0	NaN	NaN	NaN	NaN	NaN	#VALUE!
RHD	1	25272393..25330445	0	NaN	NaN	NaN	NaN	NaN	#VALUE!
TMEM50A	1	25338317..25362361	175.8	0.87	1.83	1.6e-38	6.34e-37	2.82e-34	36.1979
RHCE	1	complement(25362249..25430192)	0.08	0.21	1.16	0.74	0.85	1	0.0705811
MACO1	1	25430858..25500209	15.75	-0.2	-1.15	0.00856	0.03	1	1.52288
LDLRAP1	1	25543606..25568886	35.28	-0.33	-1.25	5.75e-06	4.35e-05	0.1	4.36151
gene:ENSG00000225643	1	25581478..25590356	0	NaN	NaN	NaN	NaN	NaN	#VALUE!
MAN1C1	1	25616791..25786206	0.93	-0.24	-1.18	0.14	0.28	1	0.552842
gene:ENSG00000233478	1	complement(25644544..25659111)	0	NaN	NaN	NaN	NaN	NaN	#VALUE!
SELENON	1	25800193..25818221	150.54	0.01	1.01	0.82	0.91	1	0.0409586
gene:ENSG00000255054	1	25811470..25823744	0.11	0.2	1.15	0.87	0.93	1	0.0315171
gene:ENSG00000228172	1	complement(25816749..25820797)	0	NaN	NaN	NaN	NaN	NaN	#VALUE!
MTFR1L	1	25818640..25832942	16.7	-0.15	-1.11	0.05	0.13	1	0.886057
gene:ENSG00000272478	1	complement(25831913..25832134)	0	NaN	NaN	NaN	NaN	NaN	#VALUE!
AUNIP	1	complement(25831913..25859458)	12.28	-0.22	-1.16	0.02	0.06	1	1.22185
gene:ENSG00000236528	1	25859580..25863420	0	NaN	NaN	NaN	NaN	NaN	#VALUE!
PAQR7	1	complement(25861484..25875708)	10.09	-0.67	-1.59	1.1e-12	1.69e-11	1.94e-08	10.7721
Y_RNA_7	1	25877496..25877605	0	NaN	NaN	NaN	NaN	NaN	#VALUE!
STMN1	1	complement(25884181..25906991)	246.38	-0.03	-1.02	0.69	0.82	1	0.0861861
MIR3917	1	complement(25906362..25906454)	0	NaN	NaN	NaN	NaN	NaN	#VALUE!
PAFAH2	1	complement(25959767..25998117)	17.78	-0.21	-1.16	0.00429	0.02	1	1.69897
RNU6-110P	1	25964197..25964300	0	NaN	NaN	NaN	NaN	NaN	#VALUE!
gene:ENSG00000252190	1	26006006..26006130	0	NaN	NaN	NaN	NaN	NaN	#VALUE!
gene:ENSG00000252691	1	26006216..26006299	0	NaN	NaN	NaN	NaN	NaN	#VALUE!
EXTL1	1	26019884..26036464	0.03	-0.35	-1.27	0.66	0.8	1	0.09691
SLC30A2	1	complement(26037252..26046118)	0.01	1.08	2.12	0.4	0.59	1	0.229148
gene:ENSG00000284309	1	26046665..26049099	0	NaN	NaN	NaN	NaN	NaN	#VALUE!
TRIM63	1	complement(26051301..26068436)	0.00629	-1.71	-3.27	0.52	NaN	1	#VALUE!
PDIK1L	1	26111165..26125555	5.85	0.22	1.16	0.06	0.15	1	0.823909
FAM110D	1	26159079..26163962	0.14	-1.23	-2.35	0.02	0.07	1	1.1549
C1orf232	1	complement(26164101..26168963)	0	NaN	NaN	NaN	NaN	NaN	#VALUE!
ZNF593OS	1	complement(26169516..26171832)	0.53	-0.54	-1.45	0.08	0.19	1	0.721246
ZNF593	1	26169908..26170873	74.51	-0.06	-1.04	0.47	0.64	1	0.19382
CNKSR1	1	26177484..26189884	0.35	-0.26	-1.2	0.42	0.61	1	0.21467
CATSPER4	1	26190561..26202968	0	NaN	NaN	NaN	NaN	NaN	#VALUE!
CEP85	1	26234200..26278808	26.82	-0.05	-1.03	0.48	0.65	1	0.187087
SH3BGRL3	1	26280086..26281522	253.4	-0.05	-1.04	0.46	0.64	1	0.19382
UBXN11	1	complement(26281328..26318363)	12.2	-0.2	-1.15	0.04	0.11	1	0.958607
CD52	1	26317958..26320523	0.02	-1.71	-3.27	0.52	NaN	1	#VALUE!
CRYBG2	1	complement(26321698..26360080)	0.07	0.09	1.07	0.83	0.91	1	0.0409586
ZNF683	1	complement(26361634..26374522)	0	NaN	NaN	NaN	NaN	NaN	#VALUE!
LIN28A	1	26410817..26429728	0.02	0.75	1.68	0.44	0.62	1	0.207608
DHDDS	1	26432282..26471306	13.97	-0.11	-1.08	0.11	0.24	1	0.619789
DHDDS-AS1	1	complement(26462756..26468014)	0	NaN	NaN	NaN	NaN	NaN	#VALUE!
HMGN2	1	26472440..26476642	635.2	0.1	1.07	0.13	0.27	1	0.568636
RPS6KA1	1	26529761..26575030	30.32	-0.42	-1.33	1.95e-09	2.29e-08	3.45e-05	7.64016
MIR1976	1	26554542..26554593	0	NaN	NaN	NaN	NaN	NaN	#VALUE!
RN7SL679P	1	complement(26593243..26593546)	0	NaN	NaN	NaN	NaN	NaN	#VALUE!
Y_RNA_8	1	complement(26593940..26594041)	0	NaN	NaN	NaN	NaN	NaN	#VALUE!
RNU7-29P	1	complement(26602369..26602432)	0	NaN	NaN	NaN	NaN	NaN	#VALUE!
gene:ENSG00000289452	1	complement(26620707..26620910)	0	NaN	NaN	NaN	NaN	NaN	#VALUE!
gene:ENSG00000238316	1	complement(26642286..26642389)	0	NaN	NaN	NaN	NaN	NaN	#VALUE!
gene:ENSG00000260063	1	complement(26692132..26694131)	0	NaN	NaN	NaN	NaN	NaN	#VALUE!
gene:ENSG00000290006	1	26692586..26693046	0	NaN	NaN	NaN	NaN	NaN	#VALUE!
ARID1A	1	26693236..26782104	51.23	0.11	1.08	0.19	0.35	1	0.455932
PIGV	1	26787054..26800659	6.66	-0.13	-1.09	0.12	0.26	1	0.585027
RN7SL165P	1	26814822..26815112	0	NaN	NaN	NaN	NaN	NaN	#VALUE!
ZDHHC18	1	26826688..26857604	35.26	-0.27	-1.2	9.57e-05	0.00057	1	3.24413
SFN	1	26863149..26864456	461.49	-0.2	-1.15	0.00452	0.02	1	1.69897
GPN2	1	complement(26876132..26890283)	14.41	-0.18	-1.13	0.02	0.06	1	1.22185
gene:ENSG00000226698	1	26876133..26878245	0	NaN	NaN	NaN	NaN	NaN	#VALUE!
gene:ENSG00000289554	1	complement(26881109..26882235)	0	NaN	NaN	NaN	NaN	NaN	#VALUE!
GPATCH3	1	complement(26890488..26900467)	14.71	0.00506	1	0.95	0.97	1	0.0132283
NUDC	1	26900238..26946871	235.55	-0.02	-1.01	0.75	0.86	1	0.0655015
NR0B2	1	complement(26911489..26913975)	0.03	1.49	2.82	0.31	0.49	1	0.309804
KDF1	1	complement(26949562..26960468)	0.06	2.33	5.04	0.03	0.09	1	1.04576
TRNP1	1	26993692..27000886	213.98	-0.3	-1.23	7e-06	5.22e-05	0.12	4.28233
TENT5B	1	complement(27005020..27012850)	1.96	-0.28	-1.21	0.11	0.24	1	0.619789
SLC9A1	1	complement(27098809..27166981)	21.41	-0.07	-1.05	0.33	0.51	1	0.29243
WDTC1-DT	1	complement(27229106..27234352)	0	NaN	NaN	NaN	NaN	NaN	#VALUE!
WDTC1	1	27234632..27308636	25.53	-0.3	-1.23	1.2e-05	8.51e-05	0.21	4.07007
Y_RNA_9	1	complement(27255464..27255567)	0	NaN	NaN	NaN	NaN	NaN	#VALUE!
TMEM222	1	27322145..27336400	45.46	-0.08	-1.05	0.3	0.48	1	0.318759
RNU6-48P	1	27325219..27325325	0	NaN	NaN	NaN	NaN	NaN	#VALUE!
SYTL1	1	27342020..27353937	0.48	-0.82	-1.77	0.02	0.06	1	1.22185
MAP3K6	1	complement(27355184..27366961)	17.33	0.35	1.28	2.06e-06	1.66e-05	0.04	4.77989
FCN3	1	complement(27369110..27374824)	0.12	-0.59	-1.51	0.38	0.57	1	0.244125
CD164L2	1	complement(27379176..27383333)	0	NaN	NaN	NaN	NaN	NaN	#VALUE!
GPR3	1	27392622..27395814	2.39	-0.4	-1.32	0.03	0.08	1	1.09691
WASF2	1	complement(27404230..27490167)	85.08	-0.16	-1.11	0.02	0.06	1	1.22185
gene:ENSG00000241169	1	27457198..27459582	0	NaN	NaN	NaN	NaN	NaN	#VALUE!
gene:ENSG00000237429	1	27525805..27530561	0	NaN	NaN	NaN	NaN	NaN	#VALUE!
AHDC1	1	complement(27534035..27604431)	20.89	-0.6	-1.52	9.38e-18	1.94e-16	1.65e-13	15.7122
FGR	1	complement(27612064..27635185)	0.00367	2.04	4.11	0.44	NaN	1	#VALUE!
LINC02574	1	complement(27660328..27666279)	0	NaN	NaN	NaN	NaN	NaN	#VALUE!
IFI6	1	complement(27666064..27672212)	2339.69	7.06	133.65	0	0	0	#NUM!
gene:ENSG00000225886	1	27669468..27703063	0	NaN	NaN	NaN	NaN	NaN	#VALUE!
RNU6-949P	1	complement(27675603..27675709)	0	NaN	NaN	NaN	NaN	NaN	#VALUE!
RNU6-424P	1	27693731..27693835	0	NaN	NaN	NaN	NaN	NaN	#VALUE!
gene:ENSG00000287244	1	complement(27724822..27725756)	0	NaN	NaN	NaN	NaN	NaN	#VALUE!
FAM76A	1	27725961..27763116	8.1	0.53	1.44	3.16e-08	3.22e-07	0.000557	6.49214
STX12	1	27773219..27824443	21.83	0.31	1.24	7.46e-05	0.000454	1	3.34294
gene:ENSG00000269971	1	27773858..27774041	0	NaN	NaN	NaN	NaN	NaN	#VALUE!
gene:ENSG00000270031	1	27819983..27820341	0	NaN	NaN	NaN	NaN	NaN	#VALUE!
RNU6-1245P	1	27824538..27824643	0	NaN	NaN	NaN	NaN	NaN	#VALUE!
gene:ENSG00000286433	1	complement(27827812..27831209)	0	NaN	NaN	NaN	NaN	NaN	#VALUE!
PPP1R8	1	27830782..27851676	48.27	0.06	1.04	0.41	0.59	1	0.229148
SCARNA1	1	27834401..27834566	0	NaN	NaN	NaN	NaN	NaN	#VALUE!
THEMIS2	1	27872543..27886685	53.1	7.2	146.65	0	0	0	#NUM!
RPA2	1	complement(27891524..27914746)	79.38	0.11	1.08	0.12	0.26	1	0.585027
SMPDL3B	1	27935000..27959157	6	0.27	1.2	0.02	0.07	1	1.1549
gene:ENSG00000227050	1	complement(27938875..27960193)	0	NaN	NaN	NaN	NaN	NaN	#VALUE!
XKR8	1	27959588..27968093	9.51	-0.13	-1.09	0.19	0.36	1	0.443697
EYA3	1	complement(27970344..28088637)	13.31	-0.05	-1.03	0.5	0.68	1	0.167491
RN7SL559P	1	complement(28031884..28032180)	0	NaN	NaN	NaN	NaN	NaN	#VALUE!
gene:ENSG00000289576	1	complement(28116812..28126939)	0	NaN	NaN	NaN	NaN	NaN	#VALUE!
RNU6-176P	1	complement(28142737..28142841)	0	NaN	NaN	NaN	NaN	NaN	#VALUE!
PTAFR	1	complement(28147166..28193936)	1.14	-0.3	-1.23	0.08	0.19	1	0.721246
DNAJC8	1	complement(28199456..28233029)	123.35	0.08	1.06	0.24	0.43	1	0.366532
gene:ENSG00000290123	1	complement(28234080..28236439)	0	NaN	NaN	NaN	NaN	NaN	#VALUE!
ATP5IF1	1	28236109..28246906	60.11	-0.08	-1.05	0.26	0.44	1	0.356547
gene:ENSG00000270605	1	complement(28239509..28241453)	0	NaN	NaN	NaN	NaN	NaN	#VALUE!
gene:ENSG00000271398	1	28247144..28247568	0	NaN	NaN	NaN	NaN	NaN	#VALUE!
SESN2	1	28259518..28282491	12.56	-0.14	-1.1	0.08	0.19	1	0.721246
MED18	1	28329002..28335965	25.18	0.1	1.07	0.22	0.39	1	0.408935
PHACTR4	1	28369582..28500364	76.71	1.13	2.19	5.3e-64	3.09e-62	9.35e-60	61.51
Y_RNA_10	1	complement(28422555..28422655)	0	NaN	NaN	NaN	NaN	NaN	#VALUE!
RNU6ATAC27P	1	28481362..28481480	0	NaN	NaN	NaN	NaN	NaN	#VALUE!
RCC1	1	28505943..28539300	121.33	0.21	1.16	0.00143	0.00644	1	2.19111
SNHG3	1	28505980..28510892	0	NaN	NaN	NaN	NaN	NaN	#VALUE!
SNORA73A	1	28507366..28507571	0	NaN	NaN	NaN	NaN	NaN	#VALUE!
SNORA73B	1	28508559..28508762	0	NaN	NaN	NaN	NaN	NaN	#VALUE!
gene:ENSG00000279443	1	28544460..28546542	0	NaN	NaN	NaN	NaN	NaN	#VALUE!
TRNAU1AP	1	28553085..28578545	15.07	0.14	1.1	0.12	0.26	1	0.585027
SNHG12	1	complement(28578538..28583132)	0	NaN	NaN	NaN	NaN	NaN	#VALUE!
SNORD99	1	complement(28578749..28578822)	0	NaN	NaN	NaN	NaN	NaN	#VALUE!
SNORA61	1	complement(28579764..28579893)	0	NaN	NaN	NaN	NaN	NaN	#VALUE!
SNORA44	1	complement(28580381..28580512)	0	NaN	NaN	NaN	NaN	NaN	#VALUE!
SNORA16A_1	1	complement(28580920..28581054)	0	NaN	NaN	NaN	NaN	NaN	#VALUE!
SNORA16A_2	1	complement(28580920..28581056)	0	NaN	NaN	NaN	NaN	NaN	#VALUE!
TAF12	1	complement(28587829..28648291)	8.17	0.01	1.01	0.88	0.94	1	0.0268721
RAB42	1	28592200..28595449	31.53	1.5	2.82	6.13e-75	4e-73	1.08e-70	72.3979
TAF12-DT	1	28643228..28648581	0	NaN	NaN	NaN	NaN	NaN	#VALUE!
gene:ENSG00000270103	1	28648600..28648730	0	NaN	NaN	NaN	NaN	NaN	#VALUE!
RNU11	1	28648600..28648733	0	NaN	NaN	NaN	NaN	NaN	#VALUE!
GMEB1	1	28668778..28719353	9.2	-0.05	-1.03	0.53	0.7	1	0.154902
gene:ENSG00000252777	1	28689665..28689794	0	NaN	NaN	NaN	NaN	NaN	#VALUE!
gene:ENSG00000289291	1	complement(28736044..28737670)	0	NaN	NaN	NaN	NaN	NaN	#VALUE!
YTHDF2	1	28736621..28769775	84.97	0.08	1.06	0.22	0.4	1	0.39794
OPRD1	1	28812170..28871267	0.04	-0.22	-1.17	0.69	0.82	1	0.0861861
gene:ENSG00000233427	1	complement(28870483..28877336)	0	NaN	NaN	NaN	NaN	NaN	#VALUE!
Y_RNA_11	1	complement(28881726..28881835)	0	NaN	NaN	NaN	NaN	NaN	#VALUE!
EPB41	1	28887091..29120046	5.1	-0.02	-1.02	0.76	0.87	1	0.0604807
Y_RNA_12	1	28985710..28985810	0	NaN	NaN	NaN	NaN	NaN	#VALUE!
Metazoa_SRP_1	1	29041199..29041480	0	NaN	NaN	NaN	NaN	NaN	#VALUE!
TMEM200B	1	complement(29119429..29123903)	0.21	-0.08	-1.06	0.84	0.92	1	0.0362122
gene:ENSG00000225750	1	complement(29144494..29146994)	0	NaN	NaN	NaN	NaN	NaN	#VALUE!
SRSF4	1	complement(29147743..29181900)	74.77	0.18	1.13	0.00805	0.03	1	1.52288
gene:ENSG00000277916	1	complement(29171285..29171453)	0	NaN	NaN	NaN	NaN	NaN	#VALUE!
MECR	1	complement(29192657..29230942)	16.42	-0.06	-1.04	0.49	0.66	1	0.180456
gene:ENSG00000237934	1	29223933..29224816	0	NaN	NaN	NaN	NaN	NaN	#VALUE!
PTPRU	1	29236516..29326813	26.14	0.45	1.36	6.3e-11	8.42e-10	1.11e-06	9.07469
LINC01756	1	complement(29329620..29350114)	0	NaN	NaN	NaN	NaN	NaN	#VALUE!
gene:ENSG00000228176	1	complement(29708851..29709547)	0	NaN	NaN	NaN	NaN	NaN	#VALUE!
gene:ENSG00000284676	1	29755175..29790597	0	NaN	NaN	NaN	NaN	NaN	#VALUE!
LINC01648	1	complement(30013952..30037612)	0	NaN	NaN	NaN	NaN	NaN	#VALUE!
gene:ENSG00000233372	1	30140263..30141607	0	NaN	NaN	NaN	NaN	NaN	#VALUE!
gene:ENSG00000236335	1	complement(30409560..30411638)	0	NaN	NaN	NaN	NaN	NaN	#VALUE!
gene:ENSG00000231949	1	30415825..30421108	0	NaN	NaN	NaN	NaN	NaN	#VALUE!
gene:ENSG00000289710	1	complement(30576655..30576825)	0	NaN	NaN	NaN	NaN	NaN	#VALUE!
MATN1	1	complement(30711277..30723585)	0.12	-0.44	-1.35	0.4	0.58	1	0.236572
MATN1-AS1	1	30718504..30726827	0	NaN	NaN	NaN	NaN	NaN	#VALUE!
gene:ENSG00000287510	1	30731693..30733427	0	NaN	NaN	NaN	NaN	NaN	#VALUE!
LAPTM5	1	complement(30732469..30757774)	0.71	0.05	1.03	0.85	0.92	1	0.0362122
MIR4420	1	complement(30739156..30739232)	0	NaN	NaN	NaN	NaN	NaN	#VALUE!
gene:ENSG00000229607	1	complement(30810378..30815553)	0	NaN	NaN	NaN	NaN	NaN	#VALUE!
LINC01778	1	30824217..30834864	0	NaN	NaN	NaN	NaN	NaN	#VALUE!
RN7SKP91	1	30843823..30844110	0	NaN	NaN	NaN	NaN	NaN	#VALUE!
gene:ENSG00000235143	1	30858158..30860254	0	NaN	NaN	NaN	NaN	NaN	#VALUE!
SDC3	1	complement(30869466..30908758)	25.13	-0.34	-1.27	5.48e-07	4.81e-06	0.00966	5.31785
RN7SL371P	1	complement(30918469..30918735)	0	NaN	NaN	NaN	NaN	NaN	#VALUE!
PUM1	1	complement(30931506..31065991)	50.18	-0.02	-1.02	0.75	0.86	1	0.0655015
NKAIN1	1	complement(31179745..31239887)	1.79	0.29	1.23	0.07	0.18	1	0.744727
SNRNP40	1	complement(31259568..31296788)	78.62	-0.04	-1.02	0.6	0.75	1	0.124939
ZCCHC17	1	31296982..31364953	35.08	-0.22	-1.17	0.00259	0.01	1	2
gene:ENSG00000229044	1	complement(31333067..31346799)	0	NaN	NaN	NaN	NaN	NaN	#VALUE!
FABP3	1	complement(31365253..31376850)	0.4	-0.27	-1.21	0.53	0.7	1	0.154902
SERINC2	1	31409565..31434680	38.48	-0.05	-1.03	0.53	0.7	1	0.154902
RNU6-40P	1	complement(31497577..31497683)	0	NaN	NaN	NaN	NaN	NaN	#VALUE!
Y_RNA_13	1	complement(31503631..31503744)	0	NaN	NaN	NaN	NaN	NaN	#VALUE!
LINC01226	1	31506226..31583306	0	NaN	NaN	NaN	NaN	NaN	#VALUE!
gene:ENSG00000229167	1	complement(31571585..31577898)	0	NaN	NaN	NaN	NaN	NaN	#VALUE!
TINAGL1	1	31576485..31587686	0.14	-0.27	-1.2	0.6	0.75	1	0.124939
HCRTR1	1	31617686..31632518	0.00815	-0.59	-1.51	0.71	0.83	1	0.0809219
PEF1	1	complement(31629866..31644896)	114.36	-0.07	-1.05	0.31	0.5	1	0.30103
PEF1-AS1	1	31644049..31660162	0	NaN	NaN	NaN	NaN	NaN	#VALUE!
gene:ENSG00000264078	1	31644694..31649371	0	NaN	NaN	NaN	NaN	NaN	#VALUE!
COL16A1	1	complement(31652263..31704319)	10.18	-0.48	-1.4	3.3e-08	3.36e-07	0.000581	6.47366
ADGRB2	1	complement(31727117..31764893)	14.31	-0.38	-1.31	1.22e-06	1.02e-05	0.02	4.9914
MIR4254	1	complement(31758660..31758735)	0	NaN	NaN	NaN	NaN	NaN	#VALUE!
gene:ENSG00000254545	1	31789130..31791322	0	NaN	NaN	NaN	NaN	NaN	#VALUE!
SPOCD1	1	complement(31790422..31816022)	0.58	-0.28	-1.21	0.21	0.38	1	0.420216
gene:ENSG00000203620	1	complement(31842019..31855568)	0	NaN	NaN	NaN	NaN	NaN	#VALUE!
gene:ENSG00000269967	1	complement(31851913..31921841)	0	NaN	NaN	NaN	NaN	NaN	#VALUE!
PTP4A2	1	complement(31906421..31944856)	197.02	-0.17	-1.12	0.01	0.04	1	1.39794
gene:ENSG00000288678	1	complement(31919563..31938010)	0	NaN	NaN	NaN	NaN	NaN	#VALUE!
gene:ENSG00000228634	1	31933020..31933975	0	NaN	NaN	NaN	NaN	NaN	#VALUE!
gene:ENSG00000284702	1	complement(31972189..31987034)	0	NaN	NaN	NaN	NaN	NaN	#VALUE!
KHDRBS1	1	32013868..32060850	329.33	0.26	1.2	6.61e-05	0.000407	1	3.39041
gene:ENSG00000203325	1	complement(32052291..32073474)	0	NaN	NaN	NaN	NaN	NaN	#VALUE!
TMEM39B	1	32072031..32102866	23.75	-0.18	-1.13	0.03	0.09	1	1.04576
MIR5585	1	32086949..32087007	0	NaN	NaN	NaN	NaN	NaN	#VALUE!
Metazoa_SRP_2	1	complement(32087523..32087813)	0	NaN	NaN	NaN	NaN	NaN	#VALUE!
KPNA6	1	32108056..32176563	52.06	6.05e-05	1	1	1	1	0
gene:ENSG00000250135	1	32170733..32176568	0	NaN	NaN	NaN	NaN	NaN	#VALUE!
TXLNA	1	32179675..32198285	78.26	0.01	1.01	0.88	0.94	1	0.0268721
CCDC28B	1	32200595..32205453	3.95	-0.08	-1.06	0.61	0.76	1	0.119186
gene:ENSG00000224066	1	complement(32204769..32206814)	0	NaN	NaN	NaN	NaN	NaN	#VALUE!
IQCC	1	32205671..32208682	6.89	-0.48	-1.39	4.29e-05	0.000274	0.76	3.56225
DCDC2B	1	32209089..32216192	0.19	-0.62	-1.54	0.36	0.55	1	0.259637
TMEM234	1	complement(32214472..32222359)	6.25	0.09	1.06	0.48	0.65	1	0.187087
EIF3I	1	32221077..32245397	103.22	0.08	1.06	0.2	0.38	1	0.420216
gene:ENSG00000291132	1	complement(32231656..32241710)	0	NaN	NaN	NaN	NaN	NaN	#VALUE!
gene:ENSG00000290045	1	32240526..32241904	0	NaN	NaN	NaN	NaN	NaN	#VALUE!
FAM167B	1	32247222..32248856	1.38	0.03	1.02	0.92	0.96	1	0.0177288
LCK	1	32251244..32286165	0.0043	-1.71	-3.27	0.52	NaN	1	#VALUE!
Metazoa_SRP_3	1	complement(32269338..32269597)	0	NaN	NaN	NaN	NaN	NaN	#VALUE!
Y_RNA_14	1	complement(32286452..32286561)	0	NaN	NaN	NaN	NaN	NaN	#VALUE!
HDAC1	1	32292083..32333635	120.91	0.04	1.03	0.52	0.69	1	0.161151
MARCKSL1	1	complement(32333839..32336233)	199.83	0.62	1.54	2.73e-20	6.37e-19	4.81e-16	18.1959
gene:ENSG00000233775	1	complement(32349194..32350663)	0	NaN	NaN	NaN	NaN	NaN	#VALUE!
TSSK3	1	32351521..32364312	3.11	-0.26	-1.19	0.24	0.42	1	0.376751
FAM229A	1	complement(32361270..32364278)	2.27	-0.33	-1.26	0.25	0.44	1	0.356547
BSDC1	1	complement(32364633..32394731)	23.07	-0.18	-1.13	0.02	0.05	1	1.30103
RN7SL122P	1	32457835..32458135	0	NaN	NaN	NaN	NaN	NaN	#VALUE!
gene:ENSG00000254553	1	32465057..32600792	0.21	-1.25	-2.38	0.02	0.06	1	1.22185
ZBTB8B	1	32465072..32496686	0.07	-1.25	-2.38	0.00171	0.00754	1	2.12263
ZBTB8A	1	32539427..32605941	4.01	-0.13	-1.09	0.27	0.45	1	0.346787
ZBTB8OS	1	complement(32600172..32650903)	15.2	-0.04	-1.03	0.64	0.78	1	0.107905
Y_RNA_15	1	32639951..32640052	0	NaN	NaN	NaN	NaN	NaN	#VALUE!
RBBP4	1	32651142..32686211	53.23	0.01	1.01	0.87	0.94	1	0.0268721
SYNC	1	complement(32679906..32703596)	18.76	-0.26	-1.19	0.00158	0.00705	1	2.15181
gene:ENSG00000224409	1	complement(32717734..32725237)	0	NaN	NaN	NaN	NaN	NaN	#VALUE!
KIAA1522	1	32741830..32774970	124.09	0.08	1.05	0.26	0.44	1	0.356547
YARS1	1	complement(32775237..32818031)	65.65	0.08	1.06	0.24	0.42	1	0.376751
S100PBP	1	32816767..32858875	19.27	0.29	1.22	2.7e-05	0.00018	0.48	3.74473
FNDC5	1	complement(32862268..32872482)	0.36	0.07	1.05	0.8	0.89	1	0.05061
HPCA	1	32885994..32898441	0.8	0.95	1.93	0.00348	0.01	1	2
TMEM54	1	complement(32894594..32901438)	81.21	0.59	1.5	6.33e-15	1.12e-13	1.12e-10	12.9508
gene:ENSG00000287691	1	32925454..32951638	0	NaN	NaN	NaN	NaN	NaN	#VALUE!
RNF19B	1	complement(32936445..32964809)	143.52	1.98	3.94	3.01e-186	3.87e-184	5.31e-182	183.412
gene:ENSG00000278966	1	32973553..32974463	0	NaN	NaN	NaN	NaN	NaN	#VALUE!
gene:ENSG00000236065	1	32987075..33032469	0	NaN	NaN	NaN	NaN	NaN	#VALUE!
AK2	1	complement(33007986..33080996)	26.85	0.23	1.17	0.00052	0.00262	1	2.5817
Metazoa_SRP_4	1	complement(33029232..33029576)	0	NaN	NaN	NaN	NaN	NaN	#VALUE!
AZIN2	1	33081104..33123492	0.8	1.54	2.91	4.52e-14	7.62e-13	7.97e-10	12.118
gene:ENSG00000278997	1	complement(33141871..33143230)	0	NaN	NaN	NaN	NaN	NaN	#VALUE!
TRIM62	1	complement(33145399..33182059)	5.1	0.06	1.04	0.57	0.73	1	0.136677
gene:ENSG00000279179	1	33162851..33166298	0	NaN	NaN	NaN	NaN	NaN	#VALUE!
gene:ENSG00000284721	1	33194788..33200353	0	NaN	NaN	NaN	NaN	NaN	#VALUE!
ZNF362	1	33256492..33300719	32.92	-0.34	-1.27	8.68e-07	7.4e-06	0.02	5.13077
gene:ENSG00000270115	1	33261212..33261680	0	NaN	NaN	NaN	NaN	NaN	#VALUE!
A3GALT2	1	complement(33306766..33321098)	0.02	2.83	7.12	0.26	0.44	1	0.356547
gene:ENSG00000225313	1	33307348..33349245	0	NaN	NaN	NaN	NaN	NaN	#VALUE!
PHC2	1	complement(33323623..33431095)	56.42	0.28	1.21	3.33e-05	0.000217	0.59	3.66354
MIR3605	1	complement(33332393..33332492)	0	NaN	NaN	NaN	NaN	NaN	#VALUE!
RN7SKP16	1	complement(33336566..33336864)	0	NaN	NaN	NaN	NaN	NaN	#VALUE!
PHC2-AS1	1	33350352..33363245	0	NaN	NaN	NaN	NaN	NaN	#VALUE!
ZSCAN20	1	33472645..33501643	2.48	0.06	1.04	0.52	0.69	1	0.161151
CSMD2	1	complement(33513998..34165842)	0.01	1.52	2.88	0.09	0.2	1	0.69897
HMGB4	1	33860475..33864791	0	NaN	NaN	NaN	NaN	NaN	#VALUE!
CSMD2-AS1	1	33868953..33893726	0	NaN	NaN	NaN	NaN	NaN	#VALUE!
C1orf94	1	34166883..34219131	0	NaN	NaN	NaN	NaN	NaN	#VALUE!
gene:ENSG00000287703	1	complement(34640157..34685732)	0	NaN	NaN	NaN	NaN	NaN	#VALUE!
MIR552	1	complement(34669599..34669694)	0	NaN	NaN	NaN	NaN	NaN	#VALUE!
SMIM12	1	complement(34712737..34859755)	9.43	-0.05	-1.03	0.51	0.68	1	0.167491
GJB5	1	34755047..34758512	0.6	-1.67	-3.18	0.000211	0.00116	1	2.93554
GJB4	1	34759740..34762327	1.2	-1.1	-2.15	0.000248	0.00134	1	2.8729
gene:ENSG00000255811	1	complement(34761426..34788097)	0	NaN	NaN	NaN	NaN	NaN	#VALUE!
GJB3	1	34781214..34786369	10.09	-0.18	-1.13	0.08	0.18	1	0.744727
GJA4	1	34792999..34795747	0.04	4.23	18.72	0.09	0.21	1	0.677781
gene:ENSG00000230163	1	34850694..34851555	0	NaN	NaN	NaN	NaN	NaN	#VALUE!
DLGAP3	1	complement(34865436..34929650)	0.41	0.33	1.26	0.18	0.34	1	0.468521
gene:ENSG00000284773	1	complement(34974356..34985313)	1.12	-0.03	-1.02	0.88	0.94	1	0.0268721
TMEM35B	1	complement(34981380..34985347)	19.83	0.11	1.08	0.22	0.39	1	0.408935
gene:ENSG00000271741	1	complement(34981533..35031741)	5.76	0.11	1.08	0.31	0.49	1	0.309804
ZMYM6	1	complement(34986165..35031945)	2.95	0.08	1.06	0.5	0.67	1	0.173925
ZMYM1	1	35032172..35115859	9.38	0.19	1.14	0.15	0.3	1	0.522879
gene:ENSG00000284640	1	complement(35141515..35146435)	0	NaN	NaN	NaN	NaN	NaN	#VALUE!
SFPQ	1	complement(35176378..35193446)	364.08	-0.02	-1.01	0.83	0.91	1	0.0409586
Y_RNA_16	1	35195969..35196062	0	NaN	NaN	NaN	NaN	NaN	#VALUE!
ZMYM4	1	35268709..35422058	35.96	0.13	1.09	0.06	0.15	1	0.823909
RN7SL503P	1	complement(35292196..35292498)	0	NaN	NaN	NaN	NaN	NaN	#VALUE!
SNORA62_1	1	35310274..35310425	0	NaN	NaN	NaN	NaN	NaN	#VALUE!
ZMYM4-AS1	1	complement(35358822..35366077)	0	NaN	NaN	NaN	NaN	NaN	#VALUE!
KIAA0319L	1	complement(35393883..35557950)	30.64	0.14	1.1	0.04	0.1	1	1
Metazoa_SRP_5	1	35399997..35400319	0	NaN	NaN	NaN	NaN	NaN	#VALUE!
NCDN	1	35557473..35567274	24.67	0.03	1.02	0.7	0.83	1	0.0809219
TFAP2E-AS1	1	complement(35569807..35577779)	0	NaN	NaN	NaN	NaN	NaN	#VALUE!
TFAP2E	1	35573314..35595328	0.64	-0.1	-1.07	0.71	0.83	1	0.0809219
PSMB2	1	complement(35599541..35641526)	133.13	0.43	1.35	1.08e-10	1.42e-09	1.91e-06	8.84771
C1orf216	1	complement(35713877..35718894)	28.54	-0.07	-1.05	0.34	0.52	1	0.283997
CLSPN	1	complement(35720218..35769978)	28.84	0.28	1.21	3.47e-05	0.000226	0.61	3.64589
gene:ENSG00000232335	1	35739389..35743576	0	NaN	NaN	NaN	NaN	NaN	#VALUE!
AGO4	1	35808016..35857890	4.47	-0.11	-1.08	0.24	0.42	1	0.376751
AGO1	1	35869808..35930532	11.66	-0.26	-1.2	0.000147	0.000843	1	3.07417
gene:ENSG00000286899	1	complement(35908980..35910872)	0	NaN	NaN	NaN	NaN	NaN	#VALUE!
gene:ENSG00000271914	1	complement(35929720..35930115)	0	NaN	NaN	NaN	NaN	NaN	#VALUE!
AGO3	1	35930718..36072500	2.73	-0.21	-1.15	0.03	0.1	1	1
gene:ENSG00000271554	1	complement(35992109..36013630)	0	NaN	NaN	NaN	NaN	NaN	#VALUE!
TEKT2	1	36084094..36088275	0.06	1.45	2.74	0.12	0.25	1	0.60206
ADPRS	1	36088892..36093932	93.4	0.98	1.98	7.7e-45	3.39e-43	1.36e-40	42.4698
COL8A2	1	complement(36095239..36125222)	0.11	-0.35	-1.28	0.41	0.59	1	0.229148
TRAPPC3	1	complement(36136570..36156053)	77.13	0.07	1.05	0.3	0.49	1	0.309804
MAP7D1	1	36155579..36180849	202.05	0.05	1.04	0.44	0.63	1	0.200659
RN7SL131P	1	36191915..36192170	0	NaN	NaN	NaN	NaN	NaN	#VALUE!
THRAP3	1	36224432..36305357	137.48	0.16	1.12	0.01	0.05	1	1.30103
SH3D21	1	36306368..36329340	1.34	-0.63	-1.55	0.000242	0.00132	1	2.87943
EVA1B	1	complement(36322030..36324154)	28.36	-0.00012	-1	1	1	1	0
gene:ENSG00000286379	1	36329630..36335406	0	NaN	NaN	NaN	NaN	NaN	#VALUE!
STK40	1	complement(36339624..36385924)	10.98	0.02	1.01	0.79	0.89	1	0.05061
LSM10	1	complement(36391238..36397908)	84.69	-0.2	-1.15	0.01	0.04	1	1.39794
RNU4-27P	1	complement(36402721..36402859)	0	NaN	NaN	NaN	NaN	NaN	#VALUE!
OSCP1	1	complement(36415827..36450451)	5.87	-0.27	-1.2	0.02	0.05	1	1.30103
SNORA63C	1	complement(36418450..36418578)	0	NaN	NaN	NaN	NaN	NaN	#VALUE!
MRPS15	1	complement(36455718..36464384)	129.5	0.04	1.03	0.58	0.73	1	0.136677
CSF3R	1	complement(36466043..36483278)	0.00312	-1.71	-3.27	0.52	NaN	1	#VALUE!
gene:ENSG00000284705	1	36703953..36710582	0	NaN	NaN	NaN	NaN	NaN	#VALUE!
gene:ENSG00000284720	1	complement(36768122..36769725)	0	NaN	NaN	NaN	NaN	NaN	#VALUE!
gene:ENSG00000234481	1	36769812..36775768	0	NaN	NaN	NaN	NaN	NaN	#VALUE!
GRIK3	1	complement(36795527..37034515)	0.00241	-0.59	-1.51	0.7	0.83	1	0.0809219
gene:ENSG00000284650	1	37133489..37136146	0	NaN	NaN	NaN	NaN	NaN	#VALUE!
gene:ENSG00000223944	1	complement(37154761..37325100)	0	NaN	NaN	NaN	NaN	NaN	#VALUE!
MIR4255	1	37161563..37161634	0	NaN	NaN	NaN	NaN	NaN	#VALUE!
RNU6-636P	1	37203610..37203716	0	NaN	NaN	NaN	NaN	NaN	#VALUE!
ZC3H12A-DT	1	complement(37350934..37474432)	0	NaN	NaN	NaN	NaN	NaN	#VALUE!
ZC3H12A	1	37474580..37484377	15.12	0.25	1.19	0.0048	0.02	1	1.69897
MIR6732	1	37480230..37480289	0	NaN	NaN	NaN	NaN	NaN	#VALUE!
MEAF6	1	complement(37489993..37514766)	14.54	-0.05	-1.03	0.52	0.69	1	0.161151
MIR5581	1	complement(37500935..37500994)	0	NaN	NaN	NaN	NaN	NaN	#VALUE!
SNIP1	1	complement(37534449..37554293)	11.83	0.28	1.22	0.000174	0.000978	1	3.00966
DNALI1	1	37556919..37566857	0.17	0.82	1.77	0.1	0.22	1	0.657577
GNL2	1	complement(37566816..37595937)	63.96	0.12	1.09	0.07	0.17	1	0.769551
gene:ENSG00000284748	1	37596126..37607336	0	NaN	NaN	NaN	NaN	NaN	#VALUE!
RSPO1	1	complement(37611350..37634892)	0.02	0.21	1.16	0.82	0.91	1	0.0409586
C1orf109	1	complement(37681570..37692249)	24.1	-0.21	-1.16	0.00418	0.02	1	1.69897
CDCA8	1	37692481..37709719	104.76	-0.29	-1.22	1.48e-05	0.000103	0.26	3.98716
EPHA10	1	complement(37713880..37765133)	3.29	0.00691	1	0.94	0.97	1	0.0132283
Y_RNA_17	1	complement(37737955..37738054)	0	NaN	NaN	NaN	NaN	NaN	#VALUE!
MANEAL	1	37793847..37801137	63.39	-0.12	-1.08	0.08	0.2	1	0.69897
gene:ENSG00000233728	1	complement(37799720..37800879)	0	NaN	NaN	NaN	NaN	NaN	#VALUE!
YRDC	1	complement(37802945..37808208)	38.78	0.34	1.26	6.72e-06	5.01e-05	0.12	4.30016
C1orf122	1	37806979..37809454	75.39	0.09	1.06	0.2	0.37	1	0.431798
MTF1	1	complement(37809574..37859592)	13.96	0.36	1.28	9.94e-07	8.4e-06	0.02	5.07572
gene:ENSG00000230955	1	37860697..37861580	0	NaN	NaN	NaN	NaN	NaN	#VALUE!
INPP5B	1	complement(37860697..37947053)	4.6	-0.04	-1.03	0.63	0.77	1	0.113509
SNORA63_1	1	37884237..37884317	0	NaN	NaN	NaN	NaN	NaN	#VALUE!
RNU6-584P	1	37885023..37885117	0	NaN	NaN	NaN	NaN	NaN	#VALUE!
Metazoa_SRP_6	1	37953508..37953780	0	NaN	NaN	NaN	NaN	NaN	#VALUE!
SF3A3	1	complement(37956975..37990075)	112.82	-0.02	-1.01	0.81	0.9	1	0.0457575
RNU6-510P	1	37991462..37991569	0	NaN	NaN	NaN	NaN	NaN	#VALUE!
FHL3	1	complement(37996770..38005606)	15.11	0.24	1.18	0.01	0.04	1	1.39794
UTP11	1	38009258..38024820	53.4	-0.00844	-1.01	0.9	0.95	1	0.0222764
POU3F1	1	complement(38043829..38046793)	0.01	1.49	2.82	0.31	0.49	1	0.309804
MIR3659HG	1	38047314..38119025	0	NaN	NaN	NaN	NaN	NaN	#VALUE!
MIR3659	1	38089231..38089329	0	NaN	NaN	NaN	NaN	NaN	#VALUE!
LINC02786	1	complement(38129464..38140593)	0	NaN	NaN	NaN	NaN	NaN	#VALUE!
gene:ENSG00000286552	1	38149544..38162545	0	NaN	NaN	NaN	NaN	NaN	#VALUE!
gene:ENSG00000287987	1	38193619..38210340	0	NaN	NaN	NaN	NaN	NaN	#VALUE!
LINC01343	1	complement(38209034..38214806)	0	NaN	NaN	NaN	NaN	NaN	#VALUE!
RNU6-753P	1	38396659..38396765	0	NaN	NaN	NaN	NaN	NaN	#VALUE!
LINC01685	1	38474825..38516520	0	NaN	NaN	NaN	NaN	NaN	#VALUE!
gene:ENSG00000284632	1	complement(38754216..38815979)	0	NaN	NaN	NaN	NaN	NaN	#VALUE!
RRAGC	1	complement(38838198..38859772)	44.48	0.65	1.57	1.18e-13	1.92e-12	2.08e-09	11.7167
gene:ENSG00000273637	1	complement(38839333..38874494)	0	NaN	NaN	NaN	NaN	NaN	#VALUE!
RRAGC-DT	1	38859912..38965038	0	NaN	NaN	NaN	NaN	NaN	#VALUE!
MYCBP	1	complement(38862493..38873368)	35.05	0.08	1.06	0.27	0.46	1	0.337242
gene:ENSG00000274944	1	complement(38864501..38881617)	0.35	0.29	1.23	0.45	0.63	1	0.200659
GJA9	1	complement(38874069..38881587)	0.25	0.28	1.22	0.57	0.73	1	0.136677
RHBDL2	1	complement(38885807..38941830)	7.02	0.57	1.48	5.38e-07	4.73e-06	0.00949	5.32514
RNU6-605P	1	38926870..38926977	0	NaN	NaN	NaN	NaN	NaN	#VALUE!
Y_RNA_18	1	complement(38950825..38950925)	0	NaN	NaN	NaN	NaN	NaN	#VALUE!
AKIRIN1	1	38991276..39006059	69.08	0.18	1.14	0.00698	0.03	1	1.52288
NDUFS5	1	39026318..39034636	443.43	0.01	1.01	0.86	0.93	1	0.0315171
MACF1	1	39081316..39487177	46.97	-0.22	-1.17	0.05	0.13	1	0.886057
RNU6-608P	1	complement(39120940..39121043)	0	NaN	NaN	NaN	NaN	NaN	#VALUE!
gene:ENSG00000287422	1	complement(39226670..39238620)	0	NaN	NaN	NaN	NaN	NaN	#VALUE!
gene:ENSG00000226438	1	complement(39249838..39257649)	0	NaN	NaN	NaN	NaN	NaN	#VALUE!
BMP8A	1	39491636..39529869	2.11	-0.32	-1.25	0.01	0.04	1	1.39794
PPIEL	1	complement(39522280..39559698)	0	NaN	NaN	NaN	NaN	NaN	#VALUE!
PABPC4	1	complement(39560709..39576790)	136.77	-0.2	-1.15	0.00259	0.01	1	2
PABPC4-AS1	1	39565052..39573860	0	NaN	NaN	NaN	NaN	NaN	#VALUE!
SNORA55	1	complement(39567374..39567508)	0	NaN	NaN	NaN	NaN	NaN	#VALUE!
HEYL	1	complement(39623435..39639643)	7.79	-0.51	-1.42	9.12e-08	8.83e-07	0.00161	6.05404
gene:ENSG00000225903	1	39633416..39633903	0	NaN	NaN	NaN	NaN	NaN	#VALUE!
NT5C1A	1	complement(39651229..39672107)	0.01	-0.28	-1.21	0.75	0.86	1	0.0655015
HPCAL4	1	complement(39678648..39691485)	0.07	-0.28	-1.21	0.59	0.74	1	0.130768
PPIE	1	39692182..39763914	10.7	-0.03	-1.02	0.69	0.82	1	0.0861861
RNU7-121P	1	complement(39723566..39723627)	0	NaN	NaN	NaN	NaN	NaN	#VALUE!
BMP8B	1	complement(39757182..39788865)	15.69	-0.17	-1.13	0.03	0.08	1	1.09691
OXCT2	1	complement(39769523..39771348)	0.72	-0.82	-1.77	0.00775	0.03	1	1.52288
BMP8B-AS1	1	39779969..39781418	0	NaN	NaN	NaN	NaN	NaN	#VALUE!
gene:ENSG00000261798	1	39788976..39790171	0	NaN	NaN	NaN	NaN	NaN	#VALUE!
gene:ENSG00000284719	1	39799419..39809450	0	NaN	NaN	NaN	NaN	NaN	#VALUE!
LINC02811	1	complement(39801414..39817460)	0	NaN	NaN	NaN	NaN	NaN	#VALUE!
TRIT1	1	complement(39838110..39883511)	8.44	-0.06	-1.04	0.47	0.64	1	0.19382
Y_RNA_19	1	complement(39881566..39881678)	0	NaN	NaN	NaN	NaN	NaN	#VALUE!
MYCL	1	complement(39895428..39902256)	0.59	-0.93	-1.91	5.67e-05	0.000353	1	3.45223
MYCL-AS1	1	39897745..39899098	0	NaN	NaN	NaN	NaN	NaN	#VALUE!
Y_RNA_20	1	complement(39944890..39944998)	0	NaN	NaN	NaN	NaN	NaN	#VALUE!
MFSD2A	1	39955112..39969968	6.21	-0.32	-1.24	0.00688	0.03	1	1.52288
CAP1	1	40040233..40072649	268.09	0.07	1.05	0.3	0.48	1	0.318759
PPT1	1	complement(40072710..40097260)	108.37	0.18	1.14	0.00619	0.02	1	1.69897
RLF	1	40161387..40240921	11.94	0.21	1.15	0.03	0.08	1	1.09691
RNU6-1237P	1	40177843..40177949	0	NaN	NaN	NaN	NaN	NaN	#VALUE!
TMCO2	1	40245947..40251684	0.02	-1.71	-3.27	0.52	NaN	1	#VALUE!
ZMPSTE24-DT	1	complement(40256333..40257971)	0	NaN	NaN	NaN	NaN	NaN	#VALUE!
ZMPSTE24	1	40258041..40294180	74.8	0.31	1.24	0.000316	0.00167	1	2.77728
COL9A2	1	complement(40300489..40317813)	0.16	0.03	1.02	0.95	0.97	1	0.0132283
SMAP2	1	40344850..40423326	17.8	-0.01	-1.01	0.89	0.94	1	0.0268721
gene:ENSG00000290111	1	complement(40394763..40394964)	0	NaN	NaN	NaN	NaN	NaN	#VALUE!
gene:ENSG00000284677	1	complement(40436199..40450039)	0	NaN	NaN	NaN	NaN	NaN	#VALUE!
ZFP69B	1	40450102..40463718	4.02	-0.45	-1.37	0.00271	0.01	1	2
gene:ENSG00000260920	1	40464319..40466767	0	NaN	NaN	NaN	NaN	NaN	#VALUE!
gene:ENSG00000279667	1	40473055..40474059	0	NaN	NaN	NaN	NaN	NaN	#VALUE!
ZFP69	1	40477290..40496343	0.06	-0.00551	-1	0.99	1	1	0
EXO5-DT	1	complement(40493157..40508661)	0	NaN	NaN	NaN	NaN	NaN	#VALUE!
EXO5	1	40508741..40516038	6.84	-0.04	-1.03	0.73	0.85	1	0.0705811
gene:ENSG00000227278	1	complement(40514461..40515057)	0	NaN	NaN	NaN	NaN	NaN	#VALUE!
gene:ENSG00000238186	1	complement(40515754..40517174)	0	NaN	NaN	NaN	NaN	NaN	#VALUE!
ZNF684	1	40531573..40548167	1.85	0.14	1.1	0.44	0.62	1	0.207608
gene:ENSG00000286838	1	complement(40559666..40584335)	0	NaN	NaN	NaN	NaN	NaN	#VALUE!
RIMS3	1	complement(40620680..40665682)	4.8	-0.22	-1.16	0.02	0.05	1	1.30103
gene:ENSG00000287743	1	40659848..40667480	0	NaN	NaN	NaN	NaN	NaN	#VALUE!
gene:ENSG00000237899	1	complement(40669089..40687588)	0	NaN	NaN	NaN	NaN	NaN	#VALUE!
NFYC-AS1	1	complement(40690380..40692074)	0	NaN	NaN	NaN	NaN	NaN	#VALUE!
NFYC	1	40691648..40771603	32.4	0.12	1.08	0.09	0.2	1	0.69897
MIR30E	1	40754355..40754446	0	NaN	NaN	NaN	NaN	NaN	#VALUE!
MIR30C1	1	40757284..40757372	0	NaN	NaN	NaN	NaN	NaN	#VALUE!
KCNQ4	1	40783787..40840452	0.14	-0.17	-1.12	0.65	0.79	1	0.102373
RN7SL326P	1	40804846..40805141	0	NaN	NaN	NaN	NaN	NaN	#VALUE!
CITED4	1	complement(40861054..40862363)	107.35	0.03	1.02	0.69	0.82	1	0.0861861
gene:ENSG00000229528	1	40863914..40876670	0	NaN	NaN	NaN	NaN	NaN	#VALUE!
gene:ENSG00000286668	1	40939294..40945524	0	NaN	NaN	NaN	NaN	NaN	#VALUE!
CTPS1	1	40979300..41012565	78.06	0.00682	1	0.92	0.95	1	0.0222764
SLFNL1-AS1	1	41014590..41043890	0	NaN	NaN	NaN	NaN	NaN	#VALUE!
SLFNL1	1	complement(41015589..41023237)	1.93	-0.11	-1.08	0.5	0.67	1	0.173925
SCMH1	1	complement(41027202..41242306)	17.54	-0.25	-1.19	0.000523	0.00263	1	2.58004
gene:ENSG00000287400	1	41241772..41338644	0	NaN	NaN	NaN	NaN	NaN	#VALUE!
SCMH1-DT	1	41242373..41284861	0	NaN	NaN	NaN	NaN	NaN	#VALUE!
gene:ENSG00000291157	1	complement(41302911..41306148)	0	NaN	NaN	NaN	NaN	NaN	#VALUE!
FOXO6	1	41361922..41383590	2.11	-0.25	-1.19	0.21	0.38	1	0.420216
FOXO6-AS1	1	complement(41375004..41375669)	0	NaN	NaN	NaN	NaN	NaN	#VALUE!
EDN2	1	complement(41478775..41484683)	6.23	-0.67	-1.59	0.000106	0.000623	1	3.20551
HIVEP3	1	complement(41506365..42035925)	4.35	0.38	1.3	0.000277	0.00149	1	2.82681
gene:ENSG00000230881	1	41535443..41535868	0	NaN	NaN	NaN	NaN	NaN	#VALUE!
gene:ENSG00000284895	1	complement(41585306..41628816)	0	NaN	NaN	NaN	NaN	NaN	#VALUE!
gene:ENSG00000287587	1	42036143..42051784	0	NaN	NaN	NaN	NaN	NaN	#VALUE!
GUCA2B	1	42153410..42155820	0.6	-1.58	-2.98	0.01	0.04	1	1.39794
GUCA2A	1	complement(42162690..42164745)	0.22	1.29	2.45	0.14	0.29	1	0.537602
FOXJ3	1	complement(42176539..42335877)	25.73	0.12	1.09	0.08	0.18	1	0.744727
gene:ENSG00000227527	1	complement(42335386..42338376)	0	NaN	NaN	NaN	NaN	NaN	#VALUE!
RIMKLA	1	42380792..42424232	3.97	-0.76	-1.69	3.42e-18	7.26e-17	6.04e-14	16.1391
ZMYND12	1	complement(42430329..42456253)	0.56	0.05	1.04	0.86	0.93	1	0.0315171
PPCS	1	42456117..42473385	36.47	0.07	1.05	0.29	0.48	1	0.318759
CCDC30	1	42463221..42657190	0.4	-0.59	-1.51	0.000391	0.00202	1	2.69465
RNU6-536P	1	42569033..42569139	0	NaN	NaN	NaN	NaN	NaN	#VALUE!
PPIH	1	42658335..42676758	16.2	0.06	1.04	0.41	0.59	1	0.229148
gene:ENSG00000285728	1	complement(42658687..42682207)	0	NaN	NaN	NaN	NaN	NaN	#VALUE!
gene:ENSG00000234917	1	42678735..42681659	0	NaN	NaN	NaN	NaN	NaN	#VALUE!
YBX1	1	42682418..42703805	738.44	0.04	1.03	0.63	0.77	1	0.113509
CLDN19	1	complement(42733093..42740254)	0.03	-2.65	-6.28	0.07	0.17	1	0.769551
P3H1	1	complement(42746335..42767084)	41.8	-0.00291	-1	0.97	0.98	1	0.00877392
C1orf50	1	42767245..42779491	4.3	-0.18	-1.13	0.07	0.17	1	0.769551
gene:ENSG00000283580	1	42767292..42794493	0.71	-0.05	-1.03	0.9	0.95	1	0.0222764
C1orf50-AS1	1	complement(42775813..42776790)	0	NaN	NaN	NaN	NaN	NaN	#VALUE!
TMEM269	1	42784991..42816619	0.08	0.000465	1	1	1	1	0
SVBP	1	complement(42807052..42817397)	22.04	-0.17	-1.12	0.13	0.28	1	0.552842
ERMAP	1	42817122..42844991	12.66	-0.15	-1.11	0.08	0.2	1	0.69897
ZNF691-DT	1	complement(42832522..42846427)	0	NaN	NaN	NaN	NaN	NaN	#VALUE!
ZNF691	1	42846573..42852477	10.01	-0.16	-1.11	0.12	0.25	1	0.60206
gene:ENSG00000288955	1	42924460..42925849	0	NaN	NaN	NaN	NaN	NaN	#VALUE!
SLC2A1	1	complement(42925353..42958893)	124.41	-0.58	-1.49	6.18e-18	1.28e-16	1.09e-13	15.8928
SLC2A1-DT	1	42959049..42996814	0	NaN	NaN	NaN	NaN	NaN	#VALUE!
gene:ENSG00000283973	1	complement(42959065..42961864)	0	NaN	NaN	NaN	NaN	NaN	#VALUE!
RNU6-880P	1	42991438..42991544	0	NaN	NaN	NaN	NaN	NaN	#VALUE!
U6_2	1	complement(43023549..43023637)	0	NaN	NaN	NaN	NaN	NaN	#VALUE!
CFAP144	1	43145153..43156396	0.19	-0.75	-1.68	0.36	0.54	1	0.267606
EBNA1BP2	1	complement(43164175..43270936)	289.15	0.01	1.01	0.87	0.94	1	0.0268721
MIR6733	1	complement(43171652..43171712)	0	NaN	NaN	NaN	NaN	NaN	#VALUE!
CFAP57	1	43172330..43254358	0.65	-0.28	-1.21	0.15	0.31	1	0.508638
TMEM125	1	43269983..43274002	0	NaN	NaN	NaN	NaN	NaN	#VALUE!
C1orf210	1	complement(43281877..43285617)	0.02	2.84	7.14	0.26	0.45	1	0.346787
TIE1	1	43300982..43323108	0.00316	-1.71	-3.27	0.52	NaN	1	#VALUE!
MPL	1	43337818..43354466	0.24	-0.24	-1.18	0.54	0.7	1	0.154902
gene:ENSG00000287113	1	complement(43348288..43348844)	0	NaN	NaN	NaN	NaN	NaN	#VALUE!
CDC20-DT	1	complement(43354684..43358676)	0	NaN	NaN	NaN	NaN	NaN	#VALUE!
CDC20	1	43358981..43363203	338.98	-0.06	-1.05	0.34	0.53	1	0.275724
ELOVL1	1	complement(43363398..43368074)	212.75	0.11	1.08	0.09	0.22	1	0.657577
MIR6734	1	complement(43364648..43364715)	0	NaN	NaN	NaN	NaN	NaN	#VALUE!
gene:ENSG00000288772	1	43368180..43368609	0	NaN	NaN	NaN	NaN	NaN	#VALUE!
MED8	1	complement(43383917..43389808)	48.17	-0.08	-1.06	0.23	0.41	1	0.387216
MED8-AS1	1	43385113..43389155	0	NaN	NaN	NaN	NaN	NaN	#VALUE!
SZT2	1	43389882..43454247	9.76	0.06	1.04	0.45	0.63	1	0.200659
SZT2-AS1	1	complement(43447776..43448644)	0	NaN	NaN	NaN	NaN	NaN	#VALUE!
MIR6735	1	43448539..43448611	0	NaN	NaN	NaN	NaN	NaN	#VALUE!
HYI	1	complement(43450989..43453989)	17.43	0.00868	1.01	0.93	0.96	1	0.0177288
HYI-AS1	1	43453927..43456995	0	NaN	NaN	NaN	NaN	NaN	#VALUE!
PTPRF	1	43525187..43623666	215.54	0.01	1.01	0.88	0.94	1	0.0268721
KDM4A	1	43650149..43705518	37.3	0.15	1.11	0.02	0.07	1	1.1549
gene:ENSG00000284989	1	43650149..43931014	0.13	2.29	4.91	0.000281	0.00151	1	2.82102
KDM4A-AS1	1	complement(43685123..43708138)	0	NaN	NaN	NaN	NaN	NaN	#VALUE!
ST3GAL3	1	43705824..43931165	2.68	0.16	1.12	0.08	0.19	1	0.721246
ST3GAL3-AS1	1	complement(43709392..43727343)	0	NaN	NaN	NaN	NaN	NaN	#VALUE!
U6_3	1	43716467..43716556	0	NaN	NaN	NaN	NaN	NaN	#VALUE!
MIR6079	1	43838622..43838683	0	NaN	NaN	NaN	NaN	NaN	#VALUE!
ARTN	1	43933320..43937240	0.81	-0.22	-1.16	0.38	0.57	1	0.244125
LINC02918	1	complement(43937918..43940781)	0	NaN	NaN	NaN	NaN	NaN	#VALUE!
gene:ENSG00000288573	1	complement(43944355..43946624)	0	NaN	NaN	NaN	NaN	NaN	#VALUE!
IPO13	1	43946950..43968022	29.14	-0.31	-1.24	5.59e-06	4.24e-05	0.1	4.37263
gene:ENSG00000285649	1	complement(43968351..43974821)	0	NaN	NaN	NaN	NaN	NaN	#VALUE!
DPH2	1	43970000..43973369	56.97	0.04	1.02	0.6	0.75	1	0.124939
ATP6V0B	1	43974487..43978295	77.82	0.11	1.08	0.1	0.23	1	0.638272
B4GALT2	1	43978943..43991170	45.81	-0.08	-1.06	0.25	0.43	1	0.366532
CCDC24	1	43991359..43996528	6.41	-0.33	-1.26	0.00293	0.01	1	2
SLC6A9	1	complement(43991500..44031467)	26.76	0.88	1.85	9.29e-37	3.56e-35	1.64e-32	34.4486
gene:ENSG00000230615	1	44030414..44115913	0	NaN	NaN	NaN	NaN	NaN	#VALUE!
RN7SL479P	1	complement(44117098..44117397)	0	NaN	NaN	NaN	NaN	NaN	#VALUE!
KLF17	1	44118821..44135140	0.27	-1.73	-3.31	0.000164	0.000928	1	3.03245
KLF18	1	complement(44137821..44141631)	0	NaN	NaN	NaN	NaN	NaN	#VALUE!
Y_RNA_21	1	complement(44153385..44153480)	0	NaN	NaN	NaN	NaN	NaN	#VALUE!
DMAP1	1	44213455..44220681	31.21	0.02	1.01	0.8	0.89	1	0.05061
ERI3	1	complement(44221070..44355260)	68.19	-0.11	-1.08	0.1	0.22	1	0.657577
ERI3-IT1	1	complement(44243408..44244273)	0	NaN	NaN	NaN	NaN	NaN	#VALUE!
RNU6-369P	1	44390722..44390823	0	NaN	NaN	NaN	NaN	NaN	#VALUE!
RNF220	1	44405194..44651723	39.86	-0.06	-1.04	0.4	0.59	1	0.229148
MIR5584	1	44545493..44545552	0	NaN	NaN	NaN	NaN	NaN	#VALUE!
TMEM53	1	complement(44635238..44674481)	4.52	0.23	1.17	0.05	0.13	1	0.886057
ARMH1	1	44674692..44725591	0.25	0.21	1.16	0.58	0.74	1	0.130768
RNU5F-1	1	complement(44721786..44721902)	0	NaN	NaN	NaN	NaN	NaN	#VALUE!
RNU5D-1	1	complement(44731055..44731170)	0	NaN	NaN	NaN	NaN	NaN	#VALUE!
KIF2C	1	44739818..44767767	89.15	-0.16	-1.12	0.01	0.05	1	1.30103
gene:ENSG00000225721	1	complement(44759037..44775810)	0	NaN	NaN	NaN	NaN	NaN	#VALUE!
RPS8	1	44775251..44778779	2014.36	0.14	1.1	0.07	0.17	1	0.769551
SNORD55	1	44775864..44775943	0	NaN	NaN	NaN	NaN	NaN	#VALUE!
SNORD46	1	44776490..44776593	0	NaN	NaN	NaN	NaN	NaN	#VALUE!
SNORD38A	1	44777843..44777912	0	NaN	NaN	NaN	NaN	NaN	#VALUE!
SNORD38B_1	1	44778390..44778456	0	NaN	NaN	NaN	NaN	NaN	#VALUE!
SNORD38B_2	1	44778390..44778458	0	NaN	NaN	NaN	NaN	NaN	#VALUE!
BEST4	1	complement(44783585..44788170)	0.15	-0.93	-1.9	0.11	0.24	1	0.619789
PLK3	1	44800377..44805990	15.79	-0.16	-1.12	0.07	0.18	1	0.744727
DYNLT4	1	complement(44805893..44807351)	1.2	-0.57	-1.48	0.05	0.13	1	0.886057
gene:ENSG00000290041	1	44807524..44808090	0	NaN	NaN	NaN	NaN	NaN	#VALUE!
BTBD19	1	44808523..44815585	5.24	-0.57	-1.48	6.93e-07	6.02e-06	0.01	5.2204
PTCH2	1	complement(44819844..44843253)	0.41	-0.52	-1.44	0.02	0.07	1	1.1549
RNU5E-6P	1	complement(44819883..44819997)	0	NaN	NaN	NaN	NaN	NaN	#VALUE!
EIF2B3	1	complement(44850522..44986722)	27.46	-0.00943	-1.01	0.9	0.95	1	0.0222764
HECTD3	1	complement(45002540..45011324)	38.27	-0.1	-1.07	0.15	0.3	1	0.522879
UROD	1	45010950..45015575	33.59	-0.04	-1.02	0.61	0.76	1	0.119186
ZSWIM5	1	complement(45016399..45306209)	8.49	-0.4	-1.32	1.26e-06	1.05e-05	0.02	4.97881
LINC01144	1	45303910..45305619	0	NaN	NaN	NaN	NaN	NaN	#VALUE!
HPDL	1	45326895..45328710	6.52	-0.65	-1.57	1.6e-06	1.31e-05	0.03	4.88273
MUTYH	1	complement(45329163..45340893)	6.52	0.01	1.01	0.92	0.95	1	0.0222764
gene:ENSG00000288208	1	complement(45329262..45491155)	0	NaN	NaN	NaN	NaN	NaN	#VALUE!
TOE1	1	45340052..45343973	26.44	0.15	1.11	0.06	0.15	1	0.823909
TESK2	1	complement(45343883..45491163)	0.67	0.94	1.92	0.000166	0.000935	1	3.02919
CCDC163	1	complement(45493866..45500079)	3.41	-0.49	-1.4	0.00311	0.01	1	2
MMACHC	1	45500300..45513382	5.39	-0.06	-1.04	0.52	0.69	1	0.161151
PRDX1	1	complement(45510914..45542732)	1917.47	0.06	1.05	0.46	0.64	1	0.19382
AKR1A1	1	45550543..45570049	82.69	0.00646	1	0.92	0.96	1	0.0177288
gene:ENSG00000289407	1	complement(45583238..45583933)	0	NaN	NaN	NaN	NaN	NaN	#VALUE!
NASP	1	45583846..45618904	129.72	0.09	1.06	0.19	0.35	1	0.455932
CCDC17	1	complement(45620044..45624057)	0.4	-0.46	-1.38	0.18	0.35	1	0.455932
GPBP1L1	1	complement(45627304..45688113)	50.42	0.04	1.03	0.52	0.69	1	0.161151
TMEM69	1	45688181..45694436	28.02	-0.07	-1.05	0.4	0.58	1	0.236572
IPP	1	complement(45694324..45750653)	10.44	-0.22	-1.17	0.02	0.07	1	1.1549
gene:ENSG00000230896	1	complement(45694684..45697075)	0	NaN	NaN	NaN	NaN	NaN	#VALUE!
MAST2	1	45786987..46036122	50.02	-0.23	-1.17	0.000618	0.00306	1	2.51428
PIK3R3	1	complement(46040140..46133036)	8.87	0.63	1.55	3.86e-14	6.53e-13	6.8e-10	12.1851
P3R3URF-PIK3R3	1	complement(46043661..46176488)	0	NaN	NaN	NaN	NaN	NaN	#VALUE!
gene:ENSG00000226957	1	46046818..46048368	0	NaN	NaN	NaN	NaN	NaN	#VALUE!
gene:ENSG00000227857	1	46134531..46139081	0	NaN	NaN	NaN	NaN	NaN	#VALUE!
TSPAN1	1	46175073..46185962	7.63	-0.2	-1.15	0.09	0.2	1	0.69897
P3R3URF	1	complement(46175486..46176488)	0	NaN	NaN	NaN	NaN	NaN	#VALUE!
POMGNT1	1	complement(46188683..46220305)	63.07	-0.07	-1.05	0.29	0.48	1	0.318759
LURAP1	1	46203334..46221256	0.01	-0.59	-1.51	0.72	0.84	1	0.0757207
RAD54L	1	46246461..46278480	17.73	0.19	1.14	0.01	0.05	1	1.30103
LRRC41	1	complement(46261196..46303616)	28.83	-0.2	-1.15	0.00355	0.01	1	2
UQCRH	1	46303698..46316776	268.14	0.12	1.09	0.08	0.19	1	0.721246
NSUN4	1	46340789..46365152	11.33	0.1	1.07	0.17	0.34	1	0.468521
FAAH	1	46394317..46413848	1.41	-0.29	-1.22	0.15	0.3	1	0.522879
gene:ENSG00000291138	1	46433827..46482493	0	NaN	NaN	NaN	NaN	NaN	#VALUE!
LINC01398	1	complement(46446600..46451317)	0	NaN	NaN	NaN	NaN	NaN	#VALUE!
DMBX1	1	46489836..46516216	3.12	-0.63	-1.55	2.3e-08	2.4e-07	0.000406	6.61979
TMEM275	1	complement(46532166..46543969)	0	NaN	NaN	NaN	NaN	NaN	#VALUE!
MKNK1-AS1	1	46538611..46570255	0	NaN	NaN	NaN	NaN	NaN	#VALUE!
KNCN	1	complement(46545641..46551647)	0	NaN	NaN	NaN	NaN	NaN	#VALUE!
MKNK1	1	complement(46557407..46616843)	26.69	0.17	1.13	0.01	0.05	1	1.30103
MOB3C	1	complement(46607719..46616811)	13.25	1.14	2.21	3.97e-46	1.78e-44	7e-42	43.7496
ATPAF1	1	complement(46632737..46673867)	38.21	0.01	1.01	0.84	0.92	1	0.0362122
TEX38	1	46668855..46673594	0.03	0.21	1.15	0.86	0.93	1	0.0315171
EFCAB14-AS1	1	46674036..46692098	0	NaN	NaN	NaN	NaN	NaN	#VALUE!
EFCAB14	1	complement(46674659..46719146)	46.1	0.22	1.17	0.000959	0.00454	1	2.34294
CYP4B1	1	46757838..46819413	0.05	4.96	31.2	0.04	0.11	1	0.958607
CYP4Z2P	1	complement(46843095..46900437)	0	NaN	NaN	NaN	NaN	NaN	#VALUE!
CYP4A11	1	complement(46929177..46941484)	0	NaN	NaN	NaN	NaN	NaN	#VALUE!
CYP4X1	1	47023669..47050751	0.01	0.2	1.15	0.88	0.94	1	0.0268721
CYP4Z1	1	47067231..47118318	0	NaN	NaN	NaN	NaN	NaN	#VALUE!
CYP4A22-AS1	1	complement(47096653..47179271)	0	NaN	NaN	NaN	NaN	NaN	#VALUE!
CYP4A22	1	47137435..47149727	0	NaN	NaN	NaN	NaN	NaN	#VALUE!
LINC00853	1	47179250..47180339	0	NaN	NaN	NaN	NaN	NaN	#VALUE!
gene:ENSG00000290081	1	complement(47180175..47181078)	0	NaN	NaN	NaN	NaN	NaN	#VALUE!
PDZK1IP1	1	complement(47183582..47191044)	24.33	0.73	1.66	3.16e-14	5.38e-13	5.58e-10	12.2692
TAL1	1	complement(47216290..47232225)	0.02	-1.41	-2.66	0.17	0.33	1	0.481486
gene:ENSG00000226252	1	47225797..47230750	0	NaN	NaN	NaN	NaN	NaN	#VALUE!
STIL	1	complement(47250139..47314892)	38.73	0.32	1.25	1.74e-06	1.42e-05	0.03	4.84771
CMPK1	1	47333790..47394866	81.44	0.21	1.15	0.02	0.06	1	1.22185
LINC01389	1	complement(47380928..47408477)	0	NaN	NaN	NaN	NaN	NaN	#VALUE!
FOXE3	1	47416285..47418052	0.1	-0.45	-1.37	0.53	0.7	1	0.154902
FOXD2-AS1	1	complement(47432133..47434641)	0	NaN	NaN	NaN	NaN	NaN	#VALUE!
FOXD2	1	47438044..47440691	1.86	-0.02	-1.01	0.93	0.96	1	0.0177288
LINC01738	1	47688463..47704029	0	NaN	NaN	NaN	NaN	NaN	#VALUE!
TRABD2B	1	complement(47760528..47997385)	0.21	1.28	2.42	1.55e-05	0.000108	0.27	3.96658
gene:ENSG00000223814	1	complement(47761132..47765547)	0	NaN	NaN	NaN	NaN	NaN	#VALUE!
gene:ENSG00000225028	1	47818066..47820237	0	NaN	NaN	NaN	NaN	NaN	#VALUE!
LINC02794	1	48050659..48091736	0	NaN	NaN	NaN	NaN	NaN	#VALUE!
gene:ENSG00000231413	1	complement(48078787..48082196)	0	NaN	NaN	NaN	NaN	NaN	#VALUE!
gene:ENSG00000290466	1	complement(48096092..48161871)	0	NaN	NaN	NaN	NaN	NaN	#VALUE!
gene:ENSG00000279096	1	48102068..48104736	0	NaN	NaN	NaN	NaN	NaN	#VALUE!
gene:ENSG00000291246	1	complement(48164710..48182428)	0	NaN	NaN	NaN	NaN	NaN	#VALUE!
gene:ENSG00000223720	1	48172972..48206857	0	NaN	NaN	NaN	NaN	NaN	#VALUE!
SLC5A9	1	48222685..48248644	0.02	-0.97	-1.96	0.42	0.61	1	0.21467
gene:ENSG00000272491	1	complement(48227888..48229561)	0	NaN	NaN	NaN	NaN	NaN	#VALUE!
gene:ENSG00000279214	1	complement(48262230..48263179)	0	NaN	NaN	NaN	NaN	NaN	#VALUE!
SPATA6	1	complement(48295373..48472208)	2.28	-0.2	-1.15	0.08	0.19	1	0.721246
RNU6-723P	1	48344209..48344315	0	NaN	NaN	NaN	NaN	NaN	#VALUE!
RNU4-61P	1	48447936..48448042	0	NaN	NaN	NaN	NaN	NaN	#VALUE!
AGBL4	1	complement(48532854..50023954)	0.00321	-2.5	-5.64	0.33	0.51	1	0.29243
gene:ENSG00000287661	1	48552991..48558106	0	NaN	NaN	NaN	NaN	NaN	#VALUE!
BEND5	1	complement(48727519..48776969)	0.03	-0.97	-1.96	0.42	0.61	1	0.21467
gene:ENSG00000286597	1	48926021..48936734	0	NaN	NaN	NaN	NaN	NaN	#VALUE!
gene:ENSG00000229846	1	49025595..49187585	0	NaN	NaN	NaN	NaN	NaN	#VALUE!
AGBL4-AS1	1	49257411..49269285	0	NaN	NaN	NaN	NaN	NaN	#VALUE!
AGBL4-IT1	1	complement(49374201..49472085)	0	NaN	NaN	NaN	NaN	NaN	#VALUE!
gene:ENSG00000279324	1	49994318..49996218	0	NaN	NaN	NaN	NaN	NaN	#VALUE!
ELAVL4	1	50024029..50203772	0.00397	-2.96	-7.76	0.25	0.44	1	0.356547
ELAVL4-AS1	1	complement(50174306..50175868)	0	NaN	NaN	NaN	NaN	NaN	#VALUE!
gene:ENSG00000233407	1	complement(50206084..50223127)	0	NaN	NaN	NaN	NaN	NaN	#VALUE!
LINC02808	1	complement(50229662..50321192)	0	NaN	NaN	NaN	NaN	NaN	#VALUE!
gene:ENSG00000284645	1	50252569..50258994	0	NaN	NaN	NaN	NaN	NaN	#VALUE!
DMRTA2	1	complement(50417550..50423443)	0.39	0.03	1.02	0.91	0.95	1	0.0222764
gene:ENSG00000284700	1	50423609..50425316	0	NaN	NaN	NaN	NaN	NaN	#VALUE!
FAF1	1	complement(50437028..50960267)	29.1	-0.07	-1.05	0.28	0.46	1	0.337242
FAF1-AS1	1	50461469..50471150	0	NaN	NaN	NaN	NaN	NaN	#VALUE!
RNU6-1026P	1	50582404..50582511	0	NaN	NaN	NaN	NaN	NaN	#VALUE!
CDKN2C	1	50960745..50974634	80.15	-0.27	-1.21	4.88e-05	0.000308	0.86	3.51145
gene:ENSG00000290102	1	complement(50967883..50968552)	0	NaN	NaN	NaN	NaN	NaN	#VALUE!
MIR4421	1	51059837..51059905	0	NaN	NaN	NaN	NaN	NaN	#VALUE!
MIR6500	1	51060018..51060103	0	NaN	NaN	NaN	NaN	NaN	#VALUE!
C1orf185	1	51102221..51148086	0.01	-1.71	-3.27	0.52	NaN	1	#VALUE!
Y_RNA_22	1	51107222..51107331	0	NaN	NaN	NaN	NaN	NaN	#VALUE!
LINC01562	1	complement(51195095..51235096)	0	NaN	NaN	NaN	NaN	NaN	#VALUE!
RNF11	1	51236273..51273447	39.02	0.02	1.01	0.78	0.88	1	0.0555173
gene:ENSG00000236434	1	complement(51264916..51266074)	0	NaN	NaN	NaN	NaN	NaN	#VALUE!
TTC39A	1	complement(51287258..51345116)	2.31	-0.06	-1.04	0.54	0.7	1	0.154902
TTC39A-AS1	1	51329654..51335324	0	NaN	NaN	NaN	NaN	NaN	#VALUE!
EPS15	1	complement(51354263..51519328)	19.96	0.16	1.12	0.02	0.06	1	1.22185
RNU6-877P	1	51382308..51382414	0	NaN	NaN	NaN	NaN	NaN	#VALUE!
gene:ENSG00000238140	1	51461721..51463416	0	NaN	NaN	NaN	NaN	NaN	#VALUE!
EPS15-AS1	1	51518288..51561651	0	NaN	NaN	NaN	NaN	NaN	#VALUE!
RNU6-1281P	1	complement(51538625..51538729)	0	NaN	NaN	NaN	NaN	NaN	#VALUE!
OSBPL9	1	51577179..51798427	29.34	-0.04	-1.03	0.58	0.74	1	0.130768
gene:ENSG00000212624	1	complement(51724775..51724896)	0	NaN	NaN	NaN	NaN	NaN	#VALUE!
NRDC	1	complement(51789191..51878805)	158.6	0.36	1.28	5.37e-08	5.34e-07	0.000947	6.27246
gene:ENSG00000266993	1	51793934..51799154	0	NaN	NaN	NaN	NaN	NaN	#VALUE!
gene:ENSG00000272175	1	51801028..51801307	0	NaN	NaN	NaN	NaN	NaN	#VALUE!
MIR761	1	complement(51836344..51836402)	0	NaN	NaN	NaN	NaN	NaN	#VALUE!
RAB3B	1	complement(51907956..51990700)	6.35	-0.17	-1.12	0.05	0.12	1	0.920819
RN7SL290P	1	51995740..51996039	0	NaN	NaN	NaN	NaN	NaN	#VALUE!
TXNDC12	1	complement(52020131..52055191)	79.97	0.12	1.08	0.09	0.2	1	0.69897
gene:ENSG00000285839	1	complement(52020153..52033350)	0.02	3.72	13.21	0.14	0.29	1	0.537602
KTI12	1	complement(52032103..52033810)	26.51	0.1	1.07	0.23	0.41	1	0.387216
gene:ENSG00000223390	1	52033391..52044279	0	NaN	NaN	NaN	NaN	NaN	#VALUE!
TXNDC12-AS1	1	52050918..52052683	0	NaN	NaN	NaN	NaN	NaN	#VALUE!
BTF3L4	1	52056199..52090716	19.85	0.12	1.09	0.15	0.31	1	0.508638
ZFYVE9	1	52142089..52348671	11.62	-0.11	-1.08	0.12	0.25	1	0.60206
RN7SL788P	1	52150104..52150419	0	NaN	NaN	NaN	NaN	NaN	#VALUE!
CC2D1B	1	complement(52345723..52366205)	28.71	0.02	1.01	0.76	0.87	1	0.0604807
gene:ENSG00000272100	1	52353487..52353877	0	NaN	NaN	NaN	NaN	NaN	#VALUE!
gene:ENSG00000287078	1	52365443..52367865	0	NaN	NaN	NaN	NaN	NaN	#VALUE!
ORC1	1	complement(52372829..52404423)	44.65	0.3	1.23	1.12e-05	8e-05	0.2	4.09691
PRPF38A	1	52404602..52420836	19.28	0.04	1.03	0.6	0.75	1	0.124939
TUT4	1	complement(52408282..52553487)	20.05	-0.09	-1.07	0.17	0.33	1	0.481486
gene:ENSG00000272371	1	52554818..52555273	0	NaN	NaN	NaN	NaN	NaN	#VALUE!
GPX7	1	52602371..52609051	0.01	2.04	4.11	0.44	NaN	1	#VALUE!
SHISAL2A	1	52633168..52669683	0.08	-2.23	-4.7	0.13	0.27	1	0.568636
COA7	1	complement(52684449..52698347)	38.43	-0.03	-1.02	0.67	0.8	1	0.09691
RN7SL62P	1	52714399..52714695	0	NaN	NaN	NaN	NaN	NaN	#VALUE!
ZYG11B	1	52726453..52827336	20.69	-0.25	-1.19	0.00256	0.01	1	2
RNU2-30P	1	52754322..52754462	0	NaN	NaN	NaN	NaN	NaN	#VALUE!
RNU6-969P	1	complement(52805108..52805212)	0	NaN	NaN	NaN	NaN	NaN	#VALUE!
ZYG11A	1	52842511..52894998	2.37	-0.26	-1.2	0.04	0.11	1	0.958607
gene:ENSG00000242391	1	complement(52881216..52881730)	0	NaN	NaN	NaN	NaN	NaN	#VALUE!
ECHDC2	1	complement(52895910..52927212)	7.06	-0.06	-1.05	0.51	0.68	1	0.167491
SCP2	1	52927276..53051698	24.74	0.13	1.09	0.06	0.14	1	0.853872
gene:ENSG00000264834	1	52928674..52928772	0	NaN	NaN	NaN	NaN	NaN	#VALUE!
gene:ENSG00000266188	1	52934930..52935017	0	NaN	NaN	NaN	NaN	NaN	#VALUE!
gene:ENSG00000265815	1	52940314..52940413	0	NaN	NaN	NaN	NaN	NaN	#VALUE!
PODN	1	53062052..53085501	0.01	0.57	1.48	0.65	0.79	1	0.102373
gene:ENSG00000232993	1	complement(53069938..53085502)	0	NaN	NaN	NaN	NaN	NaN	#VALUE!
SLC1A7	1	complement(53087179..53142638)	0.02	-0.49	-1.41	0.57	0.73	1	0.136677
gene:ENSG00000235563	1	53114576..53118609	0	NaN	NaN	NaN	NaN	NaN	#VALUE!
CPT2	1	53196792..53214197	23.85	-0.04	-1.03	0.61	0.76	1	0.119186
gene:ENSG00000236723	1	complement(53209783..53213775)	0	NaN	NaN	NaN	NaN	NaN	#VALUE!
CZIB	1	complement(53214099..53220634)	57.6	0.04	1.03	0.59	0.75	1	0.124939
CZIB-DT	1	53220663..53224253	0	NaN	NaN	NaN	NaN	NaN	#VALUE!
MAGOH	1	complement(53226900..53238518)	93.76	0.07	1.05	0.36	0.54	1	0.267606
MAGOH-DT	1	53238550..53246482	0	NaN	NaN	NaN	NaN	NaN	#VALUE!
LRP8	1	complement(53242364..53328469)	32.91	-0.03	-1.02	0.6	0.75	1	0.124939
gene:ENSG00000234578	1	53267935..53268601	0	NaN	NaN	NaN	NaN	NaN	#VALUE!
gene:ENSG00000228838	1	53288024..53289706	0	NaN	NaN	NaN	NaN	NaN	#VALUE!
gene:ENSG00000232762	1	53304536..53307462	0	NaN	NaN	NaN	NaN	NaN	#VALUE!
LRP8-DT	1	53328233..53336509	0	NaN	NaN	NaN	NaN	NaN	#VALUE!
gene:ENSG00000285954	1	53344031..53365473	0	NaN	NaN	NaN	NaN	NaN	#VALUE!
gene:ENSG00000226938	1	complement(53348488..53349233)	0	NaN	NaN	NaN	NaN	NaN	#VALUE!
LINC02812	1	complement(53366656..53368245)	0	NaN	NaN	NaN	NaN	NaN	#VALUE!
DMRTB1	1	53459399..53467488	0	NaN	NaN	NaN	NaN	NaN	#VALUE!
GLIS1	1	complement(53506237..53739164)	0.02	-0.97	-1.96	0.41	0.59	1	0.229148
RNU7-95P	1	complement(53688749..53688812)	0	NaN	NaN	NaN	NaN	NaN	#VALUE!
NDC1	1	complement(53765478..53838463)	64.89	0.04	1.02	0.65	0.79	1	0.102373
gene:ENSG00000201003	1	complement(53771018..53771153)	0	NaN	NaN	NaN	NaN	NaN	#VALUE!
YIPF1	1	complement(53851719..53889798)	31.02	0.34	1.27	1.01e-05	7.3e-05	0.18	4.13668
DIO1	1	53891239..53911086	0.04	0.42	1.34	0.65	0.78	1	0.107905
IFT25	1	complement(53916574..53945699)	28.76	0.29	1.22	0.000202	0.00112	1	2.95078
LRRC42	1	53946085..53968168	47.86	0.17	1.12	0.02	0.05	1	1.30103
LDLRAD1	1	complement(54007298..54018186)	0.00999	-0.59	-1.51	0.7	0.83	1	0.0809219
TMEM59	1	complement(54026681..54053504)	30.5	0.25	1.19	0.000235	0.00128	1	2.89279
gene:ENSG00000280378	1	complement(54033126..54034880)	0	NaN	NaN	NaN	NaN	NaN	#VALUE!
TCEANC2	1	54053584..54112519	3.48	-0.45	-1.37	7.43e-08	7.28e-07	0.00131	6.13787
MIR4781	1	54054079..54054154	0	NaN	NaN	NaN	NaN	NaN	#VALUE!
gene:ENSG00000256407	1	complement(54132686..54200073)	0.03	-0.31	-1.24	0.72	0.84	1	0.0757207
CDCP2	1	complement(54132687..54153770)	0	NaN	NaN	NaN	NaN	NaN	#VALUE!
gene:ENSG00000280425	1	54137746..54142980	0	NaN	NaN	NaN	NaN	NaN	#VALUE!
CYB5RL	1	complement(54169651..54200036)	8.33	-0.33	-1.26	3.84e-05	0.000248	0.68	3.60555
MRPL37	1	54184041..54225464	125.11	0.02	1.02	0.75	0.86	1	0.0655015
SSBP3	1	complement(54225432..54413479)	22.52	0.17	1.12	0.02	0.05	1	1.30103
SSBP3-AS1	1	54236440..54239063	0	NaN	NaN	NaN	NaN	NaN	#VALUE!
gene:ENSG00000225632	1	54285404..54287371	0	NaN	NaN	NaN	NaN	NaN	#VALUE!
gene:ENSG00000232245	1	54416256..54420860	0	NaN	NaN	NaN	NaN	NaN	#VALUE!
gene:ENSG00000287582	1	54514417..54517383	0	NaN	NaN	NaN	NaN	NaN	#VALUE!
LINC02784	1	complement(54516412..54517259)	0	NaN	NaN	NaN	NaN	NaN	#VALUE!
ACOT11	1	54542257..54639192	2.23	-0.62	-1.54	5.23e-07	4.6e-06	0.00923	5.33724
FAM151A	1	complement(54609181..54623556)	0	NaN	NaN	NaN	NaN	NaN	#VALUE!
gene:ENSG00000230728	1	complement(54621477..54628438)	0	NaN	NaN	NaN	NaN	NaN	#VALUE!
MROH7	1	54641754..54710266	0.00479	0.98	1.98	0.54	0.71	1	0.148742
MROH7-TTC4	1	54641786..54742308	0.03	-0.56	-1.47	0.4	0.59	1	0.229148
TTC4	1	54715861..54742657	39.62	-0.07	-1.05	0.34	0.52	1	0.283997
PARS2	1	complement(54756898..54764523)	10.19	-0.11	-1.08	0.23	0.41	1	0.387216
TTC22	1	complement(54779712..54801323)	0	NaN	NaN	NaN	NaN	NaN	#VALUE!
gene:ENSG00000237453	1	54792885..54794905	0	NaN	NaN	NaN	NaN	NaN	#VALUE!
LEXM	1	54806063..54842252	0	NaN	NaN	NaN	NaN	NaN	#VALUE!
DHCR24	1	complement(54849627..54887195)	45.45	-0.41	-1.33	8.39e-10	1.01e-08	1.48e-05	7.99568
gene:ENSG00000287724	1	54874672..54883664	0	NaN	NaN	NaN	NaN	NaN	#VALUE!
gene:ENSG00000242396	1	54886812..54974458	0	NaN	NaN	NaN	NaN	NaN	#VALUE!
DHCR24-DT	1	54887563..54888850	0	NaN	NaN	NaN	NaN	NaN	#VALUE!
gene:ENSG00000284601	1	complement(54974900..54980464)	0	NaN	NaN	NaN	NaN	NaN	#VALUE!
TMEM61	1	54980628..54992288	0.41	-0.68	-1.61	0.12	0.26	1	0.585027
gene:ENSG00000233271	1	complement(54980950..54992274)	0	NaN	NaN	NaN	NaN	NaN	#VALUE!
BSND	1	54998933..55017172	0.00114	-1.71	-3.27	0.52	NaN	1	#VALUE!
PCSK9	1	55039447..55064852	6.83	-0.49	-1.4	1.56e-07	1.46e-06	0.00275	5.83565
USP24	1	complement(55066359..55215378)	32.77	-0.03	-1.02	0.74	0.85	1	0.0705811
MIR4422HG	1	55217645..55324691	0	NaN	NaN	NaN	NaN	NaN	#VALUE!
MIR4422	1	55225641..55225723	0	NaN	NaN	NaN	NaN	NaN	#VALUE!
gene:ENSG00000234810	1	55329288..56070513	0	NaN	NaN	NaN	NaN	NaN	#VALUE!
RN7SKP291	1	complement(55376526..55376852)	0	NaN	NaN	NaN	NaN	NaN	#VALUE!
RNU6-830P	1	55398514..55398620	0	NaN	NaN	NaN	NaN	NaN	#VALUE!
Y_RNA_23	1	complement(55484871..55484972)	0	NaN	NaN	NaN	NaN	NaN	#VALUE!
LINC01755	1	55868254..55950119	0	NaN	NaN	NaN	NaN	NaN	#VALUE!
LINC01753	1	complement(55915603..55944980)	0	NaN	NaN	NaN	NaN	NaN	#VALUE!
gene:ENSG00000235612	1	56145721..56155224	0	NaN	NaN	NaN	NaN	NaN	#VALUE!
gene:ENSG00000260971	1	complement(56154545..56477687)	0	NaN	NaN	NaN	NaN	NaN	#VALUE!
gene:ENSG00000284686	1	complement(56173433..56524495)	0.09	0.08	1.05	0.89	0.94	1	0.0268721
LINC01767	1	56414918..56417137	0	NaN	NaN	NaN	NaN	NaN	#VALUE!
PLPP3	1	complement(56494761..56645301)	20.45	0.15	1.11	0.06	0.14	1	0.853872
PRKAA2	1	56645314..56715335	7.31	-0.23	-1.17	0.03	0.1	1	1
FYB2	1	complement(56718789..56819696)	0.01	1.48	2.79	0.35	0.54	1	0.267606
gene:ENSG00000229913	1	complement(56823679..56826920)	0	NaN	NaN	NaN	NaN	NaN	#VALUE!
C8A	1	56854768..56918223	0	NaN	NaN	NaN	NaN	NaN	#VALUE!
C8B	1	complement(56929207..56974383)	0	NaN	NaN	NaN	NaN	NaN	#VALUE!
gene:ENSG00000236341	1	56963886..56996757	0	NaN	NaN	NaN	NaN	NaN	#VALUE!
DAB1	1	complement(56994778..58546734)	0	NaN	NaN	NaN	NaN	NaN	#VALUE!
gene:ENSG00000227935	1	57386576..57387450	0	NaN	NaN	NaN	NaN	NaN	#VALUE!
DAB1-AS1	1	57860532..57880905	0	NaN	NaN	NaN	NaN	NaN	#VALUE!
gene:ENSG00000290536	1	complement(58047889..58049335)	0	NaN	NaN	NaN	NaN	NaN	#VALUE!
gene:ENSG00000235038	1	58060139..58080274	0	NaN	NaN	NaN	NaN	NaN	#VALUE!
OMA1	1	complement(58415384..58546802)	8.21	0.11	1.08	0.25	0.43	1	0.366532
gene:ENSG00000286918	1	58546168..58563897	0	NaN	NaN	NaN	NaN	NaN	#VALUE!
RN7SL713P	1	complement(58565631..58565932)	0	NaN	NaN	NaN	NaN	NaN	#VALUE!
TACSTD2	1	complement(58575433..58577252)	0	NaN	NaN	NaN	NaN	NaN	#VALUE!
MYSM1	1	complement(58643440..58700090)	4.92	0.03	1.02	0.71	0.83	1	0.0809219
gene:ENSG00000283445	1	58715609..58771295	0	NaN	NaN	NaN	NaN	NaN	#VALUE!
JUN	1	complement(58776845..58784048)	66.14	0.02	1.02	0.75	0.86	1	0.0655015
gene:ENSG00000290013	1	complement(58784270..58784935)	0	NaN	NaN	NaN	NaN	NaN	#VALUE!
LINC01135	1	58784384..58901109	0	NaN	NaN	NaN	NaN	NaN	#VALUE!
gene:ENSG00000272226	1	complement(58812808..58813342)	0	NaN	NaN	NaN	NaN	NaN	#VALUE!
gene:ENSG00000231740	1	complement(58838448..58851254)	0	NaN	NaN	NaN	NaN	NaN	#VALUE!
LINC02777	1	complement(58882868..58931897)	0	NaN	NaN	NaN	NaN	NaN	#VALUE!
LINC01358	1	58933643..59240555	0	NaN	NaN	NaN	NaN	NaN	#VALUE!
gene:ENSG00000241042	1	complement(59054397..59056049)	0	NaN	NaN	NaN	NaN	NaN	#VALUE!
gene:ENSG00000235215	1	complement(59055999..59078116)	0	NaN	NaN	NaN	NaN	NaN	#VALUE!
FGGY-DT	1	complement(59131932..59296491)	0	NaN	NaN	NaN	NaN	NaN	#VALUE!
gene:ENSG00000270457	1	complement(59289303..59289640)	0	NaN	NaN	NaN	NaN	NaN	#VALUE!
FGGY	1	59296638..59810647	0.74	0.21	1.16	0.18	0.35	1	0.455932
MIR4711	1	complement(59733227..59733296)	0	NaN	NaN	NaN	NaN	NaN	#VALUE!
gene:ENSG00000226883	1	complement(59754747..59789182)	0	NaN	NaN	NaN	NaN	NaN	#VALUE!
HOOK1	1	59814786..59876322	2.61	-0.54	-1.45	6.46e-06	4.84e-05	0.11	4.31515
CYP2J2	1	complement(59893308..59926773)	3.88	5.38	41.7	5.62e-49	2.66e-47	9.92e-45	46.5751
RN7SL475P	1	complement(59974757..59975054)	0	NaN	NaN	NaN	NaN	NaN	#VALUE!
C1orf87	1	complement(59987269..60073770)	0	NaN	NaN	NaN	NaN	NaN	#VALUE!
LINC02778	1	60114875..60149784	0	NaN	NaN	NaN	NaN	NaN	#VALUE!
LINC01748	1	complement(60515716..60640507)	0	NaN	NaN	NaN	NaN	NaN	#VALUE!
gene:ENSG00000231252	1	complement(60659631..60868009)	0	NaN	NaN	NaN	NaN	NaN	#VALUE!
NFIA	1	60865259..61462788	6.68	-0.05	-1.03	0.59	0.74	1	0.130768
NFIA-AS2	1	complement(60912675..61056885)	0	NaN	NaN	NaN	NaN	NaN	#VALUE!
NFIA-AS1	1	complement(61248945..61253510)	0	NaN	NaN	NaN	NaN	NaN	#VALUE!
gene:ENSG00000284808	1	61481087..61533271	0	NaN	NaN	NaN	NaN	NaN	#VALUE!
gene:ENSG00000287224	1	complement(61588049..61589904)	0	NaN	NaN	NaN	NaN	NaN	#VALUE!
TM2D1	1	complement(61681046..61725423)	7.14	0.04	1.03	0.62	0.76	1	0.119186
PATJ-DT	1	complement(61741998..61742424)	0	NaN	NaN	NaN	NaN	NaN	#VALUE!
PATJ	1	61742477..62178675	14.1	-0.12	-1.08	0.12	0.26	1	0.585027
RNU6-414P	1	61816419..61816522	0	NaN	NaN	NaN	NaN	NaN	#VALUE!
RNU6-1177P	1	61852499..61852602	0	NaN	NaN	NaN	NaN	NaN	#VALUE!
RN7SL180P	1	62072448..62072741	0	NaN	NaN	NaN	NaN	NaN	#VALUE!
MIR3116-1	1	62078786..62078859	0	NaN	NaN	NaN	NaN	NaN	#VALUE!
MIR3116-2	1	complement(62078789..62078856)	0	NaN	NaN	NaN	NaN	NaN	#VALUE!
L1TD1	1	62194849..62212328	0.00329	-1.71	-3.27	0.52	NaN	1	#VALUE!
Y_RNA_24	1	62211557..62211666	0	NaN	NaN	NaN	NaN	NaN	#VALUE!
KANK4	1	complement(62236165..62319434)	0.16	-1.13	-2.19	0.00078	0.00377	1	2.42366
RNU6-371P	1	complement(62298149..62298256)	0	NaN	NaN	NaN	NaN	NaN	#VALUE!
USP1	1	62436297..62451804	65.54	0.27	1.2	0.00254	0.01	1	2
DOCK7	1	complement(62454298..62688386)	10.22	0.03	1.02	0.71	0.83	1	0.0809219
ANGPTL3	1	62597520..62606313	0	NaN	NaN	NaN	NaN	NaN	#VALUE!
gene:ENSG00000278967	1	62607766..62609584	0	NaN	NaN	NaN	NaN	NaN	#VALUE!
DOCK7-DT	1	62688482..62710694	0	NaN	NaN	NaN	NaN	NaN	#VALUE!
ATG4C	1	62784132..62865516	10.12	-0.19	-1.14	0.08	0.19	1	0.721246
gene:ENSG00000234318	1	62896009..62901639	0	NaN	NaN	NaN	NaN	NaN	#VALUE!
LINC01739	1	complement(62975751..63022504)	0	NaN	NaN	NaN	NaN	NaN	#VALUE!
gene:ENSG00000286455	1	63011197..63018614	0	NaN	NaN	NaN	NaN	NaN	#VALUE!
gene:ENSG00000227485	1	63024207..63025658	0	NaN	NaN	NaN	NaN	NaN	#VALUE!
gene:ENSG00000229225	1	complement(63078081..63079031)	0	NaN	NaN	NaN	NaN	NaN	#VALUE!
gene:ENSG00000203605	1	63139250..63163153	0	NaN	NaN	NaN	NaN	NaN	#VALUE!
LINC00466	1	complement(63159083..63317274)	0	NaN	NaN	NaN	NaN	NaN	#VALUE!
gene:ENSG00000228734	1	63249920..63251771	0	NaN	NaN	NaN	NaN	NaN	#VALUE!
FOXD3-AS1	1	complement(63320878..63324441)	0	NaN	NaN	NaN	NaN	NaN	#VALUE!
FOXD3	1	63322567..63325128	3.6	-0.12	-1.09	0.41	0.6	1	0.221849
MIR6068	1	complement(63326925..63326984)	0	NaN	NaN	NaN	NaN	NaN	#VALUE!
Y_RNA_25	1	63338263..63338372	0	NaN	NaN	NaN	NaN	NaN	#VALUE!
ALG6	1	63367575..63438553	10.56	0.25	1.19	0.03	0.08	1	1.09691
ITGB3BP	1	complement(63440770..63593721)	35.62	0.29	1.22	0.02	0.06	1	1.22185
gene:ENSG00000286429	1	63487957..63508204	0	NaN	NaN	NaN	NaN	NaN	#VALUE!
EFCAB7	1	63523372..63572693	8.33	0.08	1.06	0.45	0.63	1	0.200659
RN7SL488P	1	complement(63529613..63529898)	0	NaN	NaN	NaN	NaN	NaN	#VALUE!
RNU7-123P	1	complement(63536711..63536770)	0	NaN	NaN	NaN	NaN	NaN	#VALUE!
DLEU2L	1	63547082..63550636	0	NaN	NaN	NaN	NaN	NaN	#VALUE!
gene:ENSG00000276884	1	complement(63548977..63549112)	0	NaN	NaN	NaN	NaN	NaN	#VALUE!
gene:ENSG00000278287	1	complement(63549133..63549216)	0	NaN	NaN	NaN	NaN	NaN	#VALUE!
gene:ENSG00000277565	1	complement(63549227..63549284)	0	NaN	NaN	NaN	NaN	NaN	#VALUE!
gene:ENSG00000275823	1	complement(63549294..63549366)	0	NaN	NaN	NaN	NaN	NaN	#VALUE!
gene:ENSG00000277689	1	complement(63549374..63549463)	0	NaN	NaN	NaN	NaN	NaN	#VALUE!
gene:ENSG00000274199	1	complement(63549489..63549608)	0	NaN	NaN	NaN	NaN	NaN	#VALUE!
PGM1	1	63593411..63660245	57.53	0.04	1.02	0.6	0.75	1	0.124939
RN7SL130P	1	63655743..63656047	0	NaN	NaN	NaN	NaN	NaN	#VALUE!
ROR1	1	63774017..64181498	21.51	0.12	1.09	0.08	0.19	1	0.721246
RNU6-809P	1	complement(64028894..64029000)	0	NaN	NaN	NaN	NaN	NaN	#VALUE!
Y_RNA_26	1	complement(64066640..64066741)	0	NaN	NaN	NaN	NaN	NaN	#VALUE!
ROR1-AS1	1	complement(64094379..64171342)	0	NaN	NaN	NaN	NaN	NaN	#VALUE!
gene:ENSG00000284928	1	64186791..64192685	0	NaN	NaN	NaN	NaN	NaN	#VALUE!
UBE2U	1	64203623..64267368	0	NaN	NaN	NaN	NaN	NaN	#VALUE!
RNU7-62P	1	complement(64384398..64384459)	0	NaN	NaN	NaN	NaN	NaN	#VALUE!
CACHD1	1	64470129..64693058	2.2	-0.29	-1.22	0.00861	0.03	1	1.52288
MIR4794	1	64579847..64579923	0	NaN	NaN	NaN	NaN	NaN	#VALUE!
RAVER2	1	64745075..64833232	7.93	-0.04	-1.03	0.65	0.79	1	0.102373
JAK1	1	complement(64833223..65067754)	98.09	-0.03	-1.02	0.66	0.79	1	0.102373
LINC01359	1	complement(64972225..65002489)	0	NaN	NaN	NaN	NaN	NaN	#VALUE!
gene:ENSG00000272506	1	complement(65003470..65004087)	0	NaN	NaN	NaN	NaN	NaN	#VALUE!
RNU6-1176P	1	complement(65022968..65023074)	0	NaN	NaN	NaN	NaN	NaN	#VALUE!
MIR3671	1	complement(65057755..65057842)	0	NaN	NaN	NaN	NaN	NaN	#VALUE!
MIR101-1	1	complement(65058434..65058508)	0	NaN	NaN	NaN	NaN	NaN	#VALUE!
gene:ENSG00000288804	1	65067808..65069453	0	NaN	NaN	NaN	NaN	NaN	#VALUE!
AK4	1	65147549..65232145	5.72	-0.02	-1.01	0.82	0.91	1	0.0409586
DNAJC6	1	65248219..65415871	6.37	0.71	1.64	6.48e-18	1.34e-16	1.14e-13	15.8729
gene:ENSG00000229294	1	complement(65279456..65306521)	0	NaN	NaN	NaN	NaN	NaN	#VALUE!
gene:ENSG00000290094	1	65310302..65318877	0	NaN	NaN	NaN	NaN	NaN	#VALUE!
RNU2-15P	1	65415816..65416006	0	NaN	NaN	NaN	NaN	NaN	#VALUE!
LEPROT	1	65420587..65436007	42.04	0.15	1.11	0.03	0.08	1	1.09691
LEPR	1	65420652..65641559	1.5	0.46	1.37	0.000311	0.00164	1	2.78516
gene:ENSG00000237852	1	65486406..65494188	0	NaN	NaN	NaN	NaN	NaN	#VALUE!
gene:ENSG00000285079	1	65703962..65714847	0	NaN	NaN	NaN	NaN	NaN	#VALUE!
RN7SL854P	1	complement(65761058..65761352)	0	NaN	NaN	NaN	NaN	NaN	#VALUE!
PDE4B	1	65792514..66374579	30.15	0.44	1.35	1.08e-10	1.42e-09	1.91e-06	8.84771
PDE4B-AS1	1	complement(66042500..66050718)	0	NaN	NaN	NaN	NaN	NaN	#VALUE!
RNU4-88P	1	complement(66094461..66094546)	0	NaN	NaN	NaN	NaN	NaN	#VALUE!
SGIP1	1	66533267..66751139	0.01	5.62	49.28	0.02	0.06	1	1.22185
MIR3117	1	66628440..66628517	0	NaN	NaN	NaN	NaN	NaN	#VALUE!
gene:ENSG00000248458	1	complement(66665864..66677027)	0	NaN	NaN	NaN	NaN	NaN	#VALUE!
DYNLT5	1	66752459..66779047	0	NaN	NaN	NaN	NaN	NaN	#VALUE!
INSL5	1	complement(66797740..66801276)	0	NaN	NaN	NaN	NaN	NaN	#VALUE!
DNAI4	1	complement(66812885..66924856)	0.76	-0.04	-1.02	0.83	0.91	1	0.0409586
gene:ENSG00000231080	1	66826942..66828558	0	NaN	NaN	NaN	NaN	NaN	#VALUE!
MIER1	1	66924895..66988619	15.96	0.54	1.45	2.11e-12	3.18e-11	3.72e-08	10.4976
gene:ENSG00000289394	1	66925327..66926027	0	NaN	NaN	NaN	NaN	NaN	#VALUE!
SLC35D1	1	complement(66999350..67054148)	11.92	-0.05	-1.04	0.49	0.66	1	0.180456
C1orf141	1	complement(67092165..67231853)	0	NaN	NaN	NaN	NaN	NaN	#VALUE!
gene:ENSG00000252433	1	complement(67102645..67102779)	0	NaN	NaN	NaN	NaN	NaN	#VALUE!
gene:ENSG00000275678	1	complement(67121605..67123956)	0	NaN	NaN	NaN	NaN	NaN	#VALUE!
IL23R	1	67138907..67259979	0	NaN	NaN	NaN	NaN	NaN	#VALUE!
RNU6-586P	1	67196140..67196243	0	NaN	NaN	NaN	NaN	NaN	#VALUE!
RNU4ATAC4P	1	complement(67267601..67267726)	0	NaN	NaN	NaN	NaN	NaN	#VALUE!
IL12RB2	1	67307364..67398724	0.1	-0.19	-1.14	0.66	0.8	1	0.09691
SERBP1	1	complement(67407810..67430415)	168.69	0.13	1.09	0.05	0.14	1	0.853872
RNU6-387P	1	67417214..67417318	0	NaN	NaN	NaN	NaN	NaN	#VALUE!
LINC01702	1	67522299..67532612	0	NaN	NaN	NaN	NaN	NaN	#VALUE!
RNU6-1031P	1	67541127..67541233	0	NaN	NaN	NaN	NaN	NaN	#VALUE!
RN7SL392P	1	complement(67656831..67657129)	0	NaN	NaN	NaN	NaN	NaN	#VALUE!
GADD45A	1	67685201..67688334	58.8	0.74	1.67	1.8e-23	4.78e-22	3.18e-19	21.3206
GNG12	1	complement(67701475..67833467)	145.64	0.15	1.11	0.07	0.17	1	0.769551
RNU7-80P	1	complement(67772593..67772653)	0	NaN	NaN	NaN	NaN	NaN	#VALUE!
GNG12-AS1	1	67832293..68202987	0	NaN	NaN	NaN	NaN	NaN	#VALUE!
DIRAS3	1	complement(68045886..68051717)	0.62	0.43	1.34	0.09	0.2	1	0.69897
WLS	1	complement(68098473..68233120)	23.57	0.27	1.2	0.000143	0.000819	1	3.08672
MIR1262	1	complement(68183518..68183610)	0	NaN	NaN	NaN	NaN	NaN	#VALUE!
RPE65	1	complement(68428822..68449954)	0	NaN	NaN	NaN	NaN	NaN	#VALUE!
DEPDC1	1	complement(68474152..68497221)	31.09	-0.1	-1.07	0.33	0.51	1	0.29243
gene:ENSG00000233589	1	68479129..68483539	0	NaN	NaN	NaN	NaN	NaN	#VALUE!
DEPDC1-AS1	1	68496676..68538627	0	NaN	NaN	NaN	NaN	NaN	#VALUE!
gene:ENSG00000285041	1	68633701..68640425	0	NaN	NaN	NaN	NaN	NaN	#VALUE!
gene:ENSG00000285407	1	68679202..68943452	0	NaN	NaN	NaN	NaN	NaN	#VALUE!
gene:ENSG00000285473	1	68974010..69023558	0	NaN	NaN	NaN	NaN	NaN	#VALUE!
LINC01707	1	69055838..69229607	0	NaN	NaN	NaN	NaN	NaN	#VALUE!
LINC02791	1	complement(69215835..69249477)	0	NaN	NaN	NaN	NaN	NaN	#VALUE!
LINC01758	1	69433255..69435409	0	NaN	NaN	NaN	NaN	NaN	#VALUE!
gene:ENSG00000287453	1	69551848..69563715	0	NaN	NaN	NaN	NaN	NaN	#VALUE!
LRRC7	1	69567922..70151945	0.00853	-0.83	-1.78	0.21	0.38	1	0.420216
gene:ENSG00000287283	1	complement(69706950..69710274)	0	NaN	NaN	NaN	NaN	NaN	#VALUE!
RN7SL538P	1	69879592..69879895	0	NaN	NaN	NaN	NaN	NaN	#VALUE!
LRRC7-AS1	1	complement(70013982..70031222)	0	NaN	NaN	NaN	NaN	NaN	#VALUE!
LRRC40	1	complement(70144805..70205579)	19.68	0.09	1.06	0.4	0.59	1	0.229148
RN7SL242P	1	complement(70180144..70180440)	0	NaN	NaN	NaN	NaN	NaN	#VALUE!
SRSF11	1	70205682..70253052	52.66	0.02	1.01	0.77	0.87	1	0.0604807
gene:ENSG00000228988	1	complement(70218589..70221023)	0	NaN	NaN	NaN	NaN	NaN	#VALUE!
ANKRD13C	1	complement(70258999..70354734)	12.95	-0.24	-1.18	0.00118	0.00545	1	2.2636
HHLA3	1	70354786..70385339	0	NaN	NaN	NaN	NaN	NaN	#VALUE!
HHLA3-AS1	1	complement(70359562..70360437)	0	NaN	NaN	NaN	NaN	NaN	#VALUE!
CTH	1	70411218..70439851	3.5	-0.24	-1.18	0.16	0.32	1	0.49485
Metazoa_SRP_7	1	70430896..70431178	0	NaN	NaN	NaN	NaN	NaN	#VALUE!
gene:ENSG00000271992	1	70445071..70445536	0	NaN	NaN	NaN	NaN	NaN	#VALUE!
LINC01788	1	70706441..70786468	0	NaN	NaN	NaN	NaN	NaN	#VALUE!
gene:ENSG00000226208	1	complement(70715933..70720289)	0	NaN	NaN	NaN	NaN	NaN	#VALUE!
PTGER3	1	complement(70852353..71047816)	0	NaN	NaN	NaN	NaN	NaN	#VALUE!
gene:ENSG00000235782	1	70947379..70951493	0	NaN	NaN	NaN	NaN	NaN	#VALUE!
ZRANB2-AS1	1	71048855..71067184	0	NaN	NaN	NaN	NaN	NaN	#VALUE!
ZRANB2	1	complement(71063291..71081289)	31.93	0.15	1.11	0.06	0.15	1	0.823909
MIR186	1	complement(71067631..71067716)	0	NaN	NaN	NaN	NaN	NaN	#VALUE!
ZRANB2-DT	1	71081324..71489976	0	NaN	NaN	NaN	NaN	NaN	#VALUE!
NEGR1	1	complement(71395943..72282539)	0	NaN	NaN	NaN	NaN	NaN	#VALUE!
gene:ENSG00000231985	1	71570956..71573558	0	NaN	NaN	NaN	NaN	NaN	#VALUE!
NEGR1-IT1	1	complement(71794232..71837012)	0	NaN	NaN	NaN	NaN	NaN	#VALUE!
gene:ENSG00000286863	1	72283170..72753772	0	NaN	NaN	NaN	NaN	NaN	#VALUE!
gene:ENSG00000225087	1	complement(72636547..72899240)	0	NaN	NaN	NaN	NaN	NaN	#VALUE!
RNU6-1246P	1	complement(72717663..72717769)	0	NaN	NaN	NaN	NaN	NaN	#VALUE!
LINC02796	1	72765031..72791282	0	NaN	NaN	NaN	NaN	NaN	#VALUE!
LINC02797	1	72793104..72854475	0	NaN	NaN	NaN	NaN	NaN	#VALUE!
gene:ENSG00000280317	1	complement(72979014..72979314)	0	NaN	NaN	NaN	NaN	NaN	#VALUE!
RN7SKP19	1	complement(73191604..73191855)	0	NaN	NaN	NaN	NaN	NaN	#VALUE!
LINC01360	1	73305609..73355253	0	NaN	NaN	NaN	NaN	NaN	#VALUE!
LINC02238	1	73635216..73715214	0	NaN	NaN	NaN	NaN	NaN	#VALUE!
gene:ENSG00000285778	1	complement(73787370..73915340)	0	NaN	NaN	NaN	NaN	NaN	#VALUE!
RNU4ATAC8P	1	73883714..73883822	0	NaN	NaN	NaN	NaN	NaN	#VALUE!
LRRIQ3	1	complement(74026015..74198187)	0.43	-0.3	-1.23	0.19	0.35	1	0.455932
FPGT-TNNI3K	1	74198235..74544393	0.06	-0.43	-1.34	0.39	0.57	1	0.244125
FPGT	1	74198238..74234086	7.69	0.23	1.18	0.07	0.16	1	0.79588
TNNI3K	1	74235387..74544428	0.00944	-0.3	-1.23	0.8	0.9	1	0.0457575
gene:ENSG00000237324	1	complement(74341579..74378802)	0	NaN	NaN	NaN	NaN	NaN	#VALUE!
gene:ENSG00000233894	1	74468195..74469543	0	NaN	NaN	NaN	NaN	NaN	#VALUE!
LRRC53	1	complement(74469376..74512611)	0	NaN	NaN	NaN	NaN	NaN	#VALUE!
ERICH3	1	complement(74568117..74673792)	0.00637	3.72	13.17	0.13	0.28	1	0.552842
ERICH3-AS1	1	74577430..74626098	0	NaN	NaN	NaN	NaN	NaN	#VALUE!
gene:ENSG00000272864	1	complement(74698769..74699333)	0	NaN	NaN	NaN	NaN	NaN	#VALUE!
CRYZ	1	complement(74705482..74733408)	96.21	-0.12	-1.08	0.09	0.2	1	0.69897
TYW3	1	74733152..74766678	17.99	0.11	1.08	0.18	0.34	1	0.468521
gene:ENSG00000229943	1	74963314..74965118	0	NaN	NaN	NaN	NaN	NaN	#VALUE!
gene:ENSG00000261213	1	complement(75122518..75123927)	0	NaN	NaN	NaN	NaN	NaN	#VALUE!
gene:ENSG00000224127	1	complement(75127830..75133058)	0	NaN	NaN	NaN	NaN	NaN	#VALUE!
LHX8	1	75128434..75161533	0.03	-0.14	-1.1	0.87	0.94	1	0.0268721
gene:ENSG00000224149	1	complement(75129974..75132576)	0	NaN	NaN	NaN	NaN	NaN	#VALUE!
RNU6-622P	1	75183045..75183147	0	NaN	NaN	NaN	NaN	NaN	#VALUE!
SLC44A5	1	complement(75202129..75611114)	0.17	-0.07	-1.05	0.83	0.91	1	0.0409586
RNU6-503P	1	complement(75538015..75538119)	0	NaN	NaN	NaN	NaN	NaN	#VALUE!
ACADM	1	75724431..75787575	12.21	0.11	1.08	0.12	0.26	1	0.585027
RABGGTB	1	75786197..75795086	57.83	0.03	1.02	0.67	0.8	1	0.09691
SNORD45C	1	75787072..75787150	0	NaN	NaN	NaN	NaN	NaN	#VALUE!
SNORD45A	1	75787889..75787972	0	NaN	NaN	NaN	NaN	NaN	#VALUE!
SNORD45B	1	75789477..75789548	0	NaN	NaN	NaN	NaN	NaN	#VALUE!
MSH4	1	75796882..75913242	0.03	-1.27	-2.41	0.22	0.39	1	0.408935
ASB17	1	complement(75918873..75932404)	0	NaN	NaN	NaN	NaN	NaN	#VALUE!
gene:ENSG00000225605	1	75926454..76019356	0	NaN	NaN	NaN	NaN	NaN	#VALUE!
gene:ENSG00000230027	1	76041691..76066349	0	NaN	NaN	NaN	NaN	NaN	#VALUE!
ST6GALNAC3	1	76074746..76634603	0.4	-0.05	-1.03	0.82	0.91	1	0.0409586
gene:ENSG00000272855	1	76636877..76637339	0	NaN	NaN	NaN	NaN	NaN	#VALUE!
RNU6-161P	1	76753135..76753240	0	NaN	NaN	NaN	NaN	NaN	#VALUE!
LINC02567	1	complement(76758124..76779267)	0	NaN	NaN	NaN	NaN	NaN	#VALUE!
ST6GALNAC5	1	76867480..77067546	0.01	-1.43	-2.69	0.23	0.41	1	0.387216
MIR7156	1	77060143..77060202	0	NaN	NaN	NaN	NaN	NaN	#VALUE!
gene:ENSG00000288543	1	77067920..77078482	0	NaN	NaN	NaN	NaN	NaN	#VALUE!
gene:ENSG00000230498	1	77081984..77086402	0	NaN	NaN	NaN	NaN	NaN	#VALUE!
PIGK	1	complement(77088989..77219430)	23.83	0.17	1.12	0.03	0.08	1	1.09691
gene:ENSG00000289212	1	77219520..77221651	0	NaN	NaN	NaN	NaN	NaN	#VALUE!
gene:ENSG00000287870	1	77248633..77250826	0	NaN	NaN	NaN	NaN	NaN	#VALUE!
AK5	1	77282019..77559966	13.33	-0.17	-1.13	0.02	0.06	1	1.22185
gene:ENSG00000233099	1	complement(77346046..77349585)	0	NaN	NaN	NaN	NaN	NaN	#VALUE!
RNU7-8P	1	77420325..77420386	0	NaN	NaN	NaN	NaN	NaN	#VALUE!
gene:ENSG00000287647	1	complement(77431314..77437604)	0	NaN	NaN	NaN	NaN	NaN	#VALUE!
ZZZ3	1	complement(77562416..77683419)	23.49	0.04	1.02	0.61	0.76	1	0.119186
RN7SL370P	1	77645324..77645618	0	NaN	NaN	NaN	NaN	NaN	#VALUE!
USP33	1	complement(77695987..77759852)	41.53	0.75	1.68	1.52e-25	4.29e-24	2.69e-21	23.3675
MIGA1	1	77779624..77879540	11.46	-0.29	-1.22	0.00231	0.00982	1	2.00789
NEXN-AS1	1	complement(77881348..77889539)	0	NaN	NaN	NaN	NaN	NaN	#VALUE!
NEXN	1	77888513..77943895	3.7	0.44	1.35	0.000174	0.000976	1	3.01055
FUBP1	1	complement(77944055..77979110)	74.46	0.16	1.12	0.01	0.04	1	1.39794
DNAJB4	1	77979175..78017964	30.77	0.46	1.38	1.04e-07	9.97e-07	0.00183	6.0013
GIPC2	1	77979542..78138444	0.08	0.97	1.96	0.1	0.23	1	0.638272
gene:ENSG00000273338	1	complement(78004346..78004554)	0	NaN	NaN	NaN	NaN	NaN	#VALUE!
gene:ENSG00000285928	1	complement(78022565..78024861)	0	NaN	NaN	NaN	NaN	NaN	#VALUE!
RNU6-1102P	1	complement(78088988..78089083)	0	NaN	NaN	NaN	NaN	NaN	#VALUE!
MGC27382	1	78229599..78369464	0	NaN	NaN	NaN	NaN	NaN	#VALUE!
PTGFR	1	78303884..78540701	0.00626	0.71	1.64	0.57	0.73	1	0.136677
IFI44L	1	78619902..78646145	25.73	10.24	1207.01	1.77e-143	1.92e-141	3.13e-139	140.717
IFI44	1	78649796..78664078	254.36	7.35	163.53	0	0	0	#NUM!
ADGRL4	1	complement(78889764..79282124)	0	NaN	NaN	NaN	NaN	NaN	#VALUE!
gene:ENSG00000282898	1	complement(79323769..79324852)	0	NaN	NaN	NaN	NaN	NaN	#VALUE!
gene:ENSG00000235011	1	79323769..79324863	0	NaN	NaN	NaN	NaN	NaN	#VALUE!
LINC02792	1	79325008..79346445	0	NaN	NaN	NaN	NaN	NaN	#VALUE!
gene:ENSG00000288822	1	complement(79488644..79493814)	0	NaN	NaN	NaN	NaN	NaN	#VALUE!
gene:ENSG00000285409	1	complement(79967733..80051404)	0	NaN	NaN	NaN	NaN	NaN	#VALUE!
gene:ENSG00000260322	1	80114943..80116918	0	NaN	NaN	NaN	NaN	NaN	#VALUE!
gene:ENSG00000225598	1	complement(80373364..80374621)	0	NaN	NaN	NaN	NaN	NaN	#VALUE!
gene:ENSG00000224326	1	complement(80534978..80584363)	0	NaN	NaN	NaN	NaN	NaN	#VALUE!
LINC01781	1	80535755..80646854	0	NaN	NaN	NaN	NaN	NaN	#VALUE!
gene:ENSG00000285179	1	81209834..81222076	0	NaN	NaN	NaN	NaN	NaN	#VALUE!
RN7SKP247	1	81251789..81252096	0	NaN	NaN	NaN	NaN	NaN	#VALUE!
ADGRL2	1	81306147..81993932	24.04	-0.06	-1.04	0.38	0.57	1	0.244125
gene:ENSG00000227960	1	81505099..81506296	0	NaN	NaN	NaN	NaN	NaN	#VALUE!
gene:ENSG00000234953	1	complement(81513880..81557702)	0	NaN	NaN	NaN	NaN	NaN	#VALUE!
gene:ENSG00000236676	1	complement(81585941..81625713)	0	NaN	NaN	NaN	NaN	NaN	#VALUE!
gene:ENSG00000233290	1	complement(82212413..82848205)	0	NaN	NaN	NaN	NaN	NaN	#VALUE!
LINC01362	1	82903183..83166815	0	NaN	NaN	NaN	NaN	NaN	#VALUE!
LINC01361	1	complement(82970820..82986208)	0	NaN	NaN	NaN	NaN	NaN	#VALUE!
gene:ENSG00000285782	1	complement(83397555..83425353)	0	NaN	NaN	NaN	NaN	NaN	#VALUE!
LINC01712	1	83445967..83480024	0	NaN	NaN	NaN	NaN	NaN	#VALUE!
LINC01725	1	complement(83575776..83861053)	0	NaN	NaN	NaN	NaN	NaN	#VALUE!
gene:ENSG00000237076	1	83766417..83801465	0	NaN	NaN	NaN	NaN	NaN	#VALUE!
TTLL7	1	complement(83865024..83999150)	2.97	-0.38	-1.3	5.81e-05	0.000361	1	3.44249
TTLL7-IT1	1	complement(83979118..83984300)	0	NaN	NaN	NaN	NaN	NaN	#VALUE!
gene:ENSG00000285201	1	84038529..84065031	0	NaN	NaN	NaN	NaN	NaN	#VALUE!
PRKACB-DT	1	complement(84076331..84077961)	0	NaN	NaN	NaN	NaN	NaN	#VALUE!
PRKACB	1	84078062..84238498	24.02	0.11	1.08	0.15	0.3	1	0.522879
gene:ENSG00000199959	1	84277321..84277457	0	NaN	NaN	NaN	NaN	NaN	#VALUE!
SAMD13	1	84298366..84389957	0.93	-0.36	-1.28	0.15	0.3	1	0.522879
DNASE2B	1	84398484..84415018	0	NaN	NaN	NaN	NaN	NaN	#VALUE!
gene:ENSG00000285361	1	84477039..84479157	0	NaN	NaN	NaN	NaN	NaN	#VALUE!
RPF1	1	84479259..84498352	37.73	0.22	1.17	0.00181	0.00796	1	2.09909
GNG5	1	complement(84498323..84506581)	72.31	0.51	1.42	5.54e-14	9.25e-13	9.77e-10	12.0339
gene:ENSG00000285851	1	complement(84498350..84556688)	0	NaN	NaN	NaN	NaN	NaN	#VALUE!
SPATA1	1	84506300..84567379	0.06	0.4	1.32	0.54	0.71	1	0.148742
CTBS	1	complement(84549611..84574480)	4.32	0.4	1.32	2.36e-05	0.000159	0.42	3.7986
gene:ENSG00000284882	1	84574114..84583620	0	NaN	NaN	NaN	NaN	NaN	#VALUE!
gene:ENSG00000285374	1	84607099..84610697	0	NaN	NaN	NaN	NaN	NaN	#VALUE!
gene:ENSG00000289881	1	complement(84614068..84621061)	0	NaN	NaN	NaN	NaN	NaN	#VALUE!
LINC01555	1	complement(84628230..84635020)	0	NaN	NaN	NaN	NaN	NaN	#VALUE!
SSX2IP	1	complement(84643706..84690803)	14.03	0.06	1.04	0.51	0.68	1	0.167491
gene:ENSG00000285325	1	84785427..84786714	0	NaN	NaN	NaN	NaN	NaN	#VALUE!
LPAR3	1	complement(84811602..84893206)	0.12	-0.77	-1.71	0.11	0.24	1	0.619789
MCOLN2	1	complement(84925583..84997113)	7.1	0.85	1.81	9.72e-14	1.6e-12	1.71e-09	11.7959
DNAI3	1	84999147..85133138	0.64	-0.36	-1.28	0.09	0.21	1	0.677781
MCOLN3	1	complement(85018082..85048500)	5.02	0.28	1.21	0.0026	0.01	1	2
MIR4423	1	85133794..85133873	0	NaN	NaN	NaN	NaN	NaN	#VALUE!
gene:ENSG00000280099	1	complement(85152487..85154203)	0	NaN	NaN	NaN	NaN	NaN	#VALUE!
SYDE2	1	complement(85156889..85201724)	2.08	-0.37	-1.29	0.00122	0.00561	1	2.25104
C1orf52	1	complement(85249953..85259672)	9.29	0.24	1.18	0.00753	0.03	1	1.52288
Y_RNA_27	1	85264296..85264402	0	NaN	NaN	NaN	NaN	NaN	#VALUE!
BCL10	1	complement(85265776..85276632)	14.03	0.27	1.21	0.00173	0.00764	1	2.11691
BCL10-AS1	1	85276388..85448124	0	NaN	NaN	NaN	NaN	NaN	#VALUE!
DDAH1	1	complement(85318481..85578363)	20.69	-0.00164	-1	0.98	0.99	1	0.00436481
Y_RNA_28	1	complement(85435175..85435284)	0	NaN	NaN	NaN	NaN	NaN	#VALUE!
gene:ENSG00000273264	1	85467295..85467660	0	NaN	NaN	NaN	NaN	NaN	#VALUE!
gene:ENSG00000282057	1	complement(85482281..85578250)	0	NaN	NaN	NaN	NaN	NaN	#VALUE!
gene:ENSG00000272691	1	complement(85578500..85578742)	0	NaN	NaN	NaN	NaN	NaN	#VALUE!
CCN1	1	85580761..85584589	73.42	0.03	1.02	0.65	0.79	1	0.102373
SNORD81_1	1	85592280..85592356	0	NaN	NaN	NaN	NaN	NaN	#VALUE!
gene:ENSG00000230285	1	85599131..85600734	0	NaN	NaN	NaN	NaN	NaN	#VALUE!
ZNHIT6	1	complement(85649417..85708433)	14.44	0.19	1.14	0.03	0.1	1	1
COL24A1	1	complement(85729233..86156943)	0.03	1.45	2.73	0.06	0.16	1	0.79588
LINC02795	1	complement(86288704..86320711)	0	NaN	NaN	NaN	NaN	NaN	#VALUE!
ODF2L	1	complement(86346824..86396342)	4.24	0.5	1.42	1.45e-06	1.2e-05	0.03	4.92082
MIR7856	1	complement(86357632..86357687)	0	NaN	NaN	NaN	NaN	NaN	#VALUE!
CLCA2	1	86424171..86456553	0.02	1.33	2.52	0.2	0.37	1	0.431798
CLCA1	1	86468368..86500259	0.00381	-1.71	-3.27	0.52	NaN	1	#VALUE!
CLCA4	1	86547078..86580754	0	NaN	NaN	NaN	NaN	NaN	#VALUE!
CLCA4-AS1	1	complement(86569024..86704484)	0	NaN	NaN	NaN	NaN	NaN	#VALUE!
CLCA3P	1	86634273..86655376	0	NaN	NaN	NaN	NaN	NaN	#VALUE!
SH3GLB1	1	86704570..86748184	37.51	0.47	1.38	4.83e-12	7.08e-11	8.51e-08	10.15
gene:ENSG00000284846	1	complement(86821558..86834169)	0	NaN	NaN	NaN	NaN	NaN	#VALUE!
SELENOF	1	complement(86862445..86914424)	111.5	0.32	1.25	1e-05	7.24e-05	0.18	4.14026
HS2ST1	1	86914635..87109982	18.3	0.00654	1	0.94	0.97	1	0.0132283
gene:ENSG00000267734	1	complement(86932199..86934891)	0	NaN	NaN	NaN	NaN	NaN	#VALUE!
gene:ENSG00000267561	1	86993009..87169204	0.18	0.49	1.4	0.42	0.61	1	0.21467
LINC01140	1	87129765..87169198	0	NaN	NaN	NaN	NaN	NaN	#VALUE!
LINC02801	1	87212669..87264741	0	NaN	NaN	NaN	NaN	NaN	#VALUE!
LMO4	1	87328880..87348923	29.11	-0.16	-1.12	0.03	0.08	1	1.09691
LINC01364	1	complement(87353521..87371683)	0	NaN	NaN	NaN	NaN	NaN	#VALUE!
PKN2-AS1	1	complement(87620803..88685204)	0	NaN	NaN	NaN	NaN	NaN	#VALUE!
gene:ENSG00000279778	1	complement(87805286..87808372)	0	NaN	NaN	NaN	NaN	NaN	#VALUE!
gene:ENSG00000286758	1	88462936..88464079	0	NaN	NaN	NaN	NaN	NaN	#VALUE!
RN7SL583P	1	complement(88477828..88478114)	0	NaN	NaN	NaN	NaN	NaN	#VALUE!
gene:ENSG00000274321	1	88520000..88520170	0	NaN	NaN	NaN	NaN	NaN	#VALUE!
PKN2	1	88684222..88836255	29	0.19	1.14	0.03	0.08	1	1.09691
RNU6-125P	1	88816779..88816885	0	NaN	NaN	NaN	NaN	NaN	#VALUE!
GTF2B	1	complement(88852633..88891944)	30.94	0.4	1.32	1.88e-06	1.53e-05	0.03	4.81531
KYAT3	1	complement(88935773..88992953)	25.58	0.56	1.48	9.68e-10	1.16e-08	1.71e-05	7.93554
RBMXL1	1	complement(88979456..88992960)	9.78	0.74	1.67	4.07e-17	8.18e-16	7.18e-13	15.0872
GBP3	1	complement(89006679..89022894)	97.75	4.24	18.9	0	0	0	#NUM!
Y_RNA_29	1	complement(89020246..89020365)	0	NaN	NaN	NaN	NaN	NaN	#VALUE!
GBP1	1	complement(89051882..89065360)	143.47	7.19	145.74	0	0	0	#NUM!
GBP2	1	complement(89106132..89150456)	14.33	2.88	7.37	1.38e-191	1.83e-189	2.43e-187	188.738
gene:ENSG00000289582	1	complement(89127160..89127432)	0	NaN	NaN	NaN	NaN	NaN	#VALUE!
gene:ENSG00000286802	1	89128432..89144695	0	NaN	NaN	NaN	NaN	NaN	#VALUE!
GBP7	1	complement(89131742..89176009)	0.08	5.71	52.28	0.02	0.05	1	1.30103
GBP4	1	complement(89181144..89198942)	50.66	11.64	3201.85	2.2e-132	2.25e-130	3.88e-128	129.648
gene:ENSG00000284734	1	89198714..89207040	0	NaN	NaN	NaN	NaN	NaN	#VALUE!
GBP5	1	complement(89256189..89272860)	0.92	9.28	620.29	6.06e-14	1.01e-12	1.07e-09	11.9957
gene:ENSG00000237568	1	89260582..89269754	0	NaN	NaN	NaN	NaN	NaN	#VALUE!
GBP6	1	89364059..89388160	0.00279	2.04	4.11	0.44	NaN	1	#VALUE!
GBP1P1	1	89407679..89424934	0	NaN	NaN	NaN	NaN	NaN	#VALUE!
gene:ENSG00000286548	1	complement(89427533..89525472)	0	NaN	NaN	NaN	NaN	NaN	#VALUE!
LRRC8B	1	89524829..89597861	8.28	0.06	1.04	0.44	0.62	1	0.207608
gene:ENSG00000288629	1	89579592..89579654	0	NaN	NaN	NaN	NaN	NaN	#VALUE!
LRRC8C-DT	1	complement(89581291..89633003)	0	NaN	NaN	NaN	NaN	NaN	#VALUE!
gene:ENSG00000230735	1	89629725..89676386	0	NaN	NaN	NaN	NaN	NaN	#VALUE!
LRRC8C	1	89633072..89769903	8.25	0.07	1.05	0.43	0.62	1	0.207608
gene:ENSG00000271949	1	89633140..89933250	0.19	-4.77	-27.29	0.07	0.17	1	0.769551
gene:ENSG00000231613	1	89788914..89790492	0	NaN	NaN	NaN	NaN	NaN	#VALUE!
LRRC8D-DT	1	complement(89820174..89820868)	0	NaN	NaN	NaN	NaN	NaN	#VALUE!
LRRC8D	1	89821014..89936611	63.1	0.33	1.25	1.11e-06	9.29e-06	0.02	5.03198
gene:ENSG00000272672	1	89939601..89940147	0	NaN	NaN	NaN	NaN	NaN	#VALUE!
RN7SKP272	1	complement(89987713..89987944)	0	NaN	NaN	NaN	NaN	NaN	#VALUE!
ZNF326	1	89995110..90035533	13.46	0.13	1.1	0.05	0.13	1	0.886057
gene:ENSG00000287015	1	90045998..90047109	0	NaN	NaN	NaN	NaN	NaN	#VALUE!
gene:ENSG00000287406	1	90242088..90284188	0	NaN	NaN	NaN	NaN	NaN	#VALUE!
RNU6-695P	1	complement(90253456..90253559)	0	NaN	NaN	NaN	NaN	NaN	#VALUE!
gene:ENSG00000287372	1	complement(90388193..90420396)	0	NaN	NaN	NaN	NaN	NaN	#VALUE!
LINC02787	1	complement(90510910..90533472)	0	NaN	NaN	NaN	NaN	NaN	#VALUE!
SNORD3G	1	90657750..90657964	0	NaN	NaN	NaN	NaN	NaN	#VALUE!
BARHL2	1	complement(90711539..90717302)	0	NaN	NaN	NaN	NaN	NaN	#VALUE!
gene:ENSG00000287076	1	90719576..90725620	0	NaN	NaN	NaN	NaN	NaN	#VALUE!
LINC02609	1	complement(90769086..90851671)	0	NaN	NaN	NaN	NaN	NaN	#VALUE!
LINC02788	1	90835660..90849472	0	NaN	NaN	NaN	NaN	NaN	#VALUE!
LINC01763	1	90851122..90855253	0	NaN	NaN	NaN	NaN	NaN	#VALUE!
gene:ENSG00000272094	1	complement(90860550..90862920)	0	NaN	NaN	NaN	NaN	NaN	#VALUE!
ZNF644	1	complement(90915298..91022272)	16.85	0.22	1.17	0.01	0.04	1	1.39794
HFM1	1	complement(91260766..91404856)	0.04	-0.28	-1.21	0.71	0.83	1	0.0809219
Y_RNA_30	1	91261625..91261724	0	NaN	NaN	NaN	NaN	NaN	#VALUE!
CDC7	1	91500851..91525764	17.87	-0.09	-1.07	0.28	0.46	1	0.337242
TGFBR3	1	complement(91680343..91906335)	17.58	0.32	1.25	6.66e-06	4.98e-05	0.12	4.30277
RN7SL653P	1	complement(91829774..91830066)	0	NaN	NaN	NaN	NaN	NaN	#VALUE!
BRDT	1	91949343..92014426	0.00227	-1.71	-3.27	0.52	NaN	1	#VALUE!
gene:ENSG00000289483	1	complement(92028938..92029903)	0	NaN	NaN	NaN	NaN	NaN	#VALUE!
EPHX4	1	92029985..92063538	2.39	0.06	1.04	0.78	0.88	1	0.0555173
SETSIP	1	complement(92074533..92075411)	0	NaN	NaN	NaN	NaN	NaN	#VALUE!
BTBD8	1	92080305..92184725	1.89	0.23	1.17	0.06	0.15	1	0.823909
gene:ENSG00000273487	1	92189237..92190707	0	NaN	NaN	NaN	NaN	NaN	#VALUE!
C1orf146	1	92217915..92245813	0	NaN	NaN	NaN	NaN	NaN	#VALUE!
GLMN	1	complement(92246402..92298987)	13.93	0.31	1.24	0.05	0.12	1	0.920819
RPAP2	1	92299059..92402056	6.53	-0.08	-1.06	0.36	0.55	1	0.259637
RN7SL824P	1	complement(92402389..92402685)	0	NaN	NaN	NaN	NaN	NaN	#VALUE!
GFI1	1	complement(92473043..92486925)	0.07	-0.00647	-1	0.99	0.99	1	0.00436481
EVI5	1	complement(92508696..92792404)	6.72	-0.21	-1.16	0.02	0.06	1	1.22185
RNU4-59P	1	complement(92700819..92700934)	0	NaN	NaN	NaN	NaN	NaN	#VALUE!
RPL5	1	92832013..92841924	934.91	0.01	1.01	0.83	0.91	1	0.0409586
DIPK1A	1	complement(92832737..92961522)	13.16	0.26	1.2	0.00383	0.02	1	1.69897
SNORD21	1	92837289..92837383	0	NaN	NaN	NaN	NaN	NaN	#VALUE!
SNORA66	1	92840719..92840851	0	NaN	NaN	NaN	NaN	NaN	#VALUE!
gene:ENSG00000207022	1	92846059..92846182	0	NaN	NaN	NaN	NaN	NaN	#VALUE!
gene:ENSG00000289544	1	92961858..92962441	0	NaN	NaN	NaN	NaN	NaN	#VALUE!
RNU6-970P	1	complement(92969604..92969710)	0	NaN	NaN	NaN	NaN	NaN	#VALUE!
RN7SL692P	1	complement(92974827..92975114)	0	NaN	NaN	NaN	NaN	NaN	#VALUE!
gene:ENSG00000287797	1	92978265..92987367	0	NaN	NaN	NaN	NaN	NaN	#VALUE!
RNU6-210P	1	93010257..93010351	0	NaN	NaN	NaN	NaN	NaN	#VALUE!
RN7SKP123	1	93026252..93026542	0	NaN	NaN	NaN	NaN	NaN	#VALUE!
Y_RNA_31	1	complement(93027410..93027506)	0	NaN	NaN	NaN	NaN	NaN	#VALUE!
MTF2	1	93079235..93139079	15.21	0.34	1.27	3.44e-05	0.000224	0.61	3.64975
TMED5	1	complement(93149742..93180516)	27.97	0.49	1.4	1.47e-08	1.57e-07	0.00026	6.8041
CCDC18	1	93179919..93278730	7.58	0.03	1.02	0.79	0.89	1	0.05061
CCDC18-AS1	1	complement(93262186..93346025)	0	NaN	NaN	NaN	NaN	NaN	#VALUE!
DR1	1	93345907..93369493	14.74	-0.21	-1.16	0.00281	0.01	1	2
Y_RNA_32	1	93385711..93385817	0	NaN	NaN	NaN	NaN	NaN	#VALUE!
FNBP1L	1	93448118..93554661	21.21	-0.04	-1.03	0.55	0.71	1	0.148742
BCAR3	1	complement(93561741..93847150)	75.56	0.56	1.48	6.24e-17	1.24e-15	1.1e-12	14.9066
BCAR3-AS1	1	93591966..93610605	0	NaN	NaN	NaN	NaN	NaN	#VALUE!
MIR760	1	93846832..93846911	0	NaN	NaN	NaN	NaN	NaN	#VALUE!
gene:ENSG00000260464	1	93847174..93848939	0	NaN	NaN	NaN	NaN	NaN	#VALUE!
DNTTIP2	1	complement(93866284..93879918)	41.04	0.05	1.04	0.43	0.61	1	0.21467
GCLM	1	complement(93885199..93909456)	120.8	0.19	1.14	0.00369	0.01	1	2
ABCA4	1	complement(93992834..94121148)	0.39	-0.48	-1.4	0.03	0.08	1	1.09691
gene:ENSG00000233482	1	94145111..94145619	0	NaN	NaN	NaN	NaN	NaN	#VALUE!
ARHGAP29	1	complement(94148988..94275068)	25.32	-0.05	-1.04	0.59	0.74	1	0.130768
RN7SL440P	1	94150738..94151080	0	NaN	NaN	NaN	NaN	NaN	#VALUE!
ARHGAP29-AS1	1	94247819..94411036	0	NaN	NaN	NaN	NaN	NaN	#VALUE!
gene:ENSG00000236098	1	complement(94318479..94324569)	0	NaN	NaN	NaN	NaN	NaN	#VALUE!
gene:ENSG00000286692	1	complement(94417743..94418228)	0	NaN	NaN	NaN	NaN	NaN	#VALUE!
ABCD3	1	94418389..94518666	52.62	-0.03	-1.02	0.65	0.79	1	0.102373
F3	1	complement(94529173..94541759)	6.16	-0.26	-1.2	0.02	0.06	1	1.22185
gene:ENSG00000288736	1	94541937..94554520	0	NaN	NaN	NaN	NaN	NaN	#VALUE!
gene:ENSG00000223675	1	complement(94585556..94592297)	0	NaN	NaN	NaN	NaN	NaN	#VALUE!
MIR378G	1	complement(94745860..94745900)	0	NaN	NaN	NaN	NaN	NaN	#VALUE!
SLC44A3	1	94820342..94895246	4.16	0.39	1.31	0.0015	0.00671	1	2.17328
CNN3	1	complement(94896949..94927223)	123.61	0.22	1.17	0.00086	0.00411	1	2.38616
CNN3-DT	1	94927361..94963616	0	NaN	NaN	NaN	NaN	NaN	#VALUE!
ALG14	1	complement(94974405..95072951)	2.79	-0.41	-1.33	7.51e-06	5.56e-05	0.13	4.25493
ALG14-AS1	1	95061596..95067545	0	NaN	NaN	NaN	NaN	NaN	#VALUE!
TLCD4	1	95117355..95197607	18.07	-0.18	-1.14	0.04	0.11	1	0.958607
TLCD4-RWDD3	1	95117923..95247225	4.35	-0.38	-1.31	0.01	0.05	1	1.30103
gene:ENSG00000231992	1	95120147..95138554	0	NaN	NaN	NaN	NaN	NaN	#VALUE!
Y_RNA_33	1	complement(95125511..95125609)	0	NaN	NaN	NaN	NaN	NaN	#VALUE!
RWDD3-DT	1	complement(95161676..95234000)	0	NaN	NaN	NaN	NaN	NaN	#VALUE!
RWDD3	1	95234210..95247225	11.31	0.11	1.08	0.4	0.59	1	0.229148
gene:ENSG00000228852	1	complement(95243167..95278940)	0	NaN	NaN	NaN	NaN	NaN	#VALUE!
gene:ENSG00000287919	1	95282233..95287702	0	NaN	NaN	NaN	NaN	NaN	#VALUE!
LINC01760	1	complement(95310928..95318263)	0	NaN	NaN	NaN	NaN	NaN	#VALUE!
LINC01650	1	complement(95351251..95352676)	0	NaN	NaN	NaN	NaN	NaN	#VALUE!
gene:ENSG00000237954	1	complement(95356229..95381000)	0	NaN	NaN	NaN	NaN	NaN	#VALUE!
LINC01761	1	95474737..95479356	0	NaN	NaN	NaN	NaN	NaN	#VALUE!
LINC02607	1	95510059..95782342	0	NaN	NaN	NaN	NaN	NaN	#VALUE!
gene:ENSG00000271252	1	95743096..95759470	0	NaN	NaN	NaN	NaN	NaN	#VALUE!
LINC02790	1	95937901..96022890	0	NaN	NaN	NaN	NaN	NaN	#VALUE!
RNU1-130P	1	96225901..96226060	0	NaN	NaN	NaN	NaN	NaN	#VALUE!
LINC01787	1	complement(96254069..96374125)	0	NaN	NaN	NaN	NaN	NaN	#VALUE!
RN7SL831P	1	96583209..96583527	0	NaN	NaN	NaN	NaN	NaN	#VALUE!
RN7SKP270	1	complement(96695856..96696167)	0	NaN	NaN	NaN	NaN	NaN	#VALUE!
PTBP2	1	96721665..96823738	2.21	0.03	1.02	0.81	0.9	1	0.0457575
DPYD	1	complement(97077743..97995000)	17.96	0.79	1.73	2.94e-29	9.48e-28	5.18e-25	27.0232
DPYD-AS1	1	97095923..97322955	0	NaN	NaN	NaN	NaN	NaN	#VALUE!
DPYD-IT1	1	complement(97394154..97420141)	0	NaN	NaN	NaN	NaN	NaN	#VALUE!
DPYD-AS2	1	97796921..97798066	0	NaN	NaN	NaN	NaN	NaN	#VALUE!
MIR137HG	1	complement(97933474..98049871)	0	NaN	NaN	NaN	NaN	NaN	#VALUE!
gene:ENSG00000259946	1	complement(97967005..97968814)	0	NaN	NaN	NaN	NaN	NaN	#VALUE!
MIR2682	1	complement(98045242..98045351)	0	NaN	NaN	NaN	NaN	NaN	#VALUE!
MIR137	1	complement(98046070..98046171)	0	NaN	NaN	NaN	NaN	NaN	#VALUE!
gene:ENSG00000288810	1	complement(98047173..98048541)	0	NaN	NaN	NaN	NaN	NaN	#VALUE!
gene:ENSG00000285922	1	complement(98052077..98054592)	0	NaN	NaN	NaN	NaN	NaN	#VALUE!
LINC01776	1	98210747..98272658	0	NaN	NaN	NaN	NaN	NaN	#VALUE!
gene:ENSG00000280040	1	complement(98660388..98661059)	0	NaN	NaN	NaN	NaN	NaN	#VALUE!
SNX7	1	98661701..98760500	75.9	0.53	1.45	7.5e-15	1.32e-13	1.32e-10	12.8794
PLPPR5	1	complement(98890245..99227929)	0.00995	-0.68	-1.6	0.58	0.74	1	0.130768
PLPPR5-AS1	1	99004276..99244794	0	NaN	NaN	NaN	NaN	NaN	#VALUE!
PLPPR4	1	99264292..99309590	0.1	0.92	1.89	0.04	0.1	1	1
LINC01708	1	complement(99472332..99600995)	0	NaN	NaN	NaN	NaN	NaN	#VALUE!
PALMD	1	99646113..99694541	2.75	-0.59	-1.5	0.000687	0.00337	1	2.47237
FRRS1	1	complement(99703970..99766635)	2.75	1.3	2.46	1.2e-26	3.56e-25	2.12e-22	24.4486
RNU4-75P	1	complement(99784740..99784885)	0	NaN	NaN	NaN	NaN	NaN	#VALUE!
Y_RNA_34	1	99791662..99791753	0	NaN	NaN	NaN	NaN	NaN	#VALUE!
AGL	1	99850361..99924023	9.74	0.08	1.06	0.35	0.54	1	0.267606
gene:ENSG00000228084	1	complement(99968382..99969957)	0	NaN	NaN	NaN	NaN	NaN	#VALUE!
SLC35A3	1	99969351..100035634	3.16	0.04	1.03	0.72	0.84	1	0.0757207
gene:ENSG00000283761	1	99970011..100083321	7.13	0.44	1.36	0.000183	0.00102	1	2.9914
RNU6-750P	1	99978939..99979045	0	NaN	NaN	NaN	NaN	NaN	#VALUE!
RNU6-1318P	1	complement(100000637..100000739)	0	NaN	NaN	NaN	NaN	NaN	#VALUE!
gene:ENSG00000288826	1	complement(100036632..100038042)	0	NaN	NaN	NaN	NaN	NaN	#VALUE!
MFSD14A	1	100038095..100083377	49.27	0.47	1.39	5.7e-12	8.34e-11	1e-07	10.0788
gene:ENSG00000241073	1	complement(100057990..100084471)	0	NaN	NaN	NaN	NaN	NaN	#VALUE!
SASS6	1	complement(100083563..100132955)	11.88	0.26	1.19	0.01	0.05	1	1.30103
TRMT13	1	100133150..100150496	6.41	0.09	1.06	0.43	0.61	1	0.21467
LRRC39	1	complement(100148448..100178267)	0.23	-0.06	-1.04	0.88	0.94	1	0.0268721
DBT	1	complement(100186919..100249834)	6.96	0.08	1.05	0.33	0.51	1	0.29243
gene:ENSG00000285530	1	100220488..100253414	0	NaN	NaN	NaN	NaN	NaN	#VALUE!
RTCA-AS1	1	complement(100251528..100266182)	0	NaN	NaN	NaN	NaN	NaN	#VALUE!
RTCA	1	100266216..100292769	30.98	0.19	1.14	0.00613	0.02	1	1.69897
MIR553	1	100281241..100281308	0	NaN	NaN	NaN	NaN	NaN	#VALUE!
gene:ENSG00000223906	1	100344477..100345242	0	NaN	NaN	NaN	NaN	NaN	#VALUE!
CDC14A	1	100345001..100520277	4.19	0.42	1.34	2.98e-06	2.35e-05	0.05	4.62893
gene:ENSG00000228086	1	complement(100462399..100485997)	0	NaN	NaN	NaN	NaN	NaN	#VALUE!
GPR88	1	100538139..100542021	0.04	-0.23	-1.17	0.76	0.87	1	0.0604807
LINC01349	1	complement(100627049..100640613)	0	NaN	NaN	NaN	NaN	NaN	#VALUE!
gene:ENSG00000285525	1	100628230..100641723	0	NaN	NaN	NaN	NaN	NaN	#VALUE!
VCAM1	1	100719742..100739045	0.16	1.46	2.76	0.00708	0.03	1	1.52288
EXTL2	1	complement(100872372..100895179)	8	0.05	1.03	0.66	0.79	1	0.102373
gene:ENSG00000273204	1	100894928..100895356	0	NaN	NaN	NaN	NaN	NaN	#VALUE!
SLC30A7	1	100896076..100981757	12.5	0.36	1.29	0.000336	0.00176	1	2.75449
DPH5	1	complement(100989623..101026088)	28.84	-0.15	-1.11	0.06	0.14	1	0.853872
gene:ENSG00000235795	1	100995473..100996260	0	NaN	NaN	NaN	NaN	NaN	#VALUE!
DPH5-DT	1	101025844..101090513	0	NaN	NaN	NaN	NaN	NaN	#VALUE!
gene:ENSG00000252765	1	101133153..101133339	0	NaN	NaN	NaN	NaN	NaN	#VALUE!
gene:ENSG00000289355	1	101150560..101167228	0	NaN	NaN	NaN	NaN	NaN	#VALUE!
S1PR1-DT	1	complement(101234555..101236624)	0	NaN	NaN	NaN	NaN	NaN	#VALUE!
S1PR1	1	101236865..101243713	0.22	-0.29	-1.22	0.44	0.63	1	0.200659
LINC01307	1	101323337..101390303	0	NaN	NaN	NaN	NaN	NaN	#VALUE!
[truncated: 45,468 more rows]

## Sheet: Total IFNB vs Media RenLuc
Name	Chromosome	Region	Max group mean	Log₂ fold change	Fold change	P-value	FDR p-value	Bonferroni	-Log(FDR p-value)
DDX11L2	1	11869..14409	0	NaN	NaN	NaN	NaN	NaN	#VALUE!
MIR6859-1	1	complement(17369..17436)	0	NaN	NaN	NaN	NaN	NaN	#VALUE!
MIR1302-2HG	1	29554..31109	0	NaN	NaN	NaN	NaN	NaN	#VALUE!
MIR1302-2	1	30366..30503	0	NaN	NaN	NaN	NaN	NaN	#VALUE!
FAM138A	1	complement(34554..36081)	0	NaN	NaN	NaN	NaN	NaN	#VALUE!
gene:ENSG00000290826	1	57598..64116	0	NaN	NaN	NaN	NaN	NaN	#VALUE!
OR4F5	1	65419..71585	0	NaN	NaN	NaN	NaN	NaN	#VALUE!
gene:ENSG00000238009	1	complement(89295..133723)	0	NaN	NaN	NaN	NaN	NaN	#VALUE!
gene:ENSG00000239945	1	complement(89551..91105)	0	NaN	NaN	NaN	NaN	NaN	#VALUE!
gene:ENSG00000239906	1	complement(139790..140339)	0	NaN	NaN	NaN	NaN	NaN	#VALUE!
gene:ENSG00000241860	1	complement(141474..173862)	0	NaN	NaN	NaN	NaN	NaN	#VALUE!
RNU6-1100P	1	complement(157784..157887)	0	NaN	NaN	NaN	NaN	NaN	#VALUE!
gene:ENSG00000241599	1	160446..161525	0	NaN	NaN	NaN	NaN	NaN	#VALUE!
MIR6859-2	1	complement(187891..187958)	0	NaN	NaN	NaN	NaN	NaN	#VALUE!
gene:ENSG00000286448	1	266855..268655	0	NaN	NaN	NaN	NaN	NaN	#VALUE!
gene:ENSG00000236601	1	358857..366052	0	NaN	NaN	NaN	NaN	NaN	#VALUE!
gene:ENSG00000290385	1	complement(365389..522928)	0	NaN	NaN	NaN	NaN	NaN	#VALUE!
OR4F29	1	complement(450740..451678)	0.02	-0.58	-1.49	0.71	0.82	1	0.0861861
U6_1	1	complement(516376..516479)	0	NaN	NaN	NaN	NaN	NaN	#VALUE!
gene:ENSG00000235146	1	587629..594768	0	NaN	NaN	NaN	NaN	NaN	#VALUE!
gene:ENSG00000278791	1	complement(632325..632413)	0	NaN	NaN	NaN	NaN	NaN	#VALUE!
OR4F16	1	complement(685716..686654)	0	NaN	NaN	NaN	NaN	NaN	#VALUE!
gene:ENSG00000291215	1	complement(725885..778688)	0	NaN	NaN	NaN	NaN	NaN	#VALUE!
RNU6-1199P	1	complement(758233..758336)	0	NaN	NaN	NaN	NaN	NaN	#VALUE!
gene:ENSG00000229905	1	760911..761989	0	NaN	NaN	NaN	NaN	NaN	#VALUE!
LINC01409	1	778747..810065	0	NaN	NaN	NaN	NaN	NaN	#VALUE!
gene:ENSG00000290784	1	complement(800879..817712)	0	NaN	NaN	NaN	NaN	NaN	#VALUE!
FAM87B	1	817371..819837	0	NaN	NaN	NaN	NaN	NaN	#VALUE!
LINC00115	1	complement(824228..827539)	0	NaN	NaN	NaN	NaN	NaN	#VALUE!
LINC01128	1	825138..859446	0	NaN	NaN	NaN	NaN	NaN	#VALUE!
gene:ENSG00000288531	1	860226..868202	0	NaN	NaN	NaN	NaN	NaN	#VALUE!
FAM41C	1	complement(868071..876903)	0	NaN	NaN	NaN	NaN	NaN	#VALUE!
gene:ENSG00000272438	1	904834..915976	0	NaN	NaN	NaN	NaN	NaN	#VALUE!
gene:ENSG00000230699	1	911435..914948	0	NaN	NaN	NaN	NaN	NaN	#VALUE!
gene:ENSG00000241180	1	914171..914971	0	NaN	NaN	NaN	NaN	NaN	#VALUE!
LINC02593	1	complement(916865..921016)	0	NaN	NaN	NaN	NaN	NaN	#VALUE!
SAMD11	1	923923..944575	41.88	0.48	1.4	1.48e-12	1.91e-11	2.61e-08	10.719
NOC2L	1	complement(944203..959309)	156.17	0.17	1.12	0.01	0.03	1	1.52288
KLHL17	1	960584..965719	10.51	0.36	1.28	0.00059	0.00262	1	2.5817
PLEKHN1	1	966482..975865	13.16	1.42	2.67	3.94e-54	1.83e-52	6.96e-50	51.7375
PERM1	1	complement(975198..982117)	0.27	1.55	2.93	7.01e-05	0.000385	1	3.41454
gene:ENSG00000272512	1	complement(995966..998051)	0	NaN	NaN	NaN	NaN	NaN	#VALUE!
HES4	1	complement(998962..1000172)	177.74	2.45	5.46	6.14e-262	9.57e-260	1.08e-257	259.019
ISG15	1	1001138..1014540	2595.6	7.64	199.88	0	0	0	#NUM!
gene:ENSG00000224969	1	complement(1011997..1013193)	0	NaN	NaN	NaN	NaN	NaN	#VALUE!
AGRN	1	1020120..1056118	327.46	0.81	1.75	9.34e-19	1.8e-17	1.65e-14	16.7447
gene:ENSG00000242590	1	1055033..1056116	0	NaN	NaN	NaN	NaN	NaN	#VALUE!
gene:ENSG00000291156	1	1059687..1066459	0	NaN	NaN	NaN	NaN	NaN	#VALUE!
gene:ENSG00000273443	1	complement(1062208..1063288)	0	NaN	NaN	NaN	NaN	NaN	#VALUE!
RNF223	1	complement(1070967..1074306)	0.17	-1.3	-2.46	0.05	0.12	1	0.920819
C1orf159	1	complement(1081818..1116361)	11.99	0.26	1.2	0.00036	0.00169	1	2.77211
gene:ENSG00000285812	1	1097585..1104598	0	NaN	NaN	NaN	NaN	NaN	#VALUE!
LINC01342	1	1137017..1144056	0	NaN	NaN	NaN	NaN	NaN	#VALUE!
MIR200B	1	1167104..1167198	0	NaN	NaN	NaN	NaN	NaN	#VALUE!
MIR200A	1	1167863..1167952	0	NaN	NaN	NaN	NaN	NaN	#VALUE!
MIR429	1	1169005..1169087	0	NaN	NaN	NaN	NaN	NaN	#VALUE!
gene:ENSG00000272141	1	1169357..1170343	0	NaN	NaN	NaN	NaN	NaN	#VALUE!
TTLL10-AS1	1	complement(1173056..1179555)	0	NaN	NaN	NaN	NaN	NaN	#VALUE!
TTLL10	1	1173880..1197936	0	NaN	NaN	NaN	NaN	NaN	#VALUE!
TNFRSF18	1	complement(1203508..1206592)	0.00836	0.21	1.15	0.91	0.94	1	0.0268721
TNFRSF4	1	complement(1211326..1214153)	0.06	-0.72	-1.65	0.44	0.6	1	0.221849
SDF4	1	complement(1216931..1232031)	267.85	0.14	1.1	0.04	0.1	1	1
B3GALT6	1	1232237..1235041	43.98	-0.38	-1.3	3.21e-08	2.83e-07	0.000566	6.54821
C1QTNF12	1	complement(1242446..1246722)	0.21	0.59	1.5	0.35	0.51	1	0.29243
gene:ENSG00000260179	1	complement(1249777..1251334)	0	NaN	NaN	NaN	NaN	NaN	#VALUE!
UBE2J2	1	complement(1253909..1273864)	36.7	-0.18	-1.13	0.00839	0.03	1	1.52288
LINC01786	1	1275223..1280420	0	NaN	NaN	NaN	NaN	NaN	#VALUE!
SCNN1D	1	1280436..1292029	1.9	-0.02	-1.01	0.91	0.95	1	0.0222764
ACAP3	1	complement(1292390..1309609)	34.67	-0.21	-1.16	0.00523	0.02	1	1.69897
MIR6726	1	complement(1296110..1296170)	0	NaN	NaN	NaN	NaN	NaN	#VALUE!
PUSL1	1	1308597..1311677	38.07	-0.38	-1.3	1.65e-05	0.000101	0.29	3.99568
INTS11	1	complement(1311585..1324687)	50.36	0.12	1.09	0.08	0.17	1	0.769551
MIR6727	1	complement(1312502..1312566)	0	NaN	NaN	NaN	NaN	NaN	#VALUE!
gene:ENSG00000240731	1	complement(1317581..1318689)	0	NaN	NaN	NaN	NaN	NaN	#VALUE!
CPTP	1	1324756..1328896	38.85	-0.19	-1.14	0.00749	0.02	1	1.69897
TAS1R3	1	1331280..1335314	0.48	0.51	1.43	0.05	0.12	1	0.920819
DVL1	1	complement(1335276..1349418)	82.44	-0.35	-1.27	2.77e-07	2.18e-06	0.00489	5.66154
MIR6808	1	complement(1339650..1339708)	0	NaN	NaN	NaN	NaN	NaN	#VALUE!
MXRA8	1	complement(1352689..1361777)	3.46	0.02	1.01	0.9	0.94	1	0.0268721
AURKAIP1	1	complement(1373730..1375207)	248.27	-0.02	-1.01	0.82	0.9	1	0.0457575
CCNL2	1	complement(1385711..1399335)	40.9	0.18	1.13	0.04	0.09	1	1.04576
MRPL20-AS1	1	1399515..1402046	0	NaN	NaN	NaN	NaN	NaN	#VALUE!
MRPL20	1	complement(1401909..1407293)	88.34	0.01	1.01	0.83	0.9	1	0.0457575
RN7SL657P	1	complement(1405460..1405752)	0	NaN	NaN	NaN	NaN	NaN	#VALUE!
MRPL20-DT	1	1409096..1410618	0	NaN	NaN	NaN	NaN	NaN	#VALUE!
ANKRD65	1	complement(1418420..1421769)	0.00803	2.86	7.24	0.26	0.41	1	0.387216
ANKRD65-AS1	1	1420245..1422691	0	NaN	NaN	NaN	NaN	NaN	#VALUE!
TMEM88B	1	1425871..1430255	0.00379	0.21	1.15	0.91	0.94	1	0.0268721
LINC01770	1	complement(1430539..1434573)	0	NaN	NaN	NaN	NaN	NaN	#VALUE!
VWA1	1	1434861..1442882	14.41	-0.08	-1.05	0.28	0.44	1	0.356547
ATAD3C	1	1449689..1470163	0.01	0.51	1.43	0.64	0.76	1	0.119186
ATAD3B	1	1471765..1497848	1.49	-0.19	-1.14	0.21	0.36	1	0.443697
gene:ENSG00000290916	1	1503250..1509466	0	NaN	NaN	NaN	NaN	NaN	#VALUE!
ATAD3A	1	1512162..1534685	69	-0.01	-1.01	0.88	0.93	1	0.0315171
TMEM240	1	complement(1534778..1540624)	0.6	0.18	1.13	0.5	0.66	1	0.180456
SSU72	1	complement(1541673..1574863)	57.21	0.00921	1.01	0.89	0.94	1	0.0268721
gene:ENSG00000215014	1	1574102..1577075	0	NaN	NaN	NaN	NaN	NaN	#VALUE!
FNDC10	1	complement(1598012..1600135)	25.41	0.00483	1	0.95	0.97	1	0.0132283
gene:ENSG00000286989	1	1600314..1602703	0	NaN	NaN	NaN	NaN	NaN	#VALUE!
gene:ENSG00000272106	1	complement(1613758..1615795)	0	NaN	NaN	NaN	NaN	NaN	#VALUE!
MIB2	1	1615454..1630605	10.36	-0.06	-1.05	0.48	0.64	1	0.19382
MMP23B	1	1632163..1635263	0.59	0.47	1.39	0.08	0.18	1	0.744727
CDK11B	1	complement(1635225..1659012)	46.48	0.19	1.14	0.00461	0.02	1	1.69897
gene:ENSG00000272004	1	1659325..1662602	0	NaN	NaN	NaN	NaN	NaN	#VALUE!
SLC35E2B	1	complement(1659529..1692795)	28.02	-0.43	-1.35	2.53e-10	2.73e-09	4.46e-06	8.56384
CDK11A	1	complement(1702379..1724357)	28.1	0.28	1.21	6.54e-05	0.000361	1	3.44249
gene:ENSG00000268575	1	complement(1702736..1737688)	0	NaN	NaN	NaN	NaN	NaN	#VALUE!
gene:ENSG00000290854	1	complement(1724838..1745992)	0	NaN	NaN	NaN	NaN	NaN	#VALUE!
NADK	1	complement(1751232..1780457)	50.99	0.23	1.17	0.000562	0.00251	1	2.60033
GNB1	1	complement(1785285..1892292)	210.28	0.13	1.09	0.06	0.14	1	0.853872
GNB1-DT	1	1891223..1892726	0	NaN	NaN	NaN	NaN	NaN	#VALUE!
CALML6	1	1915108..1917296	0.12	1.69	3.23	0.09	0.19	1	0.721246
TMEM52	1	complement(1917590..1919279)	0.68	-0.66	-1.58	0.04	0.11	1	0.958607
CFAP74	1	complement(1921951..2003837)	0.00569	3.36	10.29	0.17	0.31	1	0.508638
gene:ENSG00000233542	1	complement(2013213..2015639)	0	NaN	NaN	NaN	NaN	NaN	#VALUE!
GABRD	1	2019329..2030758	0.47	-0.04	-1.03	0.9	0.94	1	0.0268721
PRKCZ-DT	1	complement(2049203..2050070)	0	NaN	NaN	NaN	NaN	NaN	#VALUE!
PRKCZ	1	2050411..2185395	8.92	-0.19	-1.14	0.03	0.09	1	1.04576
gene:ENSG00000271806	1	complement(2141084..2145279)	0	NaN	NaN	NaN	NaN	NaN	#VALUE!
PRKCZ-AS1	1	complement(2181794..2184389)	0	NaN	NaN	NaN	NaN	NaN	#VALUE!
FAAP20	1	complement(2184461..2212720)	17.07	0.01	1.01	0.86	0.92	1	0.0362122
gene:ENSG00000234396	1	2212523..2220738	0	NaN	NaN	NaN	NaN	NaN	#VALUE!
SKI	1	2227388..2310213	34.94	-0.35	-1.28	2.08e-07	1.67e-06	0.00368	5.77728
gene:ENSG00000287356	1	2315040..2323085	0	NaN	NaN	NaN	NaN	NaN	#VALUE!
MORN1	1	complement(2321253..2391707)	3.2	-0.09	-1.06	0.31	0.48	1	0.318759
gene:ENSG00000272161	1	complement(2326201..2326693)	0	NaN	NaN	NaN	NaN	NaN	#VALUE!
gene:ENSG00000272420	1	complement(2363061..2363628)	0	NaN	NaN	NaN	NaN	NaN	#VALUE!
RER1	1	2391775..2405442	74.73	-0.01	-1.01	0.86	0.92	1	0.0362122
PEX10	1	complement(2403964..2413797)	30.58	-0.01	-1.01	0.88	0.93	1	0.0315171
PLCH2	1	2425980..2505532	0.15	-0.04	-1.03	0.9	0.94	1	0.0268721
gene:ENSG00000224387	1	complement(2492300..2493258)	0	NaN	NaN	NaN	NaN	NaN	#VALUE!
gene:ENSG00000229393	1	complement(2493437..2494479)	0	NaN	NaN	NaN	NaN	NaN	#VALUE!
PANK4	1	complement(2508537..2526597)	17.09	0.08	1.05	0.28	0.44	1	0.356547
HES5	1	complement(2528745..2530263)	0	NaN	NaN	NaN	NaN	NaN	#VALUE!
gene:ENSG00000272449	1	2530064..2547471	0	NaN	NaN	NaN	NaN	NaN	#VALUE!
TNFRSF14-AS1	1	complement(2549920..2557031)	0	NaN	NaN	NaN	NaN	NaN	#VALUE!
TNFRSF14	1	2555639..2565382	1.68	7.21	148.23	2.13e-19	4.22e-18	3.77e-15	17.3747
gene:ENSG00000225931	1	2566410..2569888	0	NaN	NaN	NaN	NaN	NaN	#VALUE!
gene:ENSG00000228037	1	2581560..2584533	0	NaN	NaN	NaN	NaN	NaN	#VALUE!
gene:ENSG00000289610	1	2585610..2586060	0	NaN	NaN	NaN	NaN	NaN	#VALUE!
PRXL2B	1	2586491..2591469	44.78	-0.18	-1.14	0.00775	0.03	1	1.52288
MMEL1	1	complement(2590639..2633016)	0.0073	1	2	0.52	0.67	1	0.173925
MMEL1-AS1	1	2632568..2636620	0	NaN	NaN	NaN	NaN	NaN	#VALUE!
TTC34	1	complement(2636986..2801693)	0.14	0.42	1.34	0.12	0.23	1	0.638272
gene:ENSG00000285945	1	2768091..2784733	0	NaN	NaN	NaN	NaN	NaN	#VALUE!
gene:ENSG00000283259	1	2773603..2776473	0	NaN	NaN	NaN	NaN	NaN	#VALUE!
gene:ENSG00000233234	1	complement(2811850..2812692)	0	NaN	NaN	NaN	NaN	NaN	#VALUE!
gene:ENSG00000287396	1	2814056..2817767	0	NaN	NaN	NaN	NaN	NaN	#VALUE!
gene:ENSG00000231630	1	complement(2814432..2814998)	0	NaN	NaN	NaN	NaN	NaN	#VALUE!
gene:ENSG00000284745	1	complement(2960658..2968707)	0	NaN	NaN	NaN	NaN	NaN	#VALUE!
ACTRT2	1	3021467..3022903	0	NaN	NaN	NaN	NaN	NaN	#VALUE!
PRDM16-DT	1	complement(3059611..3069091)	0	NaN	NaN	NaN	NaN	NaN	#VALUE!
PRDM16	1	3069168..3438621	3.84	3.79	13.84	1.35e-183	1.62e-181	2.38e-179	180.79
MIR4251	1	3127975..3128035	0	NaN	NaN	NaN	NaN	NaN	#VALUE!
gene:ENSG00000226286	1	complement(3132927..3133709)	0	NaN	NaN	NaN	NaN	NaN	#VALUE!
gene:ENSG00000279839	1	3205988..3208664	0	NaN	NaN	NaN	NaN	NaN	#VALUE!
gene:ENSG00000272235	1	complement(3306636..3310096)	0	NaN	NaN	NaN	NaN	NaN	#VALUE!
gene:ENSG00000287828	1	complement(3313052..3323149)	0	NaN	NaN	NaN	NaN	NaN	#VALUE!
gene:ENSG00000286518	1	complement(3367815..3373928)	0	NaN	NaN	NaN	NaN	NaN	#VALUE!
ARHGEF16	1	3454665..3481113	12.01	-0.38	-1.3	4.7e-06	3.14e-05	0.08	4.50307
gene:ENSG00000272088	1	3487246..3487627	0	NaN	NaN	NaN	NaN	NaN	#VALUE!
MEGF6	1	complement(3487951..3611508)	13.79	-0.51	-1.42	3.81e-13	5.17e-12	6.73e-09	11.2865
MIR551A	1	complement(3560695..3560790)	0	NaN	NaN	NaN	NaN	NaN	#VALUE!
gene:ENSG00000238260	1	complement(3622857..3624786)	0	NaN	NaN	NaN	NaN	NaN	#VALUE!
TPRG1L	1	3625015..3630127	34.1	-0.13	-1.09	0.07	0.16	1	0.79588
WRAP73	1	complement(3630767..3652761)	25.86	-0.02	-1.02	0.77	0.86	1	0.0655015
TP73	1	3652516..3736201	0.43	0.36	1.28	0.07	0.16	1	0.79588
TP73-AS3	1	complement(3658938..3668772)	0	NaN	NaN	NaN	NaN	NaN	#VALUE!
TP73-AS2	1	complement(3712200..3714298)	0	NaN	NaN	NaN	NaN	NaN	#VALUE!
gene:ENSG00000276189	1	3736943..3737103	0	NaN	NaN	NaN	NaN	NaN	#VALUE!
CCDC27	1	3746460..3771645	0.00465	2.06	4.18	0.43	NaN	1	#VALUE!
SMIM1	1	3772749..3775982	0.53	0.69	1.61	0.1	0.21	1	0.677781
LRRC47	1	complement(3778559..3796498)	49.13	-0.07	-1.05	0.28	0.43	1	0.366532
RN7SL574P	1	3782815..3783111	0	NaN	NaN	NaN	NaN	NaN	#VALUE!
gene:ENSG00000272153	1	3785008..3785538	0	NaN	NaN	NaN	NaN	NaN	#VALUE!
CEP104	1	complement(3812086..3857396)	17.76	-0.06	-1.04	0.41	0.57	1	0.244125
DFFB	1	3857267..3885429	4.74	-0.34	-1.26	0.00133	0.0054	1	2.26761
C1orf174	1	complement(3889125..3900293)	21.44	0.07	1.05	0.3	0.47	1	0.327902
LINC01134	1	3900347..3917225	0	NaN	NaN	NaN	NaN	NaN	#VALUE!
LINC01346	1	3940486..3955262	0	NaN	NaN	NaN	NaN	NaN	#VALUE!
LINC01345	1	complement(3944547..3949024)	0	NaN	NaN	NaN	NaN	NaN	#VALUE!
LINC02780	1	3976133..4012704	0	NaN	NaN	NaN	NaN	NaN	#VALUE!
gene:ENSG00000284703	1	complement(4012921..4019508)	0	NaN	NaN	NaN	NaN	NaN	#VALUE!
LINC01777	1	4412027..4424689	0	NaN	NaN	NaN	NaN	NaN	#VALUE!
gene:ENSG00000284694	1	complement(4479131..4484375)	0	NaN	NaN	NaN	NaN	NaN	#VALUE!
gene:ENSG00000227169	1	complement(4551735..4552145)	0	NaN	NaN	NaN	NaN	NaN	#VALUE!
LINC01646	1	4571481..4594016	0	NaN	NaN	NaN	NaN	NaN	#VALUE!
AJAP1	1	4654609..4792534	0	NaN	NaN	NaN	NaN	NaN	#VALUE!
gene:ENSG00000287586	1	complement(4730211..4734992)	0	NaN	NaN	NaN	NaN	NaN	#VALUE!
gene:ENSG00000284739	1	complement(4963954..4973298)	0	NaN	NaN	NaN	NaN	NaN	#VALUE!
LINC02781	1	4973381..4981568	0	NaN	NaN	NaN	NaN	NaN	#VALUE!
LINC02782	1	complement(5086459..5090899)	0	NaN	NaN	NaN	NaN	NaN	#VALUE!
gene:ENSG00000284616	1	complement(5301928..5307394)	0	NaN	NaN	NaN	NaN	NaN	#VALUE!
gene:ENSG00000284692	1	complement(5478736..5493057)	0	NaN	NaN	NaN	NaN	NaN	#VALUE!
gene:ENSG00000284666	1	complement(5480787..5482028)	0	NaN	NaN	NaN	NaN	NaN	#VALUE!
gene:ENSG00000260972	1	5492978..5494674	0	NaN	NaN	NaN	NaN	NaN	#VALUE!
gene:ENSG00000236948	1	complement(5561709..5668295)	0	NaN	NaN	NaN	NaN	NaN	#VALUE!
gene:ENSG00000264341	1	5564071..5564143	0	NaN	NaN	NaN	NaN	NaN	#VALUE!
gene:ENSG00000289893	1	complement(5733358..5771453)	0	NaN	NaN	NaN	NaN	NaN	#VALUE!
MIR4689	1	complement(5862672..5862741)	0	NaN	NaN	NaN	NaN	NaN	#VALUE!
NPHP4	1	complement(5862811..5992473)	6.28	-0.19	-1.14	0.01	0.03	1	1.52288
KCNAB2	1	5990927..6101193	9.43	-0.47	-1.38	2.22e-11	2.62e-10	3.91e-07	9.5817
CHD5	1	complement(6101787..6180321)	0.19	-0.23	-1.17	0.36	0.52	1	0.283997
gene:ENSG00000285629	1	complement(6159430..6197757)	0.43	-0.07	-1.05	0.89	0.94	1	0.0268721
RPL22	1	complement(6185020..6209389)	236.3	-0.09	-1.06	0.22	0.38	1	0.420216
RNF207-AS1	1	complement(6204840..6205780)	0	NaN	NaN	NaN	NaN	NaN	#VALUE!
RNF207	1	6205475..6221299	14.44	0.39	1.31	6.1e-05	0.00034	1	3.46852
ICMT	1	complement(6221193..6235972)	144.97	0.00751	1.01	0.91	0.94	1	0.0268721
ICMT-DT	1	6234692..6239444	0	NaN	NaN	NaN	NaN	NaN	#VALUE!
HES3	1	6244179..6245578	0	NaN	NaN	NaN	NaN	NaN	#VALUE!
GPR153	1	complement(6247353..6261098)	3.38	0.5	1.42	7.39e-06	4.79e-05	0.13	4.31966
ACOT7	1	complement(6264269..6393767)	98.96	0.58	1.5	4.89e-18	9.13e-17	8.63e-14	16.0395
gene:ENSG00000271746	1	6393555..6394391	0	NaN	NaN	NaN	NaN	NaN	#VALUE!
HES2	1	complement(6412418..6424670)	0.23	1.14	2.21	0.000192	0.000958	1	3.01863
ESPN	1	6424776..6461367	0.02	0.22	1.16	0.74	0.84	1	0.0757207
MIR4252	1	complement(6429834..6429896)	0	NaN	NaN	NaN	NaN	NaN	#VALUE!
gene:ENSG00000231868	1	complement(6443034..6447006)	0	NaN	NaN	NaN	NaN	NaN	#VALUE!
TNFRSF25	1	complement(6460786..6466175)	1.46	0.11	1.08	0.55	0.69	1	0.161151
PLEKHG5	1	complement(6467122..6520074)	2.45	0.18	1.13	0.17	0.31	1	0.508638
NOL9	1	complement(6521347..6554513)	22.98	-0.12	-1.09	0.08	0.18	1	0.744727
RNU6-731P	1	6540854..6540964	0	NaN	NaN	NaN	NaN	NaN	#VALUE!
TAS1R1	1	6555307..6579755	0.01	-0.29	-1.23	0.83	0.9	1	0.0457575
ZBTB48	1	6579994..6589280	10.51	0.02	1.01	0.86	0.92	1	0.0362122
KLHL21	1	complement(6590724..6614607)	22.47	0.32	1.24	3.59e-06	2.43e-05	0.06	4.61439
PHF13	1	6613731..6624030	19.54	-0.14	-1.1	0.06	0.13	1	0.886057
THAP3	1	6624868..6635586	10.47	0.18	1.14	0.03	0.07	1	1.1549
DNAJC11	1	complement(6634168..6701924)	53.2	0.09	1.06	0.19	0.33	1	0.481486
LINC01672	1	6724637..6730012	0	NaN	NaN	NaN	NaN	NaN	#VALUE!
gene:ENSG00000284744	1	6767954..6770038	0	NaN	NaN	NaN	NaN	NaN	#VALUE!
CAMTA1-DT	1	complement(6783892..6784843)	0	NaN	NaN	NaN	NaN	NaN	#VALUE!
CAMTA1	1	6785454..7769706	3.73	0.01	1.01	0.87	0.93	1	0.0315171
CAMTA1-AS3	1	complement(7008376..7014279)	0	NaN	NaN	NaN	NaN	NaN	#VALUE!
RNU1-8P	1	7219360..7219524	0	NaN	NaN	NaN	NaN	NaN	#VALUE!
CAMTA1-IT1	1	7368942..7370270	0	NaN	NaN	NaN	NaN	NaN	#VALUE!
CAMTA1-AS2	1	complement(7382487..7389754)	0	NaN	NaN	NaN	NaN	NaN	#VALUE!
CAMTA1-AS1	1	complement(7441096..7441554)	0	NaN	NaN	NaN	NaN	NaN	#VALUE!
gene:ENSG00000270171	1	complement(7693124..7694844)	0	NaN	NaN	NaN	NaN	NaN	#VALUE!
gene:ENSG00000270035	1	complement(7698303..7698872)	0	NaN	NaN	NaN	NaN	NaN	#VALUE!
gene:ENSG00000269978	1	complement(7700704..7700970)	0	NaN	NaN	NaN	NaN	NaN	#VALUE!
VAMP3	1	7771296..7781432	91.61	0.02	1.01	0.81	0.89	1	0.05061
gene:ENSG00000269925	1	7776383..7776775	0	NaN	NaN	NaN	NaN	NaN	#VALUE!
PER3	1	7784291..7845177	2.62	-0.5	-1.41	3.16e-05	0.000184	0.56	3.73518
gene:ENSG00000236266	1	complement(7810242..7827342)	0	NaN	NaN	NaN	NaN	NaN	#VALUE!
UTS2	1	complement(7843083..7853512)	0.00589	2.06	4.18	0.43	NaN	1	#VALUE!
TNFRSF9	1	complement(7915871..7943165)	3.43	-0.7	-1.63	1.5e-11	1.8e-10	2.65e-07	9.74473
PARK7	1	7954291..7985505	352.67	0.03	1.02	0.69	0.8	1	0.09691
Y_RNA_1	1	complement(7982881..7982983)	0	NaN	NaN	NaN	NaN	NaN	#VALUE!
gene:ENSG00000284747	1	7991134..8005312	0	NaN	NaN	NaN	NaN	NaN	#VALUE!
gene:ENSG00000284716	1	complement(7998187..7999934)	0	NaN	NaN	NaN	NaN	NaN	#VALUE!
ERRFI1	1	complement(8004404..8026309)	55.01	-0.33	-1.26	9.2e-07	6.77e-06	0.02	5.16941
ERRFI1-DT	1	8026738..8122702	0	NaN	NaN	NaN	NaN	NaN	#VALUE!
gene:ENSG00000288816	1	8191692..8194926	0	NaN	NaN	NaN	NaN	NaN	#VALUE!
LINC01714	1	8201518..8215210	0	NaN	NaN	NaN	NaN	NaN	#VALUE!
RNU1-7P	1	complement(8206434..8206597)	0	NaN	NaN	NaN	NaN	NaN	#VALUE!
gene:ENSG00000233645	1	complement(8218190..8220529)	0	NaN	NaN	NaN	NaN	NaN	#VALUE!
RNU6-991P	1	complement(8292157..8292263)	0	NaN	NaN	NaN	NaN	NaN	#VALUE!
SLC45A1	1	8318114..8344167	3.81	-0.64	-1.56	1.35e-06	9.63e-06	0.02	5.01637
Y_RNA_2	1	8328067..8328179	0	NaN	NaN	NaN	NaN	NaN	#VALUE!
RERE	1	complement(8352397..8848921)	15.17	-0.02	-1.01	0.82	0.9	1	0.0457575
RERE-AS1	1	8424645..8435013	0	NaN	NaN	NaN	NaN	NaN	#VALUE!
gene:ENSG00000221083	1	complement(8511795..8511919)	0	NaN	NaN	NaN	NaN	NaN	#VALUE!
Y_RNA_3	1	complement(8796571..8796673)	0	NaN	NaN	NaN	NaN	NaN	#VALUE!
gene:ENSG00000228423	1	complement(8805860..8807051)	0	NaN	NaN	NaN	NaN	NaN	#VALUE!
ENO1	1	complement(8861000..8879190)	2422.4	0.21	1.15	0.03	0.08	1	1.09691
MIR6728	1	complement(8866502..8866590)	0	NaN	NaN	NaN	NaN	NaN	#VALUE!
ENO1-AS1	1	8878835..8879894	0	NaN	NaN	NaN	NaN	NaN	#VALUE!
RNU6-304P	1	complement(8883427..8883533)	0	NaN	NaN	NaN	NaN	NaN	#VALUE!
CA6	1	8945867..8975092	0	NaN	NaN	NaN	NaN	NaN	#VALUE!
gene:ENSG00000290109	1	complement(8970490..8971244)	0	NaN	NaN	NaN	NaN	NaN	#VALUE!
RN7SL451P	1	complement(8979576..8979874)	0	NaN	NaN	NaN	NaN	NaN	#VALUE!
SLC2A7	1	complement(9002973..9026423)	0.01	-2.47	-5.54	0.33	0.49	1	0.309804
SLC2A5	1	complement(9035106..9088478)	0.02	0.07	1.05	0.93	0.96	1	0.0177288
gene:ENSG00000252404	1	9082696..9082879	0	NaN	NaN	NaN	NaN	NaN	#VALUE!
GPR157	1	complement(9100305..9129102)	6.55	0.01	1.01	0.89	0.94	1	0.0268721
MIR34AHG	1	complement(9148011..9198906)	0	NaN	NaN	NaN	NaN	NaN	#VALUE!
MIR34A	1	complement(9151668..9151777)	0	NaN	NaN	NaN	NaN	NaN	#VALUE!
gene:ENSG00000289914	1	complement(9162322..9162945)	0	NaN	NaN	NaN	NaN	NaN	#VALUE!
LNCTAM34A	1	9182004..9196284	0	NaN	NaN	NaN	NaN	NaN	#VALUE!
H6PD	1	9234774..9271337	26.03	0.07	1.05	0.32	0.49	1	0.309804
SPSB1	1	9292894..9369532	54.45	0.79	1.73	5.04e-31	1.42e-29	8.9e-27	28.8477
gene:ENSG00000284652	1	complement(9421098..9422862)	0	NaN	NaN	NaN	NaN	NaN	#VALUE!
LINC02606	1	complement(9425094..9440564)	0	NaN	NaN	NaN	NaN	NaN	#VALUE!
gene:ENSG00000235263	1	complement(9501092..9503471)	0	NaN	NaN	NaN	NaN	NaN	#VALUE!
SLC25A33	1	9539465..9585173	8.65	-0.5	-1.41	1.66e-07	1.34e-06	0.00292	5.8729
TMEM201	1	9588911..9614877	20.52	0.14	1.1	0.04	0.11	1	0.958607
PIK3CD	1	9629889..9729114	6.17	-0.29	-1.22	0.000207	0.00102	1	2.9914
PIK3CD-AS1	1	complement(9652610..9654586)	0	NaN	NaN	NaN	NaN	NaN	#VALUE!
PIK3CD-AS2	1	complement(9672405..9687583)	0	NaN	NaN	NaN	NaN	NaN	#VALUE!
CLSTN1	1	complement(9728926..9823984)	141.93	0.06	1.04	0.36	0.52	1	0.283997
gene:ENSG00000280113	1	complement(9826289..9828271)	0	NaN	NaN	NaN	NaN	NaN	#VALUE!
CTNNBIP1	1	complement(9848276..9910336)	12.13	-0.23	-1.17	0.00261	0.00983	1	2.00745
gene:ENSG00000223989	1	9848318..9850154	0	NaN	NaN	NaN	NaN	NaN	#VALUE!
gene:ENSG00000285701	1	9900614..9908034	0	NaN	NaN	NaN	NaN	NaN	#VALUE!
LZIC	1	complement(9922113..9943407)	24.6	-0.2	-1.15	0.00396	0.01	1	2
gene:ENSG00000228150	1	9942923..9949974	0	NaN	NaN	NaN	NaN	NaN	#VALUE!
NMNAT1	1	9943428..9985501	6.78	-0.23	-1.17	0.00701	0.02	1	1.69897
RN7SKP269	1	9947318..9947636	0	NaN	NaN	NaN	NaN	NaN	#VALUE!
MIR5697	1	9967381..9967458	0	NaN	NaN	NaN	NaN	NaN	#VALUE!
gene:ENSG00000241326	1	9983141..9984568	0	NaN	NaN	NaN	NaN	NaN	#VALUE!
RBP7	1	9997206..10016021	0.28	0.11	1.08	0.85	0.92	1	0.0362122
UBE4B	1	10032832..10181239	28.02	-0.54	-1.45	3.55e-15	5.51e-14	6.26e-11	13.2588
RNU6-828P	1	10163268..10163374	0	NaN	NaN	NaN	NaN	NaN	#VALUE!
KIF1B	1	10210570..10381603	17.24	-0.29	-1.22	3.67e-05	0.000212	0.65	3.67366
gene:ENSG00000264881	1	10227718..10227803	0	NaN	NaN	NaN	NaN	NaN	#VALUE!
RNU6-37P	1	10298966..10299072	0	NaN	NaN	NaN	NaN	NaN	#VALUE!
RN7SL731P	1	10306465..10306757	0	NaN	NaN	NaN	NaN	NaN	#VALUE!
gene:ENSG00000284735	1	complement(10381906..10387150)	0	NaN	NaN	NaN	NaN	NaN	#VALUE!
gene:ENSG00000284642	1	10395416..10397432	0	NaN	NaN	NaN	NaN	NaN	#VALUE!
PGD	1	10398592..10420511	1318.69	0.15	1.11	0.12	0.24	1	0.619789
gene:ENSG00000271989	1	complement(10429881..10430677)	0	NaN	NaN	NaN	NaN	NaN	#VALUE!
CENPS-CORT	1	10430102..10452153	3.95	-0.25	-1.19	0.13	0.25	1	0.60206
CENPS	1	10430433..10442808	44.82	-0.15	-1.11	0.04	0.09	1	1.04576
CORT	1	10450031..10451998	0.89	-0.28	-1.21	0.46	0.61	1	0.21467
DFFA	1	complement(10456522..10472529)	36.96	-0.26	-1.2	0.000106	0.00056	1	3.25181
gene:ENSG00000203469	1	10458555..10459338	0	NaN	NaN	NaN	NaN	NaN	#VALUE!
PEX14	1	10472288..10630758	31.67	0.31	1.24	1.11e-05	7.02e-05	0.2	4.15366
gene:ENSG00000287727	1	complement(10612222..10616452)	0	NaN	NaN	NaN	NaN	NaN	#VALUE!
RN7SL614P	1	10616836..10617115	0	NaN	NaN	NaN	NaN	NaN	#VALUE!
CASZ1	1	complement(10636604..10796650)	5.34	1.09	2.14	2.2e-42	8.23e-41	3.88e-38	40.0846
gene:ENSG00000272078	1	10639241..10654333	0	NaN	NaN	NaN	NaN	NaN	#VALUE!
C1orf127	1	complement(10946471..10982076)	0.00375	0.21	1.15	0.91	0.94	1	0.0268721
TARDBP	1	11012344..11030528	128.47	-0.00542	-1	0.94	0.96	1	0.0177288
MASP2	1	complement(11022009..11047239)	0.48	-0.34	-1.27	0.25	0.41	1	0.387216
SRM	1	complement(11054584..11060020)	209.08	0.05	1.04	0.42	0.58	1	0.236572
EXOSC10	1	complement(11066618..11099869)	77.45	0.23	1.18	0.000482	0.00218	1	2.66154
gene:ENSG00000226849	1	11068471..11073097	0	NaN	NaN	NaN	NaN	NaN	#VALUE!
EXOSC10-AS1	1	11099430..11102105	0	NaN	NaN	NaN	NaN	NaN	#VALUE!
MTOR	1	complement(11106535..11262556)	38.57	0.03	1.02	0.67	0.79	1	0.102373
MTOR-AS1	1	11143898..11149537	0	NaN	NaN	NaN	NaN	NaN	#VALUE!
RNU6-537P	1	11152350..11152452	0	NaN	NaN	NaN	NaN	NaN	#VALUE!
ANGPTL7	1	11189355..11195981	0.00995	-0.58	-1.49	0.71	0.82	1	0.0861861
RNU6-291P	1	11226254..11226360	0	NaN	NaN	NaN	NaN	NaN	#VALUE!
UBIAD1	1	11273198..11296049	25.03	-0.24	-1.18	0.000403	0.00186	1	2.73049
gene:ENSG00000284646	1	complement(11311734..11319093)	0	NaN	NaN	NaN	NaN	NaN	#VALUE!
DISP3	1	11479155..11537551	0.08	0.25	1.19	0.57	0.71	1	0.148742
gene:ENSG00000285833	1	complement(11500803..11502016)	0	NaN	NaN	NaN	NaN	NaN	#VALUE!
LINC01647	1	11609468..11613358	0	NaN	NaN	NaN	NaN	NaN	#VALUE!
gene:ENSG00000284708	1	11623558..11643416	0	NaN	NaN	NaN	NaN	NaN	#VALUE!
FBXO2	1	complement(11637018..11655785)	1.27	-0.07	-1.05	0.71	0.82	1	0.0861861
FBXO44	1	11654375..11663327	10.53	0.05	1.04	0.53	0.67	1	0.173925
MAD2L2	1	complement(11658918..11691811)	33.49	0.04	1.03	0.61	0.74	1	0.130768
FBXO6	1	11664200..11674354	42.29	2.4	5.29	2.46e-160	2.69e-158	4.35e-156	157.57
DRAXIN	1	11691710..11725857	0.00632	0.17	1.12	0.89	0.94	1	0.0268721
AGTRAP	1	11736084..11754802	71.14	0.25	1.19	0.000386	0.00179	1	2.74715
C1orf167	1	11761787..11789585	0.00825	1.88	3.68	0.19	0.34	1	0.468521
C1orf167-AS1	1	complement(11777077..11779619)	0	NaN	NaN	NaN	NaN	NaN	#VALUE!
MTHFR	1	complement(11785723..11806455)	4.73	-0.2	-1.15	0.02	0.06	1	1.22185
CLCN6	1	11806096..11848079	6.76	-0.12	-1.09	0.18	0.32	1	0.49485
gene:ENSG00000276470	1	11843812..11843984	0	NaN	NaN	NaN	NaN	NaN	#VALUE!
gene:ENSG00000278852	1	11845549..11845697	0	NaN	NaN	NaN	NaN	NaN	#VALUE!
NPPA	1	complement(11845709..11848345)	0.03	-0.29	-1.23	0.82	0.9	1	0.0457575
gene:ENSG00000275915	1	11847442..11847549	0	NaN	NaN	NaN	NaN	NaN	#VALUE!
NPPB	1	complement(11857464..11858945)	0.13	-0.88	-1.84	0.36	0.52	1	0.283997
gene:ENSG00000285646	1	11907940..11914298	0	NaN	NaN	NaN	NaN	NaN	#VALUE!
RNU5E-1	1	11908152..11908271	0	NaN	NaN	NaN	NaN	NaN	#VALUE!
RNU5E-4P	1	complement(11909808..11909927)	0	NaN	NaN	NaN	NaN	NaN	#VALUE!
KIAA2013	1	complement(11919591..11926428)	69.23	0.12	1.09	0.07	0.16	1	0.79588
PLOD1	1	11934205..11975538	107.3	0.09	1.07	0.17	0.31	1	0.508638
gene:ENSG00000287384	1	complement(11979533..11980127)	0	NaN	NaN	NaN	NaN	NaN	#VALUE!
MFN2	1	11980181..12015211	61.19	0.17	1.12	0.01	0.04	1	1.39794
MIIP	1	12019466..12032045	21.05	0.19	1.14	0.03	0.07	1	1.1549
Y_RNA_4	1	complement(12024012..12024124)	0	NaN	NaN	NaN	NaN	NaN	#VALUE!
MIR6729	1	12029158..12029222	0	NaN	NaN	NaN	NaN	NaN	#VALUE!
RN7SL649P	1	complement(12036740..12037014)	0	NaN	NaN	NaN	NaN	NaN	#VALUE!
TNFRSF8	1	12063303..12144207	0.11	-0.88	-1.84	0.1	0.2	1	0.69897
RNU6-777P	1	complement(12077881..12077984)	0	NaN	NaN	NaN	NaN	NaN	#VALUE!
gene:ENSG00000285604	1	complement(12088441..12092264)	0	NaN	NaN	NaN	NaN	NaN	#VALUE!
MIR7846	1	12166943..12167038	0	NaN	NaN	NaN	NaN	NaN	#VALUE!
TNFRSF1B	1	12166991..12209228	1.56	3.28	9.7	1.59e-43	6.02e-42	2.8e-39	41.2204
MIR4632	1	12191713..12191773	0	NaN	NaN	NaN	NaN	NaN	#VALUE!
SNORA70_1	1	complement(12221148..12221271)	0	NaN	NaN	NaN	NaN	NaN	#VALUE!
VPS13D	1	12230030..12512047	11.55	-0.16	-1.11	0.18	0.32	1	0.49485
SNORA59A	1	12507246..12507397	0	NaN	NaN	NaN	NaN	NaN	#VALUE!
LINC02766	1	12525716..12530691	0	NaN	NaN	NaN	NaN	NaN	#VALUE!
DHRS3	1	complement(12567910..12618210)	60.77	0.19	1.14	0.00427	0.02	1	1.69897
RNU6ATAC18P	1	complement(12569972..12570072)	0	NaN	NaN	NaN	NaN	NaN	#VALUE!
MIR6730	1	complement(12578957..12579023)	0	NaN	NaN	NaN	NaN	NaN	#VALUE!
gene:ENSG00000288927	1	12618389..12618987	0	NaN	NaN	NaN	NaN	NaN	#VALUE!
gene:ENSG00000272482	1	complement(12618900..12619980)	0	NaN	NaN	NaN	NaN	NaN	#VALUE!
AADACL4	1	12644085..12667076	0	NaN	NaN	NaN	NaN	NaN	#VALUE!
AADACL3	1	12716110..12728760	0	NaN	NaN	NaN	NaN	NaN	#VALUE!
CFAP107	1	12746200..12763699	0	NaN	NaN	NaN	NaN	NaN	#VALUE!
PRAMEF12	1	12773738..12777906	0	NaN	NaN	NaN	NaN	NaN	#VALUE!
PRAMEF1	1	12791397..12796628	0	NaN	NaN	NaN	NaN	NaN	#VALUE!
LINC01784	1	complement(12822686..12823159)	0	NaN	NaN	NaN	NaN	NaN	#VALUE!
PRAMEF11	1	complement(12824605..12831410)	0	NaN	NaN	NaN	NaN	NaN	#VALUE!
HNRNPCL1	1	complement(12847377..12848720)	0	NaN	NaN	NaN	NaN	NaN	#VALUE!
PRAMEF2	1	12857086..12861909	0	NaN	NaN	NaN	NaN	NaN	#VALUE!
PRAMEF4	1	complement(12879212..12886201)	0	NaN	NaN	NaN	NaN	NaN	#VALUE!
PRAMEF10	1	complement(12892896..12898270)	0	NaN	NaN	NaN	NaN	NaN	#VALUE!
PRAMEF7	1	12916610..12920751	0.00555	2.06	4.18	0.43	NaN	1	#VALUE!
RNU6-1072P	1	12922554..12922660	0	NaN	NaN	NaN	NaN	NaN	#VALUE!
PRAMEF6	1	complement(12938472..12947580)	0	NaN	NaN	NaN	NaN	NaN	#VALUE!
PRAMEF27	1	complement(13049476..13056575)	0	NaN	NaN	NaN	NaN	NaN	#VALUE!
HNRNPCL3	1	13060769..13062878	0	NaN	NaN	NaN	NaN	NaN	#VALUE!
PRAMEF25	1	13068677..13077884	0	NaN	NaN	NaN	NaN	NaN	#VALUE!
HNRNPCL2	1	complement(13115488..13116854)	0	NaN	NaN	NaN	NaN	NaN	#VALUE!
gene:ENSG00000290772	1	13129793..13131409	0	NaN	NaN	NaN	NaN	NaN	#VALUE!
gene:ENSG00000233336	1	complement(13146981..13147460)	0	NaN	NaN	NaN	NaN	NaN	#VALUE!
PRAMEF26	1	complement(13148905..13158116)	0	NaN	NaN	NaN	NaN	NaN	#VALUE!
HNRNPCL4	1	complement(13163914..13165631)	0	NaN	NaN	NaN	NaN	NaN	#VALUE!
PRAMEF9	1	13171848..13179459	0	NaN	NaN	NaN	NaN	NaN	#VALUE!
PRAMEF13	1	complement(13196188..13201409)	0	NaN	NaN	NaN	NaN	NaN	#VALUE!
PRAMEF18	1	complement(13222695..13226154)	0	NaN	NaN	NaN	NaN	NaN	#VALUE!
PRAMEF5	1	13254198..13263435	0	NaN	NaN	NaN	NaN	NaN	#VALUE!
RNU6-771P	1	complement(13279125..13279231)	0	NaN	NaN	NaN	NaN	NaN	#VALUE!
PRAMEF8	1	complement(13281304..13285137)	0	NaN	NaN	NaN	NaN	NaN	#VALUE!
PRAMEF33	1	13303539..13308907	0	NaN	NaN	NaN	NaN	NaN	#VALUE!
PRAMEF15	1	13315581..13322598	0	NaN	NaN	NaN	NaN	NaN	#VALUE!
gene:ENSG00000228229	1	13324039..13324518	0	NaN	NaN	NaN	NaN	NaN	#VALUE!
PRAMEF14	1	complement(13341892..13347134)	0	NaN	NaN	NaN	NaN	NaN	#VALUE!
PRAMEF19	1	complement(13368431..13371947)	0	NaN	NaN	NaN	NaN	NaN	#VALUE!
PRAMEF17	1	13389632..13392629	0	NaN	NaN	NaN	NaN	NaN	#VALUE!
PRAMEF20	1	13410450..13421328	0	NaN	NaN	NaN	NaN	NaN	#VALUE!
LRRC38	1	complement(13474973..13514003)	0.00459	-1.69	-3.22	0.53	NaN	1	#VALUE!
gene:ENSG00000259961	1	13513220..13516270	0	NaN	NaN	NaN	NaN	NaN	#VALUE!
PDPN	1	13583465..13617957	0	NaN	NaN	NaN	NaN	NaN	#VALUE!
gene:ENSG00000237445	1	complement(13657311..13659910)	0	NaN	NaN	NaN	NaN	NaN	#VALUE!
gene:ENSG00000253085	1	complement(13696070..13696199)	0	NaN	NaN	NaN	NaN	NaN	#VALUE!
PRDM2	1	13700188..13825079	9.15	-0.02	-1.01	0.77	0.86	1	0.0655015
gene:ENSG00000289380	1	13757778..13758465	0	NaN	NaN	NaN	NaN	NaN	#VALUE!
KAZN	1	13892792..15118043	3.68	-0.46	-1.38	6.85e-09	6.45e-08	0.000121	7.19044
RNU6-1265P	1	complement(14124233..14124335)	0	NaN	NaN	NaN	NaN	NaN	#VALUE!
gene:ENSG00000231606	1	complement(14221887..14304445)	0	NaN	NaN	NaN	NaN	NaN	#VALUE!
KAZN-AS1	1	complement(14338825..14419973)	0	NaN	NaN	NaN	NaN	NaN	#VALUE!
gene:ENSG00000287756	1	complement(14774469..14777727)	0	NaN	NaN	NaN	NaN	NaN	#VALUE!
TMEM51-AS1	1	complement(15111815..15153618)	0	NaN	NaN	NaN	NaN	NaN	#VALUE!
TMEM51	1	15152532..15220478	70.88	0.48	1.4	1.16e-12	1.5e-11	2.04e-08	10.8239
TMEM51-AS2	1	complement(15164344..15171317)	0	NaN	NaN	NaN	NaN	NaN	#VALUE!
FHAD1	1	15236521..15400283	0.34	-0.27	-1.21	0.18	0.33	1	0.481486
FHAD1-AS1	1	complement(15326680..15343876)	0	NaN	NaN	NaN	NaN	NaN	#VALUE!
gene:ENSG00000236045	1	complement(15334166..15335464)	0	NaN	NaN	NaN	NaN	NaN	#VALUE!
EFHD2-AS1	1	complement(15402979..15409433)	0	NaN	NaN	NaN	NaN	NaN	#VALUE!
EFHD2	1	15409888..15430339	279.99	-0.07	-1.05	0.32	0.49	1	0.309804
CTRC	1	15438442..15449242	0.09	1.06	2.09	0.06	0.14	1	0.853872
CELA2A	1	15456728..15472091	0	NaN	NaN	NaN	NaN	NaN	#VALUE!
CELA2B	1	15465909..15491395	0	NaN	NaN	NaN	NaN	NaN	#VALUE!
CASP9	1	complement(15490832..15526534)	7.61	-0.29	-1.22	0.000318	0.00151	1	2.82102
DNAJC16	1	15526813..15592379	11.73	-0.07	-1.05	0.32	0.48	1	0.318759
SCARNA21B	1	15542165..15542304	0	NaN	NaN	NaN	NaN	NaN	#VALUE!
gene:ENSG00000272510	1	complement(15565611..15565956)	0	NaN	NaN	NaN	NaN	NaN	#VALUE!
AGMAT	1	complement(15571699..15585051)	16.32	-0.19	-1.14	0.03	0.08	1	1.09691
gene:ENSG00000237301	1	complement(15586136..15603626)	0	NaN	NaN	NaN	NaN	NaN	#VALUE!
RNU7-179P	1	complement(15608078..15608145)	0	NaN	NaN	NaN	NaN	NaN	#VALUE!
DDI2	1	15617458..15669044	14.83	-0.26	-1.2	0.00067	0.00294	1	2.53165
RSC1A1	1	15659713..15662033	5.63	0.22	1.16	0.04	0.1	1	1
gene:ENSG00000271742	1	complement(15682873..15683128)	0	NaN	NaN	NaN	NaN	NaN	#VALUE!
PLEKHM2	1	15684320..15734769	44.45	0.03	1.02	0.68	0.8	1	0.09691
gene:ENSG00000237938	1	complement(15720312..15736896)	0	NaN	NaN	NaN	NaN	NaN	#VALUE!
SLC25A34	1	15736258..15741392	0.34	0.23	1.18	0.43	0.59	1	0.229148
SLC25A34-AS1	1	complement(15740048..15749896)	0	NaN	NaN	NaN	NaN	NaN	#VALUE!
TMEM82	1	15742499..15747982	0.00734	2.06	4.18	0.43	NaN	1	#VALUE!
FBLIM1	1	15756607..15786594	21.58	-0.4	-1.32	1.91e-08	1.73e-07	0.000337	6.76195
UQCRHL	1	complement(15807169..15809348)	0.2	0.45	1.36	0.32	0.49	1	0.309804
SPEN-AS1	1	complement(15834474..15848147)	0	NaN	NaN	NaN	NaN	NaN	#VALUE!
SPEN	1	15836095..15940456	31.06	0.08	1.06	0.34	0.5	1	0.30103
ZBTB17	1	complement(15941869..15976132)	15.71	0.1	1.07	0.28	0.44	1	0.356547
SRARP	1	16004236..16008807	0	NaN	NaN	NaN	NaN	NaN	#VALUE!
gene:ENSG00000233078	1	complement(16006160..16006671)	0	NaN	NaN	NaN	NaN	NaN	#VALUE!
HSPB7	1	complement(16014028..16019594)	0.02	2.18	4.52	0.16	0.3	1	0.522879
CLCNKA	1	16018875..16034050	0.05	-0.99	-1.98	0.22	0.38	1	0.420216
CLCNKB	1	16040252..16057311	0.02	-0.18	-1.13	0.84	0.91	1	0.0409586
FAM131C	1	complement(16057769..16073651)	21.18	-0.45	-1.36	1.39e-08	1.28e-07	0.000246	6.89279
EPHA2	1	complement(16124337..16156069)	238.57	0.24	1.18	0.000833	0.00358	1	2.44612
EPHA2-AS1	1	16155176..16158148	0	NaN	NaN	NaN	NaN	NaN	#VALUE!
gene:ENSG00000224621	1	16159266..16161883	0	NaN	NaN	NaN	NaN	NaN	#VALUE!
ARHGEF19-AS1	1	16197854..16198357	0	NaN	NaN	NaN	NaN	NaN	#VALUE!
ARHGEF19	1	complement(16197854..16212652)	4.43	0.17	1.13	0.09	0.2	1	0.69897
gene:ENSG00000291077	1	complement(16215907..16217425)	0	NaN	NaN	NaN	NaN	NaN	#VALUE!
gene:ENSG00000288398	1	complement(16228674..16231335)	0	NaN	NaN	NaN	NaN	NaN	#VALUE!
CPLANE2	1	complement(16231692..16237183)	8.02	-0.33	-1.26	0.00277	0.01	1	2
FBXO42	1	complement(16246840..16352480)	10.18	-0.17	-1.12	0.02	0.06	1	1.22185
SZRD1	1	16352575..16398145	128.24	0.16	1.12	0.01	0.04	1	1.39794
SPATA21	1	complement(16387117..16437424)	0.01	1.52	2.86	0.35	0.51	1	0.29243
NECAP2	1	16440721..16460078	49.16	0.23	1.17	0.000775	0.00335	1	2.47496
LINC01772	1	16460948..16468481	0	NaN	NaN	NaN	NaN	NaN	#VALUE!
CROCCP3	1	complement(16467436..16499257)	0	NaN	NaN	NaN	NaN	NaN	#VALUE!
RNU1-1	1	complement(16514122..16514285)	0	NaN	NaN	NaN	NaN	NaN	#VALUE!
gene:ENSG00000261135	1	16514645..16515754	0	NaN	NaN	NaN	NaN	NaN	#VALUE!
gene:ENSG00000285853	1	16515034..16521788	0	NaN	NaN	NaN	NaN	NaN	#VALUE!
gene:ENSG00000224174	1	16520694..16521796	0	NaN	NaN	NaN	NaN	NaN	#VALUE!
LINC01783	1	complement(16533886..16535649)	0	NaN	NaN	NaN	NaN	NaN	#VALUE!
RNU1-6P	1	complement(16534081..16534224)	0	NaN	NaN	NaN	NaN	NaN	#VALUE!
NBPF1	1	complement(16562319..16613562)	45.65	-0.2	-1.15	0.00303	0.01	1	2
gene:ENSG00000271732	1	16617391..16617729	0	NaN	NaN	NaN	NaN	NaN	#VALUE!
CROCCP2	1	complement(16618253..16644686)	0	NaN	NaN	NaN	NaN	NaN	#VALUE!
gene:ENSG00000282143	1	16656879..16667524	0	NaN	NaN	NaN	NaN	NaN	#VALUE!
RNU1-3	1	complement(16666785..16666948)	0	NaN	NaN	NaN	NaN	NaN	#VALUE!
gene:ENSG00000290849	1	complement(16687339..16692309)	0	NaN	NaN	NaN	NaN	NaN	#VALUE!
gene:ENSG00000279151	1	16701546..16705594	0	NaN	NaN	NaN	NaN	NaN	#VALUE!
gene:ENSG00000282740	1	complement(16739938..16750589)	0	NaN	NaN	NaN	NaN	NaN	#VALUE!
CROCC	1	16740273..16972964	6.53	0.19	1.14	0.05	0.12	1	0.920819
gene:ENSG00000290850	1	16740280..16750968	0	NaN	NaN	NaN	NaN	NaN	#VALUE!
RNU1-4	1	16740516..16740679	0	NaN	NaN	NaN	NaN	NaN	#VALUE!
gene:ENSG00000290851	1	complement(16754910..16770237)	0	NaN	NaN	NaN	NaN	NaN	#VALUE!
gene:ENSG00000223643	1	complement(16851257..16853129)	0	NaN	NaN	NaN	NaN	NaN	#VALUE!
MIR3675	1	complement(16858949..16859021)	0	NaN	NaN	NaN	NaN	NaN	#VALUE!
gene:ENSG00000228549	1	16870945..16883659	0	NaN	NaN	NaN	NaN	NaN	#VALUE!
RNU1-5P	1	16873708..16873851	0	NaN	NaN	NaN	NaN	NaN	#VALUE!
gene:ENSG00000238142	1	complement(16887577..16889725)	0	NaN	NaN	NaN	NaN	NaN	#VALUE!
RNU1-2	1	16895980..16896143	0	NaN	NaN	NaN	NaN	NaN	#VALUE!
gene:ENSG00000272426	1	complement(16904339..16904776)	0	NaN	NaN	NaN	NaN	NaN	#VALUE!
gene:ENSG00000290122	1	16905199..16905396	0	NaN	NaN	NaN	NaN	NaN	#VALUE!
MFAP2	1	complement(16974502..16980632)	0.01	-1.69	-3.22	0.53	NaN	1	#VALUE!
gene:ENSG00000286898	1	16976302..16977792	0	NaN	NaN	NaN	NaN	NaN	#VALUE!
gene:ENSG00000226526	1	16978926..17005091	0	NaN	NaN	NaN	NaN	NaN	#VALUE!
ATP13A2	1	complement(16985958..17011928)	47.51	0.04	1.03	0.57	0.71	1	0.148742
gene:ENSG00000288636	1	complement(17005068..17011757)	0	NaN	NaN	NaN	NaN	NaN	#VALUE!
SDHB	1	complement(17018664..17054032)	137.63	0.03	1.02	0.66	0.78	1	0.107905
PADI2	1	complement(17066761..17119451)	1.7	-0.56	-1.47	0.000328	0.00155	1	2.80967
LINC02783	1	17189783..17197617	0	NaN	NaN	NaN	NaN	NaN	#VALUE!
gene:ENSG00000282843	1	complement(17193232..17201733)	0	NaN	NaN	NaN	NaN	NaN	#VALUE!
PADI1	1	17205128..17246007	2.69	-0.64	-1.56	5.7e-07	4.32e-06	0.01	5.36452
PADI3	1	17249098..17284233	2.45	-0.76	-1.7	1.09e-07	9e-07	0.00192	6.04576
MIR3972	1	17277889..17277975	0	NaN	NaN	NaN	NaN	NaN	#VALUE!
PADI4	1	17308195..17364004	0.00792	0.21	1.16	0.88	0.93	1	0.0315171
PADI6	1	17372196..17401699	0.00443	2.06	4.18	0.43	NaN	1	#VALUE!
RCC2-AS1	1	17406760..17407382	0	NaN	NaN	NaN	NaN	NaN	#VALUE!
RCC2	1	complement(17406760..17439677)	143.39	0.15	1.11	0.03	0.07	1	1.1549
gene:ENSG00000290096	1	complement(17439186..17439328)	0	NaN	NaN	NaN	NaN	NaN	#VALUE!
ARHGEF10L	1	17539698..17697874	16.34	-0.21	-1.15	0.00344	0.01	1	2
LINC02810	1	17717625..17749978	0	NaN	NaN	NaN	NaN	NaN	#VALUE!
ACTL8	1	17755333..17827063	3.93	-0.44	-1.36	0.00244	0.00927	1	2.03292
gene:ENSG00000284653	1	18015712..18045612	0	NaN	NaN	NaN	NaN	NaN	#VALUE!
LINC01654	1	18065657..18074412	0	NaN	NaN	NaN	NaN	NaN	#VALUE!
IGSF21	1	18107798..18378483	0	NaN	NaN	NaN	NaN	NaN	#VALUE!
gene:ENSG00000280222	1	18109389..18115861	0	NaN	NaN	NaN	NaN	NaN	#VALUE!
IGSF21-AS1	1	complement(18166929..18179346)	0	NaN	NaN	NaN	NaN	NaN	#VALUE!
gene:ENSG00000225387	1	18385829..18388514	0	NaN	NaN	NaN	NaN	NaN	#VALUE!
KLHDC7A	1	18480930..18485974	18.28	-0.39	-1.31	2.52e-08	2.24e-07	0.000445	6.64975
PAX7	1	18630846..18748866	5.38	-0.55	-1.47	7.72e-12	9.43e-11	1.36e-07	10.0255
TAS1R2	1	complement(18839599..18859660)	0.01	3.36	10.29	0.17	0.32	1	0.49485
ALDH4A1	1	complement(18871430..18902724)	38.37	0.24	1.18	0.000348	0.00164	1	2.78516
MIR4695	1	complement(18883202..18883275)	0	NaN	NaN	NaN	NaN	NaN	#VALUE!
MIR1290	1	complement(18897071..18897148)	0	NaN	NaN	NaN	NaN	NaN	#VALUE!
IFFO2	1	complement(18904280..18956676)	55.26	0.19	1.14	0.00404	0.01	1	2
gene:ENSG00000272084	1	complement(19072110..19075511)	0	NaN	NaN	NaN	NaN	NaN	#VALUE!
UBR4	1	complement(19074510..19210266)	37.13	0.21	1.16	0.18	0.32	1	0.49485
EMC1-AS1	1	19210348..19240709	0	NaN	NaN	NaN	NaN	NaN	#VALUE!
EMC1	1	complement(19215660..19251552)	35.61	0.12	1.09	0.07	0.16	1	0.79588
MRTO4	1	19251805..19260128	145.37	-0.03	-1.02	0.62	0.75	1	0.124939
AKR7L	1	complement(19265982..19274194)	0.29	-0.28	-1.21	0.44	0.6	1	0.221849
AKR7A3	1	complement(19282573..19288770)	0.4	0.19	1.14	0.65	0.77	1	0.113509
AKR7A2	1	complement(19303965..19312144)	89.64	0.00191	1	0.98	0.99	1	0.00436481
RNU6-1099P	1	complement(19305076..19305182)	0	NaN	NaN	NaN	NaN	NaN	#VALUE!
SLC66A1	1	19312326..19329300	17.81	-0.14	-1.1	0.13	0.25	1	0.60206
CAPZB	1	complement(19338775..19485539)	26.65	0.08	1.06	0.22	0.38	1	0.420216
RN7SL277P	1	19424384..19424671	0	NaN	NaN	NaN	NaN	NaN	#VALUE!
MICOS10	1	19484403..19629821	25.3	-0.07	-1.05	0.34	0.5	1	0.30103
RNU4-28P	1	19510593..19510733	0	NaN	NaN	NaN	NaN	NaN	#VALUE!
MICOS10-DT	1	complement(19591802..19596832)	0	NaN	NaN	NaN	NaN	NaN	#VALUE!
NBL1	1	19596979..19658456	26.28	0.1	1.07	0.15	0.28	1	0.552842
MICOS10-NBL1	1	19597067..19656927	2.7	0.15	1.11	0.4	0.56	1	0.251812
HTR6	1	19664875..19680966	0.37	-0.18	-1.13	0.52	0.67	1	0.173925
TMCO4	1	complement(19682240..19799945)	15.36	0.38	1.3	8.65e-06	5.56e-05	0.15	4.25493
RNF186	1	complement(19814029..19815283)	0.00847	2.06	4.18	0.43	NaN	1	#VALUE!
RNF186-AS1	1	19814367..19819502	0	NaN	NaN	NaN	NaN	NaN	#VALUE!
OTUD3	1	19882395..19912945	3.76	-0.44	-1.36	1.27e-05	7.95e-05	0.22	4.09963
PLA2G2E	1	complement(19920009..19923617)	0	NaN	NaN	NaN	NaN	NaN	#VALUE!
RN7SL304P	1	19970969..19971269	0	NaN	NaN	NaN	NaN	NaN	#VALUE!
PLA2G2A	1	complement(19975431..19980416)	0.01	2.06	4.18	0.43	NaN	1	#VALUE!
PLA2G5	1	20028179..20091911	0	NaN	NaN	NaN	NaN	NaN	#VALUE!
PLA2G2D	1	complement(20111939..20119566)	0	NaN	NaN	NaN	NaN	NaN	#VALUE!
PLA2G2F	1	20139323..20150381	0	NaN	NaN	NaN	NaN	NaN	#VALUE!
gene:ENSG00000227066	1	20154171..20160568	0	NaN	NaN	NaN	NaN	NaN	#VALUE!
PLA2G2C	1	complement(20161253..20186518)	0	NaN	NaN	NaN	NaN	NaN	#VALUE!
UBXN10	1	20186096..20196050	0.00191	0.21	1.15	0.91	0.94	1	0.0268721
LINC01757	1	20243095..20244664	0	NaN	NaN	NaN	NaN	NaN	#VALUE!
gene:ENSG00000284710	1	20272018..20275005	0	NaN	NaN	NaN	NaN	NaN	#VALUE!
VWA5B1	1	20290875..20359518	0	NaN	NaN	NaN	NaN	NaN	#VALUE!
gene:ENSG00000226664	1	complement(20294211..20323187)	0	NaN	NaN	NaN	NaN	NaN	#VALUE!
LINC01141	1	complement(20360579..20431234)	0	NaN	NaN	NaN	NaN	NaN	#VALUE!
gene:ENSG00000226487	1	complement(20412304..20413253)	0	NaN	NaN	NaN	NaN	NaN	#VALUE!
gene:ENSG00000284641	1	20476222..20478937	0	NaN	NaN	NaN	NaN	NaN	#VALUE!
gene:ENSG00000284743	1	complement(20478779..20480397)	0	NaN	NaN	NaN	NaN	NaN	#VALUE!
CAMK2N1	1	complement(20482391..20486210)	89.25	-0.43	-1.35	2.92e-10	3.14e-09	5.15e-06	8.50307
gene:ENSG00000289402	1	complement(20486358..20487405)	0	NaN	NaN	NaN	NaN	NaN	#VALUE!
MUL1	1	complement(20499448..20508151)	68.58	0.00624	1	0.93	0.96	1	0.0177288
FAM43B	1	20552573..20555020	2.1	-1.25	-2.38	2.01e-11	2.38e-10	3.55e-07	9.62342
CDA	1	20589086..20618903	28.95	-0.38	-1.3	1.7e-05	0.000104	0.3	3.98297
PINK1	1	20633458..20651511	65.33	-0.36	-1.29	1.1e-07	9.06e-07	0.00194	6.04287
MIR6084	1	20633679..20633788	0	NaN	NaN	NaN	NaN	NaN	#VALUE!
PINK1-AS	1	complement(20642657..20652193)	0	NaN	NaN	NaN	NaN	NaN	#VALUE!
DDOST	1	complement(20651767..20661544)	343.08	0.11	1.08	0.09	0.19	1	0.721246
KIF17	1	complement(20664014..20718017)	0.41	-0.11	-1.08	0.67	0.79	1	0.102373
SH2D5	1	complement(20719731..20732837)	5.06	0.38	1.3	5.7e-05	0.000319	1	3.49621
gene:ENSG00000233069	1	20732880..20733952	0	NaN	NaN	NaN	NaN	NaN	#VALUE!
HP1BP3	1	complement(20740266..20787323)	67.47	-0.07	-1.05	0.3	0.47	1	0.327902
EIF4G3	1	complement(20806292..21177285)	28.14	-0.03	-1.02	0.6	0.74	1	0.130768
RNU7-200P	1	20841241..20841302	0	NaN	NaN	NaN	NaN	NaN	#VALUE!
MIR1256	1	complement(20988314..20988432)	0	NaN	NaN	NaN	NaN	NaN	#VALUE!
gene:ENSG00000287192	1	21177054..21178164	0	NaN	NaN	NaN	NaN	NaN	#VALUE!
ECE1	1	complement(21217247..21345572)	102.77	0.58	1.49	3.53e-18	6.62e-17	6.22e-14	16.1791
gene:ENSG00000236936	1	21266082..21267251	0	NaN	NaN	NaN	NaN	NaN	#VALUE!
ECE1-AS1	1	21293290..21299874	0	NaN	NaN	NaN	NaN	NaN	#VALUE!
gene:ENSG00000236009	1	21415898..21417492	0	NaN	NaN	NaN	NaN	NaN	#VALUE!
NBPF3	1	21440128..21485005	8.04	-0.4	-1.32	3.09e-07	2.42e-06	0.00546	5.61618
ALPL	1	21509397..21578410	0.1	0.00754	1.01	0.99	0.99	1	0.00436481
gene:ENSG00000289715	1	21547404..21554002	0	NaN	NaN	NaN	NaN	NaN	#VALUE!
LINC02596	1	21586472..21591187	0	NaN	NaN	NaN	NaN	NaN	#VALUE!
RAP1GAP	1	complement(21596221..21669357)	27.87	-0.99	-1.99	5e-45	1.92e-43	8.82e-41	42.7167
USP48	1	complement(21678298..21783606)	21.32	-0.1	-1.07	0.14	0.27	1	0.568636
LDLRAD2	1	21812265..21825225	0.55	0.31	1.24	0.17	0.31	1	0.508638
HSPG2	1	complement(21822244..21937310)	86.45	-0.16	-1.12	0.22	0.38	1	0.420216
CELA3B	1	21977022..21998642	0.00872	-1.69	-3.22	0.53	NaN	1	#VALUE!
gene:ENSG00000285959	1	21983606..22030617	0	NaN	NaN	NaN	NaN	NaN	#VALUE!
RN7SL386P	1	21987481..21987777	0	NaN	NaN	NaN	NaN	NaN	#VALUE!
RNU6-1022P	1	21987816..21987919	0	NaN	NaN	NaN	NaN	NaN	#VALUE!
CELA3A	1	22001657..22012542	0.04	0.59	1.5	0.6	0.74	1	0.130768
RN7SL186P	1	22010650..22010946	0	NaN	NaN	NaN	NaN	NaN	#VALUE!
RNU6-776P	1	22010985..22011088	0	NaN	NaN	NaN	NaN	NaN	#VALUE!
LINC01635	1	complement(22023990..22026048)	0	NaN	NaN	NaN	NaN	NaN	#VALUE!
LINC00339	1	22024558..22031223	0	NaN	NaN	NaN	NaN	NaN	#VALUE!
gene:ENSG00000289694	1	22025142..22092943	102.34	0.01	1.01	0.85	0.92	1	0.0362122
CDC42-AS1	1	complement(22028317..22052927)	0	NaN	NaN	NaN	NaN	NaN	#VALUE!
CDC42	1	22052627..22101360	10.96	-0.02	-1.01	0.82	0.9	1	0.0457575
CDC42-IT1	1	22059197..22064199	0	NaN	NaN	NaN	NaN	NaN	#VALUE!
WNT4	1	complement(22117313..22143969)	1.25	-0.59	-1.51	0.000192	0.000954	1	3.02045
gene:ENSG00000285873	1	22142850..22157401	0	NaN	NaN	NaN	NaN	NaN	#VALUE!
MIR4418	1	22266239..22266300	0	NaN	NaN	NaN	NaN	NaN	#VALUE!
gene:ENSG00000279625	1	complement(22364630..22366482)	0	NaN	NaN	NaN	NaN	NaN	#VALUE!
ZBTB40	1	22428838..22531157	13.92	0.06	1.04	0.4	0.56	1	0.251812
ZBTB40-IT1	1	22517474..22519708	0	NaN	NaN	NaN	NaN	NaN	#VALUE!
EPHA8	1	22563489..22603595	0.00941	-0.46	-1.37	0.69	0.81	1	0.091515
MIR6127	1	complement(22633258..22633366)	0	NaN	NaN	NaN	NaN	NaN	#VALUE!
C1QA	1	22635077..22639678	0	NaN	NaN	NaN	NaN	NaN	#VALUE!
gene:ENSG00000289692	1	22636506..22644067	0	NaN	NaN	NaN	NaN	NaN	#VALUE!
C1QC	1	22643014..22648110	0	NaN	NaN	NaN	NaN	NaN	#VALUE!
C1QB	1	22652762..22661637	0	NaN	NaN	NaN	NaN	NaN	#VALUE!
EPHB2	1	22710839..22921500	38.79	0.02	1.01	0.76	0.85	1	0.0705811
MIR4684	1	22719517..22719598	0	NaN	NaN	NaN	NaN	NaN	#VALUE!
gene:ENSG00000225952	1	complement(22835713..22836849)	0	NaN	NaN	NaN	NaN	NaN	#VALUE!
MIR4253	1	complement(22863159..22863226)	0	NaN	NaN	NaN	NaN	NaN	#VALUE!
LACTBL1	1	complement(22953043..22972866)	0	NaN	NaN	NaN	NaN	NaN	#VALUE!
TEX46	1	complement(23010834..23019100)	0.02	-0.58	-1.49	0.71	0.82	1	0.0861861
KDM1A	1	23019443..23083689	61.52	-0.09	-1.06	0.18	0.33	1	0.481486
gene:ENSG00000240553	1	complement(23020147..23088058)	0	NaN	NaN	NaN	NaN	NaN	#VALUE!
MIR3115	1	23044305..23044372	0	NaN	NaN	NaN	NaN	NaN	#VALUE!
gene:ENSG00000266802	1	complement(23057858..23057934)	0	NaN	NaN	NaN	NaN	NaN	#VALUE!
LUZP1	1	complement(23084030..23177808)	29.37	-0.00706	-1	0.92	0.95	1	0.0222764
RNU6-514P	1	23162704..23162810	0	NaN	NaN	NaN	NaN	NaN	#VALUE!
RNU6-135P	1	23163953..23164053	0	NaN	NaN	NaN	NaN	NaN	#VALUE!
gene:ENSG00000289014	1	complement(23167098..23167889)	0	NaN	NaN	NaN	NaN	NaN	#VALUE!
HTR1D	1	complement(23191895..23217502)	16.14	-0.76	-1.69	4.76e-18	8.91e-17	8.41e-14	16.0501
LINC01355	1	complement(23281307..23287488)	0	NaN	NaN	NaN	NaN	NaN	#VALUE!
gene:ENSG00000284726	1	23297797..23302866	0	NaN	NaN	NaN	NaN	NaN	#VALUE!
HNRNPR	1	complement(23303771..23344336)	108.72	0.00364	1	0.96	0.97	1	0.0132283
ZNF436	1	complement(23359448..23369836)	7.94	-0.15	-1.11	0.04	0.11	1	0.958607
ZNF436-AS1	1	23368939..23371839	0	NaN	NaN	NaN	NaN	NaN	#VALUE!
Y_RNA_5	1	23370254..23370346	0	NaN	NaN	NaN	NaN	NaN	#VALUE!
gene:ENSG00000271420	1	complement(23378380..23379029)	0	NaN	NaN	NaN	NaN	NaN	#VALUE!
TCEA3	1	complement(23380909..23424748)	0.28	-0.51	-1.42	0.15	0.29	1	0.537602
ASAP3	1	complement(23428563..23484568)	7.82	0.31	1.24	0.000145	0.000743	1	3.12901
E2F2	1	complement(23506438..23531233)	16.13	0.01	1.01	0.86	0.92	1	0.0362122
gene:ENSG00000235052	1	complement(23549139..23550915)	0	NaN	NaN	NaN	NaN	NaN	#VALUE!
ID3	1	complement(23557926..23559501)	433.8	1.01	2.01	4.27e-51	1.84e-49	7.54e-47	48.7352
gene:ENSG00000285802	1	complement(23576436..23593621)	0	NaN	NaN	NaN	NaN	NaN	#VALUE!
MDS2	1	23581495..23640568	0	NaN	NaN	NaN	NaN	NaN	#VALUE!
RPL11	1	23691742..23696835	597.62	0.07	1.05	0.35	0.51	1	0.29243
ELOA-AS1	1	complement(23706901..23778325)	0	NaN	NaN	NaN	NaN	NaN	#VALUE!
ELOA	1	23743448..23762059	50.64	0.03	1.02	0.63	0.76	1	0.119186
PITHD1	1	23778418..23788232	43.41	-0.3	-1.23	2.04e-05	0.000123	0.36	3.91009
gene:ENSG00000289835	1	complement(23790609..23793558)	0	NaN	NaN	NaN	NaN	NaN	#VALUE!
LYPLA2	1	23791145..23795539	66.31	-0.03	-1.02	0.62	0.75	1	0.124939
GALE	1	complement(23795599..23800781)	96.77	-0.11	-1.08	0.09	0.2	1	0.69897
HMGCL	1	complement(23801885..23838620)	30.67	0.06	1.04	0.5	0.65	1	0.187087
FUCA1	1	complement(23845077..23868290)	31.18	0.09	1.07	0.19	0.34	1	0.468521
CNR2	1	complement(23870515..23913362)	0.00231	0.21	1.15	0.91	0.94	1	0.0268721
gene:ENSG00000232557	1	23907111..23907885	0	NaN	NaN	NaN	NaN	NaN	#VALUE!
MIR378F	1	23929070..23929147	0	NaN	NaN	NaN	NaN	NaN	#VALUE!
PNRC2	1	23956839..23963462	74.08	0.37	1.29	1.15e-06	8.3e-06	0.02	5.08092
SRSF10	1	complement(23964347..23980927)	36.85	-0.13	-1.09	0.06	0.14	1	0.853872
gene:ENSG00000225315	1	24040835..24086799	0	NaN	NaN	NaN	NaN	NaN	#VALUE!
MYOM3	1	complement(24056035..24112135)	11.56	-0.14	-1.1	0.05	0.12	1	0.920819
MYOM3-AS1	1	24066774..24083565	0	NaN	NaN	NaN	NaN	NaN	#VALUE!
IL22RA1	1	complement(24119771..24143140)	22.76	3.27	9.64	3.01e-250	4.53e-248	5.32e-246	247.344
IFNLR1	1	complement(24154168..24187959)	1.75	0.63	1.55	1.2e-06	8.67e-06	0.02	5.06198
GRHL3	1	24199558..24364482	0.07	-1.59	-3.01	0.01	0.04	1	1.39794
LINC02800	1	24200240..24211693	0	NaN	NaN	NaN	NaN	NaN	#VALUE!
GRHL3-AS1	1	complement(24307556..24321901)	0	NaN	NaN	NaN	NaN	NaN	#VALUE!
STPG1	1	complement(24356999..24416934)	9.79	-0.17	-1.12	0.03	0.08	1	1.09691
NIPAL3	1	24415802..24472976	10.1	-0.48	-1.4	9.65e-12	1.17e-10	1.7e-07	9.93181
gene:ENSG00000288982	1	24476362..24476739	0	NaN	NaN	NaN	NaN	NaN	#VALUE!
RCAN3AS	1	complement(24496254..24535400)	0	NaN	NaN	NaN	NaN	NaN	#VALUE!
RCAN3	1	24502351..24541040	16.87	-0.16	-1.12	0.02	0.06	1	1.22185
NCMAP-DT	1	complement(24538802..24556024)	0	NaN	NaN	NaN	NaN	NaN	#VALUE!
NCMAP	1	24556087..24609328	0.59	-0.09	-1.06	0.66	0.78	1	0.107905
Y_RNA_6	1	complement(24625411..24625513)	0	NaN	NaN	NaN	NaN	NaN	#VALUE!
SRRM1	1	24631716..24673281	74.71	0.22	1.17	0.000951	0.00403	1	2.39469
gene:ENSG00000284699	1	24704894..24717596	0	NaN	NaN	NaN	NaN	NaN	#VALUE!
CLIC4	1	24745382..24844321	57.72	0.24	1.18	0.00539	0.02	1	1.69897
RNU6-1208P	1	complement(24777873..24777979)	0	NaN	NaN	NaN	NaN	NaN	#VALUE!
RUNX3	1	complement(24899511..24965121)	16.11	-0.15	-1.11	0.03	0.09	1	1.04576
MIR6731	1	complement(24919345..24919416)	0	NaN	NaN	NaN	NaN	NaN	#VALUE!
RUNX3-AS1	1	24961345..24963097	0	NaN	NaN	NaN	NaN	NaN	#VALUE!
gene:ENSG00000261025	1	complement(24968423..24970865)	0	NaN	NaN	NaN	NaN	NaN	#VALUE!
MIR4425	1	25023503..25023586	0	NaN	NaN	NaN	NaN	NaN	#VALUE!
LINC02793	1	25041136..25047404	0	NaN	NaN	NaN	NaN	NaN	#VALUE!
gene:ENSG00000233755	1	complement(25043707..25113120)	0	NaN	NaN	NaN	NaN	NaN	#VALUE!
gene:ENSG00000231953	1	25208139..25209437	0	NaN	NaN	NaN	NaN	NaN	#VALUE!
SYF2	1	complement(25222276..25232502)	41.68	0.04	1.03	0.58	0.72	1	0.142668
gene:ENSG00000284602	1	25232586..25234775	0	NaN	NaN	NaN	NaN	NaN	#VALUE!
gene:ENSG00000284657	1	25239494..25240253	0	NaN	NaN	NaN	NaN	NaN	#VALUE!
RSRP1	1	complement(25242249..25338213)	13.39	0.08	1.06	0.34	0.5	1	0.30103
gene:ENSG00000272432	1	25247837..25248321	0	NaN	NaN	NaN	NaN	NaN	#VALUE!
RHD	1	25272393..25330445	0	NaN	NaN	NaN	NaN	NaN	#VALUE!
TMEM50A	1	25338317..25362361	147.84	0.79	1.72	1.08e-31	3.09e-30	1.9e-27	29.51
RHCE	1	complement(25362249..25430192)	0.15	-0.1	-1.07	0.85	0.91	1	0.0409586
MACO1	1	25430858..25500209	21.23	-0.15	-1.11	0.03	0.09	1	1.04576
LDLRAP1	1	25543606..25568886	36.82	-0.26	-1.2	0.000141	0.000726	1	3.13906
gene:ENSG00000225643	1	25581478..25590356	0	NaN	NaN	NaN	NaN	NaN	#VALUE!
MAN1C1	1	25616791..25786206	1.13	-0.67	-1.59	8.28e-06	5.34e-05	0.15	4.27246
gene:ENSG00000233478	1	complement(25644544..25659111)	0	NaN	NaN	NaN	NaN	NaN	#VALUE!
SELENON	1	25800193..25818221	132.25	0.18	1.13	0.00823	0.03	1	1.52288
gene:ENSG00000255054	1	25811470..25823744	0.12	-0.16	-1.12	0.89	0.94	1	0.0268721
gene:ENSG00000228172	1	complement(25816749..25820797)	0	NaN	NaN	NaN	NaN	NaN	#VALUE!
MTFR1L	1	25818640..25832942	15.05	-0.07	-1.05	0.34	0.5	1	0.30103
gene:ENSG00000272478	1	complement(25831913..25832134)	0	NaN	NaN	NaN	NaN	NaN	#VALUE!
AUNIP	1	complement(25831913..25859458)	12.97	-0.25	-1.19	0.00363	0.01	1	2
gene:ENSG00000236528	1	25859580..25863420	0	NaN	NaN	NaN	NaN	NaN	#VALUE!
PAQR7	1	complement(25861484..25875708)	4.48	-0.93	-1.9	6.1e-15	9.36e-14	1.08e-10	13.0287
Y_RNA_7	1	25877496..25877605	0	NaN	NaN	NaN	NaN	NaN	#VALUE!
STMN1	1	complement(25884181..25906991)	274.82	-0.06	-1.04	0.35	0.51	1	0.29243
MIR3917	1	complement(25906362..25906454)	0	NaN	NaN	NaN	NaN	NaN	#VALUE!
PAFAH2	1	complement(25959767..25998117)	20.85	-0.26	-1.2	0.000231	0.00113	1	2.94692
RNU6-110P	1	25964197..25964300	0	NaN	NaN	NaN	NaN	NaN	#VALUE!
gene:ENSG00000252190	1	26006006..26006130	0	NaN	NaN	NaN	NaN	NaN	#VALUE!
gene:ENSG00000252691	1	26006216..26006299	0	NaN	NaN	NaN	NaN	NaN	#VALUE!
EXTL1	1	26019884..26036464	0.02	-1.17	-2.26	0.33	0.49	1	0.309804
SLC30A2	1	complement(26037252..26046118)	0.02	-0.08	-1.06	0.93	0.96	1	0.0177288
gene:ENSG00000284309	1	26046665..26049099	0	NaN	NaN	NaN	NaN	NaN	#VALUE!
TRIM63	1	complement(26051301..26068436)	0	NaN	NaN	NaN	NaN	NaN	#VALUE!
PDIK1L	1	26111165..26125555	7.14	-0.09	-1.06	0.34	0.5	1	0.30103
FAM110D	1	26159079..26163962	0.07	-3.53	-11.53	0.0078	0.03	1	1.52288
C1orf232	1	complement(26164101..26168963)	0.00827	-1.69	-3.22	0.53	NaN	1	#VALUE!
ZNF593OS	1	complement(26169516..26171832)	0.42	-0.14	-1.1	0.68	0.8	1	0.09691
ZNF593	1	26169908..26170873	72.87	-0.11	-1.08	0.21	0.36	1	0.443697
CNKSR1	1	26177484..26189884	0.31	0.04	1.03	0.92	0.95	1	0.0222764
CATSPER4	1	26190561..26202968	0.006	-1.69	-3.22	0.53	NaN	1	#VALUE!
CEP85	1	26234200..26278808	27.51	0.08	1.06	0.23	0.38	1	0.420216
SH3BGRL3	1	26280086..26281522	232.05	0.15	1.11	0.02	0.07	1	1.1549
UBXN11	1	complement(26281328..26318363)	12.13	-0.04	-1.03	0.72	0.82	1	0.0861861
CD52	1	26317958..26320523	0	NaN	NaN	NaN	NaN	NaN	#VALUE!
CRYBG2	1	complement(26321698..26360080)	0.21	0.03	1.02	0.93	0.96	1	0.0177288
ZNF683	1	complement(26361634..26374522)	0	NaN	NaN	NaN	NaN	NaN	#VALUE!
LIN28A	1	26410817..26429728	0.02	2.42	5.37	0.1	0.21	1	0.677781
DHDDS	1	26432282..26471306	13.2	-0.05	-1.04	0.48	0.63	1	0.200659
DHDDS-AS1	1	complement(26462756..26468014)	0	NaN	NaN	NaN	NaN	NaN	#VALUE!
HMGN2	1	26472440..26476642	840.16	0.05	1.04	0.54	0.68	1	0.167491
RPS6KA1	1	26529761..26575030	25.06	-0.44	-1.35	5.41e-10	5.68e-09	9.54e-06	8.24565
MIR1976	1	26554542..26554593	0	NaN	NaN	NaN	NaN	NaN	#VALUE!
RN7SL679P	1	complement(26593243..26593546)	0	NaN	NaN	NaN	NaN	NaN	#VALUE!
Y_RNA_8	1	complement(26593940..26594041)	0	NaN	NaN	NaN	NaN	NaN	#VALUE!
RNU7-29P	1	complement(26602369..26602432)	0	NaN	NaN	NaN	NaN	NaN	#VALUE!
gene:ENSG00000289452	1	complement(26620707..26620910)	0	NaN	NaN	NaN	NaN	NaN	#VALUE!
gene:ENSG00000238316	1	complement(26642286..26642389)	0	NaN	NaN	NaN	NaN	NaN	#VALUE!
gene:ENSG00000260063	1	complement(26692132..26694131)	0	NaN	NaN	NaN	NaN	NaN	#VALUE!
gene:ENSG00000290006	1	26692586..26693046	0	NaN	NaN	NaN	NaN	NaN	#VALUE!
ARID1A	1	26693236..26782104	39.86	0.1	1.07	0.17	0.32	1	0.49485
PIGV	1	26787054..26800659	6.08	-0.03	-1.02	0.72	0.82	1	0.0861861
RN7SL165P	1	26814822..26815112	0	NaN	NaN	NaN	NaN	NaN	#VALUE!
ZDHHC18	1	26826688..26857604	30.33	-0.11	-1.08	0.11	0.22	1	0.657577
SFN	1	26863149..26864456	386.77	0.00481	1	0.94	0.96	1	0.0177288
GPN2	1	complement(26876132..26890283)	16.86	-0.19	-1.14	0.00751	0.02	1	1.69897
gene:ENSG00000226698	1	26876133..26878245	0	NaN	NaN	NaN	NaN	NaN	#VALUE!
gene:ENSG00000289554	1	complement(26881109..26882235)	0	NaN	NaN	NaN	NaN	NaN	#VALUE!
GPATCH3	1	complement(26890488..26900467)	13.57	0.15	1.11	0.05	0.13	1	0.886057
NUDC	1	26900238..26946871	218.86	0.09	1.06	0.2	0.35	1	0.455932
NR0B2	1	complement(26911489..26913975)	0.07	-0.84	-1.79	0.43	0.59	1	0.229148
KDF1	1	complement(26949562..26960468)	0.01	0.18	1.13	0.9	0.94	1	0.0268721
TRNP1	1	26993692..27000886	226.82	-0.35	-1.28	1.44e-07	1.17e-06	0.00255	5.93181
TENT5B	1	complement(27005020..27012850)	2.37	-0.27	-1.21	0.08	0.17	1	0.769551
SLC9A1	1	complement(27098809..27166981)	20.79	0.12	1.09	0.12	0.25	1	0.60206
WDTC1-DT	1	complement(27229106..27234352)	0	NaN	NaN	NaN	NaN	NaN	#VALUE!
WDTC1	1	27234632..27308636	22.35	-0.13	-1.09	0.07	0.16	1	0.79588
Y_RNA_9	1	complement(27255464..27255567)	0	NaN	NaN	NaN	NaN	NaN	#VALUE!
TMEM222	1	27322145..27336400	38.85	0.03	1.02	0.66	0.78	1	0.107905
RNU6-48P	1	27325219..27325325	0	NaN	NaN	NaN	NaN	NaN	#VALUE!
SYTL1	1	27342020..27353937	0.3	-0.32	-1.25	0.39	0.55	1	0.259637
MAP3K6	1	complement(27355184..27366961)	12.88	0.55	1.46	1.24e-13	1.74e-12	2.18e-09	11.7595
FCN3	1	complement(27369110..27374824)	0.1	0.56	1.47	0.43	0.59	1	0.229148
CD164L2	1	complement(27379176..27383333)	0	NaN	NaN	NaN	NaN	NaN	#VALUE!
GPR3	1	27392622..27395814	2.99	-0.28	-1.21	0.06	0.14	1	0.853872
WASF2	1	complement(27404230..27490167)	76.19	-0.04	-1.03	0.55	0.69	1	0.161151
gene:ENSG00000241169	1	27457198..27459582	0	NaN	NaN	NaN	NaN	NaN	#VALUE!
gene:ENSG00000237429	1	27525805..27530561	0	NaN	NaN	NaN	NaN	NaN	#VALUE!
AHDC1	1	complement(27534035..27604431)	14.61	-0.37	-1.29	1.29e-07	1.06e-06	0.00228	5.97469
FGR	1	complement(27612064..27635185)	0.02	4.04	16.4	0.1	0.2	1	0.69897
LINC02574	1	complement(27660328..27666279)	0	NaN	NaN	NaN	NaN	NaN	#VALUE!
IFI6	1	complement(27666064..27672212)	2209.83	6.82	113	0	0	0	#NUM!
gene:ENSG00000225886	1	27669468..27703063	0	NaN	NaN	NaN	NaN	NaN	#VALUE!
RNU6-949P	1	complement(27675603..27675709)	0	NaN	NaN	NaN	NaN	NaN	#VALUE!
RNU6-424P	1	27693731..27693835	0	NaN	NaN	NaN	NaN	NaN	#VALUE!
gene:ENSG00000287244	1	complement(27724822..27725756)	0	NaN	NaN	NaN	NaN	NaN	#VALUE!
FAM76A	1	27725961..27763116	6.34	0.46	1.37	1.61e-05	9.89e-05	0.28	4.0048
STX12	1	27773219..27824443	24.16	0.16	1.12	0.03	0.08	1	1.09691
gene:ENSG00000269971	1	27773858..27774041	0	NaN	NaN	NaN	NaN	NaN	#VALUE!
gene:ENSG00000270031	1	27819983..27820341	0	NaN	NaN	NaN	NaN	NaN	#VALUE!
RNU6-1245P	1	27824538..27824643	0	NaN	NaN	NaN	NaN	NaN	#VALUE!
gene:ENSG00000286433	1	complement(27827812..27831209)	0	NaN	NaN	NaN	NaN	NaN	#VALUE!
PPP1R8	1	27830782..27851676	48.71	0.01	1.01	0.85	0.91	1	0.0409586
SCARNA1	1	27834401..27834566	0	NaN	NaN	NaN	NaN	NaN	#VALUE!
THEMIS2	1	27872543..27886685	38.21	7.95	246.89	1.98e-268	3.18e-266	3.5e-264	265.498
RPA2	1	complement(27891524..27914746)	78.53	0.12	1.09	0.07	0.17	1	0.769551
SMPDL3B	1	27935000..27959157	2.84	0.39	1.31	0.00344	0.01	1	2
gene:ENSG00000227050	1	complement(27938875..27960193)	0	NaN	NaN	NaN	NaN	NaN	#VALUE!
XKR8	1	27959588..27968093	11.62	-0.16	-1.12	0.05	0.12	1	0.920819
EYA3	1	complement(27970344..28088637)	12.47	0.04	1.03	0.6	0.73	1	0.136677
RN7SL559P	1	complement(28031884..28032180)	0	NaN	NaN	NaN	NaN	NaN	#VALUE!
gene:ENSG00000289576	1	complement(28116812..28126939)	0	NaN	NaN	NaN	NaN	NaN	#VALUE!
RNU6-176P	1	complement(28142737..28142841)	0	NaN	NaN	NaN	NaN	NaN	#VALUE!
PTAFR	1	complement(28147166..28193936)	0.7	-0.74	-1.67	0.000509	0.00229	1	2.64016
DNAJC8	1	complement(28199456..28233029)	116.33	0.03	1.02	0.63	0.76	1	0.119186
gene:ENSG00000290123	1	complement(28234080..28236439)	0	NaN	NaN	NaN	NaN	NaN	#VALUE!
ATP5IF1	1	28236109..28246906	72.41	-0.03	-1.02	0.61	0.74	1	0.130768
gene:ENSG00000270605	1	complement(28239509..28241453)	0	NaN	NaN	NaN	NaN	NaN	#VALUE!
gene:ENSG00000271398	1	28247144..28247568	0	NaN	NaN	NaN	NaN	NaN	#VALUE!
SESN2	1	28259518..28282491	11.17	-0.19	-1.14	0.01	0.03	1	1.52288
MED18	1	28329002..28335965	22.79	0.08	1.05	0.38	0.54	1	0.267606
PHACTR4	1	28369582..28500364	68.52	1.26	2.4	1.48e-79	9.47e-78	2.61e-75	77.0237
Y_RNA_10	1	complement(28422555..28422655)	0	NaN	NaN	NaN	NaN	NaN	#VALUE!
RNU6ATAC27P	1	28481362..28481480	0	NaN	NaN	NaN	NaN	NaN	#VALUE!
RCC1	1	28505943..28539300	114.56	0.11	1.08	0.09	0.2	1	0.69897
SNHG3	1	28505980..28510892	0	NaN	NaN	NaN	NaN	NaN	#VALUE!
SNORA73A	1	28507366..28507571	0	NaN	NaN	NaN	NaN	NaN	#VALUE!
SNORA73B	1	28508559..28508762	0	NaN	NaN	NaN	NaN	NaN	#VALUE!
gene:ENSG00000279443	1	28544460..28546542	0	NaN	NaN	NaN	NaN	NaN	#VALUE!
TRNAU1AP	1	28553085..28578545	15.16	0.2	1.15	0.02	0.05	1	1.30103
SNHG12	1	complement(28578538..28583132)	0	NaN	NaN	NaN	NaN	NaN	#VALUE!
SNORD99	1	complement(28578749..28578822)	0	NaN	NaN	NaN	NaN	NaN	#VALUE!
SNORA61	1	complement(28579764..28579893)	0	NaN	NaN	NaN	NaN	NaN	#VALUE!
SNORA44	1	complement(28580381..28580512)	0	NaN	NaN	NaN	NaN	NaN	#VALUE!
SNORA16A_1	1	complement(28580920..28581054)	0	NaN	NaN	NaN	NaN	NaN	#VALUE!
SNORA16A_2	1	complement(28580920..28581056)	0	NaN	NaN	NaN	NaN	NaN	#VALUE!
TAF12	1	complement(28587829..28648291)	7.95	-0.12	-1.09	0.13	0.26	1	0.585027
RAB42	1	28592200..28595449	0.77	1.4	2.64	3.83e-07	2.96e-06	0.00676	5.52871
TAF12-DT	1	28643228..28648581	0	NaN	NaN	NaN	NaN	NaN	#VALUE!
gene:ENSG00000270103	1	28648600..28648730	0	NaN	NaN	NaN	NaN	NaN	#VALUE!
RNU11	1	28648600..28648733	0	NaN	NaN	NaN	NaN	NaN	#VALUE!
GMEB1	1	28668778..28719353	9.07	-0.12	-1.09	0.1	0.21	1	0.677781
gene:ENSG00000252777	1	28689665..28689794	0	NaN	NaN	NaN	NaN	NaN	#VALUE!
gene:ENSG00000289291	1	complement(28736044..28737670)	0	NaN	NaN	NaN	NaN	NaN	#VALUE!
YTHDF2	1	28736621..28769775	88.52	0.09	1.07	0.16	0.3	1	0.522879
OPRD1	1	28812170..28871267	0.02	0.3	1.23	0.64	0.76	1	0.119186
gene:ENSG00000233427	1	complement(28870483..28877336)	0	NaN	NaN	NaN	NaN	NaN	#VALUE!
Y_RNA_11	1	complement(28881726..28881835)	0	NaN	NaN	NaN	NaN	NaN	#VALUE!
EPB41	1	28887091..29120046	6.56	-0.07	-1.05	0.33	0.49	1	0.309804
Y_RNA_12	1	28985710..28985810	0	NaN	NaN	NaN	NaN	NaN	#VALUE!
Metazoa_SRP_1	1	29041199..29041480	0	NaN	NaN	NaN	NaN	NaN	#VALUE!
TMEM200B	1	complement(29119429..29123903)	0.22	-0.63	-1.54	0.14	0.26	1	0.585027
gene:ENSG00000225750	1	complement(29144494..29146994)	0	NaN	NaN	NaN	NaN	NaN	#VALUE!
SRSF4	1	complement(29147743..29181900)	63.66	0.19	1.14	0.00502	0.02	1	1.69897
gene:ENSG00000277916	1	complement(29171285..29171453)	0	NaN	NaN	NaN	NaN	NaN	#VALUE!
MECR	1	complement(29192657..29230942)	16.22	0.02	1.01	0.83	0.9	1	0.0457575
gene:ENSG00000237934	1	29223933..29224816	0	NaN	NaN	NaN	NaN	NaN	#VALUE!
PTPRU	1	29236516..29326813	25.99	0.27	1.21	7.02e-05	0.000385	1	3.41454
LINC01756	1	complement(29329620..29350114)	0	NaN	NaN	NaN	NaN	NaN	#VALUE!
gene:ENSG00000228176	1	complement(29708851..29709547)	0	NaN	NaN	NaN	NaN	NaN	#VALUE!
gene:ENSG00000284676	1	29755175..29790597	0	NaN	NaN	NaN	NaN	NaN	#VALUE!
LINC01648	1	complement(30013952..30037612)	0	NaN	NaN	NaN	NaN	NaN	#VALUE!
gene:ENSG00000233372	1	30140263..30141607	0	NaN	NaN	NaN	NaN	NaN	#VALUE!
gene:ENSG00000236335	1	complement(30409560..30411638)	0	NaN	NaN	NaN	NaN	NaN	#VALUE!
gene:ENSG00000231949	1	30415825..30421108	0	NaN	NaN	NaN	NaN	NaN	#VALUE!
gene:ENSG00000289710	1	complement(30576655..30576825)	0	NaN	NaN	NaN	NaN	NaN	#VALUE!
MATN1	1	complement(30711277..30723585)	0.1	-0.34	-1.26	0.49	0.65	1	0.187087
MATN1-AS1	1	30718504..30726827	0	NaN	NaN	NaN	NaN	NaN	#VALUE!
gene:ENSG00000287510	1	30731693..30733427	0	NaN	NaN	NaN	NaN	NaN	#VALUE!
LAPTM5	1	complement(30732469..30757774)	0.16	-0.34	-1.26	0.53	0.68	1	0.167491
MIR4420	1	complement(30739156..30739232)	0	NaN	NaN	NaN	NaN	NaN	#VALUE!
gene:ENSG00000229607	1	complement(30810378..30815553)	0	NaN	NaN	NaN	NaN	NaN	#VALUE!
LINC01778	1	30824217..30834864	0	NaN	NaN	NaN	NaN	NaN	#VALUE!
RN7SKP91	1	30843823..30844110	0	NaN	NaN	NaN	NaN	NaN	#VALUE!
gene:ENSG00000235143	1	30858158..30860254	0	NaN	NaN	NaN	NaN	NaN	#VALUE!
SDC3	1	complement(30869466..30908758)	20.95	-0.28	-1.22	3.81e-05	0.00022	0.67	3.65758
RN7SL371P	1	complement(30918469..30918735)	0	NaN	NaN	NaN	NaN	NaN	#VALUE!
PUM1	1	complement(30931506..31065991)	48.91	0.01	1.01	0.84	0.91	1	0.0409586
NKAIN1	1	complement(31179745..31239887)	1.17	0.72	1.65	0.000112	0.000589	1	3.22988
SNRNP40	1	complement(31259568..31296788)	69.47	0.03	1.02	0.69	0.81	1	0.091515
ZCCHC17	1	31296982..31364953	36.08	-0.2	-1.15	0.00401	0.01	1	2
gene:ENSG00000229044	1	complement(31333067..31346799)	0	NaN	NaN	NaN	NaN	NaN	#VALUE!
FABP3	1	complement(31365253..31376850)	0.54	-0.66	-1.58	0.08	0.18	1	0.744727
SERINC2	1	31409565..31434680	87.54	0.16	1.11	0.02	0.06	1	1.22185
RNU6-40P	1	complement(31497577..31497683)	0	NaN	NaN	NaN	NaN	NaN	#VALUE!
Y_RNA_13	1	complement(31503631..31503744)	0	NaN	NaN	NaN	NaN	NaN	#VALUE!
LINC01226	1	31506226..31583306	0	NaN	NaN	NaN	NaN	NaN	#VALUE!
gene:ENSG00000229167	1	complement(31571585..31577898)	0	NaN	NaN	NaN	NaN	NaN	#VALUE!
TINAGL1	1	31576485..31587686	0.42	0.02	1.01	0.95	0.97	1	0.0132283
HCRTR1	1	31617686..31632518	0.02	-0.67	-1.59	0.6	0.73	1	0.136677
PEF1	1	complement(31629866..31644896)	104.83	0.07	1.05	0.33	0.5	1	0.30103
PEF1-AS1	1	31644049..31660162	0	NaN	NaN	NaN	NaN	NaN	#VALUE!
gene:ENSG00000264078	1	31644694..31649371	0	NaN	NaN	NaN	NaN	NaN	#VALUE!
COL16A1	1	complement(31652263..31704319)	7.43	-0.35	-1.28	0.000192	0.000954	1	3.02045
ADGRB2	1	complement(31727117..31764893)	12.71	-0.11	-1.08	0.13	0.25	1	0.60206
MIR4254	1	complement(31758660..31758735)	0	NaN	NaN	NaN	NaN	NaN	#VALUE!
gene:ENSG00000254545	1	31789130..31791322	0	NaN	NaN	NaN	NaN	NaN	#VALUE!
SPOCD1	1	complement(31790422..31816022)	3.67	-0.11	-1.08	0.29	0.45	1	0.346787
gene:ENSG00000203620	1	complement(31842019..31855568)	0	NaN	NaN	NaN	NaN	NaN	#VALUE!
gene:ENSG00000269967	1	complement(31851913..31921841)	0	NaN	NaN	NaN	NaN	NaN	#VALUE!
PTP4A2	1	complement(31906421..31944856)	192.74	-0.28	-1.21	0.000121	0.000629	1	3.20135
gene:ENSG00000288678	1	complement(31919563..31938010)	0	NaN	NaN	NaN	NaN	NaN	#VALUE!
gene:ENSG00000228634	1	31933020..31933975	0	NaN	NaN	NaN	NaN	NaN	#VALUE!
gene:ENSG00000284702	1	complement(31972189..31987034)	0	NaN	NaN	NaN	NaN	NaN	#VALUE!
KHDRBS1	1	32013868..32060850	323.07	0.24	1.18	0.000466	0.00212	1	2.67366
gene:ENSG00000203325	1	complement(32052291..32073474)	0	NaN	NaN	NaN	NaN	NaN	#VALUE!
TMEM39B	1	32072031..32102866	17.64	-0.02	-1.01	0.85	0.91	1	0.0409586
MIR5585	1	32086949..32087007	0	NaN	NaN	NaN	NaN	NaN	#VALUE!
Metazoa_SRP_2	1	complement(32087523..32087813)	0	NaN	NaN	NaN	NaN	NaN	#VALUE!
KPNA6	1	32108056..32176563	51.83	-0.00105	-1	0.99	0.99	1	0.00436481
gene:ENSG00000250135	1	32170733..32176568	0	NaN	NaN	NaN	NaN	NaN	#VALUE!
TXLNA	1	32179675..32198285	80.02	0.12	1.08	0.08	0.17	1	0.769551
CCDC28B	1	32200595..32205453	4.72	-0.12	-1.09	0.4	0.56	1	0.251812
gene:ENSG00000224066	1	complement(32204769..32206814)	0	NaN	NaN	NaN	NaN	NaN	#VALUE!
IQCC	1	32205671..32208682	5.9	-0.27	-1.21	0.02	0.06	1	1.22185
DCDC2B	1	32209089..32216192	0.19	-0.19	-1.14	0.75	0.85	1	0.0705811
TMEM234	1	complement(32214472..32222359)	6.52	0.28	1.22	0.0097	0.03	1	1.52288
EIF3I	1	32221077..32245397	97.09	0.11	1.08	0.1	0.21	1	0.677781
gene:ENSG00000291132	1	complement(32231656..32241710)	0	NaN	NaN	NaN	NaN	NaN	#VALUE!
gene:ENSG00000290045	1	32240526..32241904	0	NaN	NaN	NaN	NaN	NaN	#VALUE!
FAM167B	1	32247222..32248856	0.65	0.24	1.18	0.5	0.66	1	0.180456
LCK	1	32251244..32286165	0.00411	2.06	4.18	0.43	NaN	1	#VALUE!
Metazoa_SRP_3	1	complement(32269338..32269597)	0	NaN	NaN	NaN	NaN	NaN	#VALUE!
Y_RNA_14	1	complement(32286452..32286561)	0	NaN	NaN	NaN	NaN	NaN	#VALUE!
HDAC1	1	32292083..32333635	126.29	0.02	1.01	0.79	0.88	1	0.0555173
MARCKSL1	1	complement(32333839..32336233)	266.42	0.65	1.57	3.88e-22	8.55e-21	6.85e-18	20.068
gene:ENSG00000233775	1	complement(32349194..32350663)	0	NaN	NaN	NaN	NaN	NaN	#VALUE!
TSSK3	1	32351521..32364312	2.84	0.31	1.24	0.15	0.28	1	0.552842
FAM229A	1	complement(32361270..32364278)	2.23	0.35	1.28	0.15	0.29	1	0.537602
BSDC1	1	complement(32364633..32394731)	24.33	0.07	1.05	0.35	0.51	1	0.29243
RN7SL122P	1	32457835..32458135	0	NaN	NaN	NaN	NaN	NaN	#VALUE!
gene:ENSG00000254553	1	32465057..32600792	0.18	-2.28	-4.85	0.000184	0.000918	1	3.03716
ZBTB8B	1	32465072..32496686	0.06	-1.56	-2.95	0.000326	0.00154	1	2.81248
ZBTB8A	1	32539427..32605941	4.01	-0.11	-1.08	0.23	0.39	1	0.408935
ZBTB8OS	1	complement(32600172..32650903)	13.94	-0.01	-1.01	0.89	0.94	1	0.0268721
Y_RNA_15	1	32639951..32640052	0	NaN	NaN	NaN	NaN	NaN	#VALUE!
RBBP4	1	32651142..32686211	49.28	-0.06	-1.04	0.34	0.5	1	0.30103
SYNC	1	complement(32679906..32703596)	32.28	-0.28	-1.21	0.000458	0.00208	1	2.68194
gene:ENSG00000224409	1	complement(32717734..32725237)	0	NaN	NaN	NaN	NaN	NaN	#VALUE!
KIAA1522	1	32741830..32774970	116.62	0.29	1.22	1.27e-05	7.96e-05	0.22	4.09909
YARS1	1	complement(32775237..32818031)	56.37	-0.02	-1.01	0.78	0.87	1	0.0604807
S100PBP	1	32816767..32858875	17.59	0.17	1.13	0.01	0.04	1	1.39794
FNDC5	1	complement(32862268..32872482)	0.27	0.02	1.01	0.96	0.97	1	0.0132283
HPCA	1	32885994..32898441	0.86	1.31	2.48	0.000119	0.000623	1	3.20551
TMEM54	1	complement(32894594..32901438)	70.15	0.7	1.62	8.6e-23	1.93e-21	1.52e-18	20.7144
gene:ENSG00000287691	1	32925454..32951638	0	NaN	NaN	NaN	NaN	NaN	#VALUE!
RNF19B	1	complement(32936445..32964809)	119.21	2.14	4.41	1.11e-215	1.46e-213	1.96e-211	212.836
gene:ENSG00000278966	1	32973553..32974463	0	NaN	NaN	NaN	NaN	NaN	#VALUE!
gene:ENSG00000236065	1	32987075..33032469	0	NaN	NaN	NaN	NaN	NaN	#VALUE!
AK2	1	complement(33007986..33080996)	26.59	0.19	1.14	0.00471	0.02	1	1.69897
Metazoa_SRP_4	1	complement(33029232..33029576)	0	NaN	NaN	NaN	NaN	NaN	#VALUE!
AZIN2	1	33081104..33123492	1.22	0.91	1.88	8.76e-10	9.01e-09	1.55e-05	8.04528
gene:ENSG00000278997	1	complement(33141871..33143230)	0	NaN	NaN	NaN	NaN	NaN	#VALUE!
TRIM62	1	complement(33145399..33182059)	6.18	0.17	1.12	0.08	0.18	1	0.744727
gene:ENSG00000279179	1	33162851..33166298	0	NaN	NaN	NaN	NaN	NaN	#VALUE!
gene:ENSG00000284721	1	33194788..33200353	0	NaN	NaN	NaN	NaN	NaN	#VALUE!
ZNF362	1	33256492..33300719	21.37	-0.25	-1.19	0.000459	0.00209	1	2.67985
gene:ENSG00000270115	1	33261212..33261680	0	NaN	NaN	NaN	NaN	NaN	#VALUE!
A3GALT2	1	complement(33306766..33321098)	0.00972	-1.69	-3.22	0.53	NaN	1	#VALUE!
gene:ENSG00000225313	1	33307348..33349245	0	NaN	NaN	NaN	NaN	NaN	#VALUE!
PHC2	1	complement(33323623..33431095)	57.93	0.38	1.31	9.54e-09	8.87e-08	0.000168	7.05208
MIR3605	1	complement(33332393..33332492)	0	NaN	NaN	NaN	NaN	NaN	#VALUE!
RN7SKP16	1	complement(33336566..33336864)	0	NaN	NaN	NaN	NaN	NaN	#VALUE!
PHC2-AS1	1	33350352..33363245	0	NaN	NaN	NaN	NaN	NaN	#VALUE!
ZSCAN20	1	33472645..33501643	2.1	0.08	1.06	0.4	0.57	1	0.244125
CSMD2	1	complement(33513998..34165842)	0.00611	0.4	1.32	0.62	0.75	1	0.124939
HMGB4	1	33860475..33864791	0	NaN	NaN	NaN	NaN	NaN	#VALUE!
CSMD2-AS1	1	33868953..33893726	0	NaN	NaN	NaN	NaN	NaN	#VALUE!
C1orf94	1	34166883..34219131	0	NaN	NaN	NaN	NaN	NaN	#VALUE!
gene:ENSG00000287703	1	complement(34640157..34685732)	0	NaN	NaN	NaN	NaN	NaN	#VALUE!
MIR552	1	complement(34669599..34669694)	0	NaN	NaN	NaN	NaN	NaN	#VALUE!
SMIM12	1	complement(34712737..34859755)	9.27	-0.09	-1.07	0.18	0.32	1	0.49485
GJB5	1	34755047..34758512	0.07	0.06	1.04	0.94	0.97	1	0.0132283
GJB4	1	34759740..34762327	0.08	-1.16	-2.24	0.19	0.33	1	0.481486
gene:ENSG00000255811	1	complement(34761426..34788097)	0	NaN	NaN	NaN	NaN	NaN	#VALUE!
GJB3	1	34781214..34786369	0.84	-0.05	-1.03	0.84	0.91	1	0.0409586
GJA4	1	34792999..34795747	0.01	2.86	7.24	0.26	0.41	1	0.387216
gene:ENSG00000230163	1	34850694..34851555	0	NaN	NaN	NaN	NaN	NaN	#VALUE!
DLGAP3	1	complement(34865436..34929650)	0.25	0.35	1.27	0.25	0.41	1	0.387216
gene:ENSG00000284773	1	complement(34974356..34985313)	0.82	0.23	1.17	0.25	0.41	1	0.387216
TMEM35B	1	complement(34981380..34985347)	19.03	0.31	1.24	0.000741	0.00322	1	2.49214
gene:ENSG00000271741	1	complement(34981533..35031741)	6.02	-0.35	-1.27	0.0011	0.00459	1	2.33819
ZMYM6	1	complement(34986165..35031945)	3.5	-0.31	-1.24	0.00473	0.02	1	1.69897
ZMYM1	1	35032172..35115859	11.07	-0.28	-1.21	0.03	0.08	1	1.09691
gene:ENSG00000284640	1	complement(35141515..35146435)	0	NaN	NaN	NaN	NaN	NaN	#VALUE!
SFPQ	1	complement(35176378..35193446)	426.14	0.06	1.04	0.48	0.63	1	0.200659
Y_RNA_16	1	35195969..35196062	0	NaN	NaN	NaN	NaN	NaN	#VALUE!
ZMYM4	1	35268709..35422058	32.83	0.23	1.17	0.000743	0.00322	1	2.49214
RN7SL503P	1	complement(35292196..35292498)	0	NaN	NaN	NaN	NaN	NaN	#VALUE!
SNORA62_1	1	35310274..35310425	0	NaN	NaN	NaN	NaN	NaN	#VALUE!
ZMYM4-AS1	1	complement(35358822..35366077)	0	NaN	NaN	NaN	NaN	NaN	#VALUE!
KIAA0319L	1	complement(35393883..35557950)	27.39	0.3	1.24	5.96e-06	3.91e-05	0.11	4.40782
Metazoa_SRP_5	1	35399997..35400319	0	NaN	NaN	NaN	NaN	NaN	#VALUE!
NCDN	1	35557473..35567274	23.69	0.2	1.15	0.00378	0.01	1	2
TFAP2E-AS1	1	complement(35569807..35577779)	0	NaN	NaN	NaN	NaN	NaN	#VALUE!
TFAP2E	1	35573314..35595328	0.48	0.44	1.35	0.15	0.28	1	0.552842
PSMB2	1	complement(35599541..35641526)	129.75	0.44	1.36	3.47e-11	4.02e-10	6.12e-07	9.39577
C1orf216	1	complement(35713877..35718894)	23.54	0.06	1.04	0.42	0.58	1	0.236572
CLSPN	1	complement(35720218..35769978)	24.21	0.35	1.27	2.69e-07	2.12e-06	0.00474	5.67366
gene:ENSG00000232335	1	35739389..35743576	0	NaN	NaN	NaN	NaN	NaN	#VALUE!
AGO4	1	35808016..35857890	4	-0.18	-1.13	0.04	0.1	1	1
AGO1	1	35869808..35930532	11.59	-0.23	-1.17	0.000896	0.00382	1	2.41794
gene:ENSG00000286899	1	complement(35908980..35910872)	0	NaN	NaN	NaN	NaN	NaN	#VALUE!
gene:ENSG00000271914	1	complement(35929720..35930115)	0	NaN	NaN	NaN	NaN	NaN	#VALUE!
AGO3	1	35930718..36072500	2.89	-0.44	-1.36	3.06e-05	0.000179	0.54	3.74715
gene:ENSG00000271554	1	complement(35992109..36013630)	0	NaN	NaN	NaN	NaN	NaN	#VALUE!
TEKT2	1	36084094..36088275	0.04	0.86	1.81	0.34	0.5	1	0.30103
ADPRS	1	36088892..36093932	101.97	1.28	2.43	1.43e-74	8.7e-73	2.52e-70	72.0605
COL8A2	1	complement(36095239..36125222)	0.1	1.11	2.16	0.03	0.07	1	1.1549
TRAPPC3	1	complement(36136570..36156053)	76.66	-0.00473	-1	0.94	0.97	1	0.0132283
MAP7D1	1	36155579..36180849	167.97	0.2	1.15	0.00434	0.02	1	1.69897
RN7SL131P	1	36191915..36192170	0	NaN	NaN	NaN	NaN	NaN	#VALUE!
THRAP3	1	36224432..36305357	125.34	0.28	1.22	2.12e-05	0.000127	0.37	3.8962
SH3D21	1	36306368..36329340	1.37	-0.33	-1.26	0.00785	0.03	1	1.52288
EVA1B	1	complement(36322030..36324154)	24.15	-0.08	-1.06	0.36	0.53	1	0.275724
gene:ENSG00000286379	1	36329630..36335406	0	NaN	NaN	NaN	NaN	NaN	#VALUE!
STK40	1	complement(36339624..36385924)	9.87	0.19	1.14	0.01	0.03	1	1.52288
LSM10	1	complement(36391238..36397908)	87.69	-0.27	-1.2	0.000152	0.000773	1	3.11182
RNU4-27P	1	complement(36402721..36402859)	0	NaN	NaN	NaN	NaN	NaN	#VALUE!
OSCP1	1	complement(36415827..36450451)	5.31	-0.24	-1.18	0.03	0.08	1	1.09691
SNORA63C	1	complement(36418450..36418578)	0	NaN	NaN	NaN	NaN	NaN	#VALUE!
MRPS15	1	complement(36455718..36464384)	130.53	-0.02	-1.02	0.75	0.85	1	0.0705811
CSF3R	1	complement(36466043..36483278)	0	NaN	NaN	NaN	NaN	NaN	#VALUE!
gene:ENSG00000284705	1	36703953..36710582	0	NaN	NaN	NaN	NaN	NaN	#VALUE!
gene:ENSG00000284720	1	complement(36768122..36769725)	0	NaN	NaN	NaN	NaN	NaN	#VALUE!
gene:ENSG00000234481	1	36769812..36775768	0	NaN	NaN	NaN	NaN	NaN	#VALUE!
GRIK3	1	complement(36795527..37034515)	0	NaN	NaN	NaN	NaN	NaN	#VALUE!
gene:ENSG00000284650	1	37133489..37136146	0	NaN	NaN	NaN	NaN	NaN	#VALUE!
gene:ENSG00000223944	1	complement(37154761..37325100)	0	NaN	NaN	NaN	NaN	NaN	#VALUE!
MIR4255	1	37161563..37161634	0	NaN	NaN	NaN	NaN	NaN	#VALUE!
RNU6-636P	1	37203610..37203716	0	NaN	NaN	NaN	NaN	NaN	#VALUE!
ZC3H12A-DT	1	complement(37350934..37474432)	0	NaN	NaN	NaN	NaN	NaN	#VALUE!
ZC3H12A	1	37474580..37484377	20.6	0.6	1.52	4.03e-11	4.64e-10	7.12e-07	9.33348
MIR6732	1	37480230..37480289	0	NaN	NaN	NaN	NaN	NaN	#VALUE!
MEAF6	1	complement(37489993..37514766)	15.25	-0.15	-1.11	0.05	0.11	1	0.958607
MIR5581	1	complement(37500935..37500994)	0	NaN	NaN	NaN	NaN	NaN	#VALUE!
SNIP1	1	complement(37534449..37554293)	11.5	0.31	1.24	1.49e-05	9.21e-05	0.26	4.03574
DNALI1	1	37556919..37566857	0.13	-0.55	-1.46	0.35	0.51	1	0.29243
GNL2	1	complement(37566816..37595937)	61.02	0.15	1.11	0.03	0.08	1	1.09691
gene:ENSG00000284748	1	37596126..37607336	0	NaN	NaN	NaN	NaN	NaN	#VALUE!
RSPO1	1	complement(37611350..37634892)	0.14	1.4	2.64	0.01	0.04	1	1.39794
C1orf109	1	complement(37681570..37692249)	24.83	-0.2	-1.15	0.00535	0.02	1	1.69897
CDCA8	1	37692481..37709719	114.02	-0.06	-1.04	0.39	0.55	1	0.259637
EPHA10	1	complement(37713880..37765133)	0.91	0.04	1.03	0.75	0.84	1	0.0757207
Y_RNA_17	1	complement(37737955..37738054)	0	NaN	NaN	NaN	NaN	NaN	#VALUE!
MANEAL	1	37793847..37801137	56.13	-0.07	-1.05	0.33	0.49	1	0.309804
gene:ENSG00000233728	1	complement(37799720..37800879)	0	NaN	NaN	NaN	NaN	NaN	#VALUE!
YRDC	1	complement(37802945..37808208)	36.15	0.25	1.19	0.000352	0.00165	1	2.78252
C1orf122	1	37806979..37809454	69.77	0.05	1.03	0.48	0.64	1	0.19382
MTF1	1	complement(37809574..37859592)	13.78	0.44	1.36	1.91e-10	2.08e-09	3.37e-06	8.68194
gene:ENSG00000230955	1	37860697..37861580	0	NaN	NaN	NaN	NaN	NaN	#VALUE!
INPP5B	1	complement(37860697..37947053)	4.24	-0.03	-1.02	0.72	0.83	1	0.0809219
SNORA63_1	1	37884237..37884317	0	NaN	NaN	NaN	NaN	NaN	#VALUE!
RNU6-584P	1	37885023..37885117	0	NaN	NaN	NaN	NaN	NaN	#VALUE!
Metazoa_SRP_6	1	37953508..37953780	0	NaN	NaN	NaN	NaN	NaN	#VALUE!
SF3A3	1	complement(37956975..37990075)	106.57	0.03	1.02	0.61	0.75	1	0.124939
RNU6-510P	1	37991462..37991569	0	NaN	NaN	NaN	NaN	NaN	#VALUE!
FHL3	1	complement(37996770..38005606)	11.88	0.47	1.39	5.12e-07	3.91e-06	0.00903	5.40782
UTP11	1	38009258..38024820	52.53	-0.15	-1.11	0.03	0.08	1	1.09691
POU3F1	1	complement(38043829..38046793)	0.07	-2.3	-4.94	0.01	0.04	1	1.39794
MIR3659HG	1	38047314..38119025	0	NaN	NaN	NaN	NaN	NaN	#VALUE!
MIR3659	1	38089231..38089329	0	NaN	NaN	NaN	NaN	NaN	#VALUE!
LINC02786	1	complement(38129464..38140593)	0	NaN	NaN	NaN	NaN	NaN	#VALUE!
gene:ENSG00000286552	1	38149544..38162545	0	NaN	NaN	NaN	NaN	NaN	#VALUE!
gene:ENSG00000287987	1	38193619..38210340	0	NaN	NaN	NaN	NaN	NaN	#VALUE!
LINC01343	1	complement(38209034..38214806)	0	NaN	NaN	NaN	NaN	NaN	#VALUE!
RNU6-753P	1	38396659..38396765	0	NaN	NaN	NaN	NaN	NaN	#VALUE!
LINC01685	1	38474825..38516520	0	NaN	NaN	NaN	NaN	NaN	#VALUE!
gene:ENSG00000284632	1	complement(38754216..38815979)	0	NaN	NaN	NaN	NaN	NaN	#VALUE!
RRAGC	1	complement(38838198..38859772)	45.91	0.54	1.46	8.82e-15	1.34e-13	1.56e-10	12.8729
gene:ENSG00000273637	1	complement(38839333..38874494)	0	NaN	NaN	NaN	NaN	NaN	#VALUE!
RRAGC-DT	1	38859912..38965038	0	NaN	NaN	NaN	NaN	NaN	#VALUE!
MYCBP	1	complement(38862493..38873368)	38.01	-0.1	-1.07	0.16	0.3	1	0.522879
gene:ENSG00000274944	1	complement(38864501..38881617)	0.11	0.15	1.11	0.82	0.9	1	0.0457575
GJA9	1	complement(38874069..38881587)	0.2	-0.14	-1.1	0.75	0.84	1	0.0757207
RHBDL2	1	complement(38885807..38941830)	0.97	0.96	1.94	1.82e-05	0.000111	0.32	3.95468
RNU6-605P	1	38926870..38926977	0	NaN	NaN	NaN	NaN	NaN	#VALUE!
Y_RNA_18	1	complement(38950825..38950925)	0	NaN	NaN	NaN	NaN	NaN	#VALUE!
AKIRIN1	1	38991276..39006059	72.23	0.06	1.04	0.36	0.52	1	0.283997
NDUFS5	1	39026318..39034636	404.58	0.0016	1	0.98	0.99	1	0.00436481
MACF1	1	39081316..39487177	34.29	-0.33	-1.25	0.00669	0.02	1	1.69897
RNU6-608P	1	complement(39120940..39121043)	0	NaN	NaN	NaN	NaN	NaN	#VALUE!
gene:ENSG00000287422	1	complement(39226670..39238620)	0	NaN	NaN	NaN	NaN	NaN	#VALUE!
gene:ENSG00000226438	1	complement(39249838..39257649)	0	NaN	NaN	NaN	NaN	NaN	#VALUE!
BMP8A	1	39491636..39529869	1.59	-0.05	-1.04	0.71	0.82	1	0.0861861
PPIEL	1	complement(39522280..39559698)	0	NaN	NaN	NaN	NaN	NaN	#VALUE!
PABPC4	1	complement(39560709..39576790)	133.08	-0.18	-1.13	0.00637	0.02	1	1.69897
PABPC4-AS1	1	39565052..39573860	0	NaN	NaN	NaN	NaN	NaN	#VALUE!
SNORA55	1	complement(39567374..39567508)	0	NaN	NaN	NaN	NaN	NaN	#VALUE!
HEYL	1	complement(39623435..39639643)	6.11	-0.44	-1.36	2.11e-06	1.47e-05	0.04	4.83268
gene:ENSG00000225903	1	39633416..39633903	0	NaN	NaN	NaN	NaN	NaN	#VALUE!
NT5C1A	1	complement(39651229..39672107)	0.00689	-2	-4	0.18	0.32	1	0.49485
HPCAL4	1	complement(39678648..39691485)	0.1	-0.28	-1.21	0.54	0.68	1	0.167491
PPIE	1	39692182..39763914	9.38	0.01	1.01	0.87	0.93	1	0.0315171
RNU7-121P	1	complement(39723566..39723627)	0	NaN	NaN	NaN	NaN	NaN	#VALUE!
BMP8B	1	complement(39757182..39788865)	10.5	-0.09	-1.06	0.32	0.48	1	0.318759
OXCT2	1	complement(39769523..39771348)	0.67	-0.45	-1.36	0.14	0.26	1	0.585027
BMP8B-AS1	1	39779969..39781418	0	NaN	NaN	NaN	NaN	NaN	#VALUE!
gene:ENSG00000261798	1	39788976..39790171	0	NaN	NaN	NaN	NaN	NaN	#VALUE!
gene:ENSG00000284719	1	39799419..39809450	0	NaN	NaN	NaN	NaN	NaN	#VALUE!
LINC02811	1	complement(39801414..39817460)	0	NaN	NaN	NaN	NaN	NaN	#VALUE!
TRIT1	1	complement(39838110..39883511)	7.69	-0.07	-1.05	0.41	0.57	1	0.244125
Y_RNA_19	1	complement(39881566..39881678)	0	NaN	NaN	NaN	NaN	NaN	#VALUE!
MYCL	1	complement(39895428..39902256)	0.63	-1.37	-2.58	6.13e-10	6.41e-09	1.08e-05	8.19314
MYCL-AS1	1	39897745..39899098	0	NaN	NaN	NaN	NaN	NaN	#VALUE!
Y_RNA_20	1	complement(39944890..39944998)	0	NaN	NaN	NaN	NaN	NaN	#VALUE!
MFSD2A	1	39955112..39969968	11.2	-0.34	-1.27	0.000159	0.000807	1	3.09313
CAP1	1	40040233..40072649	284.94	0.1	1.07	0.16	0.3	1	0.522879
PPT1	1	complement(40072710..40097260)	78.42	0.1	1.07	0.15	0.29	1	0.537602
RLF	1	40161387..40240921	12.23	-0.02	-1.01	0.81	0.89	1	0.05061
RNU6-1237P	1	40177843..40177949	0	NaN	NaN	NaN	NaN	NaN	#VALUE!
TMCO2	1	40245947..40251684	0	NaN	NaN	NaN	NaN	NaN	#VALUE!
ZMPSTE24-DT	1	complement(40256333..40257971)	0	NaN	NaN	NaN	NaN	NaN	#VALUE!
ZMPSTE24	1	40258041..40294180	80.59	-0.03	-1.02	0.69	0.8	1	0.09691
COL9A2	1	complement(40300489..40317813)	0.03	0.71	1.64	0.39	0.56	1	0.251812
SMAP2	1	40344850..40423326	15.42	0.25	1.19	0.000983	0.00415	1	2.38195
gene:ENSG00000290111	1	complement(40394763..40394964)	0	NaN	NaN	NaN	NaN	NaN	#VALUE!
gene:ENSG00000284677	1	complement(40436199..40450039)	0	NaN	NaN	NaN	NaN	NaN	#VALUE!
ZFP69B	1	40450102..40463718	2.48	-0.59	-1.5	0.000315	0.0015	1	2.82391
gene:ENSG00000260920	1	40464319..40466767	0	NaN	NaN	NaN	NaN	NaN	#VALUE!
gene:ENSG00000279667	1	40473055..40474059	0	NaN	NaN	NaN	NaN	NaN	#VALUE!
ZFP69	1	40477290..40496343	0.03	-0.24	-1.18	0.79	0.88	1	0.0555173
EXO5-DT	1	complement(40493157..40508661)	0	NaN	NaN	NaN	NaN	NaN	#VALUE!
EXO5	1	40508741..40516038	5.94	0.06	1.04	0.59	0.73	1	0.136677
gene:ENSG00000227278	1	complement(40514461..40515057)	0	NaN	NaN	NaN	NaN	NaN	#VALUE!
gene:ENSG00000238186	1	complement(40515754..40517174)	0	NaN	NaN	NaN	NaN	NaN	#VALUE!
ZNF684	1	40531573..40548167	1.58	0.11	1.08	0.5	0.65	1	0.187087
gene:ENSG00000286838	1	complement(40559666..40584335)	0	NaN	NaN	NaN	NaN	NaN	#VALUE!
RIMS3	1	complement(40620680..40665682)	1.78	0.03	1.02	0.8	0.89	1	0.05061
gene:ENSG00000287743	1	40659848..40667480	0	NaN	NaN	NaN	NaN	NaN	#VALUE!
gene:ENSG00000237899	1	complement(40669089..40687588)	0	NaN	NaN	NaN	NaN	NaN	#VALUE!
NFYC-AS1	1	complement(40690380..40692074)	0	NaN	NaN	NaN	NaN	NaN	#VALUE!
NFYC	1	40691648..40771603	29.03	0.1	1.07	0.14	0.27	1	0.568636
MIR30E	1	40754355..40754446	0	NaN	NaN	NaN	NaN	NaN	#VALUE!
MIR30C1	1	40757284..40757372	0	NaN	NaN	NaN	NaN	NaN	#VALUE!
KCNQ4	1	40783787..40840452	0.13	-0.29	-1.23	0.48	0.64	1	0.19382
RN7SL326P	1	40804846..40805141	0	NaN	NaN	NaN	NaN	NaN	#VALUE!
CITED4	1	complement(40861054..40862363)	55.63	-0.21	-1.15	0.00374	0.01	1	2
gene:ENSG00000229528	1	40863914..40876670	0	NaN	NaN	NaN	NaN	NaN	#VALUE!
gene:ENSG00000286668	1	40939294..40945524	0	NaN	NaN	NaN	NaN	NaN	#VALUE!
CTPS1	1	40979300..41012565	50.39	0.00718	1	0.91	0.95	1	0.0222764
SLFNL1-AS1	1	41014590..41043890	0	NaN	NaN	NaN	NaN	NaN	#VALUE!
SLFNL1	1	complement(41015589..41023237)	0.88	0.23	1.17	0.2	0.35	1	0.455932
SCMH1	1	complement(41027202..41242306)	20.14	-0.12	-1.09	0.1	0.21	1	0.677781
gene:ENSG00000287400	1	41241772..41338644	0	NaN	NaN	NaN	NaN	NaN	#VALUE!
SCMH1-DT	1	41242373..41284861	0	NaN	NaN	NaN	NaN	NaN	#VALUE!
gene:ENSG00000291157	1	complement(41302911..41306148)	0	NaN	NaN	NaN	NaN	NaN	#VALUE!
FOXO6	1	41361922..41383590	1.39	-0.6	-1.52	0.00947	0.03	1	1.52288
FOXO6-AS1	1	complement(41375004..41375669)	0	NaN	NaN	NaN	NaN	NaN	#VALUE!
EDN2	1	complement(41478775..41484683)	18.18	-0.55	-1.46	3.08e-07	2.41e-06	0.00544	5.61798
HIVEP3	1	complement(41506365..42035925)	2.7	0.09	1.06	0.38	0.54	1	0.267606
gene:ENSG00000230881	1	41535443..41535868	0	NaN	NaN	NaN	NaN	NaN	#VALUE!
gene:ENSG00000284895	1	complement(41585306..41628816)	0	NaN	NaN	NaN	NaN	NaN	#VALUE!
gene:ENSG00000287587	1	42036143..42051784	0	NaN	NaN	NaN	NaN	NaN	#VALUE!
GUCA2B	1	42153410..42155820	1.15	-1.53	-2.88	0.00327	0.01	1	2
GUCA2A	1	complement(42162690..42164745)	0.05	0.21	1.16	0.86	0.92	1	0.0362122
FOXJ3	1	complement(42176539..42335877)	25.55	0.05	1.03	0.5	0.65	1	0.187087
gene:ENSG00000227527	1	complement(42335386..42338376)	0	NaN	NaN	NaN	NaN	NaN	#VALUE!
RIMKLA	1	42380792..42424232	2.74	-0.89	-1.85	5.4e-20	1.1e-18	9.53e-16	17.9586
ZMYND12	1	complement(42430329..42456253)	0.3	0.19	1.14	0.63	0.76	1	0.119186
PPCS	1	42456117..42473385	43.16	-0.08	-1.05	0.26	0.42	1	0.376751
CCDC30	1	42463221..42657190	0.32	-0.65	-1.57	0.000232	0.00114	1	2.9431
RNU6-536P	1	42569033..42569139	0	NaN	NaN	NaN	NaN	NaN	#VALUE!
PPIH	1	42658335..42676758	16.06	0.06	1.04	0.38	0.54	1	0.267606
gene:ENSG00000285728	1	complement(42658687..42682207)	0	NaN	NaN	NaN	NaN	NaN	#VALUE!
gene:ENSG00000234917	1	42678735..42681659	0	NaN	NaN	NaN	NaN	NaN	#VALUE!
YBX1	1	42682418..42703805	726.22	0.05	1.04	0.58	0.72	1	0.142668
CLDN19	1	complement(42733093..42740254)	0.00264	-1.69	-3.22	0.53	NaN	1	#VALUE!
P3H1	1	complement(42746335..42767084)	50.2	0.26	1.2	0.000112	0.000586	1	3.2321
C1orf50	1	42767245..42779491	4.82	-0.06	-1.05	0.47	0.63	1	0.200659
gene:ENSG00000283580	1	42767292..42794493	0.83	-0.51	-1.42	0.33	0.49	1	0.309804
C1orf50-AS1	1	complement(42775813..42776790)	0	NaN	NaN	NaN	NaN	NaN	#VALUE!
TMEM269	1	42784991..42816619	0.14	0.61	1.52	0.12	0.24	1	0.619789
SVBP	1	complement(42807052..42817397)	30	0.17	1.12	0.07	0.16	1	0.79588
ERMAP	1	42817122..42844991	11.9	0.22	1.17	0.00956	0.03	1	1.52288
ZNF691-DT	1	complement(42832522..42846427)	0	NaN	NaN	NaN	NaN	NaN	#VALUE!
ZNF691	1	42846573..42852477	16.34	0.4	1.32	1.2e-06	8.68e-06	0.02	5.06148
gene:ENSG00000288955	1	42924460..42925849	0	NaN	NaN	NaN	NaN	NaN	#VALUE!
SLC2A1	1	complement(42925353..42958893)	132.4	-0.07	-1.05	0.3	0.46	1	0.337242
SLC2A1-DT	1	42959049..42996814	0	NaN	NaN	NaN	NaN	NaN	#VALUE!
gene:ENSG00000283973	1	complement(42959065..42961864)	0	NaN	NaN	NaN	NaN	NaN	#VALUE!
RNU6-880P	1	42991438..42991544	0	NaN	NaN	NaN	NaN	NaN	#VALUE!
U6_2	1	complement(43023549..43023637)	0	NaN	NaN	NaN	NaN	NaN	#VALUE!
CFAP144	1	43145153..43156396	0.08	-0.49	-1.4	0.68	0.8	1	0.09691
EBNA1BP2	1	complement(43164175..43270936)	220.69	0.02	1.01	0.81	0.89	1	0.05061
MIR6733	1	complement(43171652..43171712)	0	NaN	NaN	NaN	NaN	NaN	#VALUE!
CFAP57	1	43172330..43254358	0.26	0.35	1.28	0.24	0.4	1	0.39794
TMEM125	1	43269983..43274002	0	NaN	NaN	NaN	NaN	NaN	#VALUE!
C1orf210	1	complement(43281877..43285617)	0	NaN	NaN	NaN	NaN	NaN	#VALUE!
TIE1	1	43300982..43323108	0.00555	-2.47	-5.54	0.33	0.49	1	0.309804
MPL	1	43337818..43354466	0.25	-0.09	-1.06	0.78	0.87	1	0.0604807
gene:ENSG00000287113	1	complement(43348288..43348844)	0	NaN	NaN	NaN	NaN	NaN	#VALUE!
CDC20-DT	1	complement(43354684..43358676)	0	NaN	NaN	NaN	NaN	NaN	#VALUE!
CDC20	1	43358981..43363203	447.06	0.14	1.1	0.04	0.11	1	0.958607
ELOVL1	1	complement(43363398..43368074)	211.71	0.23	1.17	0.000613	0.00271	1	2.56703
MIR6734	1	complement(43364648..43364715)	0	NaN	NaN	NaN	NaN	NaN	#VALUE!
gene:ENSG00000288772	1	43368180..43368609	0	NaN	NaN	NaN	NaN	NaN	#VALUE!
MED8	1	complement(43383917..43389808)	48.87	-0.05	-1.04	0.47	0.62	1	0.207608
MED8-AS1	1	43385113..43389155	0	NaN	NaN	NaN	NaN	NaN	#VALUE!
SZT2	1	43389882..43454247	7.99	0.19	1.14	0.03	0.07	1	1.1549
SZT2-AS1	1	complement(43447776..43448644)	0	NaN	NaN	NaN	NaN	NaN	#VALUE!
MIR6735	1	43448539..43448611	0	NaN	NaN	NaN	NaN	NaN	#VALUE!
HYI	1	complement(43450989..43453989)	21.12	-0.07	-1.05	0.39	0.56	1	0.251812
HYI-AS1	1	43453927..43456995	0	NaN	NaN	NaN	NaN	NaN	#VALUE!
PTPRF	1	43525187..43623666	232.63	0.16	1.12	0.08	0.18	1	0.744727
KDM4A	1	43650149..43705518	29.19	0.21	1.16	0.00177	0.00696	1	2.15739
gene:ENSG00000284989	1	43650149..43931014	0.02	1.39	2.62	0.28	0.44	1	0.356547
KDM4A-AS1	1	complement(43685123..43708138)	0	NaN	NaN	NaN	NaN	NaN	#VALUE!
ST3GAL3	1	43705824..43931165	1.69	0.26	1.2	0.00838	0.03	1	1.52288
ST3GAL3-AS1	1	complement(43709392..43727343)	0	NaN	NaN	NaN	NaN	NaN	#VALUE!
U6_3	1	43716467..43716556	0	NaN	NaN	NaN	NaN	NaN	#VALUE!
MIR6079	1	43838622..43838683	0	NaN	NaN	NaN	NaN	NaN	#VALUE!
ARTN	1	43933320..43937240	0.67	0.15	1.11	0.51	0.66	1	0.180456
LINC02918	1	complement(43937918..43940781)	0	NaN	NaN	NaN	NaN	NaN	#VALUE!
gene:ENSG00000288573	1	complement(43944355..43946624)	0	NaN	NaN	NaN	NaN	NaN	#VALUE!
IPO13	1	43946950..43968022	26.26	-0.21	-1.16	0.00213	0.00822	1	2.08513
gene:ENSG00000285649	1	complement(43968351..43974821)	0	NaN	NaN	NaN	NaN	NaN	#VALUE!
DPH2	1	43970000..43973369	50.7	0.02	1.01	0.82	0.9	1	0.0457575
ATP6V0B	1	43974487..43978295	80.54	0.03	1.02	0.61	0.74	1	0.130768
B4GALT2	1	43978943..43991170	37.47	0.00389	1	0.95	0.97	1	0.0132283
CCDC24	1	43991359..43996528	4.88	0.08	1.06	0.5	0.65	1	0.187087
SLC6A9	1	complement(43991500..44031467)	7.09	1.16	2.24	3.91e-36	1.26e-34	6.9e-32	33.8996
gene:ENSG00000230615	1	44030414..44115913	0	NaN	NaN	NaN	NaN	NaN	#VALUE!
RN7SL479P	1	complement(44117098..44117397)	0	NaN	NaN	NaN	NaN	NaN	#VALUE!
KLF17	1	44118821..44135140	0.08	-1.54	-2.91	0.05	0.12	1	0.920819
KLF18	1	complement(44137821..44141631)	0	NaN	NaN	NaN	NaN	NaN	#VALUE!
Y_RNA_21	1	complement(44153385..44153480)	0	NaN	NaN	NaN	NaN	NaN	#VALUE!
DMAP1	1	44213455..44220681	28.74	0.14	1.1	0.08	0.18	1	0.744727
ERI3	1	complement(44221070..44355260)	54.92	-0.07	-1.05	0.28	0.44	1	0.356547
ERI3-IT1	1	complement(44243408..44244273)	0	NaN	NaN	NaN	NaN	NaN	#VALUE!
RNU6-369P	1	44390722..44390823	0	NaN	NaN	NaN	NaN	NaN	#VALUE!
RNF220	1	44405194..44651723	34.48	-0.02	-1.02	0.73	0.83	1	0.0809219
MIR5584	1	44545493..44545552	0	NaN	NaN	NaN	NaN	NaN	#VALUE!
TMEM53	1	complement(44635238..44674481)	5.5	0.28	1.22	0.00257	0.00968	1	2.01412
ARMH1	1	44674692..44725591	0.39	0.75	1.69	0.02	0.06	1	1.22185
RNU5F-1	1	complement(44721786..44721902)	0	NaN	NaN	NaN	NaN	NaN	#VALUE!
RNU5D-1	1	complement(44731055..44731170)	0	NaN	NaN	NaN	NaN	NaN	#VALUE!
KIF2C	1	44739818..44767767	98.53	-0.04	-1.03	0.51	0.66	1	0.180456
gene:ENSG00000225721	1	complement(44759037..44775810)	0	NaN	NaN	NaN	NaN	NaN	#VALUE!
RPS8	1	44775251..44778779	1990.44	0.02	1.01	0.85	0.92	1	0.0362122
SNORD55	1	44775864..44775943	0	NaN	NaN	NaN	NaN	NaN	#VALUE!
SNORD46	1	44776490..44776593	0	NaN	NaN	NaN	NaN	NaN	#VALUE!
SNORD38A	1	44777843..44777912	0	NaN	NaN	NaN	NaN	NaN	#VALUE!
SNORD38B_1	1	44778390..44778456	0	NaN	NaN	NaN	NaN	NaN	#VALUE!
SNORD38B_2	1	44778390..44778458	0	NaN	NaN	NaN	NaN	NaN	#VALUE!
BEST4	1	complement(44783585..44788170)	0.17	-1.31	-2.47	0.02	0.06	1	1.22185
PLK3	1	44800377..44805990	11.18	-0.24	-1.18	0.01	0.04	1	1.39794
DYNLT4	1	complement(44805893..44807351)	0.73	-0.2	-1.15	0.5	0.65	1	0.187087
gene:ENSG00000290041	1	44807524..44808090	0	NaN	NaN	NaN	NaN	NaN	#VALUE!
BTBD19	1	44808523..44815585	2.86	-0.47	-1.38	0.00335	0.01	1	2
PTCH2	1	complement(44819844..44843253)	0.27	-0.29	-1.23	0.27	0.43	1	0.366532
RNU5E-6P	1	complement(44819883..44819997)	0	NaN	NaN	NaN	NaN	NaN	#VALUE!
EIF2B3	1	complement(44850522..44986722)	27.14	-0.07	-1.05	0.36	0.52	1	0.283997
HECTD3	1	complement(45002540..45011324)	35.16	0.03	1.02	0.62	0.75	1	0.124939
UROD	1	45010950..45015575	26.13	0.02	1.01	0.79	0.87	1	0.0604807
ZSWIM5	1	complement(45016399..45306209)	3.77	-0.63	-1.55	2.45e-09	2.41e-08	4.32e-05	7.61798
LINC01144	1	45303910..45305619	0	NaN	NaN	NaN	NaN	NaN	#VALUE!
HPDL	1	45326895..45328710	3.3	-0.94	-1.92	2.03e-08	1.83e-07	0.000358	6.73755
MUTYH	1	complement(45329163..45340893)	5.71	0.13	1.09	0.14	0.26	1	0.585027
gene:ENSG00000288208	1	complement(45329262..45491155)	0.02	-3.86	-14.54	0.14	0.27	1	0.568636
TOE1	1	45340052..45343973	24.88	0.16	1.12	0.05	0.12	1	0.920819
TESK2	1	complement(45343883..45491163)	0.68	0.7	1.62	0.0023	0.00881	1	2.05502
CCDC163	1	complement(45493866..45500079)	3.02	-0.35	-1.27	0.01	0.04	1	1.39794
MMACHC	1	45500300..45513382	7.11	-0.07	-1.05	0.35	0.51	1	0.29243
PRDX1	1	complement(45510914..45542732)	1385.34	0.05	1.03	0.6	0.74	1	0.130768
AKR1A1	1	45550543..45570049	66.41	0.13	1.09	0.06	0.13	1	0.886057
gene:ENSG00000289407	1	complement(45583238..45583933)	0	NaN	NaN	NaN	NaN	NaN	#VALUE!
NASP	1	45583846..45618904	131.29	0.36	1.29	4.98e-08	4.29e-07	0.000879	6.36754
CCDC17	1	complement(45620044..45624057)	0.27	0.2	1.15	0.58	0.72	1	0.142668
GPBP1L1	1	complement(45627304..45688113)	43.15	0.01	1.01	0.85	0.91	1	0.0409586
TMEM69	1	45688181..45694436	30.13	0.00677	1	0.94	0.96	1	0.0177288
IPP	1	complement(45694324..45750653)	10.38	-0.43	-1.35	1.75e-06	1.23e-05	0.03	4.91009
gene:ENSG00000230896	1	complement(45694684..45697075)	0	NaN	NaN	NaN	NaN	NaN	#VALUE!
MAST2	1	45786987..46036122	40.72	-0.05	-1.03	0.5	0.65	1	0.187087
PIK3R3	1	complement(46040140..46133036)	6.29	1.04	2.06	2.6e-38	8.91e-37	4.59e-34	36.0501
P3R3URF-PIK3R3	1	complement(46043661..46176488)	0.03	3.74	13.4	0.15	0.28	1	0.552842
gene:ENSG00000226957	1	46046818..46048368	0	NaN	NaN	NaN	NaN	NaN	#VALUE!
gene:ENSG00000227857	1	46134531..46139081	0	NaN	NaN	NaN	NaN	NaN	#VALUE!
TSPAN1	1	46175073..46185962	3.87	-0.03	-1.02	0.81	0.89	1	0.05061
P3R3URF	1	complement(46175486..46176488)	0	NaN	NaN	NaN	NaN	NaN	#VALUE!
POMGNT1	1	complement(46188683..46220305)	53.63	0.09	1.06	0.2	0.35	1	0.455932
LURAP1	1	46203334..46221256	0.00659	0.21	1.15	0.91	0.94	1	0.0268721
RAD54L	1	46246461..46278480	17.95	0.51	1.43	8.93e-13	1.17e-11	1.58e-08	10.9318
LRRC41	1	complement(46261196..46303616)	33.41	-0.12	-1.09	0.07	0.17	1	0.769551
UQCRH	1	46303698..46316776	335.8	-0.01	-1.01	0.87	0.93	1	0.0315171
NSUN4	1	46340789..46365152	12.13	0.08	1.06	0.23	0.38	1	0.420216
FAAH	1	46394317..46413848	4.9	0.13	1.09	0.3	0.46	1	0.337242
gene:ENSG00000291138	1	46433827..46482493	0	NaN	NaN	NaN	NaN	NaN	#VALUE!
LINC01398	1	complement(46446600..46451317)	0	NaN	NaN	NaN	NaN	NaN	#VALUE!
DMBX1	1	46489836..46516216	3.85	-0.15	-1.11	0.15	0.28	1	0.552842
TMEM275	1	complement(46532166..46543969)	0.00467	2.06	4.18	0.43	NaN	1	#VALUE!
MKNK1-AS1	1	46538611..46570255	0	NaN	NaN	NaN	NaN	NaN	#VALUE!
KNCN	1	complement(46545641..46551647)	0	NaN	NaN	NaN	NaN	NaN	#VALUE!
MKNK1	1	complement(46557407..46616843)	21.96	0.37	1.29	3.71e-07	2.88e-06	0.00656	5.54061
MOB3C	1	complement(46607719..46616811)	13.08	1.77	3.42	2.98e-98	2.31e-96	5.26e-94	95.6364
ATPAF1	1	complement(46632737..46673867)	48.58	-0.02	-1.01	0.8	0.89	1	0.05061
TEX38	1	46668855..46673594	0.03	0.59	1.5	0.6	0.73	1	0.136677
EFCAB14-AS1	1	46674036..46692098	0	NaN	NaN	NaN	NaN	NaN	#VALUE!
EFCAB14	1	complement(46674659..46719146)	41.72	0.21	1.16	0.00171	0.00678	1	2.16877
CYP4B1	1	46757838..46819413	0.07	5.81	56.11	0.02	0.04	1	1.39794
CYP4Z2P	1	complement(46843095..46900437)	0	NaN	NaN	NaN	NaN	NaN	#VALUE!
CYP4A11	1	complement(46929177..46941484)	0	NaN	NaN	NaN	NaN	NaN	#VALUE!
CYP4X1	1	47023669..47050751	0.06	0.78	1.72	0.31	0.47	1	0.327902
CYP4Z1	1	47067231..47118318	0	NaN	NaN	NaN	NaN	NaN	#VALUE!
CYP4A22-AS1	1	complement(47096653..47179271)	0	NaN	NaN	NaN	NaN	NaN	#VALUE!
CYP4A22	1	47137435..47149727	0.00318	-1.69	-3.22	0.53	NaN	1	#VALUE!
LINC00853	1	47179250..47180339	0	NaN	NaN	NaN	NaN	NaN	#VALUE!
gene:ENSG00000290081	1	complement(47180175..47181078)	0	NaN	NaN	NaN	NaN	NaN	#VALUE!
PDZK1IP1	1	complement(47183582..47191044)	15.98	0.82	1.77	9.99e-15	1.5e-13	1.76e-10	12.8239
TAL1	1	complement(47216290..47232225)	0.01	-0.96	-1.95	0.43	0.59	1	0.229148
gene:ENSG00000226252	1	47225797..47230750	0	NaN	NaN	NaN	NaN	NaN	#VALUE!
STIL	1	complement(47250139..47314892)	40.34	0.36	1.29	7.15e-08	6.04e-07	0.00126	6.21896
CMPK1	1	47333790..47394866	91.64	-0.06	-1.04	0.52	0.67	1	0.173925
LINC01389	1	complement(47380928..47408477)	0	NaN	NaN	NaN	NaN	NaN	#VALUE!
FOXE3	1	47416285..47418052	0.02	1.1	2.14	0.38	0.55	1	0.259637
FOXD2-AS1	1	complement(47432133..47434641)	0	NaN	NaN	NaN	NaN	NaN	#VALUE!
FOXD2	1	47438044..47440691	1.84	-0.4	-1.32	0.02	0.07	1	1.1549
LINC01738	1	47688463..47704029	0	NaN	NaN	NaN	NaN	NaN	#VALUE!
TRABD2B	1	complement(47760528..47997385)	0.75	0.77	1.7	1.1e-06	8e-06	0.02	5.09691
gene:ENSG00000223814	1	complement(47761132..47765547)	0	NaN	NaN	NaN	NaN	NaN	#VALUE!
gene:ENSG00000225028	1	47818066..47820237	0	NaN	NaN	NaN	NaN	NaN	#VALUE!
LINC02794	1	48050659..48091736	0	NaN	NaN	NaN	NaN	NaN	#VALUE!
gene:ENSG00000231413	1	complement(48078787..48082196)	0	NaN	NaN	NaN	NaN	NaN	#VALUE!
gene:ENSG00000290466	1	complement(48096092..48161871)	0	NaN	NaN	NaN	NaN	NaN	#VALUE!
gene:ENSG00000279096	1	48102068..48104736	0	NaN	NaN	NaN	NaN	NaN	#VALUE!
gene:ENSG00000291246	1	complement(48164710..48182428)	0	NaN	NaN	NaN	NaN	NaN	#VALUE!
gene:ENSG00000223720	1	48172972..48206857	0	NaN	NaN	NaN	NaN	NaN	#VALUE!
SLC5A9	1	48222685..48248644	0.06	-1.93	-3.81	0.02	0.06	1	1.22185
gene:ENSG00000272491	1	complement(48227888..48229561)	0	NaN	NaN	NaN	NaN	NaN	#VALUE!
gene:ENSG00000279214	1	complement(48262230..48263179)	0	NaN	NaN	NaN	NaN	NaN	#VALUE!
SPATA6	1	complement(48295373..48472208)	1.8	-0.41	-1.33	0.00221	0.00851	1	2.07007
RNU6-723P	1	48344209..48344315	0	NaN	NaN	NaN	NaN	NaN	#VALUE!
RNU4-61P	1	48447936..48448042	0	NaN	NaN	NaN	NaN	NaN	#VALUE!
AGBL4	1	complement(48532854..50023954)	0.00149	2.06	4.18	0.43	NaN	1	#VALUE!
gene:ENSG00000287661	1	48552991..48558106	0	NaN	NaN	NaN	NaN	NaN	#VALUE!
BEND5	1	complement(48727519..48776969)	0.04	0.24	1.18	0.8	0.89	1	0.05061
gene:ENSG00000286597	1	48926021..48936734	0	NaN	NaN	NaN	NaN	NaN	#VALUE!
gene:ENSG00000229846	1	49025595..49187585	0	NaN	NaN	NaN	NaN	NaN	#VALUE!
AGBL4-AS1	1	49257411..49269285	0	NaN	NaN	NaN	NaN	NaN	#VALUE!
AGBL4-IT1	1	complement(49374201..49472085)	0	NaN	NaN	NaN	NaN	NaN	#VALUE!
gene:ENSG00000279324	1	49994318..49996218	0	NaN	NaN	NaN	NaN	NaN	#VALUE!
ELAVL4	1	50024029..50203772	0	NaN	NaN	NaN	NaN	NaN	#VALUE!
ELAVL4-AS1	1	complement(50174306..50175868)	0	NaN	NaN	NaN	NaN	NaN	#VALUE!
gene:ENSG00000233407	1	complement(50206084..50223127)	0	NaN	NaN	NaN	NaN	NaN	#VALUE!
LINC02808	1	complement(50229662..50321192)	0	NaN	NaN	NaN	NaN	NaN	#VALUE!
gene:ENSG00000284645	1	50252569..50258994	0	NaN	NaN	NaN	NaN	NaN	#VALUE!
DMRTA2	1	complement(50417550..50423443)	0.73	0.23	1.17	0.25	0.41	1	0.387216
gene:ENSG00000284700	1	50423609..50425316	0	NaN	NaN	NaN	NaN	NaN	#VALUE!
FAF1	1	complement(50437028..50960267)	23.42	-0.07	-1.05	0.28	0.44	1	0.356547
FAF1-AS1	1	50461469..50471150	0	NaN	NaN	NaN	NaN	NaN	#VALUE!
RNU6-1026P	1	50582404..50582511	0	NaN	NaN	NaN	NaN	NaN	#VALUE!
CDKN2C	1	50960745..50974634	75.73	-0.23	-1.17	0.000644	0.00284	1	2.54668
gene:ENSG00000290102	1	complement(50967883..50968552)	0	NaN	NaN	NaN	NaN	NaN	#VALUE!
MIR4421	1	51059837..51059905	0	NaN	NaN	NaN	NaN	NaN	#VALUE!
MIR6500	1	51060018..51060103	0	NaN	NaN	NaN	NaN	NaN	#VALUE!
C1orf185	1	51102221..51148086	0.02	-2.47	-5.54	0.33	0.49	1	0.309804
Y_RNA_22	1	51107222..51107331	0	NaN	NaN	NaN	NaN	NaN	#VALUE!
LINC01562	1	complement(51195095..51235096)	0	NaN	NaN	NaN	NaN	NaN	#VALUE!
RNF11	1	51236273..51273447	39.35	-0.13	-1.1	0.09	0.19	1	0.721246
gene:ENSG00000236434	1	complement(51264916..51266074)	0	NaN	NaN	NaN	NaN	NaN	#VALUE!
TTC39A	1	complement(51287258..51345116)	1.72	0.21	1.16	0.03	0.08	1	1.09691
TTC39A-AS1	1	51329654..51335324	0	NaN	NaN	NaN	NaN	NaN	#VALUE!
EPS15	1	complement(51354263..51519328)	19.27	0.12	1.09	0.09	0.18	1	0.744727
RNU6-877P	1	51382308..51382414	0	NaN	NaN	NaN	NaN	NaN	#VALUE!
gene:ENSG00000238140	1	51461721..51463416	0	NaN	NaN	NaN	NaN	NaN	#VALUE!
EPS15-AS1	1	51518288..51561651	0	NaN	NaN	NaN	NaN	NaN	#VALUE!
RNU6-1281P	1	complement(51538625..51538729)	0	NaN	NaN	NaN	NaN	NaN	#VALUE!
OSBPL9	1	51577179..51798427	31.98	-0.07	-1.05	0.28	0.44	1	0.356547
gene:ENSG00000212624	1	complement(51724775..51724896)	0	NaN	NaN	NaN	NaN	NaN	#VALUE!
NRDC	1	complement(51789191..51878805)	138.92	0.31	1.24	4.44e-06	2.97e-05	0.08	4.52724
gene:ENSG00000266993	1	51793934..51799154	0	NaN	NaN	NaN	NaN	NaN	#VALUE!
gene:ENSG00000272175	1	51801028..51801307	0	NaN	NaN	NaN	NaN	NaN	#VALUE!
MIR761	1	complement(51836344..51836402)	0	NaN	NaN	NaN	NaN	NaN	#VALUE!
RAB3B	1	complement(51907956..51990700)	6.86	-0.3	-1.23	9.82e-05	0.000521	1	3.28316
RN7SL290P	1	51995740..51996039	0	NaN	NaN	NaN	NaN	NaN	#VALUE!
TXNDC12	1	complement(52020131..52055191)	86.91	-0.00825	-1.01	0.9	0.94	1	0.0268721
gene:ENSG00000285839	1	complement(52020153..52033350)	0.17	0.11	1.08	0.89	0.94	1	0.0268721
KTI12	1	complement(52032103..52033810)	25.67	0.12	1.09	0.17	0.32	1	0.49485
gene:ENSG00000223390	1	52033391..52044279	0	NaN	NaN	NaN	NaN	NaN	#VALUE!
TXNDC12-AS1	1	52050918..52052683	0	NaN	NaN	NaN	NaN	NaN	#VALUE!
BTF3L4	1	52056199..52090716	23.76	-0.19	-1.14	0.02	0.05	1	1.30103
ZFYVE9	1	52142089..52348671	10.48	-0.2	-1.15	0.00616	0.02	1	1.69897
RN7SL788P	1	52150104..52150419	0	NaN	NaN	NaN	NaN	NaN	#VALUE!
CC2D1B	1	complement(52345723..52366205)	26.98	0.18	1.14	0.007	0.02	1	1.69897
gene:ENSG00000272100	1	52353487..52353877	0	NaN	NaN	NaN	NaN	NaN	#VALUE!
gene:ENSG00000287078	1	52365443..52367865	0	NaN	NaN	NaN	NaN	NaN	#VALUE!
ORC1	1	complement(52372829..52404423)	41.32	0.46	1.37	3.31e-11	3.84e-10	5.83e-07	9.41567
PRPF38A	1	52404602..52420836	19.52	-0.11	-1.08	0.12	0.24	1	0.619789
TUT4	1	complement(52408282..52553487)	16.7	-0.21	-1.16	0.00221	0.0085	1	2.07058
gene:ENSG00000272371	1	52554818..52555273	0	NaN	NaN	NaN	NaN	NaN	#VALUE!
GPX7	1	52602371..52609051	0	NaN	NaN	NaN	NaN	NaN	#VALUE!
SHISAL2A	1	52633168..52669683	0	NaN	NaN	NaN	NaN	NaN	#VALUE!
COA7	1	complement(52684449..52698347)	39.01	-0.23	-1.17	0.000954	0.00404	1	2.39362
RN7SL62P	1	52714399..52714695	0	NaN	NaN	NaN	NaN	NaN	#VALUE!
ZYG11B	1	52726453..52827336	20.69	-0.47	-1.39	2.12e-10	2.3e-09	3.74e-06	8.63827
RNU2-30P	1	52754322..52754462	0	NaN	NaN	NaN	NaN	NaN	#VALUE!
RNU6-969P	1	complement(52805108..52805212)	0	NaN	NaN	NaN	NaN	NaN	#VALUE!
ZYG11A	1	52842511..52894998	2.98	-0.2	-1.15	0.06	0.14	1	0.853872
gene:ENSG00000242391	1	complement(52881216..52881730)	0	NaN	NaN	NaN	NaN	NaN	#VALUE!
ECHDC2	1	complement(52895910..52927212)	4.88	-0.05	-1.04	0.63	0.76	1	0.119186
SCP2	1	52927276..53051698	24.07	-0.01	-1.01	0.84	0.91	1	0.0409586
gene:ENSG00000264834	1	52928674..52928772	0	NaN	NaN	NaN	NaN	NaN	#VALUE!
gene:ENSG00000266188	1	52934930..52935017	0	NaN	NaN	NaN	NaN	NaN	#VALUE!
gene:ENSG00000265815	1	52940314..52940413	0	NaN	NaN	NaN	NaN	NaN	#VALUE!
PODN	1	53062052..53085501	0	NaN	NaN	NaN	NaN	NaN	#VALUE!
gene:ENSG00000232993	1	complement(53069938..53085502)	0	NaN	NaN	NaN	NaN	NaN	#VALUE!
SLC1A7	1	complement(53087179..53142638)	0.00612	-1.08	-2.12	0.46	0.62	1	0.207608
gene:ENSG00000235563	1	53114576..53118609	0	NaN	NaN	NaN	NaN	NaN	#VALUE!
CPT2	1	53196792..53214197	33.46	-0.08	-1.06	0.26	0.41	1	0.387216
gene:ENSG00000236723	1	complement(53209783..53213775)	0	NaN	NaN	NaN	NaN	NaN	#VALUE!
CZIB	1	complement(53214099..53220634)	54.18	0.06	1.05	0.37	0.53	1	0.275724
CZIB-DT	1	53220663..53224253	0	NaN	NaN	NaN	NaN	NaN	#VALUE!
MAGOH	1	complement(53226900..53238518)	93.65	0.02	1.01	0.77	0.86	1	0.0655015
MAGOH-DT	1	53238550..53246482	0	NaN	NaN	NaN	NaN	NaN	#VALUE!
LRP8	1	complement(53242364..53328469)	23.85	0.04	1.03	0.51	0.66	1	0.180456
gene:ENSG00000234578	1	53267935..53268601	0	NaN	NaN	NaN	NaN	NaN	#VALUE!
gene:ENSG00000228838	1	53288024..53289706	0	NaN	NaN	NaN	NaN	NaN	#VALUE!
gene:ENSG00000232762	1	53304536..53307462	0	NaN	NaN	NaN	NaN	NaN	#VALUE!
LRP8-DT	1	53328233..53336509	0	NaN	NaN	NaN	NaN	NaN	#VALUE!
gene:ENSG00000285954	1	53344031..53365473	0	NaN	NaN	NaN	NaN	NaN	#VALUE!
gene:ENSG00000226938	1	complement(53348488..53349233)	0	NaN	NaN	NaN	NaN	NaN	#VALUE!
LINC02812	1	complement(53366656..53368245)	0	NaN	NaN	NaN	NaN	NaN	#VALUE!
DMRTB1	1	53459399..53467488	0	NaN	NaN	NaN	NaN	NaN	#VALUE!
GLIS1	1	complement(53506237..53739164)	0.00698	0.21	1.16	0.88	0.93	1	0.0315171
RNU7-95P	1	complement(53688749..53688812)	0	NaN	NaN	NaN	NaN	NaN	#VALUE!
NDC1	1	complement(53765478..53838463)	72.81	-0.2	-1.15	0.00579	0.02	1	1.69897
gene:ENSG00000201003	1	complement(53771018..53771153)	0	NaN	NaN	NaN	NaN	NaN	#VALUE!
YIPF1	1	complement(53851719..53889798)	31.42	0.29	1.22	5.72e-05	0.00032	1	3.49485
DIO1	1	53891239..53911086	0.13	-0.33	-1.25	0.56	0.7	1	0.154902
IFT25	1	complement(53916574..53945699)	27.88	0.11	1.08	0.14	0.27	1	0.568636
LRRC42	1	53946085..53968168	40.38	0.15	1.11	0.03	0.08	1	1.09691
LDLRAD1	1	complement(54007298..54018186)	0.00914	-2.47	-5.54	0.33	0.49	1	0.309804
TMEM59	1	complement(54026681..54053504)	29.76	0.14	1.1	0.04	0.09	1	1.04576
gene:ENSG00000280378	1	complement(54033126..54034880)	0	NaN	NaN	NaN	NaN	NaN	#VALUE!
TCEANC2	1	54053584..54112519	3.3	-0.38	-1.3	5.61e-07	4.26e-06	0.00991	5.37059
MIR4781	1	54054079..54054154	0	NaN	NaN	NaN	NaN	NaN	#VALUE!
gene:ENSG00000256407	1	complement(54132686..54200073)	0.01	1.1	2.14	0.38	0.54	1	0.267606
CDCP2	1	complement(54132687..54153770)	0	NaN	NaN	NaN	NaN	NaN	#VALUE!
gene:ENSG00000280425	1	54137746..54142980	0	NaN	NaN	NaN	NaN	NaN	#VALUE!
CYB5RL	1	complement(54169651..54200036)	5.7	-0.25	-1.19	0.00111	0.00463	1	2.33442
MRPL37	1	54184041..54225464	133.39	0.09	1.06	0.2	0.35	1	0.455932
SSBP3	1	complement(54225432..54413479)	20.05	0.66	1.58	1.93e-20	4.01e-19	3.41e-16	18.3969
SSBP3-AS1	1	54236440..54239063	0	NaN	NaN	NaN	NaN	NaN	#VALUE!
gene:ENSG00000225632	1	54285404..54287371	0	NaN	NaN	NaN	NaN	NaN	#VALUE!
gene:ENSG00000232245	1	54416256..54420860	0	NaN	NaN	NaN	NaN	NaN	#VALUE!
gene:ENSG00000287582	1	54514417..54517383	0	NaN	NaN	NaN	NaN	NaN	#VALUE!
LINC02784	1	complement(54516412..54517259)	0	NaN	NaN	NaN	NaN	NaN	#VALUE!
ACOT11	1	54542257..54639192	1.14	-0.46	-1.37	0.000804	0.00346	1	2.46092
FAM151A	1	complement(54609181..54623556)	0.0053	2.06	4.18	0.43	NaN	1	#VALUE!
gene:ENSG00000230728	1	complement(54621477..54628438)	0	NaN	NaN	NaN	NaN	NaN	#VALUE!
MROH7	1	54641754..54710266	0	NaN	NaN	NaN	NaN	NaN	#VALUE!
MROH7-TTC4	1	54641786..54742308	0.02	0.22	1.16	0.77	0.86	1	0.0655015
TTC4	1	54715861..54742657	39.55	-0.08	-1.05	0.27	0.43	1	0.366532
PARS2	1	complement(54756898..54764523)	9.97	0.07	1.05	0.45	0.61	1	0.21467
TTC22	1	complement(54779712..54801323)	0	NaN	NaN	NaN	NaN	NaN	#VALUE!
gene:ENSG00000237453	1	54792885..54794905	0	NaN	NaN	NaN	NaN	NaN	#VALUE!
LEXM	1	54806063..54842252	0.01	2.86	7.24	0.26	0.41	1	0.387216
DHCR24	1	complement(54849627..54887195)	49.62	-0.28	-1.21	3.2e-05	0.000186	0.56	3.73049
gene:ENSG00000287724	1	54874672..54883664	0	NaN	NaN	NaN	NaN	NaN	#VALUE!
gene:ENSG00000242396	1	54886812..54974458	0	NaN	NaN	NaN	NaN	NaN	#VALUE!
DHCR24-DT	1	54887563..54888850	0	NaN	NaN	NaN	NaN	NaN	#VALUE!
gene:ENSG00000284601	1	complement(54974900..54980464)	0	NaN	NaN	NaN	NaN	NaN	#VALUE!
TMEM61	1	54980628..54992288	0.17	-1.13	-2.19	0.09	0.19	1	0.721246
gene:ENSG00000233271	1	complement(54980950..54992274)	0	NaN	NaN	NaN	NaN	NaN	#VALUE!
BSND	1	54998933..55017172	0	NaN	NaN	NaN	NaN	NaN	#VALUE!
PCSK9	1	55039447..55064852	3.36	-0.36	-1.29	0.000617	0.00273	1	2.56384
USP24	1	complement(55066359..55215378)	32.34	-0.18	-1.13	0.05	0.12	1	0.920819
MIR4422HG	1	55217645..55324691	0	NaN	NaN	NaN	NaN	NaN	#VALUE!
MIR4422	1	55225641..55225723	0	NaN	NaN	NaN	NaN	NaN	#VALUE!
gene:ENSG00000234810	1	55329288..56070513	0	NaN	NaN	NaN	NaN	NaN	#VALUE!
RN7SKP291	1	complement(55376526..55376852)	0	NaN	NaN	NaN	NaN	NaN	#VALUE!
RNU6-830P	1	55398514..55398620	0	NaN	NaN	NaN	NaN	NaN	#VALUE!
Y_RNA_23	1	complement(55484871..55484972)	0	NaN	NaN	NaN	NaN	NaN	#VALUE!
LINC01755	1	55868254..55950119	0	NaN	NaN	NaN	NaN	NaN	#VALUE!
LINC01753	1	complement(55915603..55944980)	0	NaN	NaN	NaN	NaN	NaN	#VALUE!
gene:ENSG00000235612	1	56145721..56155224	0	NaN	NaN	NaN	NaN	NaN	#VALUE!
gene:ENSG00000260971	1	complement(56154545..56477687)	0	NaN	NaN	NaN	NaN	NaN	#VALUE!
gene:ENSG00000284686	1	complement(56173433..56524495)	0.1	-0.03	-1.02	0.96	0.97	1	0.0132283
LINC01767	1	56414918..56417137	0	NaN	NaN	NaN	NaN	NaN	#VALUE!
PLPP3	1	complement(56494761..56645301)	27.58	0.19	1.14	0.00567	0.02	1	1.69897
PRKAA2	1	56645314..56715335	5.57	-0.47	-1.38	1.12e-05	7.1e-05	0.2	4.14874
FYB2	1	complement(56718789..56819696)	0.01	-1.46	-2.76	0.34	0.5	1	0.30103
gene:ENSG00000229913	1	complement(56823679..56826920)	0	NaN	NaN	NaN	NaN	NaN	#VALUE!
C8A	1	56854768..56918223	0	NaN	NaN	NaN	NaN	NaN	#VALUE!
C8B	1	complement(56929207..56974383)	0	NaN	NaN	NaN	NaN	NaN	#VALUE!
gene:ENSG00000236341	1	56963886..56996757	0	NaN	NaN	NaN	NaN	NaN	#VALUE!
DAB1	1	complement(56994778..58546734)	0	NaN	NaN	NaN	NaN	NaN	#VALUE!
gene:ENSG00000227935	1	57386576..57387450	0	NaN	NaN	NaN	NaN	NaN	#VALUE!
DAB1-AS1	1	57860532..57880905	0	NaN	NaN	NaN	NaN	NaN	#VALUE!
gene:ENSG00000290536	1	complement(58047889..58049335)	0	NaN	NaN	NaN	NaN	NaN	#VALUE!
gene:ENSG00000235038	1	58060139..58080274	0	NaN	NaN	NaN	NaN	NaN	#VALUE!
OMA1	1	complement(58415384..58546802)	9.92	-0.27	-1.2	0.000789	0.0034	1	2.46852
gene:ENSG00000286918	1	58546168..58563897	0	NaN	NaN	NaN	NaN	NaN	#VALUE!
RN7SL713P	1	complement(58565631..58565932)	0	NaN	NaN	NaN	NaN	NaN	#VALUE!
TACSTD2	1	complement(58575433..58577252)	0.01	-0.58	-1.49	0.73	0.83	1	0.0809219
MYSM1	1	complement(58643440..58700090)	5.71	-0.08	-1.05	0.29	0.45	1	0.346787
gene:ENSG00000283445	1	58715609..58771295	0	NaN	NaN	NaN	NaN	NaN	#VALUE!
JUN	1	complement(58776845..58784048)	84.04	0.00505	1	0.94	0.96	1	0.0177288
gene:ENSG00000290013	1	complement(58784270..58784935)	0	NaN	NaN	NaN	NaN	NaN	#VALUE!
LINC01135	1	58784384..58901109	0	NaN	NaN	NaN	NaN	NaN	#VALUE!
gene:ENSG00000272226	1	complement(58812808..58813342)	0	NaN	NaN	NaN	NaN	NaN	#VALUE!
gene:ENSG00000231740	1	complement(58838448..58851254)	0	NaN	NaN	NaN	NaN	NaN	#VALUE!
LINC02777	1	complement(58882868..58931897)	0	NaN	NaN	NaN	NaN	NaN	#VALUE!
LINC01358	1	58933643..59240555	0	NaN	NaN	NaN	NaN	NaN	#VALUE!
gene:ENSG00000241042	1	complement(59054397..59056049)	0	NaN	NaN	NaN	NaN	NaN	#VALUE!
gene:ENSG00000235215	1	complement(59055999..59078116)	0	NaN	NaN	NaN	NaN	NaN	#VALUE!
FGGY-DT	1	complement(59131932..59296491)	0	NaN	NaN	NaN	NaN	NaN	#VALUE!
gene:ENSG00000270457	1	complement(59289303..59289640)	0	NaN	NaN	NaN	NaN	NaN	#VALUE!
FGGY	1	59296638..59810647	0.66	0.35	1.27	0.02	0.05	1	1.30103
MIR4711	1	complement(59733227..59733296)	0	NaN	NaN	NaN	NaN	NaN	#VALUE!
gene:ENSG00000226883	1	complement(59754747..59789182)	0	NaN	NaN	NaN	NaN	NaN	#VALUE!
HOOK1	1	59814786..59876322	5.19	-0.54	-1.45	5.07e-09	4.84e-08	8.95e-05	7.31515
CYP2J2	1	complement(59893308..59926773)	5.38	5.14	35.2	1.87e-78	1.19e-76	3.3e-74	75.9245
RN7SL475P	1	complement(59974757..59975054)	0	NaN	NaN	NaN	NaN	NaN	#VALUE!
C1orf87	1	complement(59987269..60073770)	0	NaN	NaN	NaN	NaN	NaN	#VALUE!
LINC02778	1	60114875..60149784	0	NaN	NaN	NaN	NaN	NaN	#VALUE!
LINC01748	1	complement(60515716..60640507)	0	NaN	NaN	NaN	NaN	NaN	#VALUE!
gene:ENSG00000231252	1	complement(60659631..60868009)	0	NaN	NaN	NaN	NaN	NaN	#VALUE!
NFIA	1	60865259..61462788	8.74	-0.28	-1.22	8.81e-05	0.000472	1	3.32606
NFIA-AS2	1	complement(60912675..61056885)	0	NaN	NaN	NaN	NaN	NaN	#VALUE!
NFIA-AS1	1	complement(61248945..61253510)	0	NaN	NaN	NaN	NaN	NaN	#VALUE!
gene:ENSG00000284808	1	61481087..61533271	0	NaN	NaN	NaN	NaN	NaN	#VALUE!
gene:ENSG00000287224	1	complement(61588049..61589904)	0	NaN	NaN	NaN	NaN	NaN	#VALUE!
TM2D1	1	complement(61681046..61725423)	6.83	-0.06	-1.04	0.46	0.62	1	0.207608
PATJ-DT	1	complement(61741998..61742424)	0	NaN	NaN	NaN	NaN	NaN	#VALUE!
PATJ	1	61742477..62178675	15.49	-0.1	-1.07	0.15	0.29	1	0.537602
RNU6-414P	1	61816419..61816522	0	NaN	NaN	NaN	NaN	NaN	#VALUE!
RNU6-1177P	1	61852499..61852602	0	NaN	NaN	NaN	NaN	NaN	#VALUE!
RN7SL180P	1	62072448..62072741	0	NaN	NaN	NaN	NaN	NaN	#VALUE!
MIR3116-1	1	62078786..62078859	0	NaN	NaN	NaN	NaN	NaN	#VALUE!
MIR3116-2	1	complement(62078789..62078856)	0	NaN	NaN	NaN	NaN	NaN	#VALUE!
L1TD1	1	62194849..62212328	0.00277	2.06	4.18	0.43	NaN	1	#VALUE!
Y_RNA_24	1	62211557..62211666	0	NaN	NaN	NaN	NaN	NaN	#VALUE!
KANK4	1	complement(62236165..62319434)	0.01	-1.39	-2.62	0.19	0.34	1	0.468521
RNU6-371P	1	complement(62298149..62298256)	0	NaN	NaN	NaN	NaN	NaN	#VALUE!
USP1	1	62436297..62451804	66.42	0.08	1.06	0.31	0.47	1	0.327902
DOCK7	1	complement(62454298..62688386)	10.04	0.05	1.03	0.56	0.7	1	0.154902
ANGPTL3	1	62597520..62606313	0	NaN	NaN	NaN	NaN	NaN	#VALUE!
gene:ENSG00000278967	1	62607766..62609584	0	NaN	NaN	NaN	NaN	NaN	#VALUE!
DOCK7-DT	1	62688482..62710694	0	NaN	NaN	NaN	NaN	NaN	#VALUE!
ATG4C	1	62784132..62865516	10.6	-0.62	-1.54	3.09e-08	2.73e-07	0.000545	6.56384
gene:ENSG00000234318	1	62896009..62901639	0	NaN	NaN	NaN	NaN	NaN	#VALUE!
LINC01739	1	complement(62975751..63022504)	0	NaN	NaN	NaN	NaN	NaN	#VALUE!
gene:ENSG00000286455	1	63011197..63018614	0	NaN	NaN	NaN	NaN	NaN	#VALUE!
gene:ENSG00000227485	1	63024207..63025658	0	NaN	NaN	NaN	NaN	NaN	#VALUE!
gene:ENSG00000229225	1	complement(63078081..63079031)	0	NaN	NaN	NaN	NaN	NaN	#VALUE!
gene:ENSG00000203605	1	63139250..63163153	0	NaN	NaN	NaN	NaN	NaN	#VALUE!
LINC00466	1	complement(63159083..63317274)	0	NaN	NaN	NaN	NaN	NaN	#VALUE!
gene:ENSG00000228734	1	63249920..63251771	0	NaN	NaN	NaN	NaN	NaN	#VALUE!
FOXD3-AS1	1	complement(63320878..63324441)	0	NaN	NaN	NaN	NaN	NaN	#VALUE!
FOXD3	1	63322567..63325128	2.79	-0.42	-1.34	0.00293	0.01	1	2
MIR6068	1	complement(63326925..63326984)	0	NaN	NaN	NaN	NaN	NaN	#VALUE!
Y_RNA_25	1	63338263..63338372	0	NaN	NaN	NaN	NaN	NaN	#VALUE!
ALG6	1	63367575..63438553	11.69	-0.16	-1.11	0.18	0.33	1	0.481486
ITGB3BP	1	complement(63440770..63593721)	38.85	-0.21	-1.16	0.04	0.09	1	1.04576
gene:ENSG00000286429	1	63487957..63508204	0	NaN	NaN	NaN	NaN	NaN	#VALUE!
EFCAB7	1	63523372..63572693	8	-0.13	-1.1	0.19	0.34	1	0.468521
RN7SL488P	1	complement(63529613..63529898)	0	NaN	NaN	NaN	NaN	NaN	#VALUE!
RNU7-123P	1	complement(63536711..63536770)	0	NaN	NaN	NaN	NaN	NaN	#VALUE!
DLEU2L	1	63547082..63550636	0	NaN	NaN	NaN	NaN	NaN	#VALUE!
gene:ENSG00000276884	1	complement(63548977..63549112)	0	NaN	NaN	NaN	NaN	NaN	#VALUE!
gene:ENSG00000278287	1	complement(63549133..63549216)	0	NaN	NaN	NaN	NaN	NaN	#VALUE!
gene:ENSG00000277565	1	complement(63549227..63549284)	0	NaN	NaN	NaN	NaN	NaN	#VALUE!
gene:ENSG00000275823	1	complement(63549294..63549366)	0	NaN	NaN	NaN	NaN	NaN	#VALUE!
gene:ENSG00000277689	1	complement(63549374..63549463)	0	NaN	NaN	NaN	NaN	NaN	#VALUE!
gene:ENSG00000274199	1	complement(63549489..63549608)	0	NaN	NaN	NaN	NaN	NaN	#VALUE!
PGM1	1	63593411..63660245	58.12	0.14	1.1	0.04	0.1	1	1
RN7SL130P	1	63655743..63656047	0	NaN	NaN	NaN	NaN	NaN	#VALUE!
ROR1	1	63774017..64181498	24.71	0.04	1.03	0.51	0.66	1	0.180456
RNU6-809P	1	complement(64028894..64029000)	0	NaN	NaN	NaN	NaN	NaN	#VALUE!
Y_RNA_26	1	complement(64066640..64066741)	0	NaN	NaN	NaN	NaN	NaN	#VALUE!
ROR1-AS1	1	complement(64094379..64171342)	0	NaN	NaN	NaN	NaN	NaN	#VALUE!
gene:ENSG00000284928	1	64186791..64192685	0	NaN	NaN	NaN	NaN	NaN	#VALUE!
UBE2U	1	64203623..64267368	0	NaN	NaN	NaN	NaN	NaN	#VALUE!
RNU7-62P	1	complement(64384398..64384459)	0	NaN	NaN	NaN	NaN	NaN	#VALUE!
CACHD1	1	64470129..64693058	1.74	-0.35	-1.28	0.00423	0.01	1	2
MIR4794	1	64579847..64579923	0	NaN	NaN	NaN	NaN	NaN	#VALUE!
RAVER2	1	64745075..64833232	7.29	-0.16	-1.11	0.08	0.17	1	0.769551
JAK1	1	complement(64833223..65067754)	71.16	0.03	1.02	0.64	0.77	1	0.113509
LINC01359	1	complement(64972225..65002489)	0	NaN	NaN	NaN	NaN	NaN	#VALUE!
gene:ENSG00000272506	1	complement(65003470..65004087)	0	NaN	NaN	NaN	NaN	NaN	#VALUE!
RNU6-1176P	1	complement(65022968..65023074)	0	NaN	NaN	NaN	NaN	NaN	#VALUE!
MIR3671	1	complement(65057755..65057842)	0	NaN	NaN	NaN	NaN	NaN	#VALUE!
MIR101-1	1	complement(65058434..65058508)	0	NaN	NaN	NaN	NaN	NaN	#VALUE!
gene:ENSG00000288804	1	65067808..65069453	0	NaN	NaN	NaN	NaN	NaN	#VALUE!
AK4	1	65147549..65232145	6.54	-0.15	-1.11	0.09	0.2	1	0.69897
DNAJC6	1	65248219..65415871	6.74	0.7	1.62	6.94e-16	1.13e-14	1.23e-11	13.9469
gene:ENSG00000229294	1	complement(65279456..65306521)	0	NaN	NaN	NaN	NaN	NaN	#VALUE!
gene:ENSG00000290094	1	65310302..65318877	0	NaN	NaN	NaN	NaN	NaN	#VALUE!
RNU2-15P	1	65415816..65416006	0	NaN	NaN	NaN	NaN	NaN	#VALUE!
LEPROT	1	65420587..65436007	46.13	0.06	1.04	0.41	0.57	1	0.244125
LEPR	1	65420652..65641559	1.54	0.15	1.11	0.15	0.28	1	0.552842
gene:ENSG00000237852	1	65486406..65494188	0	NaN	NaN	NaN	NaN	NaN	#VALUE!
gene:ENSG00000285079	1	65703962..65714847	0	NaN	NaN	NaN	NaN	NaN	#VALUE!
RN7SL854P	1	complement(65761058..65761352)	0	NaN	NaN	NaN	NaN	NaN	#VALUE!
PDE4B	1	65792514..66374579	22.97	0.33	1.26	1.1e-06	7.97e-06	0.02	5.09854
PDE4B-AS1	1	complement(66042500..66050718)	0	NaN	NaN	NaN	NaN	NaN	#VALUE!
RNU4-88P	1	complement(66094461..66094546)	0	NaN	NaN	NaN	NaN	NaN	#VALUE!
SGIP1	1	66533267..66751139	0.00696	0.71	1.64	0.42	0.58	1	0.236572
MIR3117	1	66628440..66628517	0	NaN	NaN	NaN	NaN	NaN	#VALUE!
gene:ENSG00000248458	1	complement(66665864..66677027)	0	NaN	NaN	NaN	NaN	NaN	#VALUE!
DYNLT5	1	66752459..66779047	0	NaN	NaN	NaN	NaN	NaN	#VALUE!
INSL5	1	complement(66797740..66801276)	0	NaN	NaN	NaN	NaN	NaN	#VALUE!
DNAI4	1	complement(66812885..66924856)	0.72	-0.55	-1.47	0.00156	0.00623	1	2.20551
gene:ENSG00000231080	1	66826942..66828558	0	NaN	NaN	NaN	NaN	NaN	#VALUE!
MIER1	1	66924895..66988619	13.56	0.39	1.31	6.11e-08	5.21e-07	0.00108	6.28316
gene:ENSG00000289394	1	66925327..66926027	0	NaN	NaN	NaN	NaN	NaN	#VALUE!
SLC35D1	1	complement(66999350..67054148)	13.57	-0.11	-1.08	0.11	0.22	1	0.657577
C1orf141	1	complement(67092165..67231853)	0	NaN	NaN	NaN	NaN	NaN	#VALUE!
gene:ENSG00000252433	1	complement(67102645..67102779)	0	NaN	NaN	NaN	NaN	NaN	#VALUE!
gene:ENSG00000275678	1	complement(67121605..67123956)	0	NaN	NaN	NaN	NaN	NaN	#VALUE!
IL23R	1	67138907..67259979	0	NaN	NaN	NaN	NaN	NaN	#VALUE!
RNU6-586P	1	67196140..67196243	0	NaN	NaN	NaN	NaN	NaN	#VALUE!
RNU4ATAC4P	1	complement(67267601..67267726)	0	NaN	NaN	NaN	NaN	NaN	#VALUE!
IL12RB2	1	67307364..67398724	0.13	-0.08	-1.06	0.85	0.91	1	0.0409586
SERBP1	1	complement(67407810..67430415)	186.85	0.03	1.02	0.65	0.77	1	0.113509
RNU6-387P	1	67417214..67417318	0	NaN	NaN	NaN	NaN	NaN	#VALUE!
LINC01702	1	67522299..67532612	0	NaN	NaN	NaN	NaN	NaN	#VALUE!
RNU6-1031P	1	67541127..67541233	0	NaN	NaN	NaN	NaN	NaN	#VALUE!
RN7SL392P	1	complement(67656831..67657129)	0	NaN	NaN	NaN	NaN	NaN	#VALUE!
GADD45A	1	67685201..67688334	63.09	0.68	1.6	4.17e-22	9.17e-21	7.36e-18	20.0376
GNG12	1	complement(67701475..67833467)	149.94	-0.09	-1.06	0.29	0.45	1	0.346787
RNU7-80P	1	complement(67772593..67772653)	0	NaN	NaN	NaN	NaN	NaN	#VALUE!
GNG12-AS1	1	67832293..68202987	0	NaN	NaN	NaN	NaN	NaN	#VALUE!
DIRAS3	1	complement(68045886..68051717)	0.1	-0.25	-1.19	0.66	0.78	1	0.107905
WLS	1	complement(68098473..68233120)	27.02	0.2	1.15	0.00407	0.01	1	2
MIR1262	1	complement(68183518..68183610)	0	NaN	NaN	NaN	NaN	NaN	#VALUE!
RPE65	1	complement(68428822..68449954)	0	NaN	NaN	NaN	NaN	NaN	#VALUE!
DEPDC1	1	complement(68474152..68497221)	46.61	-0.38	-1.3	3.1e-05	0.000181	0.55	3.74232
gene:ENSG00000233589	1	68479129..68483539	0	NaN	NaN	NaN	NaN	NaN	#VALUE!
DEPDC1-AS1	1	68496676..68538627	0	NaN	NaN	NaN	NaN	NaN	#VALUE!
gene:ENSG00000285041	1	68633701..68640425	0	NaN	NaN	NaN	NaN	NaN	#VALUE!
gene:ENSG00000285407	1	68679202..68943452	0	NaN	NaN	NaN	NaN	NaN	#VALUE!
gene:ENSG00000285473	1	68974010..69023558	0	NaN	NaN	NaN	NaN	NaN	#VALUE!
LINC01707	1	69055838..69229607	0	NaN	NaN	NaN	NaN	NaN	#VALUE!
LINC02791	1	complement(69215835..69249477)	0	NaN	NaN	NaN	NaN	NaN	#VALUE!
LINC01758	1	69433255..69435409	0	NaN	NaN	NaN	NaN	NaN	#VALUE!
gene:ENSG00000287453	1	69551848..69563715	0	NaN	NaN	NaN	NaN	NaN	#VALUE!
LRRC7	1	69567922..70151945	0.00664	-0.83	-1.78	0.24	0.4	1	0.39794
gene:ENSG00000287283	1	complement(69706950..69710274)	0	NaN	NaN	NaN	NaN	NaN	#VALUE!
RN7SL538P	1	69879592..69879895	0	NaN	NaN	NaN	NaN	NaN	#VALUE!
LRRC7-AS1	1	complement(70013982..70031222)	0	NaN	NaN	NaN	NaN	NaN	#VALUE!
LRRC40	1	complement(70144805..70205579)	24.33	-0.18	-1.14	0.05	0.12	1	0.920819
RN7SL242P	1	complement(70180144..70180440)	0	NaN	NaN	NaN	NaN	NaN	#VALUE!
SRSF11	1	70205682..70253052	54.21	0.00548	1	0.94	0.96	1	0.0177288
gene:ENSG00000228988	1	complement(70218589..70221023)	0	NaN	NaN	NaN	NaN	NaN	#VALUE!
ANKRD13C	1	complement(70258999..70354734)	13.36	-0.38	-1.3	8e-08	6.73e-07	0.00141	6.17198
HHLA3	1	70354786..70385339	0	NaN	NaN	NaN	NaN	NaN	#VALUE!
HHLA3-AS1	1	complement(70359562..70360437)	0	NaN	NaN	NaN	NaN	NaN	#VALUE!
CTH	1	70411218..70439851	2.14	0.2	1.15	0.18	0.32	1	0.49485
Metazoa_SRP_7	1	70430896..70431178	0	NaN	NaN	NaN	NaN	NaN	#VALUE!
gene:ENSG00000271992	1	70445071..70445536	0	NaN	NaN	NaN	NaN	NaN	#VALUE!
LINC01788	1	70706441..70786468	0	NaN	NaN	NaN	NaN	NaN	#VALUE!
gene:ENSG00000226208	1	complement(70715933..70720289)	0	NaN	NaN	NaN	NaN	NaN	#VALUE!
PTGER3	1	complement(70852353..71047816)	0.00237	-2.48	-5.58	0.34	0.5	1	0.30103
gene:ENSG00000235782	1	70947379..70951493	0	NaN	NaN	NaN	NaN	NaN	#VALUE!
ZRANB2-AS1	1	71048855..71067184	0	NaN	NaN	NaN	NaN	NaN	#VALUE!
ZRANB2	1	complement(71063291..71081289)	33.36	0.00573	1	0.94	0.97	1	0.0132283
MIR186	1	complement(71067631..71067716)	0	NaN	NaN	NaN	NaN	NaN	#VALUE!
ZRANB2-DT	1	71081324..71489976	0	NaN	NaN	NaN	NaN	NaN	#VALUE!
NEGR1	1	complement(71395943..72282539)	0	NaN	NaN	NaN	NaN	NaN	#VALUE!
gene:ENSG00000231985	1	71570956..71573558	0	NaN	NaN	NaN	NaN	NaN	#VALUE!
NEGR1-IT1	1	complement(71794232..71837012)	0	NaN	NaN	NaN	NaN	NaN	#VALUE!
gene:ENSG00000286863	1	72283170..72753772	0	NaN	NaN	NaN	NaN	NaN	#VALUE!
gene:ENSG00000225087	1	complement(72636547..72899240)	0	NaN	NaN	NaN	NaN	NaN	#VALUE!
RNU6-1246P	1	complement(72717663..72717769)	0	NaN	NaN	NaN	NaN	NaN	#VALUE!
LINC02796	1	72765031..72791282	0	NaN	NaN	NaN	NaN	NaN	#VALUE!
LINC02797	1	72793104..72854475	0	NaN	NaN	NaN	NaN	NaN	#VALUE!
gene:ENSG00000280317	1	complement(72979014..72979314)	0	NaN	NaN	NaN	NaN	NaN	#VALUE!
RN7SKP19	1	complement(73191604..73191855)	0	NaN	NaN	NaN	NaN	NaN	#VALUE!
LINC01360	1	73305609..73355253	0	NaN	NaN	NaN	NaN	NaN	#VALUE!
LINC02238	1	73635216..73715214	0	NaN	NaN	NaN	NaN	NaN	#VALUE!
gene:ENSG00000285778	1	complement(73787370..73915340)	0	NaN	NaN	NaN	NaN	NaN	#VALUE!
RNU4ATAC8P	1	73883714..73883822	0	NaN	NaN	NaN	NaN	NaN	#VALUE!
LRRIQ3	1	complement(74026015..74198187)	0.45	-0.8	-1.74	0.000266	0.00128	1	2.89279
FPGT-TNNI3K	1	74198235..74544393	0.06	1.23	2.35	0.00885	0.03	1	1.52288
FPGT	1	74198238..74234086	7.41	-0.23	-1.17	0.04	0.1	1	1
TNNI3K	1	74235387..74544428	0.00294	0.21	1.15	0.91	0.94	1	0.0268721
gene:ENSG00000237324	1	complement(74341579..74378802)	0	NaN	NaN	NaN	NaN	NaN	#VALUE!
gene:ENSG00000233894	1	74468195..74469543	0	NaN	NaN	NaN	NaN	NaN	#VALUE!
LRRC53	1	complement(74469376..74512611)	0	NaN	NaN	NaN	NaN	NaN	#VALUE!
ERICH3	1	complement(74568117..74673792)	0.02	5.35	40.84	0.03	0.07	1	1.1549
ERICH3-AS1	1	74577430..74626098	0	NaN	NaN	NaN	NaN	NaN	#VALUE!
gene:ENSG00000272864	1	complement(74698769..74699333)	0	NaN	NaN	NaN	NaN	NaN	#VALUE!
CRYZ	1	complement(74705482..74733408)	116.09	-0.25	-1.19	0.000705	0.00308	1	2.51145
TYW3	1	74733152..74766678	20.09	-0.19	-1.14	0.01	0.03	1	1.52288
gene:ENSG00000229943	1	74963314..74965118	0	NaN	NaN	NaN	NaN	NaN	#VALUE!
gene:ENSG00000261213	1	complement(75122518..75123927)	0	NaN	NaN	NaN	NaN	NaN	#VALUE!
gene:ENSG00000224127	1	complement(75127830..75133058)	0	NaN	NaN	NaN	NaN	NaN	#VALUE!
LHX8	1	75128434..75161533	8.72	-0.18	-1.13	0.06	0.14	1	0.853872
gene:ENSG00000224149	1	complement(75129974..75132576)	0	NaN	NaN	NaN	NaN	NaN	#VALUE!
RNU6-622P	1	75183045..75183147	0	NaN	NaN	NaN	NaN	NaN	#VALUE!
SLC44A5	1	complement(75202129..75611114)	0.38	-0.57	-1.49	0.02	0.05	1	1.30103
RNU6-503P	1	complement(75538015..75538119)	0	NaN	NaN	NaN	NaN	NaN	#VALUE!
ACADM	1	75724431..75787575	17.4	0.03	1.02	0.65	0.77	1	0.113509
RABGGTB	1	75786197..75795086	80.89	-0.23	-1.17	0.000891	0.0038	1	2.42022
SNORD45C	1	75787072..75787150	0	NaN	NaN	NaN	NaN	NaN	#VALUE!
SNORD45A	1	75787889..75787972	0	NaN	NaN	NaN	NaN	NaN	#VALUE!
SNORD45B	1	75789477..75789548	0	NaN	NaN	NaN	NaN	NaN	#VALUE!
MSH4	1	75796882..75913242	0.02	0.2	1.15	0.84	0.91	1	0.0409586
ASB17	1	complement(75918873..75932404)	0	NaN	NaN	NaN	NaN	NaN	#VALUE!
gene:ENSG00000225605	1	75926454..76019356	0	NaN	NaN	NaN	NaN	NaN	#VALUE!
gene:ENSG00000230027	1	76041691..76066349	0	NaN	NaN	NaN	NaN	NaN	#VALUE!
ST6GALNAC3	1	76074746..76634603	0.4	-0.6	-1.52	0.00614	0.02	1	1.69897
gene:ENSG00000272855	1	76636877..76637339	0	NaN	NaN	NaN	NaN	NaN	#VALUE!
RNU6-161P	1	76753135..76753240	0	NaN	NaN	NaN	NaN	NaN	#VALUE!
LINC02567	1	complement(76758124..76779267)	0	NaN	NaN	NaN	NaN	NaN	#VALUE!
ST6GALNAC5	1	76867480..77067546	0.04	-0.19	-1.14	0.73	0.83	1	0.0809219
MIR7156	1	77060143..77060202	0	NaN	NaN	NaN	NaN	NaN	#VALUE!
gene:ENSG00000288543	1	77067920..77078482	0	NaN	NaN	NaN	NaN	NaN	#VALUE!
gene:ENSG00000230498	1	77081984..77086402	0	NaN	NaN	NaN	NaN	NaN	#VALUE!
PIGK	1	complement(77088989..77219430)	24.53	0.02	1.02	0.73	0.84	1	0.0757207
gene:ENSG00000289212	1	77219520..77221651	0	NaN	NaN	NaN	NaN	NaN	#VALUE!
gene:ENSG00000287870	1	77248633..77250826	0	NaN	NaN	NaN	NaN	NaN	#VALUE!
AK5	1	77282019..77559966	5.21	-0.19	-1.14	0.04	0.09	1	1.04576
gene:ENSG00000233099	1	complement(77346046..77349585)	0	NaN	NaN	NaN	NaN	NaN	#VALUE!
RNU7-8P	1	77420325..77420386	0	NaN	NaN	NaN	NaN	NaN	#VALUE!
gene:ENSG00000287647	1	complement(77431314..77437604)	0	NaN	NaN	NaN	NaN	NaN	#VALUE!
ZZZ3	1	complement(77562416..77683419)	22.36	0.0027	1	0.97	0.98	1	0.00877392
RN7SL370P	1	77645324..77645618	0	NaN	NaN	NaN	NaN	NaN	#VALUE!
USP33	1	complement(77695987..77759852)	38.83	0.56	1.47	2.62e-16	4.39e-15	4.63e-12	14.3575
MIGA1	1	77779624..77879540	12.71	-0.53	-1.45	2.64e-11	3.11e-10	4.67e-07	9.50724
NEXN-AS1	1	complement(77881348..77889539)	0	NaN	NaN	NaN	NaN	NaN	#VALUE!
NEXN	1	77888513..77943895	11.29	-0.48	-1.39	3.23e-08	2.84e-07	0.00057	6.54668
FUBP1	1	complement(77944055..77979110)	76.02	0.27	1.21	5e-05	0.000283	0.88	3.54821
DNAJB4	1	77979175..78017964	23.42	0.48	1.4	4.25e-08	3.69e-07	0.000751	6.43297
GIPC2	1	77979542..78138444	0.06	-0.23	-1.17	0.68	0.8	1	0.09691
gene:ENSG00000273338	1	complement(78004346..78004554)	0	NaN	NaN	NaN	NaN	NaN	#VALUE!
gene:ENSG00000285928	1	complement(78022565..78024861)	0	NaN	NaN	NaN	NaN	NaN	#VALUE!
RNU6-1102P	1	complement(78088988..78089083)	0	NaN	NaN	NaN	NaN	NaN	#VALUE!
MGC27382	1	78229599..78369464	0	NaN	NaN	NaN	NaN	NaN	#VALUE!
PTGFR	1	78303884..78540701	0.03	0.13	1.09	0.85	0.91	1	0.0409586
IFI44L	1	78619902..78646145	71.09	9.04	526.68	0	0	0	#NUM!
IFI44	1	78649796..78664078	294.46	7.72	210.61	0	0	0	#NUM!
ADGRL4	1	complement(78889764..79282124)	0	NaN	NaN	NaN	NaN	NaN	#VALUE!
gene:ENSG00000282898	1	complement(79323769..79324852)	0	NaN	NaN	NaN	NaN	NaN	#VALUE!
gene:ENSG00000235011	1	79323769..79324863	0	NaN	NaN	NaN	NaN	NaN	#VALUE!
LINC02792	1	79325008..79346445	0	NaN	NaN	NaN	NaN	NaN	#VALUE!
gene:ENSG00000288822	1	complement(79488644..79493814)	0	NaN	NaN	NaN	NaN	NaN	#VALUE!
gene:ENSG00000285409	1	complement(79967733..80051404)	0	NaN	NaN	NaN	NaN	NaN	#VALUE!
gene:ENSG00000260322	1	80114943..80116918	0	NaN	NaN	NaN	NaN	NaN	#VALUE!
gene:ENSG00000225598	1	complement(80373364..80374621)	0	NaN	NaN	NaN	NaN	NaN	#VALUE!
gene:ENSG00000224326	1	complement(80534978..80584363)	0	NaN	NaN	NaN	NaN	NaN	#VALUE!
LINC01781	1	80535755..80646854	0	NaN	NaN	NaN	NaN	NaN	#VALUE!
gene:ENSG00000285179	1	81209834..81222076	0	NaN	NaN	NaN	NaN	NaN	#VALUE!
RN7SKP247	1	81251789..81252096	0	NaN	NaN	NaN	NaN	NaN	#VALUE!
ADGRL2	1	81306147..81993932	29.32	-0.27	-1.2	6.92e-05	0.00038	1	3.42022
gene:ENSG00000227960	1	81505099..81506296	0	NaN	NaN	NaN	NaN	NaN	#VALUE!
gene:ENSG00000234953	1	complement(81513880..81557702)	0	NaN	NaN	NaN	NaN	NaN	#VALUE!
gene:ENSG00000236676	1	complement(81585941..81625713)	0	NaN	NaN	NaN	NaN	NaN	#VALUE!
gene:ENSG00000233290	1	complement(82212413..82848205)	0	NaN	NaN	NaN	NaN	NaN	#VALUE!
LINC01362	1	82903183..83166815	0	NaN	NaN	NaN	NaN	NaN	#VALUE!
LINC01361	1	complement(82970820..82986208)	0	NaN	NaN	NaN	NaN	NaN	#VALUE!
gene:ENSG00000285782	1	complement(83397555..83425353)	0	NaN	NaN	NaN	NaN	NaN	#VALUE!
LINC01712	1	83445967..83480024	0	NaN	NaN	NaN	NaN	NaN	#VALUE!
LINC01725	1	complement(83575776..83861053)	0	NaN	NaN	NaN	NaN	NaN	#VALUE!
gene:ENSG00000237076	1	83766417..83801465	0	NaN	NaN	NaN	NaN	NaN	#VALUE!
TTLL7	1	complement(83865024..83999150)	2.44	-0.24	-1.18	0.02	0.05	1	1.30103
TTLL7-IT1	1	complement(83979118..83984300)	0	NaN	NaN	NaN	NaN	NaN	#VALUE!
gene:ENSG00000285201	1	84038529..84065031	0	NaN	NaN	NaN	NaN	NaN	#VALUE!
PRKACB-DT	1	complement(84076331..84077961)	0	NaN	NaN	NaN	NaN	NaN	#VALUE!
PRKACB	1	84078062..84238498	24.16	-0.06	-1.05	0.41	0.57	1	0.244125
gene:ENSG00000199959	1	84277321..84277457	0	NaN	NaN	NaN	NaN	NaN	#VALUE!
SAMD13	1	84298366..84389957	0.48	-1.13	-2.19	0.000654	0.00288	1	2.54061
DNASE2B	1	84398484..84415018	0	NaN	NaN	NaN	NaN	NaN	#VALUE!
gene:ENSG00000285361	1	84477039..84479157	0	NaN	NaN	NaN	NaN	NaN	#VALUE!
RPF1	1	84479259..84498352	39.6	-0.1	-1.07	0.14	0.27	1	0.568636
GNG5	1	complement(84498323..84506581)	63.84	0.44	1.35	8.87e-11	9.91e-10	1.57e-06	9.00393
gene:ENSG00000285851	1	complement(84498350..84556688)	0	NaN	NaN	NaN	NaN	NaN	#VALUE!
SPATA1	1	84506300..84567379	0.06	0.91	1.88	0.19	0.33	1	0.481486
CTBS	1	complement(84549611..84574480)	4.17	0.28	1.22	0.00241	0.00915	1	2.03858
gene:ENSG00000284882	1	84574114..84583620	0	NaN	NaN	NaN	NaN	NaN	#VALUE!
gene:ENSG00000285374	1	84607099..84610697	0	NaN	NaN	NaN	NaN	NaN	#VALUE!
gene:ENSG00000289881	1	complement(84614068..84621061)	0	NaN	NaN	NaN	NaN	NaN	#VALUE!
LINC01555	1	complement(84628230..84635020)	0	NaN	NaN	NaN	NaN	NaN	#VALUE!
SSX2IP	1	complement(84643706..84690803)	13.51	-0.11	-1.08	0.21	0.36	1	0.443697
gene:ENSG00000285325	1	84785427..84786714	0	NaN	NaN	NaN	NaN	NaN	#VALUE!
LPAR3	1	complement(84811602..84893206)	0.17	0.53	1.44	0.18	0.32	1	0.49485
MCOLN2	1	complement(84925583..84997113)	3.65	0.97	1.97	2.85e-15	4.45e-14	5.03e-11	13.3516
DNAI3	1	84999147..85133138	0.43	-0.75	-1.68	0.00718	0.02	1	1.69897
MCOLN3	1	complement(85018082..85048500)	4.28	0.17	1.13	0.13	0.25	1	0.60206
MIR4423	1	85133794..85133873	0	NaN	NaN	NaN	NaN	NaN	#VALUE!
gene:ENSG00000280099	1	complement(85152487..85154203)	0	NaN	NaN	NaN	NaN	NaN	#VALUE!
SYDE2	1	complement(85156889..85201724)	1.89	-0.39	-1.31	0.00191	0.00746	1	2.12726
C1orf52	1	complement(85249953..85259672)	8.77	0.24	1.18	0.00396	0.01	1	2
Y_RNA_27	1	85264296..85264402	0	NaN	NaN	NaN	NaN	NaN	#VALUE!
BCL10	1	complement(85265776..85276632)	14.55	0.16	1.12	0.02	0.07	1	1.1549
BCL10-AS1	1	85276388..85448124	0	NaN	NaN	NaN	NaN	NaN	#VALUE!
DDAH1	1	complement(85318481..85578363)	23.56	-0.2	-1.15	0.00956	0.03	1	1.52288
Y_RNA_28	1	complement(85435175..85435284)	0	NaN	NaN	NaN	NaN	NaN	#VALUE!
gene:ENSG00000273264	1	85467295..85467660	0	NaN	NaN	NaN	NaN	NaN	#VALUE!
gene:ENSG00000282057	1	complement(85482281..85578250)	0	NaN	NaN	NaN	NaN	NaN	#VALUE!
gene:ENSG00000272691	1	complement(85578500..85578742)	0	NaN	NaN	NaN	NaN	NaN	#VALUE!
CCN1	1	85580761..85584589	115.76	-0.1	-1.07	0.13	0.25	1	0.60206
SNORD81_1	1	85592280..85592356	0	NaN	NaN	NaN	NaN	NaN	#VALUE!
gene:ENSG00000230285	1	85599131..85600734	0	NaN	NaN	NaN	NaN	NaN	#VALUE!
ZNHIT6	1	complement(85649417..85708433)	14.71	-0.13	-1.1	0.12	0.24	1	0.619789
COL24A1	1	complement(85729233..86156943)	0.04	0.3	1.23	0.59	0.73	1	0.136677
LINC02795	1	complement(86288704..86320711)	0	NaN	NaN	NaN	NaN	NaN	#VALUE!
ODF2L	1	complement(86346824..86396342)	3.46	0.16	1.12	0.08	0.17	1	0.769551
MIR7856	1	complement(86357632..86357687)	0	NaN	NaN	NaN	NaN	NaN	#VALUE!
CLCA2	1	86424171..86456553	0.01	0.51	1.43	0.61	0.74	1	0.130768
CLCA1	1	86468368..86500259	0	NaN	NaN	NaN	NaN	NaN	#VALUE!
CLCA4	1	86547078..86580754	0	NaN	NaN	NaN	NaN	NaN	#VALUE!
CLCA4-AS1	1	complement(86569024..86704484)	0	NaN	NaN	NaN	NaN	NaN	#VALUE!
CLCA3P	1	86634273..86655376	0	NaN	NaN	NaN	NaN	NaN	#VALUE!
SH3GLB1	1	86704570..86748184	36.69	0.4	1.32	4.42e-09	4.25e-08	7.8e-05	7.37161
gene:ENSG00000284846	1	complement(86821558..86834169)	0	NaN	NaN	NaN	NaN	NaN	#VALUE!
SELENOF	1	complement(86862445..86914424)	111.33	0.05	1.03	0.6	0.74	1	0.130768
HS2ST1	1	86914635..87109982	16.83	-0.23	-1.17	0.00669	0.02	1	1.69897
gene:ENSG00000267734	1	complement(86932199..86934891)	0	NaN	NaN	NaN	NaN	NaN	#VALUE!
gene:ENSG00000267561	1	86993009..87169204	0.11	0.94	1.92	0.14	0.27	1	0.568636
LINC01140	1	87129765..87169198	0	NaN	NaN	NaN	NaN	NaN	#VALUE!
LINC02801	1	87212669..87264741	0	NaN	NaN	NaN	NaN	NaN	#VALUE!
LMO4	1	87328880..87348923	32.14	-0.26	-1.19	0.000197	0.000978	1	3.00966
LINC01364	1	complement(87353521..87371683)	0	NaN	NaN	NaN	NaN	NaN	#VALUE!
PKN2-AS1	1	complement(87620803..88685204)	0	NaN	NaN	NaN	NaN	NaN	#VALUE!
gene:ENSG00000279778	1	complement(87805286..87808372)	0	NaN	NaN	NaN	NaN	NaN	#VALUE!
gene:ENSG00000286758	1	88462936..88464079	0	NaN	NaN	NaN	NaN	NaN	#VALUE!
RN7SL583P	1	complement(88477828..88478114)	0	NaN	NaN	NaN	NaN	NaN	#VALUE!
gene:ENSG00000274321	1	88520000..88520170	0	NaN	NaN	NaN	NaN	NaN	#VALUE!
PKN2	1	88684222..88836255	25.71	0.09	1.07	0.18	0.32	1	0.49485
RNU6-125P	1	88816779..88816885	0	NaN	NaN	NaN	NaN	NaN	#VALUE!
GTF2B	1	complement(88852633..88891944)	28.64	0.39	1.31	1.6e-05	9.83e-05	0.28	4.00745
KYAT3	1	complement(88935773..88992953)	27.47	0.43	1.34	8.17e-09	7.65e-08	0.000144	7.11634
RBMXL1	1	complement(88979456..88992960)	9.3	0.57	1.49	1.71e-10	1.86e-09	3.02e-06	8.73049
GBP3	1	complement(89006679..89022894)	196.23	3.41	10.63	0	0	0	#NUM!
Y_RNA_29	1	complement(89020246..89020365)	0	NaN	NaN	NaN	NaN	NaN	#VALUE!
GBP1	1	complement(89051882..89065360)	399.69	5.9	59.75	0	0	0	#NUM!
GBP2	1	complement(89106132..89150456)	24.8	2.62	6.13	1.62e-271	2.64e-269	2.86e-267	268.578
gene:ENSG00000289582	1	complement(89127160..89127432)	0	NaN	NaN	NaN	NaN	NaN	#VALUE!
gene:ENSG00000286802	1	89128432..89144695	0	NaN	NaN	NaN	NaN	NaN	#VALUE!
GBP7	1	complement(89131742..89176009)	0.13	2.47	5.54	0.000573	0.00256	1	2.59176
GBP4	1	complement(89181144..89198942)	167.98	11.46	2807.72	0	0	0	#NUM!
gene:ENSG00000284734	1	89198714..89207040	0	NaN	NaN	NaN	NaN	NaN	#VALUE!
GBP5	1	complement(89256189..89272860)	3.47	13.23	9587.01	1.55e-08	1.42e-07	0.000274	6.84771
gene:ENSG00000237568	1	89260582..89269754	0	NaN	NaN	NaN	NaN	NaN	#VALUE!
GBP6	1	89364059..89388160	0.13	7.48	178.4	0.00162	0.00643	1	2.19179
GBP1P1	1	89407679..89424934	0	NaN	NaN	NaN	NaN	NaN	#VALUE!
gene:ENSG00000286548	1	complement(89427533..89525472)	0	NaN	NaN	NaN	NaN	NaN	#VALUE!
LRRC8B	1	89524829..89597861	9.73	-0.17	-1.12	0.03	0.09	1	1.04576
gene:ENSG00000288629	1	89579592..89579654	0	NaN	NaN	NaN	NaN	NaN	#VALUE!
LRRC8C-DT	1	complement(89581291..89633003)	0	NaN	NaN	NaN	NaN	NaN	#VALUE!
gene:ENSG00000230735	1	89629725..89676386	0	NaN	NaN	NaN	NaN	NaN	#VALUE!
LRRC8C	1	89633072..89769903	7.82	0.04	1.03	0.61	0.74	1	0.130768
gene:ENSG00000271949	1	89633140..89933250	0.1	4.28	19.42	0.09	0.19	1	0.721246
gene:ENSG00000231613	1	89788914..89790492	0	NaN	NaN	NaN	NaN	NaN	#VALUE!
LRRC8D-DT	1	complement(89820174..89820868)	0	NaN	NaN	NaN	NaN	NaN	#VALUE!
LRRC8D	1	89821014..89936611	48.73	0.08	1.06	0.22	0.37	1	0.431798
gene:ENSG00000272672	1	89939601..89940147	0	NaN	NaN	NaN	NaN	NaN	#VALUE!
RN7SKP272	1	complement(89987713..89987944)	0	NaN	NaN	NaN	NaN	NaN	#VALUE!
ZNF326	1	89995110..90035533	14.18	-0.02	-1.01	0.76	0.86	1	0.0655015
gene:ENSG00000287015	1	90045998..90047109	0	NaN	NaN	NaN	NaN	NaN	#VALUE!
gene:ENSG00000287406	1	90242088..90284188	0	NaN	NaN	NaN	NaN	NaN	#VALUE!
RNU6-695P	1	complement(90253456..90253559)	0	NaN	NaN	NaN	NaN	NaN	#VALUE!
gene:ENSG00000287372	1	complement(90388193..90420396)	0	NaN	NaN	NaN	NaN	NaN	#VALUE!
LINC02787	1	complement(90510910..90533472)	0	NaN	NaN	NaN	NaN	NaN	#VALUE!
SNORD3G	1	90657750..90657964	0	NaN	NaN	NaN	NaN	NaN	#VALUE!
BARHL2	1	complement(90711539..90717302)	0	NaN	NaN	NaN	NaN	NaN	#VALUE!
gene:ENSG00000287076	1	90719576..90725620	0	NaN	NaN	NaN	NaN	NaN	#VALUE!
LINC02609	1	complement(90769086..90851671)	0	NaN	NaN	NaN	NaN	NaN	#VALUE!
LINC02788	1	90835660..90849472	0	NaN	NaN	NaN	NaN	NaN	#VALUE!
LINC01763	1	90851122..90855253	0	NaN	NaN	NaN	NaN	NaN	#VALUE!
gene:ENSG00000272094	1	complement(90860550..90862920)	0	NaN	NaN	NaN	NaN	NaN	#VALUE!
ZNF644	1	complement(90915298..91022272)	16.99	-0.09	-1.06	0.26	0.42	1	0.376751
HFM1	1	complement(91260766..91404856)	0.02	0.35	1.28	0.65	0.77	1	0.113509
Y_RNA_30	1	91261625..91261724	0	NaN	NaN	NaN	NaN	NaN	#VALUE!
CDC7	1	91500851..91525764	18.11	-0.25	-1.19	0.0011	0.0046	1	2.33724
TGFBR3	1	complement(91680343..91906335)	5.83	0.16	1.12	0.07	0.16	1	0.79588
RN7SL653P	1	complement(91829774..91830066)	0	NaN	NaN	NaN	NaN	NaN	#VALUE!
BRDT	1	91949343..92014426	0	NaN	NaN	NaN	NaN	NaN	#VALUE!
gene:ENSG00000289483	1	complement(92028938..92029903)	0	NaN	NaN	NaN	NaN	NaN	#VALUE!
EPHX4	1	92029985..92063538	0.75	0.26	1.2	0.36	0.52	1	0.283997
SETSIP	1	complement(92074533..92075411)	0.01	-1.69	-3.22	0.53	NaN	1	#VALUE!
BTBD8	1	92080305..92184725	1.8	-0.13	-1.09	0.26	0.42	1	0.376751
gene:ENSG00000273487	1	92189237..92190707	0	NaN	NaN	NaN	NaN	NaN	#VALUE!
C1orf146	1	92217915..92245813	0	NaN	NaN	NaN	NaN	NaN	#VALUE!
GLMN	1	complement(92246402..92298987)	14.19	-0.42	-1.34	0.00308	0.01	1	2
RPAP2	1	92299059..92402056	6.94	-0.3	-1.23	6.03e-05	0.000336	1	3.47366
RN7SL824P	1	complement(92402389..92402685)	0	NaN	NaN	NaN	NaN	NaN	#VALUE!
GFI1	1	complement(92473043..92486925)	0.06	0.61	1.53	0.24	0.39	1	0.408935
EVI5	1	complement(92508696..92792404)	7.58	-0.42	-1.34	6.33e-08	5.38e-07	0.00112	6.26922
RNU4-59P	1	complement(92700819..92700934)	0	NaN	NaN	NaN	NaN	NaN	#VALUE!
RPL5	1	92832013..92841924	905.87	-0.06	-1.04	0.42	0.58	1	0.236572
DIPK1A	1	complement(92832737..92961522)	15.09	0.37	1.3	5.83e-05	0.000326	1	3.48678
SNORD21	1	92837289..92837383	0	NaN	NaN	NaN	NaN	NaN	#VALUE!
SNORA66	1	92840719..92840851	0	NaN	NaN	NaN	NaN	NaN	#VALUE!
gene:ENSG00000207022	1	92846059..92846182	0	NaN	NaN	NaN	NaN	NaN	#VALUE!
gene:ENSG00000289544	1	92961858..92962441	0	NaN	NaN	NaN	NaN	NaN	#VALUE!
RNU6-970P	1	complement(92969604..92969710)	0	NaN	NaN	NaN	NaN	NaN	#VALUE!
RN7SL692P	1	complement(92974827..92975114)	0	NaN	NaN	NaN	NaN	NaN	#VALUE!
gene:ENSG00000287797	1	92978265..92987367	0	NaN	NaN	NaN	NaN	NaN	#VALUE!
RNU6-210P	1	93010257..93010351	0	NaN	NaN	NaN	NaN	NaN	#VALUE!
RN7SKP123	1	93026252..93026542	0	NaN	NaN	NaN	NaN	NaN	#VALUE!
Y_RNA_31	1	complement(93027410..93027506)	0	NaN	NaN	NaN	NaN	NaN	#VALUE!
MTF2	1	93079235..93139079	14.35	0.31	1.24	2e-05	0.000121	0.35	3.91721
TMED5	1	complement(93149742..93180516)	32.03	0.21	1.16	0.03	0.08	1	1.09691
CCDC18	1	93179919..93278730	8.94	-0.14	-1.11	0.07	0.16	1	0.79588
CCDC18-AS1	1	complement(93262186..93346025)	0	NaN	NaN	NaN	NaN	NaN	#VALUE!
DR1	1	93345907..93369493	15.98	-0.37	-1.29	9.84e-08	8.17e-07	0.00174	6.08778
Y_RNA_32	1	93385711..93385817	0	NaN	NaN	NaN	NaN	NaN	#VALUE!
FNBP1L	1	93448118..93554661	24.58	-0.17	-1.12	0.02	0.06	1	1.22185
BCAR3	1	complement(93561741..93847150)	31.96	0.46	1.38	1.5e-11	1.8e-10	2.64e-07	9.74473
BCAR3-AS1	1	93591966..93610605	0	NaN	NaN	NaN	NaN	NaN	#VALUE!
MIR760	1	93846832..93846911	0	NaN	NaN	NaN	NaN	NaN	#VALUE!
gene:ENSG00000260464	1	93847174..93848939	0	NaN	NaN	NaN	NaN	NaN	#VALUE!
DNTTIP2	1	complement(93866284..93879918)	37.58	0.005	1	0.94	0.96	1	0.0177288
GCLM	1	complement(93885199..93909456)	104.54	0.15	1.11	0.03	0.08	1	1.09691
ABCA4	1	complement(93992834..94121148)	0.02	0.22	1.16	0.72	0.82	1	0.0861861
gene:ENSG00000233482	1	94145111..94145619	0	NaN	NaN	NaN	NaN	NaN	#VALUE!
ARHGAP29	1	complement(94148988..94275068)	23.09	-0.22	-1.17	0.0072	0.02	1	1.69897
RN7SL440P	1	94150738..94151080	0	NaN	NaN	NaN	NaN	NaN	#VALUE!
ARHGAP29-AS1	1	94247819..94411036	0	NaN	NaN	NaN	NaN	NaN	#VALUE!
gene:ENSG00000236098	1	complement(94318479..94324569)	0	NaN	NaN	NaN	NaN	NaN	#VALUE!
gene:ENSG00000286692	1	complement(94417743..94418228)	0	NaN	NaN	NaN	NaN	NaN	#VALUE!
ABCD3	1	94418389..94518666	69.22	-0.28	-1.21	0.000324	0.00153	1	2.81531
F3	1	complement(94529173..94541759)	7.1	-0.14	-1.1	0.2	0.35	1	0.455932
gene:ENSG00000288736	1	94541937..94554520	0	NaN	NaN	NaN	NaN	NaN	#VALUE!
gene:ENSG00000223675	1	complement(94585556..94592297)	0	NaN	NaN	NaN	NaN	NaN	#VALUE!
MIR378G	1	complement(94745860..94745900)	0	NaN	NaN	NaN	NaN	NaN	#VALUE!
SLC44A3	1	94820342..94895246	4.99	-0.00656	-1	0.95	0.97	1	0.0132283
CNN3	1	complement(94896949..94927223)	160.22	0.19	1.14	0.00379	0.01	1	2
CNN3-DT	1	94927361..94963616	0	NaN	NaN	NaN	NaN	NaN	#VALUE!
ALG14	1	complement(94974405..95072951)	3.49	-0.5	-1.41	1.69e-08	1.54e-07	0.000298	6.81248
ALG14-AS1	1	95061596..95067545	0	NaN	NaN	NaN	NaN	NaN	#VALUE!
TLCD4	1	95117355..95197607	28.79	-0.27	-1.2	0.000711	0.0031	1	2.50864
TLCD4-RWDD3	1	95117923..95247225	4.23	-0.00418	-1	0.98	0.99	1	0.00436481
gene:ENSG00000231992	1	95120147..95138554	0	NaN	NaN	NaN	NaN	NaN	#VALUE!
Y_RNA_33	1	complement(95125511..95125609)	0	NaN	NaN	NaN	NaN	NaN	#VALUE!
RWDD3-DT	1	complement(95161676..95234000)	0	NaN	NaN	NaN	NaN	NaN	#VALUE!
RWDD3	1	95234210..95247225	15.44	-0.24	-1.18	0.05	0.12	1	0.920819
gene:ENSG00000228852	1	complement(95243167..95278940)	0	NaN	NaN	NaN	NaN	NaN	#VALUE!
gene:ENSG00000287919	1	95282233..95287702	0	NaN	NaN	NaN	NaN	NaN	#VALUE!
LINC01760	1	complement(95310928..95318263)	0	NaN	NaN	NaN	NaN	NaN	#VALUE!
LINC01650	1	complement(95351251..95352676)	0	NaN	NaN	NaN	NaN	NaN	#VALUE!
gene:ENSG00000237954	1	complement(95356229..95381000)	0	NaN	NaN	NaN	NaN	NaN	#VALUE!
LINC01761	1	95474737..95479356	0	NaN	NaN	NaN	NaN	NaN	#VALUE!
LINC02607	1	95510059..95782342	0	NaN	NaN	NaN	NaN	NaN	#VALUE!
gene:ENSG00000271252	1	95743096..95759470	0	NaN	NaN	NaN	NaN	NaN	#VALUE!
LINC02790	1	95937901..96022890	0	NaN	NaN	NaN	NaN	NaN	#VALUE!
RNU1-130P	1	96225901..96226060	0	NaN	NaN	NaN	NaN	NaN	#VALUE!
LINC01787	1	complement(96254069..96374125)	0	NaN	NaN	NaN	NaN	NaN	#VALUE!
RN7SL831P	1	96583209..96583527	0	NaN	NaN	NaN	NaN	NaN	#VALUE!
RN7SKP270	1	complement(96695856..96696167)	0	NaN	NaN	NaN	NaN	NaN	#VALUE!
PTBP2	1	96721665..96823738	3.07	-0.16	-1.12	0.05	0.11	1	0.958607
DPYD	1	complement(97077743..97995000)	14.86	1.01	2.02	7.74e-46	3e-44	1.37e-41	43.5229
DPYD-AS1	1	97095923..97322955	0	NaN	NaN	NaN	NaN	NaN	#VALUE!
DPYD-IT1	1	complement(97394154..97420141)	0	NaN	NaN	NaN	NaN	NaN	#VALUE!
DPYD-AS2	1	97796921..97798066	0	NaN	NaN	NaN	NaN	NaN	#VALUE!
MIR137HG	1	complement(97933474..98049871)	0	NaN	NaN	NaN	NaN	NaN	#VALUE!
gene:ENSG00000259946	1	complement(97967005..97968814)	0	NaN	NaN	NaN	NaN	NaN	#VALUE!
MIR2682	1	complement(98045242..98045351)	0	NaN	NaN	NaN	NaN	NaN	#VALUE!
MIR137	1	complement(98046070..98046171)	0	NaN	NaN	NaN	NaN	NaN	#VALUE!
gene:ENSG00000288810	1	complement(98047173..98048541)	0	NaN	NaN	NaN	NaN	NaN	#VALUE!
gene:ENSG00000285922	1	complement(98052077..98054592)	0	NaN	NaN	NaN	NaN	NaN	#VALUE!
LINC01776	1	98210747..98272658	0	NaN	NaN	NaN	NaN	NaN	#VALUE!
gene:ENSG00000280040	1	complement(98660388..98661059)	0	NaN	NaN	NaN	NaN	NaN	#VALUE!
SNX7	1	98661701..98760500	64.17	0.44	1.36	9.82e-11	1.09e-09	1.73e-06	8.96257
PLPPR5	1	complement(98890245..99227929)	0.00876	-0.67	-1.59	0.59	0.73	1	0.136677
PLPPR5-AS1	1	99004276..99244794	0	NaN	NaN	NaN	NaN	NaN	#VALUE!
PLPPR4	1	99264292..99309590	0.07	3.1	8.6	0.000124	0.000641	1	3.19314
LINC01708	1	complement(99472332..99600995)	0	NaN	NaN	NaN	NaN	NaN	#VALUE!
PALMD	1	99646113..99694541	6.77	-0.38	-1.3	0.000214	0.00105	1	2.97881
FRRS1	1	complement(99703970..99766635)	4.88	1.18	2.27	1.3e-39	4.59e-38	2.3e-35	37.3382
RNU4-75P	1	complement(99784740..99784885)	0	NaN	NaN	NaN	NaN	NaN	#VALUE!
Y_RNA_34	1	99791662..99791753	0	NaN	NaN	NaN	NaN	NaN	#VALUE!
AGL	1	99850361..99924023	9.33	-0.07	-1.05	0.34	0.5	1	0.30103
gene:ENSG00000228084	1	complement(99968382..99969957)	0	NaN	NaN	NaN	NaN	NaN	#VALUE!
SLC35A3	1	99969351..100035634	3.6	-0.24	-1.18	0.05	0.12	1	0.920819
gene:ENSG00000283761	1	99970011..100083321	5.44	0.19	1.14	0.02	0.06	1	1.22185
RNU6-750P	1	99978939..99979045	0	NaN	NaN	NaN	NaN	NaN	#VALUE!
RNU6-1318P	1	complement(100000637..100000739)	0	NaN	NaN	NaN	NaN	NaN	#VALUE!
gene:ENSG00000288826	1	complement(100036632..100038042)	0	NaN	NaN	NaN	NaN	NaN	#VALUE!
MFSD14A	1	100038095..100083377	43.11	0.46	1.38	5.76e-11	6.55e-10	1.02e-06	9.18376
gene:ENSG00000241073	1	complement(100057990..100084471)	0	NaN	NaN	NaN	NaN	NaN	#VALUE!
SASS6	1	complement(100083563..100132955)	11.83	-0.14	-1.1	0.2	0.35	1	0.455932
TRMT13	1	100133150..100150496	7.46	-0.00365	-1	0.97	0.98	1	0.00877392
LRRC39	1	complement(100148448..100178267)	0.2	0.09	1.07	0.84	0.91	1	0.0409586
DBT	1	complement(100186919..100249834)	8.42	-0.11	-1.08	0.14	0.27	1	0.568636
gene:ENSG00000285530	1	100220488..100253414	0	NaN	NaN	NaN	NaN	NaN	#VALUE!
RTCA-AS1	1	complement(100251528..100266182)	0	NaN	NaN	NaN	NaN	NaN	#VALUE!
RTCA	1	100266216..100292769	34.37	0.00336	1	0.96	0.98	1	0.00877392
MIR553	1	100281241..100281308	0	NaN	NaN	NaN	NaN	NaN	#VALUE!
gene:ENSG00000223906	1	100344477..100345242	0	NaN	NaN	NaN	NaN	NaN	#VALUE!
CDC14A	1	100345001..100520277	2.8	0.4	1.32	0.000107	0.000565	1	3.24795
gene:ENSG00000228086	1	complement(100462399..100485997)	0	NaN	NaN	NaN	NaN	NaN	#VALUE!
GPR88	1	100538139..100542021	0.07	-0.19	-1.14	0.74	0.84	1	0.0757207
LINC01349	1	complement(100627049..100640613)	0	NaN	NaN	NaN	NaN	NaN	#VALUE!
gene:ENSG00000285525	1	100628230..100641723	0	NaN	NaN	NaN	NaN	NaN	#VALUE!
VCAM1	1	100719742..100739045	1.33	2.91	7.51	1.09e-32	3.21e-31	1.92e-28	30.4935
EXTL2	1	complement(100872372..100895179)	8.84	-0.34	-1.27	0.00166	0.00661	1	2.1798
gene:ENSG00000273204	1	100894928..100895356	0	NaN	NaN	NaN	NaN	NaN	#VALUE!
SLC30A7	1	100896076..100981757	13.91	0.14	1.1	0.12	0.23	1	0.638272
DPH5	1	complement(100989623..101026088)	29.23	-0.34	-1.27	9.17e-06	5.87e-05	0.16	4.23136
gene:ENSG00000235795	1	100995473..100996260	0	NaN	NaN	NaN	NaN	NaN	#VALUE!
DPH5-DT	1	101025844..101090513	0	NaN	NaN	NaN	NaN	NaN	#VALUE!
gene:ENSG00000252765	1	101133153..101133339	0	NaN	NaN	NaN	NaN	NaN	#VALUE!
gene:ENSG00000289355	1	101150560..101167228	0	NaN	NaN	NaN	NaN	NaN	#VALUE!
S1PR1-DT	1	complement(101234555..101236624)	0	NaN	NaN	NaN	NaN	NaN	#VALUE!
S1PR1	1	101236865..101243713	1.05	0.41	1.33	0.03	0.07	1	1.1549
LINC01307	1	101323337..101390303	0	NaN	NaN	NaN	NaN	NaN	#VALUE!
[truncated: 45,468 more rows]

## Sheet: Total IFNL vs IFNB Renluc
Name	Chromosome	Region	Max group mean	Log₂ fold change	Fold change	P-value	FDR p-value	Bonferroni	-Log(FDR p-value)
DDX11L2	1	11869..14409	0	NaN	NaN	NaN	NaN	NaN	#VALUE!
MIR6859-1	1	complement(17369..17436)	0	NaN	NaN	NaN	NaN	NaN	#VALUE!
MIR1302-2HG	1	29554..31109	0	NaN	NaN	NaN	NaN	NaN	#VALUE!
MIR1302-2	1	30366..30503	0	NaN	NaN	NaN	NaN	NaN	#VALUE!
FAM138A	1	complement(34554..36081)	0	NaN	NaN	NaN	NaN	NaN	#VALUE!
gene:ENSG00000290826	1	57598..64116	0	NaN	NaN	NaN	NaN	NaN	#VALUE!
OR4F5	1	65419..71585	0	NaN	NaN	NaN	NaN	NaN	#VALUE!
gene:ENSG00000238009	1	complement(89295..133723)	0	NaN	NaN	NaN	NaN	NaN	#VALUE!
gene:ENSG00000239945	1	complement(89551..91105)	0	NaN	NaN	NaN	NaN	NaN	#VALUE!
gene:ENSG00000239906	1	complement(139790..140339)	0	NaN	NaN	NaN	NaN	NaN	#VALUE!
gene:ENSG00000241860	1	complement(141474..173862)	0	NaN	NaN	NaN	NaN	NaN	#VALUE!
RNU6-1100P	1	complement(157784..157887)	0	NaN	NaN	NaN	NaN	NaN	#VALUE!
gene:ENSG00000241599	1	160446..161525	0	NaN	NaN	NaN	NaN	NaN	#VALUE!
MIR6859-2	1	complement(187891..187958)	0	NaN	NaN	NaN	NaN	NaN	#VALUE!
gene:ENSG00000286448	1	266855..268655	0	NaN	NaN	NaN	NaN	NaN	#VALUE!
gene:ENSG00000236601	1	358857..366052	0	NaN	NaN	NaN	NaN	NaN	#VALUE!
gene:ENSG00000290385	1	complement(365389..522928)	0	NaN	NaN	NaN	NaN	NaN	#VALUE!
OR4F29	1	complement(450740..451678)	0.02	0.64	1.56	0.68	0.79	1	0.102373
U6_1	1	complement(516376..516479)	0	NaN	NaN	NaN	NaN	NaN	#VALUE!
gene:ENSG00000235146	1	587629..594768	0	NaN	NaN	NaN	NaN	NaN	#VALUE!
gene:ENSG00000278791	1	complement(632325..632413)	0	NaN	NaN	NaN	NaN	NaN	#VALUE!
OR4F16	1	complement(685716..686654)	0.01	1.73	3.33	0.52	NaN	1	#VALUE!
gene:ENSG00000291215	1	complement(725885..778688)	0	NaN	NaN	NaN	NaN	NaN	#VALUE!
RNU6-1199P	1	complement(758233..758336)	0	NaN	NaN	NaN	NaN	NaN	#VALUE!
gene:ENSG00000229905	1	760911..761989	0	NaN	NaN	NaN	NaN	NaN	#VALUE!
LINC01409	1	778747..810065	0	NaN	NaN	NaN	NaN	NaN	#VALUE!
gene:ENSG00000290784	1	complement(800879..817712)	0	NaN	NaN	NaN	NaN	NaN	#VALUE!
FAM87B	1	817371..819837	0	NaN	NaN	NaN	NaN	NaN	#VALUE!
LINC00115	1	complement(824228..827539)	0	NaN	NaN	NaN	NaN	NaN	#VALUE!
LINC01128	1	825138..859446	0	NaN	NaN	NaN	NaN	NaN	#VALUE!
gene:ENSG00000288531	1	860226..868202	0	NaN	NaN	NaN	NaN	NaN	#VALUE!
FAM41C	1	complement(868071..876903)	0	NaN	NaN	NaN	NaN	NaN	#VALUE!
gene:ENSG00000272438	1	904834..915976	0	NaN	NaN	NaN	NaN	NaN	#VALUE!
gene:ENSG00000230699	1	911435..914948	0	NaN	NaN	NaN	NaN	NaN	#VALUE!
gene:ENSG00000241180	1	914171..914971	0	NaN	NaN	NaN	NaN	NaN	#VALUE!
LINC02593	1	complement(916865..921016)	0	NaN	NaN	NaN	NaN	NaN	#VALUE!
SAMD11	1	923923..944575	41.88	-0.44	-1.35	1.79e-10	2.25e-09	3.16e-06	8.64782
NOC2L	1	complement(944203..959309)	161.87	-0.11	-1.08	0.1	0.21	1	0.677781
KLHL17	1	960584..965719	10.51	-0.56	-1.48	5.85e-11	7.69e-10	1.03e-06	9.11407
PLEKHN1	1	966482..975865	13.16	-1.27	-2.41	1.19e-39	5.37e-38	2.1e-35	37.27
PERM1	1	complement(975198..982117)	0.27	-0.46	-1.37	0.15	0.29	1	0.537602
gene:ENSG00000272512	1	complement(995966..998051)	0	NaN	NaN	NaN	NaN	NaN	#VALUE!
HES4	1	complement(998962..1000172)	177.74	-1.65	-3.14	5.7e-78	4.87e-76	1.01e-73	75.3125
ISG15	1	1001138..1014540	2595.6	-2.46	-5.5	2.94e-301	1.37e-298	5.18e-297	297.863
gene:ENSG00000224969	1	complement(1011997..1013193)	0	NaN	NaN	NaN	NaN	NaN	#VALUE!
AGRN	1	1020120..1056118	327.46	-0.54	-1.45	4.56e-16	8.48e-15	8.04e-12	14.0716
gene:ENSG00000242590	1	1055033..1056116	0	NaN	NaN	NaN	NaN	NaN	#VALUE!
gene:ENSG00000291156	1	1059687..1066459	0	NaN	NaN	NaN	NaN	NaN	#VALUE!
gene:ENSG00000273443	1	complement(1062208..1063288)	0	NaN	NaN	NaN	NaN	NaN	#VALUE!
RNF223	1	complement(1070967..1074306)	0.15	1.16	2.24	0.08	0.17	1	0.769551
C1orf159	1	complement(1081818..1116361)	11.99	-0.31	-1.24	0.000702	0.00325	1	2.48812
gene:ENSG00000285812	1	1097585..1104598	0	NaN	NaN	NaN	NaN	NaN	#VALUE!
LINC01342	1	1137017..1144056	0	NaN	NaN	NaN	NaN	NaN	#VALUE!
MIR200B	1	1167104..1167198	0	NaN	NaN	NaN	NaN	NaN	#VALUE!
MIR200A	1	1167863..1167952	0	NaN	NaN	NaN	NaN	NaN	#VALUE!
MIR429	1	1169005..1169087	0	NaN	NaN	NaN	NaN	NaN	#VALUE!
gene:ENSG00000272141	1	1169357..1170343	0	NaN	NaN	NaN	NaN	NaN	#VALUE!
TTLL10-AS1	1	complement(1173056..1179555)	0	NaN	NaN	NaN	NaN	NaN	#VALUE!
TTLL10	1	1173880..1197936	0	NaN	NaN	NaN	NaN	NaN	#VALUE!
TNFRSF18	1	complement(1203508..1206592)	0.00836	-2.02	-4.04	0.45	NaN	1	#VALUE!
TNFRSF4	1	complement(1211326..1214153)	0.04	0.15	1.11	0.88	0.93	1	0.0315171
SDF4	1	complement(1216931..1232031)	274.18	-0.1	-1.07	0.14	0.28	1	0.552842
B3GALT6	1	1232237..1235041	40.99	0.29	1.22	2.72e-05	0.000171	0.48	3.767
C1QTNF12	1	complement(1242446..1246722)	0.21	-0.37	-1.29	0.5	0.66	1	0.180456
gene:ENSG00000260179	1	complement(1249777..1251334)	0	NaN	NaN	NaN	NaN	NaN	#VALUE!
UBE2J2	1	complement(1253909..1273864)	35.91	0.16	1.11	0.02	0.07	1	1.1549
LINC01786	1	1275223..1280420	0	NaN	NaN	NaN	NaN	NaN	#VALUE!
SCNN1D	1	1280436..1292029	1.63	-0.25	-1.19	0.16	0.3	1	0.522879
ACAP3	1	complement(1292390..1309609)	30.11	0.00997	1.01	0.9	0.94	1	0.0268721
MIR6726	1	complement(1296110..1296170)	0	NaN	NaN	NaN	NaN	NaN	#VALUE!
PUSL1	1	1308597..1311677	36.27	0.32	1.25	0.000122	0.000672	1	3.17263
INTS11	1	complement(1311585..1324687)	49.09	-0.15	-1.11	0.03	0.08	1	1.09691
MIR6727	1	complement(1312502..1312566)	0	NaN	NaN	NaN	NaN	NaN	#VALUE!
gene:ENSG00000240731	1	complement(1317581..1318689)	0	NaN	NaN	NaN	NaN	NaN	#VALUE!
CPTP	1	1324756..1328896	36.6	0.11	1.08	0.17	0.31	1	0.508638
TAS1R3	1	1331280..1335314	0.48	-0.59	-1.51	0.03	0.07	1	1.1549
DVL1	1	complement(1335276..1349418)	77.18	0.26	1.2	0.000132	0.000723	1	3.14086
MIR6808	1	complement(1339650..1339708)	0	NaN	NaN	NaN	NaN	NaN	#VALUE!
MXRA8	1	complement(1352689..1361777)	3.04	-0.22	-1.16	0.08	0.17	1	0.769551
AURKAIP1	1	complement(1373730..1375207)	239.59	-0.03	-1.02	0.67	0.79	1	0.102373
CCNL2	1	complement(1385711..1399335)	40.28	-0.44	-1.36	1.31e-10	1.68e-09	2.32e-06	8.77469
MRPL20-AS1	1	1399515..1402046	0	NaN	NaN	NaN	NaN	NaN	#VALUE!
MRPL20	1	complement(1401909..1407293)	88.78	-0.00145	-1	0.98	0.99	1	0.00436481
RN7SL657P	1	complement(1405460..1405752)	0	NaN	NaN	NaN	NaN	NaN	#VALUE!
MRPL20-DT	1	1409096..1410618	0	NaN	NaN	NaN	NaN	NaN	#VALUE!
ANKRD65	1	complement(1418420..1421769)	0.00803	-2.8	-6.99	0.27	NaN	1	#VALUE!
ANKRD65-AS1	1	1420245..1422691	0	NaN	NaN	NaN	NaN	NaN	#VALUE!
TMEM88B	1	1425871..1430255	0.0033	-0.15	-1.11	0.93	NaN	1	#VALUE!
LINC01770	1	complement(1430539..1434573)	0	NaN	NaN	NaN	NaN	NaN	#VALUE!
VWA1	1	1434861..1442882	14.14	0.06	1.04	0.44	0.61	1	0.21467
ATAD3C	1	1449689..1470163	0.01	-1.33	-2.51	0.27	0.43	1	0.366532
ATAD3B	1	1471765..1497848	1.32	0.03	1.02	0.88	0.93	1	0.0315171
gene:ENSG00000290916	1	1503250..1509466	0	NaN	NaN	NaN	NaN	NaN	#VALUE!
ATAD3A	1	1512162..1534685	69.37	0.03	1.02	0.69	0.8	1	0.09691
TMEM240	1	complement(1534778..1540624)	0.6	-0.78	-1.72	0.01	0.03	1	1.52288
SSU72	1	complement(1541673..1574863)	57.26	-0.00134	-1	0.98	0.99	1	0.00436481
gene:ENSG00000215014	1	1574102..1577075	0	NaN	NaN	NaN	NaN	NaN	#VALUE!
FNDC10	1	complement(1598012..1600135)	24.77	-0.03	-1.02	0.73	0.83	1	0.0809219
gene:ENSG00000286989	1	1600314..1602703	0	NaN	NaN	NaN	NaN	NaN	#VALUE!
gene:ENSG00000272106	1	complement(1613758..1615795)	0	NaN	NaN	NaN	NaN	NaN	#VALUE!
MIB2	1	1615454..1630605	9.75	-0.02	-1.01	0.86	0.92	1	0.0362122
MMP23B	1	1632163..1635263	0.59	-1.1	-2.14	0.000365	0.00181	1	2.74232
CDK11B	1	complement(1635225..1659012)	46.51	-0.18	-1.14	0.00674	0.02	1	1.69897
gene:ENSG00000272004	1	1659325..1662602	0	NaN	NaN	NaN	NaN	NaN	#VALUE!
SLC35E2B	1	complement(1659529..1692795)	25.91	0.33	1.25	1.79e-06	1.37e-05	0.03	4.86328
CDK11A	1	complement(1702379..1724357)	28.1	-0.31	-1.24	5.7e-06	4.04e-05	0.1	4.39362
gene:ENSG00000268575	1	complement(1702736..1737688)	0	NaN	NaN	NaN	NaN	NaN	#VALUE!
gene:ENSG00000290854	1	complement(1724838..1745992)	0	NaN	NaN	NaN	NaN	NaN	#VALUE!
NADK	1	complement(1751232..1780457)	50.99	-0.23	-1.17	0.000827	0.00377	1	2.42366
GNB1	1	complement(1785285..1892292)	213.37	-0.1	-1.07	0.12	0.24	1	0.619789
GNB1-DT	1	1891223..1892726	0	NaN	NaN	NaN	NaN	NaN	#VALUE!
CALML6	1	1915108..1917296	0.12	-2.13	-4.38	0.05	0.13	1	0.886057
TMEM52	1	complement(1917590..1919279)	0.51	0.25	1.19	0.47	0.63	1	0.200659
CFAP74	1	complement(1921951..2003837)	0.00851	0.52	1.43	0.64	0.77	1	0.113509
gene:ENSG00000233542	1	complement(2013213..2015639)	0	NaN	NaN	NaN	NaN	NaN	#VALUE!
GABRD	1	2019329..2030758	0.45	0.06	1.04	0.83	0.9	1	0.0457575
PRKCZ-DT	1	complement(2049203..2050070)	0	NaN	NaN	NaN	NaN	NaN	#VALUE!
PRKCZ	1	2050411..2185395	8.82	0.18	1.13	0.03	0.08	1	1.09691
gene:ENSG00000271806	1	complement(2141084..2145279)	0	NaN	NaN	NaN	NaN	NaN	#VALUE!
PRKCZ-AS1	1	complement(2181794..2184389)	0	NaN	NaN	NaN	NaN	NaN	#VALUE!
FAAP20	1	complement(2184461..2212720)	16.31	-0.07	-1.05	0.45	0.61	1	0.21467
gene:ENSG00000234396	1	2212523..2220738	0	NaN	NaN	NaN	NaN	NaN	#VALUE!
SKI	1	2227388..2310213	33.61	0.31	1.24	6.55e-06	4.59e-05	0.12	4.33819
gene:ENSG00000287356	1	2315040..2323085	0	NaN	NaN	NaN	NaN	NaN	#VALUE!
MORN1	1	complement(2321253..2391707)	2.92	-0.03	-1.02	0.74	0.84	1	0.0757207
gene:ENSG00000272161	1	complement(2326201..2326693)	0	NaN	NaN	NaN	NaN	NaN	#VALUE!
gene:ENSG00000272420	1	complement(2363061..2363628)	0	NaN	NaN	NaN	NaN	NaN	#VALUE!
RER1	1	2391775..2405442	72.75	-0.02	-1.02	0.74	0.84	1	0.0757207
PEX10	1	complement(2403964..2413797)	30.17	-0.000294	-1	1	1	1	0
PLCH2	1	2425980..2505532	0.13	-0.69	-1.62	0.05	0.12	1	0.920819
gene:ENSG00000224387	1	complement(2492300..2493258)	0	NaN	NaN	NaN	NaN	NaN	#VALUE!
gene:ENSG00000229393	1	complement(2493437..2494479)	0	NaN	NaN	NaN	NaN	NaN	#VALUE!
PANK4	1	complement(2508537..2526597)	17.46	-0.04	-1.03	0.62	0.75	1	0.124939
HES5	1	complement(2528745..2530263)	0	NaN	NaN	NaN	NaN	NaN	#VALUE!
gene:ENSG00000272449	1	2530064..2547471	0	NaN	NaN	NaN	NaN	NaN	#VALUE!
TNFRSF14-AS1	1	complement(2549920..2557031)	0	NaN	NaN	NaN	NaN	NaN	#VALUE!
TNFRSF14	1	2555639..2565382	1.68	-6.02	-64.8	2.31e-27	7.15e-26	4.07e-23	25.1457
gene:ENSG00000225931	1	2566410..2569888	0	NaN	NaN	NaN	NaN	NaN	#VALUE!
gene:ENSG00000228037	1	2581560..2584533	0	NaN	NaN	NaN	NaN	NaN	#VALUE!
gene:ENSG00000289610	1	2585610..2586060	0	NaN	NaN	NaN	NaN	NaN	#VALUE!
PRXL2B	1	2586491..2591469	41.58	0.08	1.06	0.23	0.38	1	0.420216
MMEL1	1	complement(2590639..2633016)	0.01	0.73	1.66	0.55	0.7	1	0.154902
MMEL1-AS1	1	2632568..2636620	0	NaN	NaN	NaN	NaN	NaN	#VALUE!
TTC34	1	complement(2636986..2801693)	0.14	-0.75	-1.68	0.02	0.05	1	1.30103
gene:ENSG00000285945	1	2768091..2784733	0	NaN	NaN	NaN	NaN	NaN	#VALUE!
gene:ENSG00000283259	1	2773603..2776473	0	NaN	NaN	NaN	NaN	NaN	#VALUE!
gene:ENSG00000233234	1	complement(2811850..2812692)	0	NaN	NaN	NaN	NaN	NaN	#VALUE!
gene:ENSG00000287396	1	2814056..2817767	0	NaN	NaN	NaN	NaN	NaN	#VALUE!
gene:ENSG00000231630	1	complement(2814432..2814998)	0	NaN	NaN	NaN	NaN	NaN	#VALUE!
gene:ENSG00000284745	1	complement(2960658..2968707)	0	NaN	NaN	NaN	NaN	NaN	#VALUE!
ACTRT2	1	3021467..3022903	0	NaN	NaN	NaN	NaN	NaN	#VALUE!
PRDM16-DT	1	complement(3059611..3069091)	0	NaN	NaN	NaN	NaN	NaN	#VALUE!
PRDM16	1	3069168..3438621	3.84	-3.02	-8.11	7.92e-154	1.23e-151	1.4e-149	150.91
MIR4251	1	3127975..3128035	0	NaN	NaN	NaN	NaN	NaN	#VALUE!
gene:ENSG00000226286	1	complement(3132927..3133709)	0	NaN	NaN	NaN	NaN	NaN	#VALUE!
gene:ENSG00000279839	1	3205988..3208664	0	NaN	NaN	NaN	NaN	NaN	#VALUE!
gene:ENSG00000272235	1	complement(3306636..3310096)	0	NaN	NaN	NaN	NaN	NaN	#VALUE!
gene:ENSG00000287828	1	complement(3313052..3323149)	0	NaN	NaN	NaN	NaN	NaN	#VALUE!
gene:ENSG00000286518	1	complement(3367815..3373928)	0	NaN	NaN	NaN	NaN	NaN	#VALUE!
ARHGEF16	1	3454665..3481113	11.45	0.32	1.25	0.000376	0.00186	1	2.73049
gene:ENSG00000272088	1	3487246..3487627	0	NaN	NaN	NaN	NaN	NaN	#VALUE!
MEGF6	1	complement(3487951..3611508)	12.19	0.33	1.26	1.12e-05	7.59e-05	0.2	4.11976
MIR551A	1	complement(3560695..3560790)	0	NaN	NaN	NaN	NaN	NaN	#VALUE!
gene:ENSG00000238260	1	complement(3622857..3624786)	0	NaN	NaN	NaN	NaN	NaN	#VALUE!
TPRG1L	1	3625015..3630127	33.35	0.1	1.07	0.14	0.28	1	0.552842
WRAP73	1	complement(3630767..3652761)	25.32	-0.00171	-1	0.98	0.99	1	0.00436481
TP73	1	3652516..3736201	0.44	-0.15	-1.11	0.44	0.6	1	0.221849
TP73-AS3	1	complement(3658938..3668772)	0	NaN	NaN	NaN	NaN	NaN	#VALUE!
TP73-AS2	1	complement(3712200..3714298)	0	NaN	NaN	NaN	NaN	NaN	#VALUE!
gene:ENSG00000276189	1	3736943..3737103	0	NaN	NaN	NaN	NaN	NaN	#VALUE!
CCDC27	1	3746460..3771645	0.00465	-2.02	-4.04	0.45	NaN	1	#VALUE!
SMIM1	1	3772749..3775982	0.53	-0.27	-1.21	0.46	0.62	1	0.207608
LRRC47	1	complement(3778559..3796498)	47.76	0.04	1.03	0.55	0.7	1	0.154902
RN7SL574P	1	3782815..3783111	0	NaN	NaN	NaN	NaN	NaN	#VALUE!
gene:ENSG00000272153	1	3785008..3785538	0	NaN	NaN	NaN	NaN	NaN	#VALUE!
CEP104	1	complement(3812086..3857396)	18.03	0.09	1.06	0.2	0.35	1	0.455932
DFFB	1	3857267..3885429	4.62	0.31	1.24	0.00241	0.00962	1	2.01682
C1orf174	1	complement(3889125..3900293)	19.62	-0.2	-1.15	0.00803	0.03	1	1.52288
LINC01134	1	3900347..3917225	0	NaN	NaN	NaN	NaN	NaN	#VALUE!
LINC01346	1	3940486..3955262	0	NaN	NaN	NaN	NaN	NaN	#VALUE!
LINC01345	1	complement(3944547..3949024)	0	NaN	NaN	NaN	NaN	NaN	#VALUE!
LINC02780	1	3976133..4012704	0	NaN	NaN	NaN	NaN	NaN	#VALUE!
gene:ENSG00000284703	1	complement(4012921..4019508)	0	NaN	NaN	NaN	NaN	NaN	#VALUE!
LINC01777	1	4412027..4424689	0	NaN	NaN	NaN	NaN	NaN	#VALUE!
gene:ENSG00000284694	1	complement(4479131..4484375)	0	NaN	NaN	NaN	NaN	NaN	#VALUE!
gene:ENSG00000227169	1	complement(4551735..4552145)	0	NaN	NaN	NaN	NaN	NaN	#VALUE!
LINC01646	1	4571481..4594016	0	NaN	NaN	NaN	NaN	NaN	#VALUE!
AJAP1	1	4654609..4792534	0	NaN	NaN	NaN	NaN	NaN	#VALUE!
gene:ENSG00000287586	1	complement(4730211..4734992)	0	NaN	NaN	NaN	NaN	NaN	#VALUE!
gene:ENSG00000284739	1	complement(4963954..4973298)	0	NaN	NaN	NaN	NaN	NaN	#VALUE!
LINC02781	1	4973381..4981568	0	NaN	NaN	NaN	NaN	NaN	#VALUE!
LINC02782	1	complement(5086459..5090899)	0	NaN	NaN	NaN	NaN	NaN	#VALUE!
gene:ENSG00000284616	1	complement(5301928..5307394)	0	NaN	NaN	NaN	NaN	NaN	#VALUE!
gene:ENSG00000284692	1	complement(5478736..5493057)	0	NaN	NaN	NaN	NaN	NaN	#VALUE!
gene:ENSG00000284666	1	complement(5480787..5482028)	0	NaN	NaN	NaN	NaN	NaN	#VALUE!
gene:ENSG00000260972	1	5492978..5494674	0	NaN	NaN	NaN	NaN	NaN	#VALUE!
gene:ENSG00000236948	1	complement(5561709..5668295)	0	NaN	NaN	NaN	NaN	NaN	#VALUE!
gene:ENSG00000264341	1	5564071..5564143	0	NaN	NaN	NaN	NaN	NaN	#VALUE!
gene:ENSG00000289893	1	complement(5733358..5771453)	0	NaN	NaN	NaN	NaN	NaN	#VALUE!
MIR4689	1	complement(5862672..5862741)	0	NaN	NaN	NaN	NaN	NaN	#VALUE!
NPHP4	1	complement(5862811..5992473)	6.14	0.17	1.13	0.04	0.11	1	0.958607
KCNAB2	1	5990927..6101193	9.28	0.45	1.37	3.81e-10	4.62e-09	6.71e-06	8.33536
CHD5	1	complement(6101787..6180321)	0.17	0.07	1.05	0.78	0.86	1	0.0655015
gene:ENSG00000285629	1	complement(6159430..6197757)	0.6	0.51	1.42	0.3	0.47	1	0.327902
RPL22	1	complement(6185020..6209389)	235.01	0.08	1.06	0.21	0.36	1	0.443697
RNF207-AS1	1	complement(6204840..6205780)	0	NaN	NaN	NaN	NaN	NaN	#VALUE!
RNF207	1	6205475..6221299	14.44	-0.7	-1.62	1.64e-13	2.61e-12	2.9e-09	11.5834
ICMT	1	complement(6221193..6235972)	145.73	0.0062	1	0.93	0.95	1	0.0222764
ICMT-DT	1	6234692..6239444	0	NaN	NaN	NaN	NaN	NaN	#VALUE!
HES3	1	6244179..6245578	0.02	1.73	3.33	0.52	NaN	1	#VALUE!
GPR153	1	complement(6247353..6261098)	3.38	-0.55	-1.47	4.73e-06	3.39e-05	0.08	4.4698
ACOT7	1	complement(6264269..6393767)	98.96	-0.54	-1.45	1.38e-15	2.5e-14	2.43e-11	13.6021
gene:ENSG00000271746	1	6393555..6394391	0	NaN	NaN	NaN	NaN	NaN	#VALUE!
HES2	1	complement(6412418..6424670)	0.23	-1.5	-2.83	1.49e-06	1.16e-05	0.03	4.93554
ESPN	1	6424776..6461367	0.02	-0.39	-1.31	0.57	0.71	1	0.148742
MIR4252	1	complement(6429834..6429896)	0	NaN	NaN	NaN	NaN	NaN	#VALUE!
gene:ENSG00000231868	1	complement(6443034..6447006)	0	NaN	NaN	NaN	NaN	NaN	#VALUE!
TNFRSF25	1	complement(6460786..6466175)	1.39	-0.57	-1.49	0.00197	0.00805	1	2.0942
PLEKHG5	1	complement(6467122..6520074)	2.42	-0.43	-1.35	0.000127	0.000697	1	3.15677
NOL9	1	complement(6521347..6554513)	22.15	0.07	1.05	0.28	0.44	1	0.356547
RNU6-731P	1	6540854..6540964	0	NaN	NaN	NaN	NaN	NaN	#VALUE!
TAS1R1	1	6555307..6579755	0.00947	-0.09	-1.07	0.95	0.97	1	0.0132283
ZBTB48	1	6579994..6589280	10.24	-0.05	-1.04	0.56	0.7	1	0.154902
KLHL21	1	complement(6590724..6614607)	22.47	-0.31	-1.24	8.72e-06	5.99e-05	0.15	4.22257
PHF13	1	6613731..6624030	17.97	0.02	1.02	0.75	0.84	1	0.0757207
THAP3	1	6624868..6635586	10.37	-0.21	-1.16	0.02	0.06	1	1.22185
DNAJC11	1	complement(6634168..6701924)	53.55	-0.07	-1.05	0.29	0.45	1	0.346787
LINC01672	1	6724637..6730012	0	NaN	NaN	NaN	NaN	NaN	#VALUE!
gene:ENSG00000284744	1	6767954..6770038	0	NaN	NaN	NaN	NaN	NaN	#VALUE!
CAMTA1-DT	1	complement(6783892..6784843)	0	NaN	NaN	NaN	NaN	NaN	#VALUE!
CAMTA1	1	6785454..7769706	3.5	-0.1	-1.07	0.2	0.35	1	0.455932
CAMTA1-AS3	1	complement(7008376..7014279)	0	NaN	NaN	NaN	NaN	NaN	#VALUE!
RNU1-8P	1	7219360..7219524	0	NaN	NaN	NaN	NaN	NaN	#VALUE!
CAMTA1-IT1	1	7368942..7370270	0	NaN	NaN	NaN	NaN	NaN	#VALUE!
CAMTA1-AS2	1	complement(7382487..7389754)	0	NaN	NaN	NaN	NaN	NaN	#VALUE!
CAMTA1-AS1	1	complement(7441096..7441554)	0	NaN	NaN	NaN	NaN	NaN	#VALUE!
gene:ENSG00000270171	1	complement(7693124..7694844)	0	NaN	NaN	NaN	NaN	NaN	#VALUE!
gene:ENSG00000270035	1	complement(7698303..7698872)	0	NaN	NaN	NaN	NaN	NaN	#VALUE!
gene:ENSG00000269978	1	complement(7700704..7700970)	0	NaN	NaN	NaN	NaN	NaN	#VALUE!
VAMP3	1	7771296..7781432	93.22	0.01	1.01	0.85	0.91	1	0.0409586
gene:ENSG00000269925	1	7776383..7776775	0	NaN	NaN	NaN	NaN	NaN	#VALUE!
PER3	1	7784291..7845177	2.52	0.44	1.36	0.000133	0.000727	1	3.13847
gene:ENSG00000236266	1	complement(7810242..7827342)	0	NaN	NaN	NaN	NaN	NaN	#VALUE!
UTS2	1	complement(7843083..7853512)	0.00589	-0.15	-1.11	0.93	NaN	1	#VALUE!
TNFRSF9	1	complement(7915871..7943165)	3.3	0.65	1.56	2.42e-09	2.69e-08	4.27e-05	7.57025
PARK7	1	7954291..7985505	346.14	-0.05	-1.03	0.47	0.63	1	0.200659
Y_RNA_1	1	complement(7982881..7982983)	0	NaN	NaN	NaN	NaN	NaN	#VALUE!
gene:ENSG00000284747	1	7991134..8005312	0	NaN	NaN	NaN	NaN	NaN	#VALUE!
gene:ENSG00000284716	1	complement(7998187..7999934)	0	NaN	NaN	NaN	NaN	NaN	#VALUE!
ERRFI1	1	complement(8004404..8026309)	52.84	0.28	1.21	3.65e-05	0.000223	0.64	3.6517
ERRFI1-DT	1	8026738..8122702	0	NaN	NaN	NaN	NaN	NaN	#VALUE!
gene:ENSG00000288816	1	8191692..8194926	0	NaN	NaN	NaN	NaN	NaN	#VALUE!
LINC01714	1	8201518..8215210	0	NaN	NaN	NaN	NaN	NaN	#VALUE!
RNU1-7P	1	complement(8206434..8206597)	0	NaN	NaN	NaN	NaN	NaN	#VALUE!
gene:ENSG00000233645	1	complement(8218190..8220529)	0	NaN	NaN	NaN	NaN	NaN	#VALUE!
RNU6-991P	1	complement(8292157..8292263)	0	NaN	NaN	NaN	NaN	NaN	#VALUE!
SLC45A1	1	8318114..8344167	4.16	0.78	1.72	2.73e-08	2.67e-07	0.000482	6.57349
Y_RNA_2	1	8328067..8328179	0	NaN	NaN	NaN	NaN	NaN	#VALUE!
RERE	1	complement(8352397..8848921)	15.13	0.02	1.02	0.75	0.84	1	0.0757207
RERE-AS1	1	8424645..8435013	0	NaN	NaN	NaN	NaN	NaN	#VALUE!
gene:ENSG00000221083	1	complement(8511795..8511919)	0	NaN	NaN	NaN	NaN	NaN	#VALUE!
Y_RNA_3	1	complement(8796571..8796673)	0	NaN	NaN	NaN	NaN	NaN	#VALUE!
gene:ENSG00000228423	1	complement(8805860..8807051)	0	NaN	NaN	NaN	NaN	NaN	#VALUE!
ENO1	1	complement(8861000..8879190)	2437.84	-0.19	-1.14	0.00475	0.02	1	1.69897
MIR6728	1	complement(8866502..8866590)	0	NaN	NaN	NaN	NaN	NaN	#VALUE!
ENO1-AS1	1	8878835..8879894	0	NaN	NaN	NaN	NaN	NaN	#VALUE!
RNU6-304P	1	complement(8883427..8883533)	0	NaN	NaN	NaN	NaN	NaN	#VALUE!
CA6	1	8945867..8975092	0	NaN	NaN	NaN	NaN	NaN	#VALUE!
gene:ENSG00000290109	1	complement(8970490..8971244)	0	NaN	NaN	NaN	NaN	NaN	#VALUE!
RN7SL451P	1	complement(8979576..8979874)	0	NaN	NaN	NaN	NaN	NaN	#VALUE!
SLC2A7	1	complement(9002973..9026423)	0.00622	1.73	3.33	0.52	NaN	1	#VALUE!
SLC2A5	1	complement(9035106..9088478)	0.02	0.31	1.24	0.7	0.81	1	0.091515
gene:ENSG00000252404	1	9082696..9082879	0	NaN	NaN	NaN	NaN	NaN	#VALUE!
GPR157	1	complement(9100305..9129102)	6.43	-0.02	-1.02	0.76	0.85	1	0.0705811
MIR34AHG	1	complement(9148011..9198906)	0	NaN	NaN	NaN	NaN	NaN	#VALUE!
MIR34A	1	complement(9151668..9151777)	0	NaN	NaN	NaN	NaN	NaN	#VALUE!
gene:ENSG00000289914	1	complement(9162322..9162945)	0	NaN	NaN	NaN	NaN	NaN	#VALUE!
LNCTAM34A	1	9182004..9196284	0	NaN	NaN	NaN	NaN	NaN	#VALUE!
H6PD	1	9234774..9271337	27.38	0.01	1.01	0.85	0.91	1	0.0409586
SPSB1	1	9292894..9369532	54.45	-0.65	-1.57	1.33e-21	3.23e-20	2.34e-17	19.4908
gene:ENSG00000284652	1	complement(9421098..9422862)	0	NaN	NaN	NaN	NaN	NaN	#VALUE!
LINC02606	1	complement(9425094..9440564)	0	NaN	NaN	NaN	NaN	NaN	#VALUE!
gene:ENSG00000235263	1	complement(9501092..9503471)	0	NaN	NaN	NaN	NaN	NaN	#VALUE!
SLC25A33	1	9539465..9585173	8.06	0.4	1.32	7.4e-06	5.14e-05	0.13	4.28904
TMEM201	1	9588911..9614877	20.45	-0.13	-1.1	0.05	0.13	1	0.886057
PIK3CD	1	9629889..9729114	6.06	0.28	1.21	0.00258	0.01	1	2
PIK3CD-AS1	1	complement(9652610..9654586)	0	NaN	NaN	NaN	NaN	NaN	#VALUE!
PIK3CD-AS2	1	complement(9672405..9687583)	0	NaN	NaN	NaN	NaN	NaN	#VALUE!
CLSTN1	1	complement(9728926..9823984)	146.77	-0.00432	-1	0.95	0.97	1	0.0132283
gene:ENSG00000280113	1	complement(9826289..9828271)	0	NaN	NaN	NaN	NaN	NaN	#VALUE!
CTNNBIP1	1	complement(9848276..9910336)	12.25	0.25	1.19	0.00523	0.02	1	1.69897
gene:ENSG00000223989	1	9848318..9850154	0	NaN	NaN	NaN	NaN	NaN	#VALUE!
gene:ENSG00000285701	1	9900614..9908034	0	NaN	NaN	NaN	NaN	NaN	#VALUE!
LZIC	1	complement(9922113..9943407)	24.35	0.19	1.14	0.02	0.05	1	1.30103
gene:ENSG00000228150	1	9942923..9949974	0	NaN	NaN	NaN	NaN	NaN	#VALUE!
NMNAT1	1	9943428..9985501	6.94	0.27	1.2	0.00156	0.00659	1	2.18111
RN7SKP269	1	9947318..9947636	0	NaN	NaN	NaN	NaN	NaN	#VALUE!
MIR5697	1	9967381..9967458	0	NaN	NaN	NaN	NaN	NaN	#VALUE!
gene:ENSG00000241326	1	9983141..9984568	0	NaN	NaN	NaN	NaN	NaN	#VALUE!
RBP7	1	9997206..10016021	0.3	-0.07	-1.05	0.89	0.94	1	0.0268721
UBE4B	1	10032832..10181239	27.38	0.51	1.42	6.72e-14	1.09e-12	1.18e-09	11.9626
RNU6-828P	1	10163268..10163374	0	NaN	NaN	NaN	NaN	NaN	#VALUE!
KIF1B	1	10210570..10381603	18.19	0.37	1.3	2.41e-08	2.36e-07	0.000424	6.62709
gene:ENSG00000264881	1	10227718..10227803	0	NaN	NaN	NaN	NaN	NaN	#VALUE!
RNU6-37P	1	10298966..10299072	0	NaN	NaN	NaN	NaN	NaN	#VALUE!
RN7SL731P	1	10306465..10306757	0	NaN	NaN	NaN	NaN	NaN	#VALUE!
gene:ENSG00000284735	1	complement(10381906..10387150)	0	NaN	NaN	NaN	NaN	NaN	#VALUE!
gene:ENSG00000284642	1	10395416..10397432	0	NaN	NaN	NaN	NaN	NaN	#VALUE!
PGD	1	10398592..10420511	1357.65	-0.1	-1.07	0.12	0.24	1	0.619789
gene:ENSG00000271989	1	complement(10429881..10430677)	0	NaN	NaN	NaN	NaN	NaN	#VALUE!
CENPS-CORT	1	10430102..10452153	3.7	0.16	1.11	0.41	0.58	1	0.236572
CENPS	1	10430433..10442808	44.69	0.15	1.11	0.05	0.12	1	0.920819
CORT	1	10450031..10451998	0.77	0.08	1.06	0.84	0.91	1	0.0409586
DFFA	1	complement(10456522..10472529)	35.43	0.21	1.15	0.00213	0.00864	1	2.06349
gene:ENSG00000203469	1	10458555..10459338	0	NaN	NaN	NaN	NaN	NaN	#VALUE!
PEX14	1	10472288..10630758	31.67	-0.28	-1.22	7.37e-05	0.000426	1	3.37059
gene:ENSG00000287727	1	complement(10612222..10616452)	0	NaN	NaN	NaN	NaN	NaN	#VALUE!
RN7SL614P	1	10616836..10617115	0	NaN	NaN	NaN	NaN	NaN	#VALUE!
CASZ1	1	complement(10636604..10796650)	5.34	-0.91	-1.88	2.66e-25	7.72e-24	4.69e-21	23.1124
gene:ENSG00000272078	1	10639241..10654333	0	NaN	NaN	NaN	NaN	NaN	#VALUE!
C1orf127	1	complement(10946471..10982076)	0.00375	-2.02	-4.04	0.45	NaN	1	#VALUE!
TARDBP	1	11012344..11030528	132.69	0.06	1.04	0.39	0.56	1	0.251812
MASP2	1	complement(11022009..11047239)	0.33	-0.29	-1.22	0.31	0.48	1	0.318759
SRM	1	complement(11054584..11060020)	206.11	-0.07	-1.05	0.32	0.49	1	0.309804
EXOSC10	1	complement(11066618..11099869)	77.84	-0.19	-1.14	0.00523	0.02	1	1.69897
gene:ENSG00000226849	1	11068471..11073097	0	NaN	NaN	NaN	NaN	NaN	#VALUE!
EXOSC10-AS1	1	11099430..11102105	0	NaN	NaN	NaN	NaN	NaN	#VALUE!
MTOR	1	complement(11106535..11262556)	41.49	0.08	1.06	0.21	0.36	1	0.443697
MTOR-AS1	1	11143898..11149537	0	NaN	NaN	NaN	NaN	NaN	#VALUE!
RNU6-537P	1	11152350..11152452	0	NaN	NaN	NaN	NaN	NaN	#VALUE!
ANGPTL7	1	11189355..11195981	0.07	3.16	8.93	0.03	0.08	1	1.09691
RNU6-291P	1	11226254..11226360	0	NaN	NaN	NaN	NaN	NaN	#VALUE!
UBIAD1	1	11273198..11296049	24.72	0.23	1.18	0.000667	0.0031	1	2.50864
gene:ENSG00000284646	1	complement(11311734..11319093)	0	NaN	NaN	NaN	NaN	NaN	#VALUE!
DISP3	1	11479155..11537551	0.08	-0.22	-1.17	0.61	0.75	1	0.124939
gene:ENSG00000285833	1	complement(11500803..11502016)	0	NaN	NaN	NaN	NaN	NaN	#VALUE!
LINC01647	1	11609468..11613358	0	NaN	NaN	NaN	NaN	NaN	#VALUE!
gene:ENSG00000284708	1	11623558..11643416	0	NaN	NaN	NaN	NaN	NaN	#VALUE!
FBXO2	1	complement(11637018..11655785)	1.22	0.00863	1.01	0.96	0.98	1	0.00877392
FBXO44	1	11654375..11663327	9.94	-0.13	-1.09	0.17	0.32	1	0.49485
MAD2L2	1	complement(11658918..11691811)	32.79	-0.06	-1.04	0.41	0.57	1	0.244125
FBXO6	1	11664200..11674354	42.29	-1.89	-3.71	2.15e-88	2.01e-86	3.8e-84	85.6968
DRAXIN	1	11691710..11725857	0.01	0.98	1.97	0.34	0.5	1	0.30103
AGTRAP	1	11736084..11754802	71.14	-0.23	-1.18	0.00253	0.01	1	2
C1orf167	1	11761787..11789585	0.00825	-1.82	-3.53	0.2	0.35	1	0.455932
C1orf167-AS1	1	complement(11777077..11779619)	0	NaN	NaN	NaN	NaN	NaN	#VALUE!
MTHFR	1	complement(11785723..11806455)	4.82	0.24	1.18	0.00233	0.00933	1	2.03012
CLCN6	1	11806096..11848079	6.39	0.05	1.04	0.55	0.7	1	0.154902
gene:ENSG00000276470	1	11843812..11843984	0	NaN	NaN	NaN	NaN	NaN	#VALUE!
gene:ENSG00000278852	1	11845549..11845697	0	NaN	NaN	NaN	NaN	NaN	#VALUE!
NPPA	1	complement(11845709..11848345)	0.03	0.36	1.28	0.78	0.86	1	0.0655015
gene:ENSG00000275915	1	11847442..11847549	0	NaN	NaN	NaN	NaN	NaN	#VALUE!
NPPB	1	complement(11857464..11858945)	0.06	-0.52	-1.44	0.63	0.76	1	0.119186
gene:ENSG00000285646	1	11907940..11914298	0	NaN	NaN	NaN	NaN	NaN	#VALUE!
RNU5E-1	1	11908152..11908271	0	NaN	NaN	NaN	NaN	NaN	#VALUE!
RNU5E-4P	1	complement(11909808..11909927)	0	NaN	NaN	NaN	NaN	NaN	#VALUE!
KIAA2013	1	complement(11919591..11926428)	70.34	-0.09	-1.07	0.17	0.31	1	0.508638
PLOD1	1	11934205..11975538	109.14	-0.06	-1.04	0.38	0.55	1	0.259637
gene:ENSG00000287384	1	complement(11979533..11980127)	0	NaN	NaN	NaN	NaN	NaN	#VALUE!
MFN2	1	11980181..12015211	62.86	-0.12	-1.09	0.07	0.17	1	0.769551
MIIP	1	12019466..12032045	20.85	-0.22	-1.17	0.02	0.05	1	1.30103
Y_RNA_4	1	complement(12024012..12024124)	0	NaN	NaN	NaN	NaN	NaN	#VALUE!
MIR6729	1	12029158..12029222	0	NaN	NaN	NaN	NaN	NaN	#VALUE!
RN7SL649P	1	complement(12036740..12037014)	0	NaN	NaN	NaN	NaN	NaN	#VALUE!
TNFRSF8	1	12063303..12144207	0.11	0.87	1.83	0.09	0.2	1	0.69897
RNU6-777P	1	complement(12077881..12077984)	0	NaN	NaN	NaN	NaN	NaN	#VALUE!
gene:ENSG00000285604	1	complement(12088441..12092264)	0	NaN	NaN	NaN	NaN	NaN	#VALUE!
MIR7846	1	12166943..12167038	0	NaN	NaN	NaN	NaN	NaN	#VALUE!
TNFRSF1B	1	12166991..12209228	1.56	-2.61	-6.08	9.38e-36	3.89e-34	1.65e-31	33.4101
MIR4632	1	12191713..12191773	0	NaN	NaN	NaN	NaN	NaN	#VALUE!
SNORA70_1	1	complement(12221148..12221271)	0	NaN	NaN	NaN	NaN	NaN	#VALUE!
VPS13D	1	12230030..12512047	13.68	0.42	1.33	7.59e-10	8.96e-09	1.34e-05	8.04769
SNORA59A	1	12507246..12507397	0	NaN	NaN	NaN	NaN	NaN	#VALUE!
LINC02766	1	12525716..12530691	0	NaN	NaN	NaN	NaN	NaN	#VALUE!
DHRS3	1	complement(12567910..12618210)	66.15	-0.06	-1.05	0.34	0.51	1	0.29243
RNU6ATAC18P	1	complement(12569972..12570072)	0	NaN	NaN	NaN	NaN	NaN	#VALUE!
MIR6730	1	complement(12578957..12579023)	0	NaN	NaN	NaN	NaN	NaN	#VALUE!
gene:ENSG00000288927	1	12618389..12618987	0	NaN	NaN	NaN	NaN	NaN	#VALUE!
gene:ENSG00000272482	1	complement(12618900..12619980)	0	NaN	NaN	NaN	NaN	NaN	#VALUE!
AADACL4	1	12644085..12667076	0	NaN	NaN	NaN	NaN	NaN	#VALUE!
AADACL3	1	12716110..12728760	0	NaN	NaN	NaN	NaN	NaN	#VALUE!
CFAP107	1	12746200..12763699	0	NaN	NaN	NaN	NaN	NaN	#VALUE!
PRAMEF12	1	12773738..12777906	0	NaN	NaN	NaN	NaN	NaN	#VALUE!
PRAMEF1	1	12791397..12796628	0	NaN	NaN	NaN	NaN	NaN	#VALUE!
LINC01784	1	complement(12822686..12823159)	0	NaN	NaN	NaN	NaN	NaN	#VALUE!
PRAMEF11	1	complement(12824605..12831410)	0	NaN	NaN	NaN	NaN	NaN	#VALUE!
HNRNPCL1	1	complement(12847377..12848720)	0	NaN	NaN	NaN	NaN	NaN	#VALUE!
PRAMEF2	1	12857086..12861909	0	NaN	NaN	NaN	NaN	NaN	#VALUE!
PRAMEF4	1	complement(12879212..12886201)	0	NaN	NaN	NaN	NaN	NaN	#VALUE!
PRAMEF10	1	complement(12892896..12898270)	0	NaN	NaN	NaN	NaN	NaN	#VALUE!
PRAMEF7	1	12916610..12920751	0.00555	-2.02	-4.04	0.45	NaN	1	#VALUE!
RNU6-1072P	1	12922554..12922660	0	NaN	NaN	NaN	NaN	NaN	#VALUE!
PRAMEF6	1	complement(12938472..12947580)	0	NaN	NaN	NaN	NaN	NaN	#VALUE!
PRAMEF27	1	complement(13049476..13056575)	0	NaN	NaN	NaN	NaN	NaN	#VALUE!
HNRNPCL3	1	13060769..13062878	0	NaN	NaN	NaN	NaN	NaN	#VALUE!
PRAMEF25	1	13068677..13077884	0.00605	1.73	3.33	0.52	NaN	1	#VALUE!
HNRNPCL2	1	complement(13115488..13116854)	0	NaN	NaN	NaN	NaN	NaN	#VALUE!
gene:ENSG00000290772	1	13129793..13131409	0	NaN	NaN	NaN	NaN	NaN	#VALUE!
gene:ENSG00000233336	1	complement(13146981..13147460)	0	NaN	NaN	NaN	NaN	NaN	#VALUE!
PRAMEF26	1	complement(13148905..13158116)	0	NaN	NaN	NaN	NaN	NaN	#VALUE!
HNRNPCL4	1	complement(13163914..13165631)	0	NaN	NaN	NaN	NaN	NaN	#VALUE!
PRAMEF9	1	13171848..13179459	0	NaN	NaN	NaN	NaN	NaN	#VALUE!
PRAMEF13	1	complement(13196188..13201409)	0	NaN	NaN	NaN	NaN	NaN	#VALUE!
PRAMEF18	1	complement(13222695..13226154)	0	NaN	NaN	NaN	NaN	NaN	#VALUE!
PRAMEF5	1	13254198..13263435	0	NaN	NaN	NaN	NaN	NaN	#VALUE!
RNU6-771P	1	complement(13279125..13279231)	0	NaN	NaN	NaN	NaN	NaN	#VALUE!
PRAMEF8	1	complement(13281304..13285137)	0	NaN	NaN	NaN	NaN	NaN	#VALUE!
PRAMEF33	1	13303539..13308907	0	NaN	NaN	NaN	NaN	NaN	#VALUE!
PRAMEF15	1	13315581..13322598	0	NaN	NaN	NaN	NaN	NaN	#VALUE!
gene:ENSG00000228229	1	13324039..13324518	0	NaN	NaN	NaN	NaN	NaN	#VALUE!
PRAMEF14	1	complement(13341892..13347134)	0	NaN	NaN	NaN	NaN	NaN	#VALUE!
PRAMEF19	1	complement(13368431..13371947)	0	NaN	NaN	NaN	NaN	NaN	#VALUE!
PRAMEF17	1	13389632..13392629	0	NaN	NaN	NaN	NaN	NaN	#VALUE!
PRAMEF20	1	13410450..13421328	0	NaN	NaN	NaN	NaN	NaN	#VALUE!
LRRC38	1	complement(13474973..13514003)	0	NaN	NaN	NaN	NaN	NaN	#VALUE!
gene:ENSG00000259961	1	13513220..13516270	0	NaN	NaN	NaN	NaN	NaN	#VALUE!
PDPN	1	13583465..13617957	0	NaN	NaN	NaN	NaN	NaN	#VALUE!
gene:ENSG00000237445	1	complement(13657311..13659910)	0	NaN	NaN	NaN	NaN	NaN	#VALUE!
gene:ENSG00000253085	1	complement(13696070..13696199)	0	NaN	NaN	NaN	NaN	NaN	#VALUE!
PRDM2	1	13700188..13825079	9.23	0.04	1.03	0.57	0.71	1	0.148742
gene:ENSG00000289380	1	13757778..13758465	0	NaN	NaN	NaN	NaN	NaN	#VALUE!
KAZN	1	13892792..15118043	3.4	0.35	1.28	2.01e-05	0.00013	0.35	3.88606
RNU6-1265P	1	complement(14124233..14124335)	0	NaN	NaN	NaN	NaN	NaN	#VALUE!
gene:ENSG00000231606	1	complement(14221887..14304445)	0	NaN	NaN	NaN	NaN	NaN	#VALUE!
KAZN-AS1	1	complement(14338825..14419973)	0	NaN	NaN	NaN	NaN	NaN	#VALUE!
gene:ENSG00000287756	1	complement(14774469..14777727)	0	NaN	NaN	NaN	NaN	NaN	#VALUE!
TMEM51-AS1	1	complement(15111815..15153618)	0	NaN	NaN	NaN	NaN	NaN	#VALUE!
TMEM51	1	15152532..15220478	70.88	-0.43	-1.35	2.54e-10	3.14e-09	4.47e-06	8.50307
TMEM51-AS2	1	complement(15164344..15171317)	0	NaN	NaN	NaN	NaN	NaN	#VALUE!
FHAD1	1	15236521..15400283	0.29	0.04	1.03	0.82	0.89	1	0.05061
FHAD1-AS1	1	complement(15326680..15343876)	0	NaN	NaN	NaN	NaN	NaN	#VALUE!
gene:ENSG00000236045	1	complement(15334166..15335464)	0	NaN	NaN	NaN	NaN	NaN	#VALUE!
EFHD2-AS1	1	complement(15402979..15409433)	0	NaN	NaN	NaN	NaN	NaN	#VALUE!
EFHD2	1	15409888..15430339	274.43	0.04	1.03	0.51	0.67	1	0.173925
CTRC	1	15438442..15449242	0.09	-1.18	-2.27	0.03	0.08	1	1.09691
CELA2A	1	15456728..15472091	0	NaN	NaN	NaN	NaN	NaN	#VALUE!
CELA2B	1	15465909..15491395	0	NaN	NaN	NaN	NaN	NaN	#VALUE!
CASP9	1	complement(15490832..15526534)	7.28	0.23	1.18	0.00504	0.02	1	1.69897
DNAJC16	1	15526813..15592379	11.45	0.04	1.03	0.58	0.72	1	0.142668
SCARNA21B	1	15542165..15542304	0	NaN	NaN	NaN	NaN	NaN	#VALUE!
gene:ENSG00000272510	1	complement(15565611..15565956)	0	NaN	NaN	NaN	NaN	NaN	#VALUE!
AGMAT	1	complement(15571699..15585051)	16.4	0.2	1.15	0.01	0.04	1	1.39794
gene:ENSG00000237301	1	complement(15586136..15603626)	0	NaN	NaN	NaN	NaN	NaN	#VALUE!
RNU7-179P	1	complement(15608078..15608145)	0	NaN	NaN	NaN	NaN	NaN	#VALUE!
DDI2	1	15617458..15669044	14.89	0.28	1.21	0.000133	0.000726	1	3.13906
RSC1A1	1	15659713..15662033	5.92	-0.13	-1.09	0.23	0.38	1	0.420216
gene:ENSG00000271742	1	complement(15682873..15683128)	0	NaN	NaN	NaN	NaN	NaN	#VALUE!
PLEKHM2	1	15684320..15734769	43.49	-0.05	-1.04	0.46	0.62	1	0.207608
gene:ENSG00000237938	1	complement(15720312..15736896)	0	NaN	NaN	NaN	NaN	NaN	#VALUE!
SLC25A34	1	15736258..15741392	0.34	-0.92	-1.89	0.00594	0.02	1	1.69897
SLC25A34-AS1	1	complement(15740048..15749896)	0	NaN	NaN	NaN	NaN	NaN	#VALUE!
TMEM82	1	15742499..15747982	0.01	0.64	1.56	0.68	0.79	1	0.102373
FBLIM1	1	15756607..15786594	19.93	0.29	1.22	6.62e-05	0.000387	1	3.41229
UQCRHL	1	complement(15807169..15809348)	0.2	-0.61	-1.53	0.21	0.36	1	0.443697
SPEN-AS1	1	complement(15834474..15848147)	0	NaN	NaN	NaN	NaN	NaN	#VALUE!
SPEN	1	15836095..15940456	33.64	0.05	1.03	0.49	0.65	1	0.187087
ZBTB17	1	complement(15941869..15976132)	14.77	-0.18	-1.14	0.04	0.1	1	1
SRARP	1	16004236..16008807	0	NaN	NaN	NaN	NaN	NaN	#VALUE!
gene:ENSG00000233078	1	complement(16006160..16006671)	0	NaN	NaN	NaN	NaN	NaN	#VALUE!
HSPB7	1	complement(16014028..16019594)	0.02	-1.37	-2.58	0.29	0.46	1	0.337242
CLCNKA	1	16018875..16034050	0.02	-0.45	-1.36	0.64	0.77	1	0.113509
CLCNKB	1	16040252..16057311	0.01	-1.57	-2.97	0.2	0.35	1	0.455932
FAM131C	1	complement(16057769..16073651)	20.8	0.43	1.35	6.67e-07	5.46e-06	0.01	5.26281
EPHA2	1	complement(16124337..16156069)	238.57	-0.25	-1.19	0.000197	0.00104	1	2.98297
EPHA2-AS1	1	16155176..16158148	0	NaN	NaN	NaN	NaN	NaN	#VALUE!
gene:ENSG00000224621	1	16159266..16161883	0	NaN	NaN	NaN	NaN	NaN	#VALUE!
ARHGEF19-AS1	1	16197854..16198357	0	NaN	NaN	NaN	NaN	NaN	#VALUE!
ARHGEF19	1	complement(16197854..16212652)	4.35	-0.21	-1.15	0.05	0.13	1	0.886057
gene:ENSG00000291077	1	complement(16215907..16217425)	0	NaN	NaN	NaN	NaN	NaN	#VALUE!
gene:ENSG00000288398	1	complement(16228674..16231335)	0	NaN	NaN	NaN	NaN	NaN	#VALUE!
CPLANE2	1	complement(16231692..16237183)	7.25	0.19	1.14	0.09	0.19	1	0.721246
FBXO42	1	complement(16246840..16352480)	9.74	0.11	1.08	0.16	0.29	1	0.537602
SZRD1	1	16352575..16398145	128.6	-0.15	-1.11	0.02	0.06	1	1.22185
SPATA21	1	complement(16387117..16437424)	0.01	-0.63	-1.55	0.65	0.77	1	0.113509
NECAP2	1	16440721..16460078	49.16	-0.31	-1.24	7.66e-06	5.31e-05	0.14	4.27491
LINC01772	1	16460948..16468481	0	NaN	NaN	NaN	NaN	NaN	#VALUE!
CROCCP3	1	complement(16467436..16499257)	0	NaN	NaN	NaN	NaN	NaN	#VALUE!
RNU1-1	1	complement(16514122..16514285)	0	NaN	NaN	NaN	NaN	NaN	#VALUE!
gene:ENSG00000261135	1	16514645..16515754	0	NaN	NaN	NaN	NaN	NaN	#VALUE!
gene:ENSG00000285853	1	16515034..16521788	0	NaN	NaN	NaN	NaN	NaN	#VALUE!
gene:ENSG00000224174	1	16520694..16521796	0	NaN	NaN	NaN	NaN	NaN	#VALUE!
LINC01783	1	complement(16533886..16535649)	0	NaN	NaN	NaN	NaN	NaN	#VALUE!
RNU1-6P	1	complement(16534081..16534224)	0	NaN	NaN	NaN	NaN	NaN	#VALUE!
NBPF1	1	complement(16562319..16613562)	45.94	0.22	1.16	0.0012	0.00525	1	2.27984
gene:ENSG00000271732	1	16617391..16617729	0	NaN	NaN	NaN	NaN	NaN	#VALUE!
CROCCP2	1	complement(16618253..16644686)	0	NaN	NaN	NaN	NaN	NaN	#VALUE!
gene:ENSG00000282143	1	16656879..16667524	0	NaN	NaN	NaN	NaN	NaN	#VALUE!
RNU1-3	1	complement(16666785..16666948)	0	NaN	NaN	NaN	NaN	NaN	#VALUE!
gene:ENSG00000290849	1	complement(16687339..16692309)	0	NaN	NaN	NaN	NaN	NaN	#VALUE!
gene:ENSG00000279151	1	16701546..16705594	0	NaN	NaN	NaN	NaN	NaN	#VALUE!
gene:ENSG00000282740	1	complement(16739938..16750589)	0	NaN	NaN	NaN	NaN	NaN	#VALUE!
CROCC	1	16740273..16972964	6.56	-0.17	-1.12	0.06	0.15	1	0.823909
gene:ENSG00000290850	1	16740280..16750968	0	NaN	NaN	NaN	NaN	NaN	#VALUE!
RNU1-4	1	16740516..16740679	0	NaN	NaN	NaN	NaN	NaN	#VALUE!
gene:ENSG00000290851	1	complement(16754910..16770237)	0	NaN	NaN	NaN	NaN	NaN	#VALUE!
gene:ENSG00000223643	1	complement(16851257..16853129)	0	NaN	NaN	NaN	NaN	NaN	#VALUE!
MIR3675	1	complement(16858949..16859021)	0	NaN	NaN	NaN	NaN	NaN	#VALUE!
gene:ENSG00000228549	1	16870945..16883659	0	NaN	NaN	NaN	NaN	NaN	#VALUE!
RNU1-5P	1	16873708..16873851	0	NaN	NaN	NaN	NaN	NaN	#VALUE!
gene:ENSG00000238142	1	complement(16887577..16889725)	0	NaN	NaN	NaN	NaN	NaN	#VALUE!
RNU1-2	1	16895980..16896143	0	NaN	NaN	NaN	NaN	NaN	#VALUE!
gene:ENSG00000272426	1	complement(16904339..16904776)	0	NaN	NaN	NaN	NaN	NaN	#VALUE!
gene:ENSG00000290122	1	16905199..16905396	0	NaN	NaN	NaN	NaN	NaN	#VALUE!
MFAP2	1	complement(16974502..16980632)	0.04	3.4	10.57	0.17	0.32	1	0.49485
gene:ENSG00000286898	1	16976302..16977792	0	NaN	NaN	NaN	NaN	NaN	#VALUE!
gene:ENSG00000226526	1	16978926..17005091	0	NaN	NaN	NaN	NaN	NaN	#VALUE!
ATP13A2	1	complement(16985958..17011928)	45.92	-0.08	-1.05	0.26	0.42	1	0.376751
gene:ENSG00000288636	1	complement(17005068..17011757)	0	NaN	NaN	NaN	NaN	NaN	#VALUE!
SDHB	1	complement(17018664..17054032)	135.17	-0.05	-1.04	0.45	0.61	1	0.21467
PADI2	1	complement(17066761..17119451)	1.69	0.56	1.48	0.000935	0.0042	1	2.37675
LINC02783	1	17189783..17197617	0	NaN	NaN	NaN	NaN	NaN	#VALUE!
gene:ENSG00000282843	1	complement(17193232..17201733)	0	NaN	NaN	NaN	NaN	NaN	#VALUE!
PADI1	1	17205128..17246007	2.82	0.71	1.63	4.07e-07	3.44e-06	0.00718	5.46344
PADI3	1	17249098..17284233	2.37	0.73	1.65	1.72e-06	1.32e-05	0.03	4.87943
MIR3972	1	17277889..17277975	0	NaN	NaN	NaN	NaN	NaN	#VALUE!
PADI4	1	17308195..17364004	0.00791	-0.15	-1.11	0.92	0.95	1	0.0222764
PADI6	1	17372196..17401699	0.00546	-0.15	-1.11	0.93	NaN	1	#VALUE!
RCC2-AS1	1	17406760..17407382	0	NaN	NaN	NaN	NaN	NaN	#VALUE!
RCC2	1	complement(17406760..17439677)	144.68	-0.13	-1.09	0.06	0.14	1	0.853872
gene:ENSG00000290096	1	complement(17439186..17439328)	0	NaN	NaN	NaN	NaN	NaN	#VALUE!
ARHGEF10L	1	17539698..17697874	16.16	0.2	1.15	0.00624	0.02	1	1.69897
LINC02810	1	17717625..17749978	0	NaN	NaN	NaN	NaN	NaN	#VALUE!
ACTL8	1	17755333..17827063	3.4	0.25	1.19	0.12	0.23	1	0.638272
gene:ENSG00000284653	1	18015712..18045612	0	NaN	NaN	NaN	NaN	NaN	#VALUE!
LINC01654	1	18065657..18074412	0	NaN	NaN	NaN	NaN	NaN	#VALUE!
IGSF21	1	18107798..18378483	0	NaN	NaN	NaN	NaN	NaN	#VALUE!
gene:ENSG00000280222	1	18109389..18115861	0	NaN	NaN	NaN	NaN	NaN	#VALUE!
IGSF21-AS1	1	complement(18166929..18179346)	0	NaN	NaN	NaN	NaN	NaN	#VALUE!
gene:ENSG00000225387	1	18385829..18388514	0	NaN	NaN	NaN	NaN	NaN	#VALUE!
KLHDC7A	1	18480930..18485974	17.23	0.32	1.24	1.22e-05	8.24e-05	0.22	4.08407
PAX7	1	18630846..18748866	5.1	0.48	1.4	5.35e-09	5.72e-08	9.43e-05	7.2426
TAS1R2	1	complement(18839599..18859660)	0.01	-3.31	-9.93	0.18	0.33	1	0.481486
ALDH4A1	1	complement(18871430..18902724)	38.37	-0.2	-1.15	0.00492	0.02	1	1.69897
MIR4695	1	complement(18883202..18883275)	0	NaN	NaN	NaN	NaN	NaN	#VALUE!
MIR1290	1	complement(18897071..18897148)	0	NaN	NaN	NaN	NaN	NaN	#VALUE!
IFFO2	1	complement(18904280..18956676)	56.76	-0.14	-1.11	0.03	0.08	1	1.09691
gene:ENSG00000272084	1	complement(19072110..19075511)	0	NaN	NaN	NaN	NaN	NaN	#VALUE!
UBR4	1	complement(19074510..19210266)	46.07	0.12	1.09	0.06	0.14	1	0.853872
EMC1-AS1	1	19210348..19240709	0	NaN	NaN	NaN	NaN	NaN	#VALUE!
EMC1	1	complement(19215660..19251552)	37.09	-0.05	-1.04	0.43	0.59	1	0.229148
MRTO4	1	19251805..19260128	143.53	0.02	1.01	0.77	0.85	1	0.0705811
AKR7L	1	complement(19265982..19274194)	0.25	0.11	1.08	0.78	0.86	1	0.0655015
AKR7A3	1	complement(19282573..19288770)	0.4	-0.46	-1.38	0.26	0.42	1	0.376751
AKR7A2	1	complement(19303965..19312144)	89.92	0.01	1.01	0.87	0.92	1	0.0362122
RNU6-1099P	1	complement(19305076..19305182)	0	NaN	NaN	NaN	NaN	NaN	#VALUE!
SLC66A1	1	19312326..19329300	17.16	0.09	1.07	0.28	0.45	1	0.346787
CAPZB	1	complement(19338775..19485539)	26.35	-0.09	-1.06	0.17	0.32	1	0.49485
RN7SL277P	1	19424384..19424671	0	NaN	NaN	NaN	NaN	NaN	#VALUE!
MICOS10	1	19484403..19629821	23.66	-0.03	-1.02	0.72	0.82	1	0.0861861
RNU4-28P	1	19510593..19510733	0	NaN	NaN	NaN	NaN	NaN	#VALUE!
MICOS10-DT	1	complement(19591802..19596832)	0	NaN	NaN	NaN	NaN	NaN	#VALUE!
NBL1	1	19596979..19658456	25.94	-0.11	-1.08	0.15	0.29	1	0.537602
MICOS10-NBL1	1	19597067..19656927	2.62	-0.21	-1.16	0.23	0.38	1	0.420216
HTR6	1	19664875..19680966	0.34	0.09	1.06	0.77	0.85	1	0.0705811
TMCO4	1	complement(19682240..19799945)	15.36	-0.31	-1.24	0.000106	0.000588	1	3.23062
RNF186	1	complement(19814029..19815283)	0.00847	-2.02	-4.04	0.45	NaN	1	#VALUE!
RNF186-AS1	1	19814367..19819502	0	NaN	NaN	NaN	NaN	NaN	#VALUE!
OTUD3	1	19882395..19912945	2.84	0.04	1.03	0.74	0.83	1	0.0809219
PLA2G2E	1	complement(19920009..19923617)	0	NaN	NaN	NaN	NaN	NaN	#VALUE!
RN7SL304P	1	19970969..19971269	0	NaN	NaN	NaN	NaN	NaN	#VALUE!
PLA2G2A	1	complement(19975431..19980416)	0.01	-2.02	-4.04	0.45	NaN	1	#VALUE!
PLA2G5	1	20028179..20091911	0	NaN	NaN	NaN	NaN	NaN	#VALUE!
PLA2G2D	1	complement(20111939..20119566)	0	NaN	NaN	NaN	NaN	NaN	#VALUE!
PLA2G2F	1	20139323..20150381	0	NaN	NaN	NaN	NaN	NaN	#VALUE!
gene:ENSG00000227066	1	20154171..20160568	0	NaN	NaN	NaN	NaN	NaN	#VALUE!
PLA2G2C	1	complement(20161253..20186518)	0	NaN	NaN	NaN	NaN	NaN	#VALUE!
UBXN10	1	20186096..20196050	0.00191	-0.15	-1.11	0.93	NaN	1	#VALUE!
LINC01757	1	20243095..20244664	0	NaN	NaN	NaN	NaN	NaN	#VALUE!
gene:ENSG00000284710	1	20272018..20275005	0	NaN	NaN	NaN	NaN	NaN	#VALUE!
VWA5B1	1	20290875..20359518	0	NaN	NaN	NaN	NaN	NaN	#VALUE!
gene:ENSG00000226664	1	complement(20294211..20323187)	0	NaN	NaN	NaN	NaN	NaN	#VALUE!
LINC01141	1	complement(20360579..20431234)	0	NaN	NaN	NaN	NaN	NaN	#VALUE!
gene:ENSG00000226487	1	complement(20412304..20413253)	0	NaN	NaN	NaN	NaN	NaN	#VALUE!
gene:ENSG00000284641	1	20476222..20478937	0	NaN	NaN	NaN	NaN	NaN	#VALUE!
gene:ENSG00000284743	1	complement(20478779..20480397)	0	NaN	NaN	NaN	NaN	NaN	#VALUE!
CAMK2N1	1	complement(20482391..20486210)	89.04	0.43	1.35	2.51e-10	3.11e-09	4.42e-06	8.50724
gene:ENSG00000289402	1	complement(20486358..20487405)	0	NaN	NaN	NaN	NaN	NaN	#VALUE!
MUL1	1	complement(20499448..20508151)	67.12	-0.03	-1.02	0.66	0.78	1	0.107905
FAM43B	1	20552573..20555020	1.8	1.04	2.06	5.1e-08	4.84e-07	0.000898	6.31515
CDA	1	20589086..20618903	26.99	0.29	1.22	0.00309	0.01	1	2
PINK1	1	20633458..20651511	61.11	0.27	1.21	6.24e-05	0.000367	1	3.43533
MIR6084	1	20633679..20633788	0	NaN	NaN	NaN	NaN	NaN	#VALUE!
PINK1-AS	1	complement(20642657..20652193)	0	NaN	NaN	NaN	NaN	NaN	#VALUE!
DDOST	1	complement(20651767..20661544)	344.47	-0.1	-1.07	0.13	0.25	1	0.60206
KIF17	1	complement(20664014..20718017)	0.46	0.29	1.22	0.25	0.41	1	0.387216
SH2D5	1	complement(20719731..20732837)	5.06	-0.32	-1.25	0.00106	0.0047	1	2.3279
gene:ENSG00000233069	1	20732880..20733952	0	NaN	NaN	NaN	NaN	NaN	#VALUE!
HP1BP3	1	complement(20740266..20787323)	66.69	0.06	1.04	0.39	0.56	1	0.251812
EIF4G3	1	complement(20806292..21177285)	29.3	0.1	1.07	0.13	0.25	1	0.60206
RNU7-200P	1	20841241..20841302	0	NaN	NaN	NaN	NaN	NaN	#VALUE!
MIR1256	1	complement(20988314..20988432)	0	NaN	NaN	NaN	NaN	NaN	#VALUE!
gene:ENSG00000287192	1	21177054..21178164	0	NaN	NaN	NaN	NaN	NaN	#VALUE!
ECE1	1	complement(21217247..21345572)	102.77	-0.49	-1.4	1.67e-13	2.66e-12	2.95e-09	11.5751
gene:ENSG00000236936	1	21266082..21267251	0	NaN	NaN	NaN	NaN	NaN	#VALUE!
ECE1-AS1	1	21293290..21299874	0	NaN	NaN	NaN	NaN	NaN	#VALUE!
gene:ENSG00000236009	1	21415898..21417492	0	NaN	NaN	NaN	NaN	NaN	#VALUE!
NBPF3	1	21440128..21485005	7.8	0.35	1.28	5.01e-05	0.0003	0.88	3.52288
ALPL	1	21509397..21578410	0.15	0.52	1.43	0.32	0.49	1	0.309804
gene:ENSG00000289715	1	21547404..21554002	0	NaN	NaN	NaN	NaN	NaN	#VALUE!
LINC02596	1	21586472..21591187	0	NaN	NaN	NaN	NaN	NaN	#VALUE!
RAP1GAP	1	complement(21596221..21669357)	27	0.96	1.94	8.12e-38	3.48e-36	1.43e-33	35.4584
USP48	1	complement(21678298..21783606)	21.35	0.11	1.08	0.11	0.22	1	0.657577
LDLRAD2	1	21812265..21825225	0.55	-0.86	-1.81	0.000123	0.000678	1	3.16877
HSPG2	1	complement(21822244..21937310)	105.55	0.47	1.39	1.04e-12	1.56e-11	1.84e-08	10.8069
CELA3B	1	21977022..21998642	0	NaN	NaN	NaN	NaN	NaN	#VALUE!
gene:ENSG00000285959	1	21983606..22030617	0	NaN	NaN	NaN	NaN	NaN	#VALUE!
RN7SL386P	1	21987481..21987777	0	NaN	NaN	NaN	NaN	NaN	#VALUE!
RNU6-1022P	1	21987816..21987919	0	NaN	NaN	NaN	NaN	NaN	#VALUE!
CELA3A	1	22001657..22012542	0.04	-1.82	-3.53	0.2	0.35	1	0.455932
RN7SL186P	1	22010650..22010946	0	NaN	NaN	NaN	NaN	NaN	#VALUE!
RNU6-776P	1	22010985..22011088	0	NaN	NaN	NaN	NaN	NaN	#VALUE!
LINC01635	1	complement(22023990..22026048)	0	NaN	NaN	NaN	NaN	NaN	#VALUE!
LINC00339	1	22024558..22031223	0	NaN	NaN	NaN	NaN	NaN	#VALUE!
gene:ENSG00000289694	1	22025142..22092943	98.51	-0.06	-1.05	0.45	0.61	1	0.21467
CDC42-AS1	1	complement(22028317..22052927)	0	NaN	NaN	NaN	NaN	NaN	#VALUE!
CDC42	1	22052627..22101360	11.22	0.06	1.04	0.4	0.57	1	0.244125
CDC42-IT1	1	22059197..22064199	0	NaN	NaN	NaN	NaN	NaN	#VALUE!
WNT4	1	complement(22117313..22143969)	1.21	0.56	1.48	0.000618	0.0029	1	2.5376
gene:ENSG00000285873	1	22142850..22157401	0	NaN	NaN	NaN	NaN	NaN	#VALUE!
MIR4418	1	22266239..22266300	0	NaN	NaN	NaN	NaN	NaN	#VALUE!
gene:ENSG00000279625	1	complement(22364630..22366482)	0	NaN	NaN	NaN	NaN	NaN	#VALUE!
ZBTB40	1	22428838..22531157	14.02	-0.04	-1.03	0.56	0.71	1	0.148742
ZBTB40-IT1	1	22517474..22519708	0	NaN	NaN	NaN	NaN	NaN	#VALUE!
EPHA8	1	22563489..22603595	0.02	1.3	2.46	0.22	0.38	1	0.420216
MIR6127	1	complement(22633258..22633366)	0	NaN	NaN	NaN	NaN	NaN	#VALUE!
C1QA	1	22635077..22639678	0	NaN	NaN	NaN	NaN	NaN	#VALUE!
gene:ENSG00000289692	1	22636506..22644067	0	NaN	NaN	NaN	NaN	NaN	#VALUE!
C1QC	1	22643014..22648110	0	NaN	NaN	NaN	NaN	NaN	#VALUE!
C1QB	1	22652762..22661637	0	NaN	NaN	NaN	NaN	NaN	#VALUE!
EPHB2	1	22710839..22921500	40.73	0.06	1.04	0.37	0.54	1	0.267606
MIR4684	1	22719517..22719598	0	NaN	NaN	NaN	NaN	NaN	#VALUE!
gene:ENSG00000225952	1	complement(22835713..22836849)	0	NaN	NaN	NaN	NaN	NaN	#VALUE!
MIR4253	1	complement(22863159..22863226)	0	NaN	NaN	NaN	NaN	NaN	#VALUE!
LACTBL1	1	complement(22953043..22972866)	0	NaN	NaN	NaN	NaN	NaN	#VALUE!
TEX46	1	complement(23010834..23019100)	0.05	1.2	2.3	0.46	0.62	1	0.207608
KDM1A	1	23019443..23083689	60.54	0.07	1.05	0.27	0.43	1	0.366532
gene:ENSG00000240553	1	complement(23020147..23088058)	0	NaN	NaN	NaN	NaN	NaN	#VALUE!
MIR3115	1	23044305..23044372	0	NaN	NaN	NaN	NaN	NaN	#VALUE!
gene:ENSG00000266802	1	complement(23057858..23057934)	0	NaN	NaN	NaN	NaN	NaN	#VALUE!
LUZP1	1	complement(23084030..23177808)	30.36	0.06	1.05	0.34	0.51	1	0.29243
RNU6-514P	1	23162704..23162810	0	NaN	NaN	NaN	NaN	NaN	#VALUE!
RNU6-135P	1	23163953..23164053	0	NaN	NaN	NaN	NaN	NaN	#VALUE!
gene:ENSG00000289014	1	complement(23167098..23167889)	0	NaN	NaN	NaN	NaN	NaN	#VALUE!
HTR1D	1	complement(23191895..23217502)	14.87	0.64	1.56	6.54e-13	9.9e-12	1.15e-08	11.0044
LINC01355	1	complement(23281307..23287488)	0	NaN	NaN	NaN	NaN	NaN	#VALUE!
gene:ENSG00000284726	1	23297797..23302866	0	NaN	NaN	NaN	NaN	NaN	#VALUE!
HNRNPR	1	complement(23303771..23344336)	112.5	0.05	1.04	0.44	0.6	1	0.221849
ZNF436	1	complement(23359448..23369836)	7.69	0.12	1.08	0.19	0.33	1	0.481486
ZNF436-AS1	1	23368939..23371839	0	NaN	NaN	NaN	NaN	NaN	#VALUE!
Y_RNA_5	1	23370254..23370346	0	NaN	NaN	NaN	NaN	NaN	#VALUE!
gene:ENSG00000271420	1	complement(23378380..23379029)	0	NaN	NaN	NaN	NaN	NaN	#VALUE!
TCEA3	1	complement(23380909..23424748)	0.22	0.16	1.12	0.69	0.8	1	0.09691
ASAP3	1	complement(23428563..23484568)	7.82	-0.23	-1.17	0.01	0.04	1	1.39794
E2F2	1	complement(23506438..23531233)	15.15	-0.1	-1.07	0.18	0.33	1	0.481486
gene:ENSG00000235052	1	complement(23549139..23550915)	0	NaN	NaN	NaN	NaN	NaN	#VALUE!
ID3	1	complement(23557926..23559501)	433.8	-0.91	-1.87	1.13e-41	5.36e-40	2e-37	39.2708
gene:ENSG00000285802	1	complement(23576436..23593621)	0	NaN	NaN	NaN	NaN	NaN	#VALUE!
MDS2	1	23581495..23640568	0	NaN	NaN	NaN	NaN	NaN	#VALUE!
RPL11	1	23691742..23696835	599.95	-0.06	-1.04	0.36	0.52	1	0.283997
ELOA-AS1	1	complement(23706901..23778325)	0	NaN	NaN	NaN	NaN	NaN	#VALUE!
ELOA	1	23743448..23762059	51.26	-0.00789	-1.01	0.91	0.94	1	0.0268721
PITHD1	1	23778418..23788232	42.37	0.27	1.21	0.000227	0.00118	1	2.92812
gene:ENSG00000289835	1	complement(23790609..23793558)	0	NaN	NaN	NaN	NaN	NaN	#VALUE!
LYPLA2	1	23791145..23795539	64.58	0.00424	1	0.95	0.97	1	0.0132283
GALE	1	complement(23795599..23800781)	93.35	0.07	1.05	0.32	0.49	1	0.309804
HMGCL	1	complement(23801885..23838620)	29.61	-0.1	-1.07	0.21	0.36	1	0.443697
FUCA1	1	complement(23845077..23868290)	33.22	0.00222	1	0.98	0.98	1	0.00877392
CNR2	1	complement(23870515..23913362)	0.00459	0.64	1.56	0.69	0.8	1	0.09691
gene:ENSG00000232557	1	23907111..23907885	0	NaN	NaN	NaN	NaN	NaN	#VALUE!
MIR378F	1	23929070..23929147	0	NaN	NaN	NaN	NaN	NaN	#VALUE!
PNRC2	1	23956839..23963462	74.08	-0.27	-1.21	0.000556	0.00263	1	2.58004
SRSF10	1	complement(23964347..23980927)	36.66	0.12	1.09	0.12	0.24	1	0.619789
gene:ENSG00000225315	1	24040835..24086799	0	NaN	NaN	NaN	NaN	NaN	#VALUE!
MYOM3	1	complement(24056035..24112135)	11.57	0.16	1.11	0.03	0.08	1	1.09691
MYOM3-AS1	1	24066774..24083565	0	NaN	NaN	NaN	NaN	NaN	#VALUE!
IL22RA1	1	complement(24119771..24143140)	22.76	-2.24	-4.72	2.38e-122	2.84e-120	4.19e-118	119.547
IFNLR1	1	complement(24154168..24187959)	1.75	-0.47	-1.39	0.000698	0.00323	1	2.4908
GRHL3	1	24199558..24364482	0.09	1.84	3.59	0.00389	0.01	1	2
LINC02800	1	24200240..24211693	0	NaN	NaN	NaN	NaN	NaN	#VALUE!
GRHL3-AS1	1	complement(24307556..24321901)	0	NaN	NaN	NaN	NaN	NaN	#VALUE!
STPG1	1	complement(24356999..24416934)	9.7	0.16	1.12	0.04	0.11	1	0.958607
NIPAL3	1	24415802..24472976	9.71	0.43	1.35	1.34e-09	1.54e-08	2.36e-05	7.81248
gene:ENSG00000288982	1	24476362..24476739	0	NaN	NaN	NaN	NaN	NaN	#VALUE!
RCAN3AS	1	complement(24496254..24535400)	0	NaN	NaN	NaN	NaN	NaN	#VALUE!
RCAN3	1	24502351..24541040	16.35	0.12	1.09	0.1	0.21	1	0.677781
NCMAP-DT	1	complement(24538802..24556024)	0	NaN	NaN	NaN	NaN	NaN	#VALUE!
NCMAP	1	24556087..24609328	0.6	0.09	1.06	0.66	0.78	1	0.107905
Y_RNA_6	1	complement(24625411..24625513)	0	NaN	NaN	NaN	NaN	NaN	#VALUE!
SRRM1	1	24631716..24673281	74.8	-0.19	-1.14	0.00383	0.01	1	2
gene:ENSG00000284699	1	24704894..24717596	0	NaN	NaN	NaN	NaN	NaN	#VALUE!
CLIC4	1	24745382..24844321	58.45	-0.18	-1.13	0.07	0.17	1	0.769551
RNU6-1208P	1	complement(24777873..24777979)	0	NaN	NaN	NaN	NaN	NaN	#VALUE!
RUNX3	1	complement(24899511..24965121)	15.48	0.1	1.07	0.16	0.3	1	0.522879
MIR6731	1	complement(24919345..24919416)	0	NaN	NaN	NaN	NaN	NaN	#VALUE!
RUNX3-AS1	1	24961345..24963097	0	NaN	NaN	NaN	NaN	NaN	#VALUE!
gene:ENSG00000261025	1	complement(24968423..24970865)	0	NaN	NaN	NaN	NaN	NaN	#VALUE!
MIR4425	1	25023503..25023586	0	NaN	NaN	NaN	NaN	NaN	#VALUE!
LINC02793	1	25041136..25047404	0	NaN	NaN	NaN	NaN	NaN	#VALUE!
gene:ENSG00000233755	1	complement(25043707..25113120)	0	NaN	NaN	NaN	NaN	NaN	#VALUE!
gene:ENSG00000231953	1	25208139..25209437	0	NaN	NaN	NaN	NaN	NaN	#VALUE!
SYF2	1	complement(25222276..25232502)	43.35	0.02	1.01	0.77	0.86	1	0.0655015
gene:ENSG00000284602	1	25232586..25234775	0	NaN	NaN	NaN	NaN	NaN	#VALUE!
gene:ENSG00000284657	1	25239494..25240253	0	NaN	NaN	NaN	NaN	NaN	#VALUE!
RSRP1	1	complement(25242249..25338213)	12.32	-0.25	-1.19	0.00188	0.00774	1	2.11126
gene:ENSG00000272432	1	25247837..25248321	0	NaN	NaN	NaN	NaN	NaN	#VALUE!
RHD	1	25272393..25330445	0.00857	2.55	5.87	0.32	NaN	1	#VALUE!
TMEM50A	1	25338317..25362361	147.84	-0.68	-1.6	3.55e-24	9.8e-23	6.25e-20	22.0088
RHCE	1	complement(25362249..25430192)	0.13	0.01	1.01	0.98	0.99	1	0.00436481
MACO1	1	25430858..25500209	20.38	0.1	1.07	0.2	0.35	1	0.455932
LDLRAP1	1	25543606..25568886	36.09	0.24	1.18	0.000766	0.00352	1	2.45346
gene:ENSG00000225643	1	25581478..25590356	0	NaN	NaN	NaN	NaN	NaN	#VALUE!
MAN1C1	1	25616791..25786206	1.18	0.75	1.68	9.09e-07	7.27e-06	0.02	5.13847
gene:ENSG00000233478	1	complement(25644544..25659111)	0	NaN	NaN	NaN	NaN	NaN	#VALUE!
SELENON	1	25800193..25818221	133.4	-0.15	-1.11	0.02	0.06	1	1.22185
gene:ENSG00000255054	1	25811470..25823744	0.1	-0.15	-1.11	0.9	0.94	1	0.0268721
gene:ENSG00000228172	1	complement(25816749..25820797)	0	NaN	NaN	NaN	NaN	NaN	#VALUE!
MTFR1L	1	25818640..25832942	14.53	0.02	1.02	0.75	0.84	1	0.0757207
gene:ENSG00000272478	1	complement(25831913..25832134)	0	NaN	NaN	NaN	NaN	NaN	#VALUE!
AUNIP	1	complement(25831913..25859458)	12.24	0.18	1.13	0.03	0.08	1	1.09691
gene:ENSG00000236528	1	25859580..25863420	0	NaN	NaN	NaN	NaN	NaN	#VALUE!
PAQR7	1	complement(25861484..25875708)	4.19	0.84	1.8	1.04e-12	1.56e-11	1.84e-08	10.8069
Y_RNA_7	1	25877496..25877605	0	NaN	NaN	NaN	NaN	NaN	#VALUE!
STMN1	1	complement(25884181..25906991)	266.87	0.03	1.02	0.71	0.81	1	0.091515
MIR3917	1	complement(25906362..25906454)	0	NaN	NaN	NaN	NaN	NaN	#VALUE!
PAFAH2	1	complement(25959767..25998117)	20.23	0.22	1.17	0.00182	0.00756	1	2.12148
RNU6-110P	1	25964197..25964300	0	NaN	NaN	NaN	NaN	NaN	#VALUE!
gene:ENSG00000252190	1	26006006..26006130	0	NaN	NaN	NaN	NaN	NaN	#VALUE!
gene:ENSG00000252691	1	26006216..26006299	0	NaN	NaN	NaN	NaN	NaN	#VALUE!
EXTL1	1	26019884..26036464	0.02	0.77	1.7	0.48	0.64	1	0.19382
SLC30A2	1	complement(26037252..26046118)	0.01	-0.52	-1.44	0.64	0.77	1	0.113509
gene:ENSG00000284309	1	26046665..26049099	0	NaN	NaN	NaN	NaN	NaN	#VALUE!
TRIM63	1	complement(26051301..26068436)	0	NaN	NaN	NaN	NaN	NaN	#VALUE!
PDIK1L	1	26111165..26125555	7.52	0.17	1.12	0.08	0.19	1	0.721246
FAM110D	1	26159079..26163962	0.05	3.13	8.77	0.02	0.06	1	1.22185
C1orf232	1	complement(26164101..26168963)	0	NaN	NaN	NaN	NaN	NaN	#VALUE!
ZNF593OS	1	complement(26169516..26171832)	0.47	0.26	1.2	0.44	0.61	1	0.21467
ZNF593	1	26169908..26170873	70.6	0.07	1.05	0.41	0.58	1	0.236572
CNKSR1	1	26177484..26189884	0.28	-0.19	-1.14	0.56	0.71	1	0.148742
CATSPER4	1	26190561..26202968	0	NaN	NaN	NaN	NaN	NaN	#VALUE!
CEP85	1	26234200..26278808	26.51	-0.13	-1.09	0.06	0.14	1	0.853872
SH3BGRL3	1	26280086..26281522	232.4	-0.14	-1.1	0.04	0.1	1	1
UBXN11	1	complement(26281328..26318363)	11.5	-0.03	-1.02	0.71	0.82	1	0.0861861
CD52	1	26317958..26320523	0.03	1.73	3.33	0.52	NaN	1	#VALUE!
CRYBG2	1	complement(26321698..26360080)	0.18	-0.18	-1.14	0.56	0.71	1	0.148742
ZNF683	1	complement(26361634..26374522)	0	NaN	NaN	NaN	NaN	NaN	#VALUE!
LIN28A	1	26410817..26429728	0.02	-2.36	-5.14	0.1	0.21	1	0.677781
DHDDS	1	26432282..26471306	13.04	0.04	1.03	0.59	0.73	1	0.136677
DHDDS-AS1	1	complement(26462756..26468014)	0	NaN	NaN	NaN	NaN	NaN	#VALUE!
HMGN2	1	26472440..26476642	834.99	-0.06	-1.04	0.39	0.56	1	0.251812
RPS6KA1	1	26529761..26575030	23.8	0.37	1.3	3.32e-06	2.44e-05	0.06	4.61261
MIR1976	1	26554542..26554593	0	NaN	NaN	NaN	NaN	NaN	#VALUE!
RN7SL679P	1	complement(26593243..26593546)	0	NaN	NaN	NaN	NaN	NaN	#VALUE!
Y_RNA_8	1	complement(26593940..26594041)	0	NaN	NaN	NaN	NaN	NaN	#VALUE!
RNU7-29P	1	complement(26602369..26602432)	0	NaN	NaN	NaN	NaN	NaN	#VALUE!
gene:ENSG00000289452	1	complement(26620707..26620910)	0	NaN	NaN	NaN	NaN	NaN	#VALUE!
gene:ENSG00000238316	1	complement(26642286..26642389)	0	NaN	NaN	NaN	NaN	NaN	#VALUE!
gene:ENSG00000260063	1	complement(26692132..26694131)	0	NaN	NaN	NaN	NaN	NaN	#VALUE!
gene:ENSG00000290006	1	26692586..26693046	0	NaN	NaN	NaN	NaN	NaN	#VALUE!
ARID1A	1	26693236..26782104	42.82	0.01	1.01	0.86	0.92	1	0.0362122
PIGV	1	26787054..26800659	5.9	-0.00659	-1	0.94	0.96	1	0.0177288
RN7SL165P	1	26814822..26815112	0	NaN	NaN	NaN	NaN	NaN	#VALUE!
ZDHHC18	1	26826688..26857604	29.04	0.06	1.04	0.41	0.57	1	0.244125
SFN	1	26863149..26864456	388.37	0.0078	1.01	0.91	0.94	1	0.0268721
GPN2	1	complement(26876132..26890283)	14.71	0.000122	1	1	1	1	0
gene:ENSG00000226698	1	26876133..26878245	0	NaN	NaN	NaN	NaN	NaN	#VALUE!
gene:ENSG00000289554	1	complement(26881109..26882235)	0	NaN	NaN	NaN	NaN	NaN	#VALUE!
GPATCH3	1	complement(26890488..26900467)	13.99	-0.1	-1.07	0.19	0.34	1	0.468521
NUDC	1	26900238..26946871	225.64	-0.03	-1.02	0.62	0.75	1	0.124939
NR0B2	1	complement(26911489..26913975)	0.07	0.61	1.53	0.56	0.71	1	0.148742
KDF1	1	complement(26949562..26960468)	0.01	-0.94	-1.91	0.55	0.7	1	0.154902
TRNP1	1	26993692..27000886	216.75	0.29	1.22	1.23e-05	8.25e-05	0.22	4.08355
TENT5B	1	complement(27005020..27012850)	2.22	0.2	1.15	0.2	0.35	1	0.455932
SLC9A1	1	complement(27098809..27166981)	22.34	-0.00434	-1	0.95	0.97	1	0.0132283
WDTC1-DT	1	complement(27229106..27234352)	0	NaN	NaN	NaN	NaN	NaN	#VALUE!
WDTC1	1	27234632..27308636	22.13	0.12	1.09	0.08	0.18	1	0.744727
Y_RNA_9	1	complement(27255464..27255567)	0	NaN	NaN	NaN	NaN	NaN	#VALUE!
TMEM222	1	27322145..27336400	38.24	-0.05	-1.03	0.49	0.65	1	0.187087
RNU6-48P	1	27325219..27325325	0	NaN	NaN	NaN	NaN	NaN	#VALUE!
SYTL1	1	27342020..27353937	0.28	0.32	1.25	0.38	0.55	1	0.259637
MAP3K6	1	complement(27355184..27366961)	12.88	-0.45	-1.36	1.46e-08	1.48e-07	0.000258	6.82974
FCN3	1	complement(27369110..27374824)	0.1	-1.11	-2.16	0.15	0.28	1	0.552842
CD164L2	1	complement(27379176..27383333)	0	NaN	NaN	NaN	NaN	NaN	#VALUE!
GPR3	1	27392622..27395814	2.91	0.26	1.2	0.1	0.21	1	0.677781
WASF2	1	complement(27404230..27490167)	77.55	0.07	1.05	0.26	0.42	1	0.376751
gene:ENSG00000241169	1	27457198..27459582	0	NaN	NaN	NaN	NaN	NaN	#VALUE!
gene:ENSG00000237429	1	27525805..27530561	0	NaN	NaN	NaN	NaN	NaN	#VALUE!
AHDC1	1	complement(27534035..27604431)	14.9	0.41	1.33	2.08e-08	2.06e-07	0.000367	6.68613
FGR	1	complement(27612064..27635185)	0.02	-2.12	-4.33	0.13	0.25	1	0.60206
LINC02574	1	complement(27660328..27666279)	0	NaN	NaN	NaN	NaN	NaN	#VALUE!
IFI6	1	complement(27666064..27672212)	2209.83	-1.73	-3.32	1.17e-150	1.72e-148	2.05e-146	147.764
gene:ENSG00000225886	1	27669468..27703063	0	NaN	NaN	NaN	NaN	NaN	#VALUE!
RNU6-949P	1	complement(27675603..27675709)	0	NaN	NaN	NaN	NaN	NaN	#VALUE!
RNU6-424P	1	27693731..27693835	0	NaN	NaN	NaN	NaN	NaN	#VALUE!
gene:ENSG00000287244	1	complement(27724822..27725756)	0	NaN	NaN	NaN	NaN	NaN	#VALUE!
FAM76A	1	27725961..27763116	6.34	-0.3	-1.23	0.00321	0.01	1	2
STX12	1	27773219..27824443	25.28	-0.09	-1.06	0.27	0.43	1	0.366532
gene:ENSG00000269971	1	27773858..27774041	0	NaN	NaN	NaN	NaN	NaN	#VALUE!
gene:ENSG00000270031	1	27819983..27820341	0	NaN	NaN	NaN	NaN	NaN	#VALUE!
RNU6-1245P	1	27824538..27824643	0	NaN	NaN	NaN	NaN	NaN	#VALUE!
gene:ENSG00000286433	1	complement(27827812..27831209)	0	NaN	NaN	NaN	NaN	NaN	#VALUE!
PPP1R8	1	27830782..27851676	48.72	-0.00883	-1.01	0.9	0.94	1	0.0268721
SCARNA1	1	27834401..27834566	0	NaN	NaN	NaN	NaN	NaN	#VALUE!
THEMIS2	1	27872543..27886685	38.21	-3.42	-10.7	1.27e-294	5.47e-292	2.23e-290	291.262
RPA2	1	complement(27891524..27914746)	76.82	-0.15	-1.11	0.03	0.09	1	1.04576
SMPDL3B	1	27935000..27959157	2.84	-0.27	-1.2	0.08	0.18	1	0.744727
gene:ENSG00000227050	1	complement(27938875..27960193)	0	NaN	NaN	NaN	NaN	NaN	#VALUE!
XKR8	1	27959588..27968093	10.86	0.07	1.05	0.41	0.57	1	0.244125
EYA3	1	complement(27970344..28088637)	12.56	-0.02	-1.01	0.78	0.87	1	0.0604807
RN7SL559P	1	complement(28031884..28032180)	0	NaN	NaN	NaN	NaN	NaN	#VALUE!
gene:ENSG00000289576	1	complement(28116812..28126939)	0	NaN	NaN	NaN	NaN	NaN	#VALUE!
RNU6-176P	1	complement(28142737..28142841)	0	NaN	NaN	NaN	NaN	NaN	#VALUE!
PTAFR	1	complement(28147166..28193936)	0.72	0.78	1.72	0.000232	0.0012	1	2.92082
DNAJC8	1	complement(28199456..28233029)	114.85	-0.05	-1.03	0.48	0.64	1	0.19382
gene:ENSG00000290123	1	complement(28234080..28236439)	0	NaN	NaN	NaN	NaN	NaN	#VALUE!
ATP5IF1	1	28236109..28246906	68.93	-0.03	-1.02	0.66	0.78	1	0.107905
gene:ENSG00000270605	1	complement(28239509..28241453)	0	NaN	NaN	NaN	NaN	NaN	#VALUE!
gene:ENSG00000271398	1	28247144..28247568	0	NaN	NaN	NaN	NaN	NaN	#VALUE!
SESN2	1	28259518..28282491	10.89	0.17	1.13	0.06	0.14	1	0.853872
MED18	1	28329002..28335965	22.83	-0.07	-1.05	0.45	0.62	1	0.207608
PHACTR4	1	28369582..28500364	68.52	-1.01	-2.02	1.1e-51	6.41e-50	1.93e-47	49.1931
Y_RNA_10	1	complement(28422555..28422655)	0	NaN	NaN	NaN	NaN	NaN	#VALUE!
RNU6ATAC27P	1	28481362..28481480	0	NaN	NaN	NaN	NaN	NaN	#VALUE!
RCC1	1	28505943..28539300	114.89	-0.1	-1.07	0.13	0.26	1	0.585027
SNHG3	1	28505980..28510892	0	NaN	NaN	NaN	NaN	NaN	#VALUE!
SNORA73A	1	28507366..28507571	0	NaN	NaN	NaN	NaN	NaN	#VALUE!
SNORA73B	1	28508559..28508762	0	NaN	NaN	NaN	NaN	NaN	#VALUE!
gene:ENSG00000279443	1	28544460..28546542	0	NaN	NaN	NaN	NaN	NaN	#VALUE!
TRNAU1AP	1	28553085..28578545	15.16	-0.23	-1.17	0.00684	0.02	1	1.69897
SNHG12	1	complement(28578538..28583132)	0	NaN	NaN	NaN	NaN	NaN	#VALUE!
SNORD99	1	complement(28578749..28578822)	0	NaN	NaN	NaN	NaN	NaN	#VALUE!
SNORA61	1	complement(28579764..28579893)	0	NaN	NaN	NaN	NaN	NaN	#VALUE!
SNORA44	1	complement(28580381..28580512)	0	NaN	NaN	NaN	NaN	NaN	#VALUE!
SNORA16A_1	1	complement(28580920..28581054)	0	NaN	NaN	NaN	NaN	NaN	#VALUE!
SNORA16A_2	1	complement(28580920..28581056)	0	NaN	NaN	NaN	NaN	NaN	#VALUE!
TAF12	1	complement(28587829..28648291)	8.27	0.18	1.13	0.03	0.08	1	1.09691
RAB42	1	28592200..28595449	0.77	-1.39	-2.62	1.05e-06	8.34e-06	0.02	5.07883
TAF12-DT	1	28643228..28648581	0	NaN	NaN	NaN	NaN	NaN	#VALUE!
gene:ENSG00000270103	1	28648600..28648730	0	NaN	NaN	NaN	NaN	NaN	#VALUE!
RNU11	1	28648600..28648733	0	NaN	NaN	NaN	NaN	NaN	#VALUE!
GMEB1	1	28668778..28719353	9.29	0.17	1.12	0.03	0.08	1	1.09691
gene:ENSG00000252777	1	28689665..28689794	0	NaN	NaN	NaN	NaN	NaN	#VALUE!
gene:ENSG00000289291	1	complement(28736044..28737670)	0	NaN	NaN	NaN	NaN	NaN	#VALUE!
YTHDF2	1	28736621..28769775	89.48	-0.07	-1.05	0.29	0.45	1	0.346787
OPRD1	1	28812170..28871267	0.02	-0.46	-1.37	0.49	0.65	1	0.187087
gene:ENSG00000233427	1	complement(28870483..28877336)	0	NaN	NaN	NaN	NaN	NaN	#VALUE!
Y_RNA_11	1	complement(28881726..28881835)	0	NaN	NaN	NaN	NaN	NaN	#VALUE!
EPB41	1	28887091..29120046	6.59	0.08	1.06	0.26	0.42	1	0.376751
Y_RNA_12	1	28985710..28985810	0	NaN	NaN	NaN	NaN	NaN	#VALUE!
Metazoa_SRP_1	1	29041199..29041480	0	NaN	NaN	NaN	NaN	NaN	#VALUE!
TMEM200B	1	complement(29119429..29123903)	0.19	0.37	1.29	0.45	0.61	1	0.21467
gene:ENSG00000225750	1	complement(29144494..29146994)	0	NaN	NaN	NaN	NaN	NaN	#VALUE!
SRSF4	1	complement(29147743..29181900)	63.91	-0.18	-1.13	0.0093	0.03	1	1.52288
gene:ENSG00000277916	1	complement(29171285..29171453)	0	NaN	NaN	NaN	NaN	NaN	#VALUE!
MECR	1	complement(29192657..29230942)	15.43	-0.08	-1.06	0.35	0.52	1	0.283997
gene:ENSG00000237934	1	29223933..29224816	0	NaN	NaN	NaN	NaN	NaN	#VALUE!
PTPRU	1	29236516..29326813	26.12	-0.19	-1.14	0.00604	0.02	1	1.69897
LINC01756	1	complement(29329620..29350114)	0	NaN	NaN	NaN	NaN	NaN	#VALUE!
gene:ENSG00000228176	1	complement(29708851..29709547)	0	NaN	NaN	NaN	NaN	NaN	#VALUE!
gene:ENSG00000284676	1	29755175..29790597	0	NaN	NaN	NaN	NaN	NaN	#VALUE!
LINC01648	1	complement(30013952..30037612)	0	NaN	NaN	NaN	NaN	NaN	#VALUE!
gene:ENSG00000233372	1	30140263..30141607	0	NaN	NaN	NaN	NaN	NaN	#VALUE!
gene:ENSG00000236335	1	complement(30409560..30411638)	0	NaN	NaN	NaN	NaN	NaN	#VALUE!
gene:ENSG00000231949	1	30415825..30421108	0	NaN	NaN	NaN	NaN	NaN	#VALUE!
gene:ENSG00000289710	1	complement(30576655..30576825)	0	NaN	NaN	NaN	NaN	NaN	#VALUE!
MATN1	1	complement(30711277..30723585)	0.09	0.2	1.15	0.67	0.79	1	0.102373
MATN1-AS1	1	30718504..30726827	0	NaN	NaN	NaN	NaN	NaN	#VALUE!
gene:ENSG00000287510	1	30731693..30733427	0	NaN	NaN	NaN	NaN	NaN	#VALUE!
LAPTM5	1	complement(30732469..30757774)	0.2	0.59	1.5	0.25	0.4	1	0.39794
MIR4420	1	complement(30739156..30739232)	0	NaN	NaN	NaN	NaN	NaN	#VALUE!
gene:ENSG00000229607	1	complement(30810378..30815553)	0	NaN	NaN	NaN	NaN	NaN	#VALUE!
LINC01778	1	30824217..30834864	0	NaN	NaN	NaN	NaN	NaN	#VALUE!
RN7SKP91	1	30843823..30844110	0	NaN	NaN	NaN	NaN	NaN	#VALUE!
gene:ENSG00000235143	1	30858158..30860254	0	NaN	NaN	NaN	NaN	NaN	#VALUE!
SDC3	1	complement(30869466..30908758)	21.06	0.3	1.23	1.44e-05	9.55e-05	0.25	4.02
RN7SL371P	1	complement(30918469..30918735)	0	NaN	NaN	NaN	NaN	NaN	#VALUE!
PUM1	1	complement(30931506..31065991)	50.37	0.04	1.03	0.56	0.71	1	0.148742
NKAIN1	1	complement(31179745..31239887)	1.17	-0.73	-1.65	0.000205	0.00107	1	2.97062
SNRNP40	1	complement(31259568..31296788)	69.66	-0.02	-1.01	0.8	0.88	1	0.0555173
ZCCHC17	1	31296982..31364953	34.26	0.13	1.1	0.07	0.17	1	0.769551
gene:ENSG00000229044	1	complement(31333067..31346799)	0	NaN	NaN	NaN	NaN	NaN	#VALUE!
FABP3	1	complement(31365253..31376850)	0.53	0.62	1.54	0.08	0.18	1	0.744727
SERINC2	1	31409565..31434680	87.46	-0.15	-1.11	0.03	0.09	1	1.04576
RNU6-40P	1	complement(31497577..31497683)	0	NaN	NaN	NaN	NaN	NaN	#VALUE!
Y_RNA_13	1	complement(31503631..31503744)	0	NaN	NaN	NaN	NaN	NaN	#VALUE!
LINC01226	1	31506226..31583306	0	NaN	NaN	NaN	NaN	NaN	#VALUE!
gene:ENSG00000229167	1	complement(31571585..31577898)	0	NaN	NaN	NaN	NaN	NaN	#VALUE!
TINAGL1	1	31576485..31587686	0.37	-0.52	-1.43	0.11	0.23	1	0.638272
HCRTR1	1	31617686..31632518	0.05	1.98	3.94	0.08	0.17	1	0.769551
PEF1	1	complement(31629866..31644896)	101.13	-0.11	-1.08	0.11	0.22	1	0.657577
PEF1-AS1	1	31644049..31660162	0	NaN	NaN	NaN	NaN	NaN	#VALUE!
gene:ENSG00000264078	1	31644694..31649371	0	NaN	NaN	NaN	NaN	NaN	#VALUE!
COL16A1	1	complement(31652263..31704319)	6.95	0.26	1.2	0.008	0.03	1	1.52288
ADGRB2	1	complement(31727117..31764893)	12.52	0.09	1.07	0.22	0.37	1	0.431798
MIR4254	1	complement(31758660..31758735)	0	NaN	NaN	NaN	NaN	NaN	#VALUE!
gene:ENSG00000254545	1	31789130..31791322	0	NaN	NaN	NaN	NaN	NaN	#VALUE!
SPOCD1	1	complement(31790422..31816022)	3.56	0.08	1.06	0.48	0.64	1	0.19382
gene:ENSG00000203620	1	complement(31842019..31855568)	0	NaN	NaN	NaN	NaN	NaN	#VALUE!
gene:ENSG00000269967	1	complement(31851913..31921841)	0	NaN	NaN	NaN	NaN	NaN	#VALUE!
PTP4A2	1	complement(31906421..31944856)	190.49	0.27	1.2	5.78e-05	0.000341	1	3.46725
gene:ENSG00000288678	1	complement(31919563..31938010)	0	NaN	NaN	NaN	NaN	NaN	#VALUE!
gene:ENSG00000228634	1	31933020..31933975	0	NaN	NaN	NaN	NaN	NaN	#VALUE!
gene:ENSG00000284702	1	complement(31972189..31987034)	0	NaN	NaN	NaN	NaN	NaN	#VALUE!
KHDRBS1	1	32013868..32060850	327.21	-0.18	-1.13	0.00794	0.03	1	1.52288
gene:ENSG00000203325	1	complement(32052291..32073474)	0	NaN	NaN	NaN	NaN	NaN	#VALUE!
TMEM39B	1	32072031..32102866	17.04	-0.02	-1.02	0.78	0.87	1	0.0604807
MIR5585	1	32086949..32087007	0	NaN	NaN	NaN	NaN	NaN	#VALUE!
Metazoa_SRP_2	1	complement(32087523..32087813)	0	NaN	NaN	NaN	NaN	NaN	#VALUE!
KPNA6	1	32108056..32176563	51.66	0.00282	1	0.97	0.98	1	0.00877392
gene:ENSG00000250135	1	32170733..32176568	0	NaN	NaN	NaN	NaN	NaN	#VALUE!
TXLNA	1	32179675..32198285	82.29	-0.07	-1.05	0.29	0.45	1	0.346787
CCDC28B	1	32200595..32205453	4.25	-0.01	-1.01	0.92	0.95	1	0.0222764
gene:ENSG00000224066	1	complement(32204769..32206814)	0	NaN	NaN	NaN	NaN	NaN	#VALUE!
IQCC	1	32205671..32208682	5.84	0.26	1.2	0.01	0.04	1	1.39794
DCDC2B	1	32209089..32216192	0.14	-0.58	-1.5	0.42	0.58	1	0.236572
TMEM234	1	complement(32214472..32222359)	6.52	-0.4	-1.32	0.000298	0.00151	1	2.82102
EIF3I	1	32221077..32245397	95.84	-0.12	-1.09	0.07	0.16	1	0.79588
gene:ENSG00000291132	1	complement(32231656..32241710)	0	NaN	NaN	NaN	NaN	NaN	#VALUE!
gene:ENSG00000290045	1	32240526..32241904	0	NaN	NaN	NaN	NaN	NaN	#VALUE!
FAM167B	1	32247222..32248856	0.65	-0.79	-1.73	0.03	0.09	1	1.04576
LCK	1	32251244..32286165	0.00467	-0.15	-1.11	0.93	NaN	1	#VALUE!
Metazoa_SRP_3	1	complement(32269338..32269597)	0	NaN	NaN	NaN	NaN	NaN	#VALUE!
Y_RNA_14	1	complement(32286452..32286561)	0	NaN	NaN	NaN	NaN	NaN	#VALUE!
HDAC1	1	32292083..32333635	123.8	-0.04	-1.03	0.54	0.7	1	0.154902
MARCKSL1	1	complement(32333839..32336233)	266.42	-0.7	-1.62	1.37e-25	3.98e-24	2.41e-21	23.4001
gene:ENSG00000233775	1	complement(32349194..32350663)	0	NaN	NaN	NaN	NaN	NaN	#VALUE!
TSSK3	1	32351521..32364312	2.84	-0.69	-1.62	0.00017	0.000906	1	3.04287
FAM229A	1	complement(32361270..32364278)	2.23	-0.58	-1.49	0.00977	0.03	1	1.52288
BSDC1	1	complement(32364633..32394731)	22.71	-0.16	-1.12	0.02	0.07	1	1.1549
RN7SL122P	1	32457835..32458135	0	NaN	NaN	NaN	NaN	NaN	#VALUE!
gene:ENSG00000254553	1	32465057..32600792	0.24	2.74	6.69	2.18e-06	1.64e-05	0.04	4.78516
ZBTB8B	1	32465072..32496686	0.05	1.22	2.33	0.0072	0.02	1	1.69897
ZBTB8A	1	32539427..32605941	3.82	0.05	1.03	0.63	0.76	1	0.119186
ZBTB8OS	1	complement(32600172..32650903)	13.26	-0.06	-1.04	0.42	0.59	1	0.229148
Y_RNA_15	1	32639951..32640052	0	NaN	NaN	NaN	NaN	NaN	#VALUE!
RBBP4	1	32651142..32686211	49.15	0.07	1.05	0.33	0.49	1	0.309804
SYNC	1	complement(32679906..32703596)	32.69	0.3	1.23	0.000973	0.00435	1	2.36151
gene:ENSG00000224409	1	complement(32717734..32725237)	0	NaN	NaN	NaN	NaN	NaN	#VALUE!
KIAA1522	1	32741830..32774970	116.62	-0.28	-1.22	1.77e-05	0.000115	0.31	3.9393
YARS1	1	complement(32775237..32818031)	57.22	0.05	1.03	0.48	0.64	1	0.19382
S100PBP	1	32816767..32858875	17.45	-0.18	-1.13	0.01	0.04	1	1.39794
FNDC5	1	complement(32862268..32872482)	0.29	0.11	1.08	0.72	0.82	1	0.0861861
HPCA	1	32885994..32898441	0.86	-1.17	-2.25	0.000205	0.00107	1	2.97062
TMEM54	1	complement(32894594..32901438)	70.15	-0.7	-1.62	1.32e-19	2.95e-18	2.32e-15	17.5302
gene:ENSG00000287691	1	32925454..32951638	0	NaN	NaN	NaN	NaN	NaN	#VALUE!
RNF19B	1	complement(32936445..32964809)	119.21	-1.75	-3.35	1.27e-145	1.75e-143	2.24e-141	142.757
gene:ENSG00000278966	1	32973553..32974463	0	NaN	NaN	NaN	NaN	NaN	#VALUE!
gene:ENSG00000236065	1	32987075..33032469	0	NaN	NaN	NaN	NaN	NaN	#VALUE!
AK2	1	complement(33007986..33080996)	26.38	-0.19	-1.14	0.00373	0.01	1	2
Metazoa_SRP_4	1	complement(33029232..33029576)	0	NaN	NaN	NaN	NaN	NaN	#VALUE!
AZIN2	1	33081104..33123492	1.22	-0.82	-1.76	2.05e-07	1.82e-06	0.00362	5.73993
gene:ENSG00000278997	1	complement(33141871..33143230)	0	NaN	NaN	NaN	NaN	NaN	#VALUE!
TRIM62	1	complement(33145399..33182059)	6.34	-0.11	-1.08	0.2	0.34	1	0.468521
gene:ENSG00000279179	1	33162851..33166298	0	NaN	NaN	NaN	NaN	NaN	#VALUE!
gene:ENSG00000284721	1	33194788..33200353	0	NaN	NaN	NaN	NaN	NaN	#VALUE!
ZNF362	1	33256492..33300719	21.74	0.28	1.21	0.00021	0.0011	1	2.95861
gene:ENSG00000270115	1	33261212..33261680	0	NaN	NaN	NaN	NaN	NaN	#VALUE!
A3GALT2	1	complement(33306766..33321098)	0.03	3.03	8.16	0.22	0.38	1	0.420216
gene:ENSG00000225313	1	33307348..33349245	0	NaN	NaN	NaN	NaN	NaN	#VALUE!
PHC2	1	complement(33323623..33431095)	57.93	-0.4	-1.32	1.76e-09	2e-08	3.11e-05	7.69897
MIR3605	1	complement(33332393..33332492)	0	NaN	NaN	NaN	NaN	NaN	#VALUE!
RN7SKP16	1	complement(33336566..33336864)	0	NaN	NaN	NaN	NaN	NaN	#VALUE!
PHC2-AS1	1	33350352..33363245	0	NaN	NaN	NaN	NaN	NaN	#VALUE!
ZSCAN20	1	33472645..33501643	2.02	-0.12	-1.09	0.21	0.36	1	0.443697
CSMD2	1	complement(33513998..34165842)	0.01	0.72	1.65	0.32	0.48	1	0.318759
HMGB4	1	33860475..33864791	0	NaN	NaN	NaN	NaN	NaN	#VALUE!
CSMD2-AS1	1	33868953..33893726	0	NaN	NaN	NaN	NaN	NaN	#VALUE!
C1orf94	1	34166883..34219131	0.00362	1.73	3.33	0.52	NaN	1	#VALUE!
gene:ENSG00000287703	1	complement(34640157..34685732)	0	NaN	NaN	NaN	NaN	NaN	#VALUE!
MIR552	1	complement(34669599..34669694)	0	NaN	NaN	NaN	NaN	NaN	#VALUE!
SMIM12	1	complement(34712737..34859755)	8.93	0.04	1.03	0.55	0.7	1	0.154902
GJB5	1	34755047..34758512	0.06	-0.15	-1.11	0.85	0.91	1	0.0409586
GJB4	1	34759740..34762327	0.12	1.66	3.17	0.05	0.11	1	0.958607
gene:ENSG00000255811	1	complement(34761426..34788097)	0	NaN	NaN	NaN	NaN	NaN	#VALUE!
GJB3	1	34781214..34786369	0.88	0.11	1.08	0.6	0.74	1	0.130768
GJA4	1	34792999..34795747	0.01	-0.94	-1.91	0.54	0.7	1	0.154902
gene:ENSG00000230163	1	34850694..34851555	0	NaN	NaN	NaN	NaN	NaN	#VALUE!
DLGAP3	1	complement(34865436..34929650)	0.25	-0.54	-1.46	0.08	0.18	1	0.744727
gene:ENSG00000284773	1	complement(34974356..34985313)	0.82	-0.33	-1.26	0.11	0.23	1	0.638272
TMEM35B	1	complement(34981380..34985347)	19.03	-0.36	-1.28	0.000201	0.00106	1	2.97469
gene:ENSG00000271741	1	complement(34981533..35031741)	6.3	0.42	1.34	0.000139	0.000753	1	3.12321
ZMYM6	1	complement(34986165..35031945)	3.34	0.25	1.19	0.06	0.13	1	0.886057
ZMYM1	1	35032172..35115859	10.96	0.27	1.2	0.07	0.16	1	0.79588
gene:ENSG00000284640	1	complement(35141515..35146435)	0	NaN	NaN	NaN	NaN	NaN	#VALUE!
SFPQ	1	complement(35176378..35193446)	426.99	-0.05	-1.04	0.43	0.59	1	0.229148
Y_RNA_16	1	35195969..35196062	0	NaN	NaN	NaN	NaN	NaN	#VALUE!
ZMYM4	1	35268709..35422058	34.39	-0.13	-1.09	0.06	0.14	1	0.853872
RN7SL503P	1	complement(35292196..35292498)	0	NaN	NaN	NaN	NaN	NaN	#VALUE!
SNORA62_1	1	35310274..35310425	0	NaN	NaN	NaN	NaN	NaN	#VALUE!
ZMYM4-AS1	1	complement(35358822..35366077)	0	NaN	NaN	NaN	NaN	NaN	#VALUE!
KIAA0319L	1	complement(35393883..35557950)	27.39	-0.28	-1.22	2.96e-05	0.000184	0.52	3.73518
Metazoa_SRP_5	1	35399997..35400319	0	NaN	NaN	NaN	NaN	NaN	#VALUE!
NCDN	1	35557473..35567274	23.64	-0.23	-1.17	0.00133	0.00573	1	2.24185
TFAP2E-AS1	1	complement(35569807..35577779)	0	NaN	NaN	NaN	NaN	NaN	#VALUE!
TFAP2E	1	35573314..35595328	0.48	-0.4	-1.32	0.18	0.32	1	0.49485
PSMB2	1	complement(35599541..35641526)	129.75	-0.36	-1.28	8.19e-08	7.59e-07	0.00144	6.11976
C1orf216	1	complement(35713877..35718894)	22.73	-0.1	-1.07	0.21	0.36	1	0.443697
CLSPN	1	complement(35720218..35769978)	24.21	-0.27	-1.21	4.74e-05	0.000285	0.84	3.54516
gene:ENSG00000232335	1	35739389..35743576	0	NaN	NaN	NaN	NaN	NaN	#VALUE!
AGO4	1	35808016..35857890	3.98	0.18	1.13	0.03	0.09	1	1.04576
AGO1	1	35869808..35930532	11.48	0.22	1.17	0.00115	0.00503	1	2.29843
gene:ENSG00000286899	1	complement(35908980..35910872)	0	NaN	NaN	NaN	NaN	NaN	#VALUE!
gene:ENSG00000271914	1	complement(35929720..35930115)	0	NaN	NaN	NaN	NaN	NaN	#VALUE!
AGO3	1	35930718..36072500	2.86	0.44	1.35	2.81e-06	2.09e-05	0.05	4.67985
gene:ENSG00000271554	1	complement(35992109..36013630)	0	NaN	NaN	NaN	NaN	NaN	#VALUE!
TEKT2	1	36084094..36088275	0.04	-0.54	-1.46	0.52	0.68	1	0.167491
ADPRS	1	36088892..36093932	101.97	-1.04	-2.05	1.6e-48	8.85e-47	2.82e-44	46.0531
COL8A2	1	complement(36095239..36125222)	0.1	-0.98	-1.98	0.04	0.1	1	1
TRAPPC3	1	complement(36136570..36156053)	73.63	-0.05	-1.03	0.47	0.63	1	0.200659
MAP7D1	1	36155579..36180849	171.58	-0.16	-1.12	0.02	0.05	1	1.30103
RN7SL131P	1	36191915..36192170	0	NaN	NaN	NaN	NaN	NaN	#VALUE!
THRAP3	1	36224432..36305357	125.34	-0.2	-1.15	0.00229	0.00917	1	2.03763
SH3D21	1	36306368..36329340	1.14	0.05	1.04	0.73	0.83	1	0.0809219
EVA1B	1	complement(36322030..36324154)	22.12	-0.04	-1.03	0.69	0.8	1	0.09691
gene:ENSG00000286379	1	36329630..36335406	0	NaN	NaN	NaN	NaN	NaN	#VALUE!
STK40	1	complement(36339624..36385924)	9.82	-0.19	-1.14	0.02	0.05	1	1.30103
LSM10	1	complement(36391238..36397908)	77.96	0.11	1.08	0.15	0.28	1	0.552842
RNU4-27P	1	complement(36402721..36402859)	0	NaN	NaN	NaN	NaN	NaN	#VALUE!
OSCP1	1	complement(36415827..36450451)	5.25	0.23	1.17	0.04	0.11	1	0.958607
SNORA63C	1	complement(36418450..36418578)	0	NaN	NaN	NaN	NaN	NaN	#VALUE!
MRPS15	1	complement(36455718..36464384)	123.68	-0.05	-1.04	0.45	0.61	1	0.21467
CSF3R	1	complement(36466043..36483278)	0.00299	1.73	3.33	0.52	NaN	1	#VALUE!
gene:ENSG00000284705	1	36703953..36710582	0	NaN	NaN	NaN	NaN	NaN	#VALUE!
gene:ENSG00000284720	1	complement(36768122..36769725)	0	NaN	NaN	NaN	NaN	NaN	#VALUE!
gene:ENSG00000234481	1	36769812..36775768	0	NaN	NaN	NaN	NaN	NaN	#VALUE!
GRIK3	1	complement(36795527..37034515)	0	NaN	NaN	NaN	NaN	NaN	#VALUE!
gene:ENSG00000284650	1	37133489..37136146	0	NaN	NaN	NaN	NaN	NaN	#VALUE!
gene:ENSG00000223944	1	complement(37154761..37325100)	0	NaN	NaN	NaN	NaN	NaN	#VALUE!
MIR4255	1	37161563..37161634	0	NaN	NaN	NaN	NaN	NaN	#VALUE!
RNU6-636P	1	37203610..37203716	0	NaN	NaN	NaN	NaN	NaN	#VALUE!
ZC3H12A-DT	1	complement(37350934..37474432)	0	NaN	NaN	NaN	NaN	NaN	#VALUE!
ZC3H12A	1	37474580..37484377	20.6	-0.7	-1.63	5.12e-18	1.07e-16	9.03e-14	15.9706
MIR6732	1	37480230..37480289	0	NaN	NaN	NaN	NaN	NaN	#VALUE!
MEAF6	1	complement(37489993..37514766)	14.74	0.1	1.07	0.19	0.34	1	0.468521
MIR5581	1	complement(37500935..37500994)	0	NaN	NaN	NaN	NaN	NaN	#VALUE!
SNIP1	1	complement(37534449..37554293)	11.5	-0.21	-1.16	0.00583	0.02	1	1.69897
DNALI1	1	37556919..37566857	0.08	-0.15	-1.11	0.79	0.87	1	0.0604807
GNL2	1	complement(37566816..37595937)	62.51	-0.11	-1.08	0.12	0.24	1	0.619789
gene:ENSG00000284748	1	37596126..37607336	0	NaN	NaN	NaN	NaN	NaN	#VALUE!
RSPO1	1	complement(37611350..37634892)	0.14	-0.97	-1.95	0.05	0.12	1	0.920819
C1orf109	1	complement(37681570..37692249)	23.35	0.12	1.08	0.1	0.21	1	0.677781
CDCA8	1	37692481..37709719	111.95	0.04	1.03	0.58	0.72	1	0.142668
EPHA10	1	complement(37713880..37765133)	0.91	-0.07	-1.05	0.62	0.76	1	0.119186
Y_RNA_17	1	complement(37737955..37738054)	0	NaN	NaN	NaN	NaN	NaN	#VALUE!
MANEAL	1	37793847..37801137	55.95	0.07	1.05	0.32	0.48	1	0.318759
gene:ENSG00000233728	1	complement(37799720..37800879)	0	NaN	NaN	NaN	NaN	NaN	#VALUE!
YRDC	1	complement(37802945..37808208)	36.15	-0.23	-1.17	0.00128	0.00556	1	2.25493
C1orf122	1	37806979..37809454	68.63	-0.06	-1.05	0.37	0.54	1	0.267606
MTF1	1	complement(37809574..37859592)	13.78	-0.35	-1.27	4.32e-07	3.63e-06	0.00761	5.44009
gene:ENSG00000230955	1	37860697..37861580	0	NaN	NaN	NaN	NaN	NaN	#VALUE!
INPP5B	1	complement(37860697..37947053)	4.17	0.00618	1	0.94	0.96	1	0.0177288
SNORA63_1	1	37884237..37884317	0	NaN	NaN	NaN	NaN	NaN	#VALUE!
RNU6-584P	1	37885023..37885117	0	NaN	NaN	NaN	NaN	NaN	#VALUE!
Metazoa_SRP_6	1	37953508..37953780	0	NaN	NaN	NaN	NaN	NaN	#VALUE!
SF3A3	1	complement(37956975..37990075)	109.2	0.00768	1.01	0.91	0.95	1	0.0222764
RNU6-510P	1	37991462..37991569	0	NaN	NaN	NaN	NaN	NaN	#VALUE!
FHL3	1	complement(37996770..38005606)	11.88	-0.48	-1.4	1.98e-05	0.000128	0.35	3.89279
UTP11	1	38009258..38024820	52.06	0.14	1.1	0.04	0.11	1	0.958607
POU3F1	1	complement(38043829..38046793)	0.04	1.61	3.05	0.11	0.23	1	0.638272
MIR3659HG	1	38047314..38119025	0	NaN	NaN	NaN	NaN	NaN	#VALUE!
MIR3659	1	38089231..38089329	0	NaN	NaN	NaN	NaN	NaN	#VALUE!
LINC02786	1	complement(38129464..38140593)	0	NaN	NaN	NaN	NaN	NaN	#VALUE!
gene:ENSG00000286552	1	38149544..38162545	0	NaN	NaN	NaN	NaN	NaN	#VALUE!
gene:ENSG00000287987	1	38193619..38210340	0	NaN	NaN	NaN	NaN	NaN	#VALUE!
LINC01343	1	complement(38209034..38214806)	0	NaN	NaN	NaN	NaN	NaN	#VALUE!
RNU6-753P	1	38396659..38396765	0	NaN	NaN	NaN	NaN	NaN	#VALUE!
LINC01685	1	38474825..38516520	0	NaN	NaN	NaN	NaN	NaN	#VALUE!
gene:ENSG00000284632	1	complement(38754216..38815979)	0	NaN	NaN	NaN	NaN	NaN	#VALUE!
RRAGC	1	complement(38838198..38859772)	45.91	-0.52	-1.43	1.4e-11	1.92e-10	2.46e-07	9.7167
gene:ENSG00000273637	1	complement(38839333..38874494)	0	NaN	NaN	NaN	NaN	NaN	#VALUE!
RRAGC-DT	1	38859912..38965038	0	NaN	NaN	NaN	NaN	NaN	#VALUE!
MYCBP	1	complement(38862493..38873368)	38.6	0.12	1.09	0.11	0.23	1	0.638272
gene:ENSG00000274944	1	complement(38864501..38881617)	0.11	-0.09	-1.06	0.9	0.94	1	0.0268721
GJA9	1	complement(38874069..38881587)	0.16	-0.19	-1.14	0.67	0.79	1	0.102373
RHBDL2	1	complement(38885807..38941830)	0.97	-0.97	-1.96	5.37e-07	4.45e-06	0.00947	5.35164
RNU6-605P	1	38926870..38926977	0	NaN	NaN	NaN	NaN	NaN	#VALUE!
Y_RNA_18	1	complement(38950825..38950925)	0	NaN	NaN	NaN	NaN	NaN	#VALUE!
AKIRIN1	1	38991276..39006059	72.29	-0.05	-1.04	0.42	0.58	1	0.236572
NDUFS5	1	39026318..39034636	402.82	-0.00308	-1	0.96	0.98	1	0.00877392
MACF1	1	39081316..39487177	38.83	0.52	1.43	3.45e-15	6.1e-14	6.08e-11	13.2147
RNU6-608P	1	complement(39120940..39121043)	0	NaN	NaN	NaN	NaN	NaN	#VALUE!
gene:ENSG00000287422	1	complement(39226670..39238620)	0	NaN	NaN	NaN	NaN	NaN	#VALUE!
gene:ENSG00000226438	1	complement(39249838..39257649)	0	NaN	NaN	NaN	NaN	NaN	#VALUE!
BMP8A	1	39491636..39529869	1.33	-0.28	-1.21	0.08	0.17	1	0.769551
PPIEL	1	complement(39522280..39559698)	0	NaN	NaN	NaN	NaN	NaN	#VALUE!
PABPC4	1	complement(39560709..39576790)	128.18	0.14	1.1	0.04	0.11	1	0.958607
PABPC4-AS1	1	39565052..39573860	0	NaN	NaN	NaN	NaN	NaN	#VALUE!
SNORA55	1	complement(39567374..39567508)	0	NaN	NaN	NaN	NaN	NaN	#VALUE!
HEYL	1	complement(39623435..39639643)	6.08	0.45	1.36	2.3e-06	1.72e-05	0.04	4.76447
gene:ENSG00000225903	1	39633416..39633903	0	NaN	NaN	NaN	NaN	NaN	#VALUE!
NT5C1A	1	complement(39651229..39672107)	0.00906	2.31	4.95	0.11	0.23	1	0.638272
HPCAL4	1	complement(39678648..39691485)	0.11	0.51	1.42	0.26	0.42	1	0.376751
PPIE	1	39692182..39763914	9.15	-0.04	-1.03	0.57	0.72	1	0.142668
RNU7-121P	1	complement(39723566..39723627)	0	NaN	NaN	NaN	NaN	NaN	#VALUE!
BMP8B	1	complement(39757182..39788865)	10.81	0.14	1.1	0.11	0.22	1	0.657577
OXCT2	1	complement(39769523..39771348)	0.62	0.38	1.3	0.23	0.38	1	0.420216
BMP8B-AS1	1	39779969..39781418	0	NaN	NaN	NaN	NaN	NaN	#VALUE!
gene:ENSG00000261798	1	39788976..39790171	0	NaN	NaN	NaN	NaN	NaN	#VALUE!
gene:ENSG00000284719	1	39799419..39809450	0	NaN	NaN	NaN	NaN	NaN	#VALUE!
LINC02811	1	complement(39801414..39817460)	0	NaN	NaN	NaN	NaN	NaN	#VALUE!
TRIT1	1	complement(39838110..39883511)	7.82	0.1	1.07	0.2	0.35	1	0.455932
Y_RNA_19	1	complement(39881566..39881678)	0	NaN	NaN	NaN	NaN	NaN	#VALUE!
MYCL	1	complement(39895428..39902256)	0.57	1.25	2.38	2e-08	1.98e-07	0.000352	6.70333
MYCL-AS1	1	39897745..39899098	0	NaN	NaN	NaN	NaN	NaN	#VALUE!
Y_RNA_20	1	complement(39944890..39944998)	0	NaN	NaN	NaN	NaN	NaN	#VALUE!
MFSD2A	1	39955112..39969968	10.55	0.26	1.2	0.00906	0.03	1	1.52288
CAP1	1	40040233..40072649	281.53	-0.11	-1.08	0.09	0.2	1	0.69897
PPT1	1	complement(40072710..40097260)	79.29	-0.07	-1.05	0.27	0.43	1	0.366532
RLF	1	40161387..40240921	12.53	0.06	1.04	0.46	0.62	1	0.207608
RNU6-1237P	1	40177843..40177949	0	NaN	NaN	NaN	NaN	NaN	#VALUE!
TMCO2	1	40245947..40251684	0	NaN	NaN	NaN	NaN	NaN	#VALUE!
ZMPSTE24-DT	1	complement(40256333..40257971)	0	NaN	NaN	NaN	NaN	NaN	#VALUE!
ZMPSTE24	1	40258041..40294180	82.6	0.07	1.05	0.45	0.62	1	0.207608
COL9A2	1	complement(40300489..40317813)	0.03	-1.1	-2.14	0.18	0.33	1	0.481486
SMAP2	1	40344850..40423326	15.42	-0.22	-1.17	0.00539	0.02	1	1.69897
gene:ENSG00000290111	1	complement(40394763..40394964)	0	NaN	NaN	NaN	NaN	NaN	#VALUE!
gene:ENSG00000284677	1	complement(40436199..40450039)	0	NaN	NaN	NaN	NaN	NaN	#VALUE!
ZFP69B	1	40450102..40463718	2.5	0.6	1.52	0.000179	0.000947	1	3.02365
gene:ENSG00000260920	1	40464319..40466767	0	NaN	NaN	NaN	NaN	NaN	#VALUE!
gene:ENSG00000279667	1	40473055..40474059	0	NaN	NaN	NaN	NaN	NaN	#VALUE!
ZFP69	1	40477290..40496343	0.05	1.07	2.11	0.24	0.39	1	0.408935
EXO5-DT	1	complement(40493157..40508661)	0	NaN	NaN	NaN	NaN	NaN	#VALUE!
EXO5	1	40508741..40516038	5.94	-0.05	-1.04	0.63	0.76	1	0.119186
gene:ENSG00000227278	1	complement(40514461..40515057)	0	NaN	NaN	NaN	NaN	NaN	#VALUE!
gene:ENSG00000238186	1	complement(40515754..40517174)	0	NaN	NaN	NaN	NaN	NaN	#VALUE!
ZNF684	1	40531573..40548167	1.64	-0.06	-1.04	0.72	0.82	1	0.0861861
gene:ENSG00000286838	1	complement(40559666..40584335)	0	NaN	NaN	NaN	NaN	NaN	#VALUE!
RIMS3	1	complement(40620680..40665682)	1.78	-0.00911	-1.01	0.93	0.95	1	0.0222764
gene:ENSG00000287743	1	40659848..40667480	0	NaN	NaN	NaN	NaN	NaN	#VALUE!
gene:ENSG00000237899	1	complement(40669089..40687588)	0	NaN	NaN	NaN	NaN	NaN	#VALUE!
NFYC-AS1	1	complement(40690380..40692074)	0	NaN	NaN	NaN	NaN	NaN	#VALUE!
NFYC	1	40691648..40771603	29.55	-0.07	-1.05	0.33	0.5	1	0.30103
MIR30E	1	40754355..40754446	0	NaN	NaN	NaN	NaN	NaN	#VALUE!
MIR30C1	1	40757284..40757372	0	NaN	NaN	NaN	NaN	NaN	#VALUE!
KCNQ4	1	40783787..40840452	0.09	-0.19	-1.14	0.67	0.79	1	0.102373
RN7SL326P	1	40804846..40805141	0	NaN	NaN	NaN	NaN	NaN	#VALUE!
CITED4	1	complement(40861054..40862363)	52.57	0.13	1.1	0.13	0.26	1	0.585027
gene:ENSG00000229528	1	40863914..40876670	0	NaN	NaN	NaN	NaN	NaN	#VALUE!
gene:ENSG00000286668	1	40939294..40945524	0	NaN	NaN	NaN	NaN	NaN	#VALUE!
CTPS1	1	40979300..41012565	48.57	-0.05	-1.04	0.42	0.59	1	0.229148
SLFNL1-AS1	1	41014590..41043890	0	NaN	NaN	NaN	NaN	NaN	#VALUE!
SLFNL1	1	complement(41015589..41023237)	0.88	-0.47	-1.39	0.0079	0.03	1	1.52288
SCMH1	1	complement(41027202..41242306)	19.96	0.12	1.09	0.13	0.26	1	0.585027
gene:ENSG00000287400	1	41241772..41338644	0	NaN	NaN	NaN	NaN	NaN	#VALUE!
SCMH1-DT	1	41242373..41284861	0	NaN	NaN	NaN	NaN	NaN	#VALUE!
gene:ENSG00000291157	1	complement(41302911..41306148)	0	NaN	NaN	NaN	NaN	NaN	#VALUE!
FOXO6	1	41361922..41383590	1.39	0.61	1.53	0.01	0.04	1	1.39794
FOXO6-AS1	1	complement(41375004..41375669)	0	NaN	NaN	NaN	NaN	NaN	#VALUE!
EDN2	1	complement(41478775..41484683)	16.98	0.45	1.37	4.69e-05	0.000283	0.83	3.54821
HIVEP3	1	complement(41506365..42035925)	2.91	0.04	1.03	0.65	0.77	1	0.113509
gene:ENSG00000230881	1	41535443..41535868	0	NaN	NaN	NaN	NaN	NaN	#VALUE!
gene:ENSG00000284895	1	complement(41585306..41628816)	0	NaN	NaN	NaN	NaN	NaN	#VALUE!
gene:ENSG00000287587	1	42036143..42051784	0	NaN	NaN	NaN	NaN	NaN	#VALUE!
GUCA2B	1	42153410..42155820	1.13	1.46	2.76	0.0017	0.00711	1	2.14813
GUCA2A	1	complement(42162690..42164745)	0.06	-0.15	-1.11	0.9	0.94	1	0.0268721
FOXJ3	1	complement(42176539..42335877)	25.16	-0.06	-1.04	0.36	0.53	1	0.275724
gene:ENSG00000227527	1	complement(42335386..42338376)	0	NaN	NaN	NaN	NaN	NaN	#VALUE!
RIMKLA	1	42380792..42424232	2.5	0.76	1.7	1.1e-14	1.89e-13	1.93e-10	12.7235
ZMYND12	1	complement(42430329..42456253)	0.49	0.49	1.41	0.17	0.31	1	0.508638
PPCS	1	42456117..42473385	42.33	0.05	1.04	0.43	0.59	1	0.229148
CCDC30	1	42463221..42657190	0.28	0.46	1.38	0.00703	0.02	1	1.69897
RNU6-536P	1	42569033..42569139	0	NaN	NaN	NaN	NaN	NaN	#VALUE!
PPIH	1	42658335..42676758	15.11	-0.14	-1.1	0.04	0.11	1	0.958607
gene:ENSG00000285728	1	complement(42658687..42682207)	0	NaN	NaN	NaN	NaN	NaN	#VALUE!
gene:ENSG00000234917	1	42678735..42681659	0	NaN	NaN	NaN	NaN	NaN	#VALUE!
YBX1	1	42682418..42703805	743.67	-0.009	-1.01	0.89	0.94	1	0.0268721
CLDN19	1	complement(42733093..42740254)	0.00938	3.03	8.16	0.22	0.38	1	0.420216
P3H1	1	complement(42746335..42767084)	50.2	-0.25	-1.19	0.000264	0.00135	1	2.86967
C1orf50	1	42767245..42779491	4.32	-0.08	-1.06	0.4	0.57	1	0.244125
gene:ENSG00000283580	1	42767292..42794493	0.91	0.6	1.52	0.23	0.39	1	0.408935
C1orf50-AS1	1	complement(42775813..42776790)	0	NaN	NaN	NaN	NaN	NaN	#VALUE!
TMEM269	1	42784991..42816619	0.19	0.22	1.17	0.55	0.7	1	0.154902
SVBP	1	complement(42807052..42817397)	29.38	-0.3	-1.23	0.000393	0.00194	1	2.7122
ERMAP	1	42817122..42844991	11.9	-0.28	-1.21	0.000579	0.00273	1	2.56384
ZNF691-DT	1	complement(42832522..42846427)	0	NaN	NaN	NaN	NaN	NaN	#VALUE!
ZNF691	1	42846573..42852477	16.34	-0.42	-1.34	2.32e-07	2.04e-06	0.00409	5.69037
gene:ENSG00000288955	1	42924460..42925849	0	NaN	NaN	NaN	NaN	NaN	#VALUE!
SLC2A1	1	complement(42925353..42958893)	135.01	0.11	1.08	0.11	0.23	1	0.638272
SLC2A1-DT	1	42959049..42996814	0	NaN	NaN	NaN	NaN	NaN	#VALUE!
gene:ENSG00000283973	1	complement(42959065..42961864)	0	NaN	NaN	NaN	NaN	NaN	#VALUE!
RNU6-880P	1	42991438..42991544	0	NaN	NaN	NaN	NaN	NaN	#VALUE!
U6_2	1	complement(43023549..43023637)	0	NaN	NaN	NaN	NaN	NaN	#VALUE!
CFAP144	1	43145153..43156396	0.05	-0.15	-1.11	0.9	0.94	1	0.0268721
EBNA1BP2	1	complement(43164175..43270936)	219.78	-0.02	-1.01	0.81	0.89	1	0.05061
MIR6733	1	complement(43171652..43171712)	0	NaN	NaN	NaN	NaN	NaN	#VALUE!
CFAP57	1	43172330..43254358	0.26	-0.31	-1.24	0.3	0.46	1	0.337242
TMEM125	1	43269983..43274002	0	NaN	NaN	NaN	NaN	NaN	#VALUE!
C1orf210	1	complement(43281877..43285617)	0	NaN	NaN	NaN	NaN	NaN	#VALUE!
TIE1	1	43300982..43323108	0.00631	2.52	5.74	0.32	NaN	1	#VALUE!
MPL	1	43337818..43354466	0.26	0.16	1.12	0.61	0.74	1	0.130768
gene:ENSG00000287113	1	complement(43348288..43348844)	0	NaN	NaN	NaN	NaN	NaN	#VALUE!
CDC20-DT	1	complement(43354684..43358676)	0	NaN	NaN	NaN	NaN	NaN	#VALUE!
CDC20	1	43358981..43363203	445.17	-0.13	-1.1	0.04	0.11	1	0.958607
ELOVL1	1	complement(43363398..43368074)	211.71	-0.23	-1.17	0.000642	0.003	1	2.52288
MIR6734	1	complement(43364648..43364715)	0	NaN	NaN	NaN	NaN	NaN	#VALUE!
gene:ENSG00000288772	1	43368180..43368609	0	NaN	NaN	NaN	NaN	NaN	#VALUE!
MED8	1	complement(43383917..43389808)	46.15	-0.03	-1.02	0.74	0.83	1	0.0809219
MED8-AS1	1	43385113..43389155	0	NaN	NaN	NaN	NaN	NaN	#VALUE!
SZT2	1	43389882..43454247	8.7	-0.05	-1.04	0.43	0.59	1	0.229148
SZT2-AS1	1	complement(43447776..43448644)	0	NaN	NaN	NaN	NaN	NaN	#VALUE!
MIR6735	1	43448539..43448611	0	NaN	NaN	NaN	NaN	NaN	#VALUE!
HYI	1	complement(43450989..43453989)	19.4	-0.04	-1.03	0.62	0.75	1	0.124939
HYI-AS1	1	43453927..43456995	0	NaN	NaN	NaN	NaN	NaN	#VALUE!
PTPRF	1	43525187..43623666	247.22	-0.07	-1.05	0.31	0.47	1	0.327902
KDM4A	1	43650149..43705518	29.81	-0.16	-1.12	0.02	0.05	1	1.30103
gene:ENSG00000284989	1	43650149..43931014	0.04	0.55	1.46	0.58	0.72	1	0.142668
KDM4A-AS1	1	complement(43685123..43708138)	0	NaN	NaN	NaN	NaN	NaN	#VALUE!
ST3GAL3	1	43705824..43931165	1.69	-0.2	-1.14	0.07	0.16	1	0.79588
ST3GAL3-AS1	1	complement(43709392..43727343)	0	NaN	NaN	NaN	NaN	NaN	#VALUE!
U6_3	1	43716467..43716556	0	NaN	NaN	NaN	NaN	NaN	#VALUE!
MIR6079	1	43838622..43838683	0	NaN	NaN	NaN	NaN	NaN	#VALUE!
ARTN	1	43933320..43937240	0.65	-0.54	-1.46	0.03	0.08	1	1.09691
LINC02918	1	complement(43937918..43940781)	0	NaN	NaN	NaN	NaN	NaN	#VALUE!
gene:ENSG00000288573	1	complement(43944355..43946624)	0	NaN	NaN	NaN	NaN	NaN	#VALUE!
IPO13	1	43946950..43968022	25.34	0.17	1.13	0.01	0.04	1	1.39794
gene:ENSG00000285649	1	complement(43968351..43974821)	0	NaN	NaN	NaN	NaN	NaN	#VALUE!
DPH2	1	43970000..43973369	48.61	-0.07	-1.05	0.32	0.48	1	0.318759
ATP6V0B	1	43974487..43978295	75.95	-0.11	-1.08	0.09	0.2	1	0.69897
B4GALT2	1	43978943..43991170	36.5	-0.03	-1.02	0.61	0.75	1	0.124939
CCDC24	1	43991359..43996528	4.5	-0.22	-1.16	0.06	0.14	1	0.853872
SLC6A9	1	complement(43991500..44031467)	7.09	-1.02	-2.03	5.73e-31	1.99e-29	1.01e-26	28.7011
gene:ENSG00000230615	1	44030414..44115913	0	NaN	NaN	NaN	NaN	NaN	#VALUE!
RN7SL479P	1	complement(44117098..44117397)	0	NaN	NaN	NaN	NaN	NaN	#VALUE!
KLF17	1	44118821..44135140	0.08	1.51	2.86	0.03	0.08	1	1.09691
KLF18	1	complement(44137821..44141631)	0.00273	1.73	3.33	0.52	NaN	1	#VALUE!
Y_RNA_21	1	complement(44153385..44153480)	0	NaN	NaN	NaN	NaN	NaN	#VALUE!
DMAP1	1	44213455..44220681	28.98	-0.12	-1.09	0.14	0.27	1	0.568636
ERI3	1	complement(44221070..44355260)	52.95	0.03	1.02	0.68	0.79	1	0.102373
ERI3-IT1	1	complement(44243408..44244273)	0	NaN	NaN	NaN	NaN	NaN	#VALUE!
RNU6-369P	1	44390722..44390823	0	NaN	NaN	NaN	NaN	NaN	#VALUE!
RNF220	1	44405194..44651723	34.22	0.02	1.01	0.78	0.87	1	0.0604807
MIR5584	1	44545493..44545552	0	NaN	NaN	NaN	NaN	NaN	#VALUE!
TMEM53	1	complement(44635238..44674481)	5.5	-0.25	-1.19	0.008	0.03	1	1.52288
ARMH1	1	44674692..44725591	0.39	-0.98	-1.98	0.0033	0.01	1	2
RNU5F-1	1	complement(44721786..44721902)	0	NaN	NaN	NaN	NaN	NaN	#VALUE!
RNU5D-1	1	complement(44731055..44731170)	0	NaN	NaN	NaN	NaN	NaN	#VALUE!
KIF2C	1	44739818..44767767	97.17	0.03	1.02	0.65	0.77	1	0.113509
gene:ENSG00000225721	1	complement(44759037..44775810)	0	NaN	NaN	NaN	NaN	NaN	#VALUE!
RPS8	1	44775251..44778779	1952.25	-0.04	-1.03	0.56	0.71	1	0.148742
SNORD55	1	44775864..44775943	0	NaN	NaN	NaN	NaN	NaN	#VALUE!
SNORD46	1	44776490..44776593	0	NaN	NaN	NaN	NaN	NaN	#VALUE!
SNORD38A	1	44777843..44777912	0	NaN	NaN	NaN	NaN	NaN	#VALUE!
SNORD38B_1	1	44778390..44778456	0	NaN	NaN	NaN	NaN	NaN	#VALUE!
SNORD38B_2	1	44778390..44778458	0	NaN	NaN	NaN	NaN	NaN	#VALUE!
BEST4	1	complement(44783585..44788170)	0.14	0.98	1.97	0.08	0.18	1	0.744727
PLK3	1	44800377..44805990	10.1	0.1	1.07	0.35	0.52	1	0.283997
DYNLT4	1	complement(44805893..44807351)	0.71	0.16	1.12	0.59	0.73	1	0.136677
gene:ENSG00000290041	1	44807524..44808090	0	NaN	NaN	NaN	NaN	NaN	#VALUE!
BTBD19	1	44808523..44815585	2.15	0.06	1.04	0.69	0.8	1	0.09691
PTCH2	1	complement(44819844..44843253)	0.23	0.09	1.06	0.76	0.85	1	0.0705811
RNU5E-6P	1	complement(44819883..44819997)	0	NaN	NaN	NaN	NaN	NaN	#VALUE!
EIF2B3	1	complement(44850522..44986722)	26.62	0.04	1.03	0.55	0.7	1	0.154902
HECTD3	1	complement(45002540..45011324)	35.05	-0.03	-1.02	0.66	0.78	1	0.107905
UROD	1	45010950..45015575	25.3	-0.06	-1.04	0.44	0.6	1	0.221849
ZSWIM5	1	complement(45016399..45306209)	3.59	0.57	1.49	2.41e-07	2.12e-06	0.00426	5.67366
LINC01144	1	45303910..45305619	0	NaN	NaN	NaN	NaN	NaN	#VALUE!
HPDL	1	45326895..45328710	3.07	0.86	1.81	1.88e-06	1.44e-05	0.03	4.84164
MUTYH	1	complement(45329163..45340893)	5.43	-0.27	-1.2	0.003	0.01	1	2
gene:ENSG00000288208	1	complement(45329262..45491155)	0.02	3.74	13.39	0.15	0.28	1	0.552842
TOE1	1	45340052..45343973	24.18	-0.2	-1.15	0.00826	0.03	1	1.52288
TESK2	1	complement(45343883..45491163)	0.68	-0.7	-1.63	0.000847	0.00385	1	2.41454
CCDC163	1	complement(45493866..45500079)	2.89	0.29	1.23	0.05	0.12	1	0.920819
MMACHC	1	45500300..45513382	7.12	0.08	1.05	0.34	0.51	1	0.29243
PRDX1	1	complement(45510914..45542732)	1358.09	-0.07	-1.05	0.28	0.45	1	0.346787
AKR1A1	1	45550543..45570049	65.5	-0.14	-1.1	0.04	0.09	1	1.04576
gene:ENSG00000289407	1	complement(45583238..45583933)	0	NaN	NaN	NaN	NaN	NaN	#VALUE!
NASP	1	45583846..45618904	131.29	-0.32	-1.25	1.98e-06	1.51e-05	0.03	4.82102
CCDC17	1	complement(45620044..45624057)	0.26	-0.28	-1.21	0.45	0.61	1	0.21467
GPBP1L1	1	complement(45627304..45688113)	43.68	0.00806	1.01	0.91	0.95	1	0.0222764
TMEM69	1	45688181..45694436	29.95	-0.02	-1.01	0.84	0.9	1	0.0457575
IPP	1	complement(45694324..45750653)	10.55	0.46	1.38	4.24e-07	3.57e-06	0.00748	5.44733
gene:ENSG00000230896	1	complement(45694684..45697075)	0	NaN	NaN	NaN	NaN	NaN	#VALUE!
MAST2	1	45786987..46036122	41.05	0.07	1.05	0.32	0.49	1	0.309804
PIK3R3	1	complement(46040140..46133036)	6.29	-0.77	-1.7	8.62e-21	2.03e-19	1.52e-16	18.6925
P3R3URF-PIK3R3	1	complement(46043661..46176488)	0.03	-0.07	-1.05	0.96	0.97	1	0.0132283
gene:ENSG00000226957	1	46046818..46048368	0	NaN	NaN	NaN	NaN	NaN	#VALUE!
gene:ENSG00000227857	1	46134531..46139081	0	NaN	NaN	NaN	NaN	NaN	#VALUE!
TSPAN1	1	46175073..46185962	3.62	-0.04	-1.03	0.77	0.86	1	0.0655015
P3R3URF	1	complement(46175486..46176488)	0	NaN	NaN	NaN	NaN	NaN	#VALUE!
POMGNT1	1	complement(46188683..46220305)	53.06	-0.09	-1.07	0.16	0.3	1	0.522879
LURAP1	1	46203334..46221256	0.02	1.15	2.21	0.45	0.61	1	0.21467
RAD54L	1	46246461..46278480	17.95	-0.55	-1.46	3.63e-12	5.15e-11	6.41e-08	10.2882
LRRC41	1	complement(46261196..46303616)	32.22	0.08	1.05	0.26	0.43	1	0.366532
UQCRH	1	46303698..46316776	333.45	0.00551	1	0.93	0.96	1	0.0177288
NSUN4	1	46340789..46365152	12.3	-0.06	-1.04	0.41	0.58	1	0.236572
FAAH	1	46394317..46413848	5.07	-0.07	-1.05	0.57	0.71	1	0.148742
gene:ENSG00000291138	1	46433827..46482493	0	NaN	NaN	NaN	NaN	NaN	#VALUE!
LINC01398	1	complement(46446600..46451317)	0	NaN	NaN	NaN	NaN	NaN	#VALUE!
DMBX1	1	46489836..46516216	3.82	0.15	1.11	0.17	0.31	1	0.508638
TMEM275	1	complement(46532166..46543969)	0.00467	-2.02	-4.04	0.45	NaN	1	#VALUE!
MKNK1-AS1	1	46538611..46570255	0	NaN	NaN	NaN	NaN	NaN	#VALUE!
KNCN	1	complement(46545641..46551647)	0	NaN	NaN	NaN	NaN	NaN	#VALUE!
MKNK1	1	complement(46557407..46616843)	21.96	-0.36	-1.28	3.32e-06	2.44e-05	0.06	4.61261
MOB3C	1	complement(46607719..46616811)	13.08	-1.45	-2.72	4.85e-67	3.71e-65	8.55e-63	64.4306
ATPAF1	1	complement(46632737..46673867)	48.44	0.02	1.01	0.78	0.87	1	0.0604807
TEX38	1	46668855..46673594	0.03	-1.03	-2.04	0.4	0.57	1	0.244125
EFCAB14-AS1	1	46674036..46692098	0	NaN	NaN	NaN	NaN	NaN	#VALUE!
EFCAB14	1	complement(46674659..46719146)	42.3	-0.18	-1.13	0.00868	0.03	1	1.52288
CYP4B1	1	46757838..46819413	0.07	-5.76	-54.1	0.02	0.05	1	1.30103
CYP4Z2P	1	complement(46843095..46900437)	0	NaN	NaN	NaN	NaN	NaN	#VALUE!
CYP4A11	1	complement(46929177..46941484)	0	NaN	NaN	NaN	NaN	NaN	#VALUE!
CYP4X1	1	47023669..47050751	0.06	-0.71	-1.64	0.32	0.48	1	0.318759
CYP4Z1	1	47067231..47118318	0	NaN	NaN	NaN	NaN	NaN	#VALUE!
CYP4A22-AS1	1	complement(47096653..47179271)	0	NaN	NaN	NaN	NaN	NaN	#VALUE!
CYP4A22	1	47137435..47149727	0	NaN	NaN	NaN	NaN	NaN	#VALUE!
LINC00853	1	47179250..47180339	0	NaN	NaN	NaN	NaN	NaN	#VALUE!
gene:ENSG00000290081	1	complement(47180175..47181078)	0	NaN	NaN	NaN	NaN	NaN	#VALUE!
PDZK1IP1	1	complement(47183582..47191044)	15.98	-0.84	-1.79	8.65e-13	1.31e-11	1.53e-08	10.8827
TAL1	1	complement(47216290..47232225)	0.02	1.57	2.96	0.2	0.35	1	0.455932
gene:ENSG00000226252	1	47225797..47230750	0	NaN	NaN	NaN	NaN	NaN	#VALUE!
STIL	1	complement(47250139..47314892)	40.34	-0.27	-1.2	7.2e-05	0.000418	1	3.37882
CMPK1	1	47333790..47394866	95.24	0.12	1.08	0.23	0.38	1	0.420216
LINC01389	1	complement(47380928..47408477)	0	NaN	NaN	NaN	NaN	NaN	#VALUE!
FOXE3	1	47416285..47418052	0.04	0.6	1.52	0.55	0.7	1	0.154902
FOXD2-AS1	1	complement(47432133..47434641)	0	NaN	NaN	NaN	NaN	NaN	#VALUE!
FOXD2	1	47438044..47440691	1.73	0.33	1.26	0.06	0.13	1	0.886057
LINC01738	1	47688463..47704029	0	NaN	NaN	NaN	NaN	NaN	#VALUE!
TRABD2B	1	complement(47760528..47997385)	0.75	-0.79	-1.73	2.73e-07	2.37e-06	0.00481	5.62525
gene:ENSG00000223814	1	complement(47761132..47765547)	0	NaN	NaN	NaN	NaN	NaN	#VALUE!
gene:ENSG00000225028	1	47818066..47820237	0	NaN	NaN	NaN	NaN	NaN	#VALUE!
LINC02794	1	48050659..48091736	0	NaN	NaN	NaN	NaN	NaN	#VALUE!
gene:ENSG00000231413	1	complement(48078787..48082196)	0	NaN	NaN	NaN	NaN	NaN	#VALUE!
gene:ENSG00000290466	1	complement(48096092..48161871)	0	NaN	NaN	NaN	NaN	NaN	#VALUE!
gene:ENSG00000279096	1	48102068..48104736	0	NaN	NaN	NaN	NaN	NaN	#VALUE!
gene:ENSG00000291246	1	complement(48164710..48182428)	0	NaN	NaN	NaN	NaN	NaN	#VALUE!
gene:ENSG00000223720	1	48172972..48206857	0	NaN	NaN	NaN	NaN	NaN	#VALUE!
SLC5A9	1	48222685..48248644	0.04	1.57	2.96	0.08	0.18	1	0.744727
gene:ENSG00000272491	1	complement(48227888..48229561)	0	NaN	NaN	NaN	NaN	NaN	#VALUE!
gene:ENSG00000279214	1	complement(48262230..48263179)	0	NaN	NaN	NaN	NaN	NaN	#VALUE!
SPATA6	1	complement(48295373..48472208)	1.77	0.41	1.33	0.00276	0.01	1	2
RNU6-723P	1	48344209..48344315	0	NaN	NaN	NaN	NaN	NaN	#VALUE!
RNU4-61P	1	48447936..48448042	0	NaN	NaN	NaN	NaN	NaN	#VALUE!
AGBL4	1	complement(48532854..50023954)	0.00149	-2.02	-4.04	0.45	NaN	1	#VALUE!
gene:ENSG00000287661	1	48552991..48558106	0	NaN	NaN	NaN	NaN	NaN	#VALUE!
BEND5	1	complement(48727519..48776969)	0.04	-0.36	-1.28	0.7	0.81	1	0.091515
gene:ENSG00000286597	1	48926021..48936734	0	NaN	NaN	NaN	NaN	NaN	#VALUE!
gene:ENSG00000229846	1	49025595..49187585	0	NaN	NaN	NaN	NaN	NaN	#VALUE!
AGBL4-AS1	1	49257411..49269285	0	NaN	NaN	NaN	NaN	NaN	#VALUE!
AGBL4-IT1	1	complement(49374201..49472085)	0	NaN	NaN	NaN	NaN	NaN	#VALUE!
gene:ENSG00000279324	1	49994318..49996218	0	NaN	NaN	NaN	NaN	NaN	#VALUE!
ELAVL4	1	50024029..50203772	0	NaN	NaN	NaN	NaN	NaN	#VALUE!
ELAVL4-AS1	1	complement(50174306..50175868)	0	NaN	NaN	NaN	NaN	NaN	#VALUE!
gene:ENSG00000233407	1	complement(50206084..50223127)	0	NaN	NaN	NaN	NaN	NaN	#VALUE!
LINC02808	1	complement(50229662..50321192)	0	NaN	NaN	NaN	NaN	NaN	#VALUE!
gene:ENSG00000284645	1	50252569..50258994	0	NaN	NaN	NaN	NaN	NaN	#VALUE!
DMRTA2	1	complement(50417550..50423443)	0.73	-0.26	-1.2	0.18	0.32	1	0.49485
gene:ENSG00000284700	1	50423609..50425316	0	NaN	NaN	NaN	NaN	NaN	#VALUE!
FAF1	1	complement(50437028..50960267)	24.29	0.13	1.1	0.05	0.12	1	0.920819
FAF1-AS1	1	50461469..50471150	0	NaN	NaN	NaN	NaN	NaN	#VALUE!
RNU6-1026P	1	50582404..50582511	0	NaN	NaN	NaN	NaN	NaN	#VALUE!
CDKN2C	1	50960745..50974634	77.25	0.27	1.2	8.25e-05	0.000472	1	3.32606
gene:ENSG00000290102	1	complement(50967883..50968552)	0	NaN	NaN	NaN	NaN	NaN	#VALUE!
MIR4421	1	51059837..51059905	0	NaN	NaN	NaN	NaN	NaN	#VALUE!
MIR6500	1	51060018..51060103	0	NaN	NaN	NaN	NaN	NaN	#VALUE!
C1orf185	1	51102221..51148086	0	NaN	NaN	NaN	NaN	NaN	#VALUE!
Y_RNA_22	1	51107222..51107331	0	NaN	NaN	NaN	NaN	NaN	#VALUE!
LINC01562	1	complement(51195095..51235096)	0	NaN	NaN	NaN	NaN	NaN	#VALUE!
RNF11	1	51236273..51273447	41.47	0.21	1.16	0.03	0.07	1	1.1549
gene:ENSG00000236434	1	complement(51264916..51266074)	0	NaN	NaN	NaN	NaN	NaN	#VALUE!
TTC39A	1	complement(51287258..51345116)	1.72	-0.3	-1.23	0.00249	0.00989	1	2.0048
TTC39A-AS1	1	51329654..51335324	0	NaN	NaN	NaN	NaN	NaN	#VALUE!
EPS15	1	complement(51354263..51519328)	19.37	-0.11	-1.08	0.12	0.24	1	0.619789
RNU6-877P	1	51382308..51382414	0	NaN	NaN	NaN	NaN	NaN	#VALUE!
gene:ENSG00000238140	1	51461721..51463416	0	NaN	NaN	NaN	NaN	NaN	#VALUE!
EPS15-AS1	1	51518288..51561651	0	NaN	NaN	NaN	NaN	NaN	#VALUE!
RNU6-1281P	1	complement(51538625..51538729)	0	NaN	NaN	NaN	NaN	NaN	#VALUE!
OSBPL9	1	51577179..51798427	32.86	0.12	1.08	0.09	0.19	1	0.721246
gene:ENSG00000212624	1	complement(51724775..51724896)	0	NaN	NaN	NaN	NaN	NaN	#VALUE!
NRDC	1	complement(51789191..51878805)	138.92	-0.25	-1.19	0.000165	0.000882	1	3.05453
gene:ENSG00000266993	1	51793934..51799154	0	NaN	NaN	NaN	NaN	NaN	#VALUE!
gene:ENSG00000272175	1	51801028..51801307	0	NaN	NaN	NaN	NaN	NaN	#VALUE!
MIR761	1	complement(51836344..51836402)	0	NaN	NaN	NaN	NaN	NaN	#VALUE!
RAB3B	1	complement(51907956..51990700)	6.92	0.32	1.25	9.94e-06	6.77e-05	0.18	4.16941
RN7SL290P	1	51995740..51996039	0	NaN	NaN	NaN	NaN	NaN	#VALUE!
TXNDC12	1	complement(52020131..52055191)	84.71	-0.02	-1.02	0.73	0.83	1	0.0809219
gene:ENSG00000285839	1	complement(52020153..52033350)	0.16	-2.42	-5.37	0.01	0.03	1	1.52288
KTI12	1	complement(52032103..52033810)	24.64	-0.17	-1.13	0.03	0.08	1	1.09691
gene:ENSG00000223390	1	52033391..52044279	0	NaN	NaN	NaN	NaN	NaN	#VALUE!
TXNDC12-AS1	1	52050918..52052683	0	NaN	NaN	NaN	NaN	NaN	#VALUE!
BTF3L4	1	52056199..52090716	24.23	0.22	1.17	0.02	0.06	1	1.22185
ZFYVE9	1	52142089..52348671	10.88	0.26	1.2	0.000289	0.00147	1	2.83268
RN7SL788P	1	52150104..52150419	0	NaN	NaN	NaN	NaN	NaN	#VALUE!
CC2D1B	1	complement(52345723..52366205)	26.75	-0.19	-1.14	0.00558	0.02	1	1.69897
gene:ENSG00000272100	1	52353487..52353877	0	NaN	NaN	NaN	NaN	NaN	#VALUE!
gene:ENSG00000287078	1	52365443..52367865	0	NaN	NaN	NaN	NaN	NaN	#VALUE!
ORC1	1	complement(52372829..52404423)	41.32	-0.39	-1.31	4.01e-08	3.83e-07	0.000706	6.4168
PRPF38A	1	52404602..52420836	19.33	0.1	1.07	0.15	0.29	1	0.537602
TUT4	1	complement(52408282..52553487)	16.51	0.2	1.15	0.00548	0.02	1	1.69897
gene:ENSG00000272371	1	52554818..52555273	0	NaN	NaN	NaN	NaN	NaN	#VALUE!
GPX7	1	52602371..52609051	0	NaN	NaN	NaN	NaN	NaN	#VALUE!
SHISAL2A	1	52633168..52669683	0	NaN	NaN	NaN	NaN	NaN	#VALUE!
COA7	1	complement(52684449..52698347)	38.76	0.22	1.17	0.00112	0.00492	1	2.30803
RN7SL62P	1	52714399..52714695	0	NaN	NaN	NaN	NaN	NaN	#VALUE!
ZYG11B	1	52726453..52827336	20.38	0.46	1.37	2.35e-08	2.31e-07	0.000415	6.63639
RNU2-30P	1	52754322..52754462	0	NaN	NaN	NaN	NaN	NaN	#VALUE!
RNU6-969P	1	complement(52805108..52805212)	0	NaN	NaN	NaN	NaN	NaN	#VALUE!
ZYG11A	1	52842511..52894998	2.77	0.1	1.07	0.3	0.46	1	0.337242
gene:ENSG00000242391	1	complement(52881216..52881730)	0	NaN	NaN	NaN	NaN	NaN	#VALUE!
ECHDC2	1	complement(52895910..52927212)	4.24	-0.14	-1.1	0.2	0.34	1	0.468521
SCP2	1	52927276..53051698	24.33	0.03	1.02	0.61	0.75	1	0.124939
gene:ENSG00000264834	1	52928674..52928772	0	NaN	NaN	NaN	NaN	NaN	#VALUE!
gene:ENSG00000266188	1	52934930..52935017	0	NaN	NaN	NaN	NaN	NaN	#VALUE!
gene:ENSG00000265815	1	52940314..52940413	0	NaN	NaN	NaN	NaN	NaN	#VALUE!
PODN	1	53062052..53085501	0.00383	1.73	3.33	0.52	NaN	1	#VALUE!
gene:ENSG00000232993	1	complement(53069938..53085502)	0	NaN	NaN	NaN	NaN	NaN	#VALUE!
SLC1A7	1	complement(53087179..53142638)	0.02	2.45	5.48	0.09	0.19	1	0.721246
gene:ENSG00000235563	1	53114576..53118609	0	NaN	NaN	NaN	NaN	NaN	#VALUE!
CPT2	1	53196792..53214197	33.28	0.08	1.06	0.27	0.43	1	0.366532
gene:ENSG00000236723	1	complement(53209783..53213775)	0	NaN	NaN	NaN	NaN	NaN	#VALUE!
CZIB	1	complement(53214099..53220634)	52.89	-0.09	-1.07	0.24	0.39	1	0.408935
CZIB-DT	1	53220663..53224253	0	NaN	NaN	NaN	NaN	NaN	#VALUE!
MAGOH	1	complement(53226900..53238518)	92.81	-0.03	-1.02	0.71	0.81	1	0.091515
MAGOH-DT	1	53238550..53246482	0	NaN	NaN	NaN	NaN	NaN	#VALUE!
LRP8	1	complement(53242364..53328469)	23.46	-0.06	-1.04	0.37	0.53	1	0.275724
gene:ENSG00000234578	1	53267935..53268601	0	NaN	NaN	NaN	NaN	NaN	#VALUE!
gene:ENSG00000228838	1	53288024..53289706	0	NaN	NaN	NaN	NaN	NaN	#VALUE!
gene:ENSG00000232762	1	53304536..53307462	0	NaN	NaN	NaN	NaN	NaN	#VALUE!
LRP8-DT	1	53328233..53336509	0	NaN	NaN	NaN	NaN	NaN	#VALUE!
gene:ENSG00000285954	1	53344031..53365473	0	NaN	NaN	NaN	NaN	NaN	#VALUE!
gene:ENSG00000226938	1	complement(53348488..53349233)	0	NaN	NaN	NaN	NaN	NaN	#VALUE!
LINC02812	1	complement(53366656..53368245)	0	NaN	NaN	NaN	NaN	NaN	#VALUE!
DMRTB1	1	53459399..53467488	0	NaN	NaN	NaN	NaN	NaN	#VALUE!
GLIS1	1	complement(53506237..53739164)	0.00667	-0.94	-1.91	0.54	0.7	1	0.154902
RNU7-95P	1	complement(53688749..53688812)	0	NaN	NaN	NaN	NaN	NaN	#VALUE!
NDC1	1	complement(53765478..53838463)	73.39	0.21	1.16	0.00346	0.01	1	2
gene:ENSG00000201003	1	complement(53771018..53771153)	0	NaN	NaN	NaN	NaN	NaN	#VALUE!
YIPF1	1	complement(53851719..53889798)	31.42	-0.27	-1.2	0.000407	0.002	1	2.69897
DIO1	1	53891239..53911086	0.17	0.61	1.52	0.26	0.42	1	0.376751
IFT25	1	complement(53916574..53945699)	27.61	-0.13	-1.09	0.1	0.21	1	0.677781
LRRC42	1	53946085..53968168	39.06	-0.23	-1.17	0.00148	0.0063	1	2.20066
LDLRAD1	1	complement(54007298..54018186)	0.03	3.94	15.4	0.1	0.22	1	0.657577
TMEM59	1	complement(54026681..54053504)	29.78	-0.14	-1.1	0.04	0.11	1	0.958607
gene:ENSG00000280378	1	complement(54033126..54034880)	0	NaN	NaN	NaN	NaN	NaN	#VALUE!
TCEANC2	1	54053584..54112519	2.96	0.23	1.17	0.00406	0.02	1	1.69897
MIR4781	1	54054079..54054154	0	NaN	NaN	NaN	NaN	NaN	#VALUE!
gene:ENSG00000256407	1	complement(54132686..54200073)	0.04	1.45	2.73	0.13	0.26	1	0.585027
CDCP2	1	complement(54132687..54153770)	0.00344	1.73	3.33	0.52	NaN	1	#VALUE!
gene:ENSG00000280425	1	54137746..54142980	0	NaN	NaN	NaN	NaN	NaN	#VALUE!
CYB5RL	1	complement(54169651..54200036)	5.83	0.29	1.22	0.000747	0.00344	1	2.46344
MRPL37	1	54184041..54225464	135.82	-0.05	-1.04	0.44	0.61	1	0.21467
SSBP3	1	complement(54225432..54413479)	20.05	-0.64	-1.56	1.29e-18	2.78e-17	2.28e-14	16.556
SSBP3-AS1	1	54236440..54239063	0	NaN	NaN	NaN	NaN	NaN	#VALUE!
gene:ENSG00000225632	1	54285404..54287371	0	NaN	NaN	NaN	NaN	NaN	#VALUE!
gene:ENSG00000232245	1	54416256..54420860	0	NaN	NaN	NaN	NaN	NaN	#VALUE!
gene:ENSG00000287582	1	54514417..54517383	0	NaN	NaN	NaN	NaN	NaN	#VALUE!
LINC02784	1	complement(54516412..54517259)	0	NaN	NaN	NaN	NaN	NaN	#VALUE!
ACOT11	1	54542257..54639192	1.12	0.46	1.37	0.00225	0.00906	1	2.04287
FAM151A	1	complement(54609181..54623556)	0.0053	-2.02	-4.04	0.45	NaN	1	#VALUE!
gene:ENSG00000230728	1	complement(54621477..54628438)	0	NaN	NaN	NaN	NaN	NaN	#VALUE!
MROH7	1	54641754..54710266	0	NaN	NaN	NaN	NaN	NaN	#VALUE!
MROH7-TTC4	1	54641786..54742308	0.03	0.51	1.42	0.43	0.6	1	0.221849
TTC4	1	54715861..54742657	40.7	0.12	1.09	0.09	0.19	1	0.721246
PARS2	1	complement(54756898..54764523)	10.09	-0.05	-1.04	0.58	0.72	1	0.142668
TTC22	1	complement(54779712..54801323)	0	NaN	NaN	NaN	NaN	NaN	#VALUE!
gene:ENSG00000237453	1	54792885..54794905	0	NaN	NaN	NaN	NaN	NaN	#VALUE!
LEXM	1	54806063..54842252	0.01	-2.8	-6.99	0.27	NaN	1	#VALUE!
DHCR24	1	complement(54849627..54887195)	50.2	0.31	1.24	5.74e-06	4.07e-05	0.1	4.39041
gene:ENSG00000287724	1	54874672..54883664	0	NaN	NaN	NaN	NaN	NaN	#VALUE!
gene:ENSG00000242396	1	54886812..54974458	0	NaN	NaN	NaN	NaN	NaN	#VALUE!
DHCR24-DT	1	54887563..54888850	0	NaN	NaN	NaN	NaN	NaN	#VALUE!
gene:ENSG00000284601	1	complement(54974900..54980464)	0	NaN	NaN	NaN	NaN	NaN	#VALUE!
TMEM61	1	54980628..54992288	0.13	0.63	1.55	0.38	0.55	1	0.259637
gene:ENSG00000233271	1	complement(54980950..54992274)	0	NaN	NaN	NaN	NaN	NaN	#VALUE!
BSND	1	54998933..55017172	0	NaN	NaN	NaN	NaN	NaN	#VALUE!
PCSK9	1	55039447..55064852	3.31	0.36	1.29	0.000401	0.00197	1	2.70553
USP24	1	complement(55066359..55215378)	34.02	0.26	1.2	8.04e-05	0.000461	1	3.3363
MIR4422HG	1	55217645..55324691	0	NaN	NaN	NaN	NaN	NaN	#VALUE!
MIR4422	1	55225641..55225723	0	NaN	NaN	NaN	NaN	NaN	#VALUE!
gene:ENSG00000234810	1	55329288..56070513	0	NaN	NaN	NaN	NaN	NaN	#VALUE!
RN7SKP291	1	complement(55376526..55376852)	0	NaN	NaN	NaN	NaN	NaN	#VALUE!
RNU6-830P	1	55398514..55398620	0	NaN	NaN	NaN	NaN	NaN	#VALUE!
Y_RNA_23	1	complement(55484871..55484972)	0	NaN	NaN	NaN	NaN	NaN	#VALUE!
LINC01755	1	55868254..55950119	0	NaN	NaN	NaN	NaN	NaN	#VALUE!
LINC01753	1	complement(55915603..55944980)	0	NaN	NaN	NaN	NaN	NaN	#VALUE!
gene:ENSG00000235612	1	56145721..56155224	0	NaN	NaN	NaN	NaN	NaN	#VALUE!
gene:ENSG00000260971	1	complement(56154545..56477687)	0	NaN	NaN	NaN	NaN	NaN	#VALUE!
gene:ENSG00000284686	1	complement(56173433..56524495)	0.12	0.28	1.22	0.63	0.76	1	0.119186
LINC01767	1	56414918..56417137	0	NaN	NaN	NaN	NaN	NaN	#VALUE!
PLPP3	1	complement(56494761..56645301)	27.68	-0.18	-1.13	0.00976	0.03	1	1.52288
PRKAA2	1	56645314..56715335	5.71	0.51	1.43	1.32e-06	1.03e-05	0.02	4.98716
FYB2	1	complement(56718789..56819696)	0.00332	-0.15	-1.11	0.93	NaN	1	#VALUE!
gene:ENSG00000229913	1	complement(56823679..56826920)	0	NaN	NaN	NaN	NaN	NaN	#VALUE!
C8A	1	56854768..56918223	0	NaN	NaN	NaN	NaN	NaN	#VALUE!
C8B	1	complement(56929207..56974383)	0	NaN	NaN	NaN	NaN	NaN	#VALUE!
gene:ENSG00000236341	1	56963886..56996757	0	NaN	NaN	NaN	NaN	NaN	#VALUE!
DAB1	1	complement(56994778..58546734)	0	NaN	NaN	NaN	NaN	NaN	#VALUE!
gene:ENSG00000227935	1	57386576..57387450	0	NaN	NaN	NaN	NaN	NaN	#VALUE!
DAB1-AS1	1	57860532..57880905	0	NaN	NaN	NaN	NaN	NaN	#VALUE!
gene:ENSG00000290536	1	complement(58047889..58049335)	0	NaN	NaN	NaN	NaN	NaN	#VALUE!
gene:ENSG00000235038	1	58060139..58080274	0	NaN	NaN	NaN	NaN	NaN	#VALUE!
OMA1	1	complement(58415384..58546802)	9.95	0.28	1.21	0.000573	0.00271	1	2.56703
gene:ENSG00000286918	1	58546168..58563897	0	NaN	NaN	NaN	NaN	NaN	#VALUE!
RN7SL713P	1	complement(58565631..58565932)	0	NaN	NaN	NaN	NaN	NaN	#VALUE!
TACSTD2	1	complement(58575433..58577252)	0.00584	-0.15	-1.11	0.93	NaN	1	#VALUE!
MYSM1	1	complement(58643440..58700090)	5.44	0.01	1.01	0.88	0.93	1	0.0315171
gene:ENSG00000283445	1	58715609..58771295	0	NaN	NaN	NaN	NaN	NaN	#VALUE!
JUN	1	complement(58776845..58784048)	82.27	-0.03	-1.02	0.68	0.79	1	0.102373
gene:ENSG00000290013	1	complement(58784270..58784935)	0	NaN	NaN	NaN	NaN	NaN	#VALUE!
LINC01135	1	58784384..58901109	0	NaN	NaN	NaN	NaN	NaN	#VALUE!
gene:ENSG00000272226	1	complement(58812808..58813342)	0	NaN	NaN	NaN	NaN	NaN	#VALUE!
gene:ENSG00000231740	1	complement(58838448..58851254)	0	NaN	NaN	NaN	NaN	NaN	#VALUE!
LINC02777	1	complement(58882868..58931897)	0	NaN	NaN	NaN	NaN	NaN	#VALUE!
LINC01358	1	58933643..59240555	0	NaN	NaN	NaN	NaN	NaN	#VALUE!
[truncated: 45,965 more rows]
