# Supplementary material for: Interferon lambda restricts herpes simplex virus skin disease by suppressing neutrophil-mediated pathology
Source: mBio. 2024 Mar 1;15(4):e02623-23. doi: 10.1128/mbio.02623-23 (PMC11005406; doi:10.1128/mbio.02623-23)
Supplement: Table S1 (part 3) — RNAseq data from A549 cells (part 3). [file mbio.02623-23-s0008.xlsx]

## Sheet: Legend
Supplementary Table 1: RNAseq data from A549 cells
Part 3: IFN vs media, IFNAR KO and IFNLR KO A549
GEO Superseries GSE242171 (GSE242170)
RNA extracted from A549 cells with the indicated IFN treatments was prepared for RNA sequencing by the UNC High Throughput Sequencing Facility using the Kapa mRNA stranded library prep kit. A549 cells were sequenced using NovaSeq6000S4 XP Paired End 2x150. Sequences were analyzed using CLC Genomics Workbench version 23.0.4 (Qiagen) with references to Homo sapiens reference genome sequence and ann…

## Sheet: Total IFNL vs Media IFNAR A549
Name	Chromosome	Region	Max group mean	Log₂ fold change	Fold change	P-value	FDR p-value	Bonferroni	-Log(FDR p-value)
DDX11L2	1	11869..14409	0	NaN	NaN	NaN	NaN	NaN	#VALUE!
MIR6859-1	1	complement(17369..17436)	0	NaN	NaN	NaN	NaN	NaN	#VALUE!
MIR1302-2HG	1	29554..31109	0	NaN	NaN	NaN	NaN	NaN	#VALUE!
MIR1302-2	1	30366..30503	0	NaN	NaN	NaN	NaN	NaN	#VALUE!
FAM138A	1	complement(34554..36081)	0	NaN	NaN	NaN	NaN	NaN	#VALUE!
gene:ENSG00000290826	1	57598..64116	0	NaN	NaN	NaN	NaN	NaN	#VALUE!
OR4F5	1	65419..71585	0	NaN	NaN	NaN	NaN	NaN	#VALUE!
gene:ENSG00000238009	1	complement(89295..133723)	0	NaN	NaN	NaN	NaN	NaN	#VALUE!
gene:ENSG00000239945	1	complement(89551..91105)	0	NaN	NaN	NaN	NaN	NaN	#VALUE!
gene:ENSG00000239906	1	complement(139790..140339)	0	NaN	NaN	NaN	NaN	NaN	#VALUE!
gene:ENSG00000241860	1	complement(141474..173862)	0	NaN	NaN	NaN	NaN	NaN	#VALUE!
RNU6-1100P	1	complement(157784..157887)	0	NaN	NaN	NaN	NaN	NaN	#VALUE!
gene:ENSG00000241599	1	160446..161525	0	NaN	NaN	NaN	NaN	NaN	#VALUE!
MIR6859-2	1	complement(187891..187958)	0	NaN	NaN	NaN	NaN	NaN	#VALUE!
gene:ENSG00000286448	1	266855..268655	0	NaN	NaN	NaN	NaN	NaN	#VALUE!
gene:ENSG00000236601	1	358857..366052	0	NaN	NaN	NaN	NaN	NaN	#VALUE!
gene:ENSG00000290385	1	complement(365389..522928)	0	NaN	NaN	NaN	NaN	NaN	#VALUE!
OR4F29	1	complement(450740..451678)	0.01	1.89	3.7	0.48	NaN	1	#VALUE!
U6_1	1	complement(516376..516479)	0	NaN	NaN	NaN	NaN	NaN	#VALUE!
gene:ENSG00000235146	1	587629..594768	0	NaN	NaN	NaN	NaN	NaN	#VALUE!
gene:ENSG00000278791	1	complement(632325..632413)	0	NaN	NaN	NaN	NaN	NaN	#VALUE!
OR4F16	1	complement(685716..686654)	0.01	-0.02	-1.01	0.99	NaN	1	#VALUE!
gene:ENSG00000291215	1	complement(725885..778688)	0	NaN	NaN	NaN	NaN	NaN	#VALUE!
RNU6-1199P	1	complement(758233..758336)	0	NaN	NaN	NaN	NaN	NaN	#VALUE!
gene:ENSG00000229905	1	760911..761989	0	NaN	NaN	NaN	NaN	NaN	#VALUE!
LINC01409	1	778747..810065	0	NaN	NaN	NaN	NaN	NaN	#VALUE!
gene:ENSG00000290784	1	complement(800879..817712)	0	NaN	NaN	NaN	NaN	NaN	#VALUE!
FAM87B	1	817371..819837	0	NaN	NaN	NaN	NaN	NaN	#VALUE!
LINC00115	1	complement(824228..827539)	0	NaN	NaN	NaN	NaN	NaN	#VALUE!
LINC01128	1	825138..859446	0	NaN	NaN	NaN	NaN	NaN	#VALUE!
gene:ENSG00000288531	1	860226..868202	0	NaN	NaN	NaN	NaN	NaN	#VALUE!
FAM41C	1	complement(868071..876903)	0	NaN	NaN	NaN	NaN	NaN	#VALUE!
gene:ENSG00000272438	1	904834..915976	0	NaN	NaN	NaN	NaN	NaN	#VALUE!
gene:ENSG00000230699	1	911435..914948	0	NaN	NaN	NaN	NaN	NaN	#VALUE!
gene:ENSG00000241180	1	914171..914971	0	NaN	NaN	NaN	NaN	NaN	#VALUE!
LINC02593	1	complement(916865..921016)	0	NaN	NaN	NaN	NaN	NaN	#VALUE!
SAMD11	1	923923..944575	22.25	0.07	1.05	0.43	1	1	0
NOC2L	1	complement(944203..959309)	164.83	-3.69e-05	-1	1	1	1	0
KLHL17	1	960584..965719	8.88	0.17	1.12	0.19	1	1	0
PLEKHN1	1	966482..975865	7.09	0.5	1.42	1.45e-05	0.00061	0.26	3.21467
PERM1	1	complement(975198..982117)	0.19	1.15	2.21	0.01	0.26	1	0.585027
gene:ENSG00000272512	1	complement(995966..998051)	0	NaN	NaN	NaN	NaN	NaN	#VALUE!
HES4	1	complement(998962..1000172)	104.86	1.15	2.22	1.41e-54	2.44e-52	2.48e-50	51.6126
ISG15	1	1001138..1014540	763.11	6.18	72.46	0	0	0	#NUM!
gene:ENSG00000224969	1	complement(1011997..1013193)	0	NaN	NaN	NaN	NaN	NaN	#VALUE!
AGRN	1	1020120..1056118	249.63	0.48	1.4	2.28e-06	0.000108	0.04	3.96658
gene:ENSG00000242590	1	1055033..1056116	0	NaN	NaN	NaN	NaN	NaN	#VALUE!
gene:ENSG00000291156	1	1059687..1066459	0	NaN	NaN	NaN	NaN	NaN	#VALUE!
gene:ENSG00000273443	1	complement(1062208..1063288)	0	NaN	NaN	NaN	NaN	NaN	#VALUE!
RNF223	1	complement(1070967..1074306)	0.11	0.18	1.13	0.77	1	1	0
C1orf159	1	complement(1081818..1116361)	13.57	0.03	1.02	0.7	1	1	0
gene:ENSG00000285812	1	1097585..1104598	0	NaN	NaN	NaN	NaN	NaN	#VALUE!
LINC01342	1	1137017..1144056	0	NaN	NaN	NaN	NaN	NaN	#VALUE!
MIR200B	1	1167104..1167198	0	NaN	NaN	NaN	NaN	NaN	#VALUE!
MIR200A	1	1167863..1167952	0	NaN	NaN	NaN	NaN	NaN	#VALUE!
MIR429	1	1169005..1169087	0	NaN	NaN	NaN	NaN	NaN	#VALUE!
gene:ENSG00000272141	1	1169357..1170343	0	NaN	NaN	NaN	NaN	NaN	#VALUE!
TTLL10-AS1	1	complement(1173056..1179555)	0	NaN	NaN	NaN	NaN	NaN	#VALUE!
TTLL10	1	1173880..1197936	0	NaN	NaN	NaN	NaN	NaN	#VALUE!
TNFRSF18	1	complement(1203508..1206592)	0	NaN	NaN	NaN	NaN	NaN	#VALUE!
TNFRSF4	1	complement(1211326..1214153)	0.06	-0.27	-1.21	0.78	1	1	0
SDF4	1	complement(1216931..1232031)	272.69	0.00781	1.01	0.91	1	1	0
B3GALT6	1	1232237..1235041	44.12	-0.11	-1.08	0.11	0.84	1	0.0757207
C1QTNF12	1	complement(1242446..1246722)	0.15	-1.76	-3.38	0.04	0.54	1	0.267606
gene:ENSG00000260179	1	complement(1249777..1251334)	0	NaN	NaN	NaN	NaN	NaN	#VALUE!
UBE2J2	1	complement(1253909..1273864)	37.01	-0.09	-1.06	0.2	1	1	0
LINC01786	1	1275223..1280420	0	NaN	NaN	NaN	NaN	NaN	#VALUE!
SCNN1D	1	1280436..1292029	1.87	0.16	1.12	0.4	1	1	0
ACAP3	1	complement(1292390..1309609)	37.99	0.04	1.02	0.74	1	1	0
MIR6726	1	complement(1296110..1296170)	0	NaN	NaN	NaN	NaN	NaN	#VALUE!
PUSL1	1	1308597..1311677	37.61	-0.06	-1.04	0.45	1	1	0
INTS11	1	complement(1311585..1324687)	50.07	-0.00242	-1	0.97	1	1	0
MIR6727	1	complement(1312502..1312566)	0	NaN	NaN	NaN	NaN	NaN	#VALUE!
gene:ENSG00000240731	1	complement(1317581..1318689)	0	NaN	NaN	NaN	NaN	NaN	#VALUE!
CPTP	1	1324756..1328896	41.73	-0.11	-1.08	0.12	0.87	1	0.0604807
TAS1R3	1	1331280..1335314	0.66	0.27	1.2	0.27	1	1	0
DVL1	1	complement(1335276..1349418)	82.87	-0.09	-1.06	0.23	1	1	0
MIR6808	1	complement(1339650..1339708)	0	NaN	NaN	NaN	NaN	NaN	#VALUE!
MXRA8	1	complement(1352689..1361777)	3.45	0.11	1.08	0.52	1	1	0
AURKAIP1	1	complement(1373730..1375207)	240.35	-0.09	-1.07	0.17	0.98	1	0.00877392
CCNL2	1	complement(1385711..1399335)	42.4	0.12	1.08	0.26	1	1	0
MRPL20-AS1	1	1399515..1402046	0	NaN	NaN	NaN	NaN	NaN	#VALUE!
MRPL20	1	complement(1401909..1407293)	91.6	-0.05	-1.03	0.51	1	1	0
RN7SL657P	1	complement(1405460..1405752)	0	NaN	NaN	NaN	NaN	NaN	#VALUE!
MRPL20-DT	1	1409096..1410618	0	NaN	NaN	NaN	NaN	NaN	#VALUE!
ANKRD65	1	complement(1418420..1421769)	0.00423	-1.86	-3.63	0.48	NaN	1	#VALUE!
ANKRD65-AS1	1	1420245..1422691	0	NaN	NaN	NaN	NaN	NaN	#VALUE!
TMEM88B	1	1425871..1430255	0.00768	2.68	6.43	0.3	NaN	1	#VALUE!
LINC01770	1	complement(1430539..1434573)	0	NaN	NaN	NaN	NaN	NaN	#VALUE!
VWA1	1	1434861..1442882	16.65	-0.05	-1.03	0.52	1	1	0
ATAD3C	1	1449689..1470163	0.02	-0.29	-1.22	0.76	1	1	0
ATAD3B	1	1471765..1497848	1.43	-0.00949	-1.01	0.96	1	1	0
gene:ENSG00000290916	1	1503250..1509466	0	NaN	NaN	NaN	NaN	NaN	#VALUE!
ATAD3A	1	1512162..1534685	75.44	-0.03	-1.02	0.71	1	1	0
TMEM240	1	complement(1534778..1540624)	0.62	0.04	1.03	0.88	1	1	0
SSU72	1	complement(1541673..1574863)	60.1	0.00948	1.01	0.89	1	1	0
gene:ENSG00000215014	1	1574102..1577075	0	NaN	NaN	NaN	NaN	NaN	#VALUE!
FNDC10	1	complement(1598012..1600135)	21.58	-0.03	-1.02	0.68	1	1	0
gene:ENSG00000286989	1	1600314..1602703	0	NaN	NaN	NaN	NaN	NaN	#VALUE!
gene:ENSG00000272106	1	complement(1613758..1615795)	0	NaN	NaN	NaN	NaN	NaN	#VALUE!
MIB2	1	1615454..1630605	11.68	-0.02	-1.02	0.8	1	1	0
MMP23B	1	1632163..1635263	0.67	-0.06	-1.04	0.86	1	1	0
CDK11B	1	complement(1635225..1659012)	48.43	0.02	1.01	0.76	1	1	0
gene:ENSG00000272004	1	1659325..1662602	0	NaN	NaN	NaN	NaN	NaN	#VALUE!
SLC35E2B	1	complement(1659529..1692795)	28.51	-0.11	-1.08	0.1	0.83	1	0.0809219
CDK11A	1	complement(1702379..1724357)	27.1	0.1	1.07	0.17	0.98	1	0.00877392
gene:ENSG00000268575	1	complement(1702736..1737688)	0	NaN	NaN	NaN	NaN	NaN	#VALUE!
gene:ENSG00000290854	1	complement(1724838..1745992)	0	NaN	NaN	NaN	NaN	NaN	#VALUE!
NADK	1	complement(1751232..1780457)	49.91	0.03	1.02	0.68	1	1	0
GNB1	1	complement(1785285..1892292)	215.03	0.03	1.02	0.69	1	1	0
GNB1-DT	1	1891223..1892726	0	NaN	NaN	NaN	NaN	NaN	#VALUE!
CALML6	1	1915108..1917296	0.1	2.58	5.96	0.07	0.71	1	0.148742
TMEM52	1	complement(1917590..1919279)	0.47	-0.57	-1.48	0.13	0.91	1	0.0409586
CFAP74	1	complement(1921951..2003837)	0.00203	-1.86	-3.63	0.48	NaN	1	#VALUE!
gene:ENSG00000233542	1	complement(2013213..2015639)	0	NaN	NaN	NaN	NaN	NaN	#VALUE!
GABRD	1	2019329..2030758	0.36	-0.04	-1.03	0.89	1	1	0
PRKCZ-DT	1	complement(2049203..2050070)	0	NaN	NaN	NaN	NaN	NaN	#VALUE!
PRKCZ	1	2050411..2185395	7.5	-0.15	-1.11	0.09	0.8	1	0.09691
gene:ENSG00000271806	1	complement(2141084..2145279)	0	NaN	NaN	NaN	NaN	NaN	#VALUE!
PRKCZ-AS1	1	complement(2181794..2184389)	0	NaN	NaN	NaN	NaN	NaN	#VALUE!
FAAP20	1	complement(2184461..2212720)	17.48	-0.08	-1.06	0.27	1	1	0
gene:ENSG00000234396	1	2212523..2220738	0	NaN	NaN	NaN	NaN	NaN	#VALUE!
SKI	1	2227388..2310213	39.6	-0.07	-1.05	0.28	1	1	0
gene:ENSG00000287356	1	2315040..2323085	0	NaN	NaN	NaN	NaN	NaN	#VALUE!
MORN1	1	complement(2321253..2391707)	3.49	-0.00734	-1.01	0.94	1	1	0
gene:ENSG00000272161	1	complement(2326201..2326693)	0	NaN	NaN	NaN	NaN	NaN	#VALUE!
gene:ENSG00000272420	1	complement(2363061..2363628)	0	NaN	NaN	NaN	NaN	NaN	#VALUE!
RER1	1	2391775..2405442	82.71	0.02	1.01	0.76	1	1	0
PEX10	1	complement(2403964..2413797)	32.13	-0.09	-1.06	0.2	1	1	0
PLCH2	1	2425980..2505532	0.25	-0.43	-1.35	0.18	0.99	1	0.00436481
gene:ENSG00000224387	1	complement(2492300..2493258)	0	NaN	NaN	NaN	NaN	NaN	#VALUE!
gene:ENSG00000229393	1	complement(2493437..2494479)	0	NaN	NaN	NaN	NaN	NaN	#VALUE!
PANK4	1	complement(2508537..2526597)	18.2	-0.05	-1.04	0.5	1	1	0
HES5	1	complement(2528745..2530263)	0	NaN	NaN	NaN	NaN	NaN	#VALUE!
gene:ENSG00000272449	1	2530064..2547471	0	NaN	NaN	NaN	NaN	NaN	#VALUE!
TNFRSF14-AS1	1	complement(2549920..2557031)	0	NaN	NaN	NaN	NaN	NaN	#VALUE!
TNFRSF14	1	2555639..2565382	0.07	0.99	1.98	0.19	1	1	0
gene:ENSG00000225931	1	2566410..2569888	0	NaN	NaN	NaN	NaN	NaN	#VALUE!
gene:ENSG00000228037	1	2581560..2584533	0	NaN	NaN	NaN	NaN	NaN	#VALUE!
gene:ENSG00000289610	1	2585610..2586060	0	NaN	NaN	NaN	NaN	NaN	#VALUE!
PRXL2B	1	2586491..2591469	59.35	-0.11	-1.08	0.1	0.82	1	0.0861861
MMEL1	1	complement(2590639..2633016)	0.04	0.36	1.28	0.64	1	1	0
MMEL1-AS1	1	2632568..2636620	0	NaN	NaN	NaN	NaN	NaN	#VALUE!
TTC34	1	complement(2636986..2801693)	0.13	0.45	1.36	0.25	1	1	0
gene:ENSG00000285945	1	2768091..2784733	0	NaN	NaN	NaN	NaN	NaN	#VALUE!
gene:ENSG00000283259	1	2773603..2776473	0	NaN	NaN	NaN	NaN	NaN	#VALUE!
gene:ENSG00000233234	1	complement(2811850..2812692)	0	NaN	NaN	NaN	NaN	NaN	#VALUE!
gene:ENSG00000287396	1	2814056..2817767	0	NaN	NaN	NaN	NaN	NaN	#VALUE!
gene:ENSG00000231630	1	complement(2814432..2814998)	0	NaN	NaN	NaN	NaN	NaN	#VALUE!
gene:ENSG00000284745	1	complement(2960658..2968707)	0	NaN	NaN	NaN	NaN	NaN	#VALUE!
ACTRT2	1	3021467..3022903	0	NaN	NaN	NaN	NaN	NaN	#VALUE!
PRDM16-DT	1	complement(3059611..3069091)	0	NaN	NaN	NaN	NaN	NaN	#VALUE!
PRDM16	1	3069168..3438621	0.23	1.08	2.12	0.00023	0.00802	1	2.09583
MIR4251	1	3127975..3128035	0	NaN	NaN	NaN	NaN	NaN	#VALUE!
gene:ENSG00000226286	1	complement(3132927..3133709)	0	NaN	NaN	NaN	NaN	NaN	#VALUE!
gene:ENSG00000279839	1	3205988..3208664	0	NaN	NaN	NaN	NaN	NaN	#VALUE!
gene:ENSG00000272235	1	complement(3306636..3310096)	0	NaN	NaN	NaN	NaN	NaN	#VALUE!
gene:ENSG00000287828	1	complement(3313052..3323149)	0	NaN	NaN	NaN	NaN	NaN	#VALUE!
gene:ENSG00000286518	1	complement(3367815..3373928)	0	NaN	NaN	NaN	NaN	NaN	#VALUE!
ARHGEF16	1	3454665..3481113	10.04	-0.02	-1.01	0.82	1	1	0
gene:ENSG00000272088	1	3487246..3487627	0	NaN	NaN	NaN	NaN	NaN	#VALUE!
MEGF6	1	complement(3487951..3611508)	15.14	-0.03	-1.02	0.69	1	1	0
MIR551A	1	complement(3560695..3560790)	0	NaN	NaN	NaN	NaN	NaN	#VALUE!
gene:ENSG00000238260	1	complement(3622857..3624786)	0	NaN	NaN	NaN	NaN	NaN	#VALUE!
TPRG1L	1	3625015..3630127	45.77	-0.1	-1.07	0.17	0.97	1	0.0132283
WRAP73	1	complement(3630767..3652761)	25.44	-0.05	-1.04	0.51	1	1	0
TP73	1	3652516..3736201	0.6	-0.13	-1.1	0.54	1	1	0
TP73-AS3	1	complement(3658938..3668772)	0	NaN	NaN	NaN	NaN	NaN	#VALUE!
TP73-AS2	1	complement(3712200..3714298)	0	NaN	NaN	NaN	NaN	NaN	#VALUE!
gene:ENSG00000276189	1	3736943..3737103	0	NaN	NaN	NaN	NaN	NaN	#VALUE!
CCDC27	1	3746460..3771645	0	NaN	NaN	NaN	NaN	NaN	#VALUE!
SMIM1	1	3772749..3775982	0.28	0.17	1.12	0.77	1	1	0
LRRC47	1	complement(3778559..3796498)	47.2	-0.05	-1.03	0.49	1	1	0
RN7SL574P	1	3782815..3783111	0	NaN	NaN	NaN	NaN	NaN	#VALUE!
gene:ENSG00000272153	1	3785008..3785538	0	NaN	NaN	NaN	NaN	NaN	#VALUE!
CEP104	1	complement(3812086..3857396)	19.22	-0.03	-1.02	0.65	1	1	0
DFFB	1	3857267..3885429	4.34	-0.17	-1.12	0.11	0.86	1	0.0655015
C1orf174	1	complement(3889125..3900293)	20.51	0.03	1.02	0.7	1	1	0
LINC01134	1	3900347..3917225	0	NaN	NaN	NaN	NaN	NaN	#VALUE!
LINC01346	1	3940486..3955262	0	NaN	NaN	NaN	NaN	NaN	#VALUE!
LINC01345	1	complement(3944547..3949024)	0	NaN	NaN	NaN	NaN	NaN	#VALUE!
LINC02780	1	3976133..4012704	0	NaN	NaN	NaN	NaN	NaN	#VALUE!
gene:ENSG00000284703	1	complement(4012921..4019508)	0	NaN	NaN	NaN	NaN	NaN	#VALUE!
LINC01777	1	4412027..4424689	0	NaN	NaN	NaN	NaN	NaN	#VALUE!
gene:ENSG00000284694	1	complement(4479131..4484375)	0	NaN	NaN	NaN	NaN	NaN	#VALUE!
gene:ENSG00000227169	1	complement(4551735..4552145)	0	NaN	NaN	NaN	NaN	NaN	#VALUE!
LINC01646	1	4571481..4594016	0	NaN	NaN	NaN	NaN	NaN	#VALUE!
AJAP1	1	4654609..4792534	0	NaN	NaN	NaN	NaN	NaN	#VALUE!
gene:ENSG00000287586	1	complement(4730211..4734992)	0	NaN	NaN	NaN	NaN	NaN	#VALUE!
gene:ENSG00000284739	1	complement(4963954..4973298)	0	NaN	NaN	NaN	NaN	NaN	#VALUE!
LINC02781	1	4973381..4981568	0	NaN	NaN	NaN	NaN	NaN	#VALUE!
LINC02782	1	complement(5086459..5090899)	0	NaN	NaN	NaN	NaN	NaN	#VALUE!
gene:ENSG00000284616	1	complement(5301928..5307394)	0	NaN	NaN	NaN	NaN	NaN	#VALUE!
gene:ENSG00000284692	1	complement(5478736..5493057)	0	NaN	NaN	NaN	NaN	NaN	#VALUE!
gene:ENSG00000284666	1	complement(5480787..5482028)	0	NaN	NaN	NaN	NaN	NaN	#VALUE!
gene:ENSG00000260972	1	5492978..5494674	0	NaN	NaN	NaN	NaN	NaN	#VALUE!
gene:ENSG00000236948	1	complement(5561709..5668295)	0	NaN	NaN	NaN	NaN	NaN	#VALUE!
gene:ENSG00000264341	1	5564071..5564143	0	NaN	NaN	NaN	NaN	NaN	#VALUE!
gene:ENSG00000289893	1	complement(5733358..5771453)	0	NaN	NaN	NaN	NaN	NaN	#VALUE!
MIR4689	1	complement(5862672..5862741)	0	NaN	NaN	NaN	NaN	NaN	#VALUE!
NPHP4	1	complement(5862811..5992473)	8.47	-0.07	-1.05	0.4	1	1	0
KCNAB2	1	5990927..6101193	18.13	-0.04	-1.03	0.56	1	1	0
CHD5	1	complement(6101787..6180321)	0.86	-0.01	-1.01	0.92	1	1	0
gene:ENSG00000285629	1	complement(6159430..6197757)	0.49	0.79	1.73	0.18	1	1	0
RPL22	1	complement(6185020..6209389)	230.37	-0.04	-1.03	0.52	1	1	0
RNF207-AS1	1	complement(6204840..6205780)	0	NaN	NaN	NaN	NaN	NaN	#VALUE!
RNF207	1	6205475..6221299	11.39	0.1	1.07	0.42	1	1	0
ICMT	1	complement(6221193..6235972)	159.19	0.00147	1	0.98	1	1	0
ICMT-DT	1	6234692..6239444	0	NaN	NaN	NaN	NaN	NaN	#VALUE!
HES3	1	6244179..6245578	0.02	-0.02	-1.01	0.99	NaN	1	#VALUE!
GPR153	1	complement(6247353..6261098)	2.15	0.05	1.03	0.74	1	1	0
ACOT7	1	complement(6264269..6393767)	84.63	0.04	1.03	0.54	1	1	0
gene:ENSG00000271746	1	6393555..6394391	0	NaN	NaN	NaN	NaN	NaN	#VALUE!
HES2	1	complement(6412418..6424670)	0.23	-0.00485	-1	0.99	1	1	0
ESPN	1	6424776..6461367	0.03	-0.33	-1.26	0.61	1	1	0
MIR4252	1	complement(6429834..6429896)	0	NaN	NaN	NaN	NaN	NaN	#VALUE!
gene:ENSG00000231868	1	complement(6443034..6447006)	0	NaN	NaN	NaN	NaN	NaN	#VALUE!
TNFRSF25	1	complement(6460786..6466175)	1.15	-0.17	-1.13	0.53	1	1	0
PLEKHG5	1	complement(6467122..6520074)	1.98	0.03	1.02	0.79	1	1	0
NOL9	1	complement(6521347..6554513)	20.73	-0.04	-1.03	0.57	1	1	0
RNU6-731P	1	6540854..6540964	0	NaN	NaN	NaN	NaN	NaN	#VALUE!
TAS1R1	1	6555307..6579755	0.01	-0.03	-1.02	0.98	1	1	0
ZBTB48	1	6579994..6589280	11.48	-0.05	-1.03	0.65	1	1	0
KLHL21	1	complement(6590724..6614607)	22.51	0.04	1.03	0.58	1	1	0
PHF13	1	6613731..6624030	18.58	-0.07	-1.05	0.3	1	1	0
THAP3	1	6624868..6635586	10.17	-0.11	-1.08	0.22	1	1	0
DNAJC11	1	complement(6634168..6701924)	54.92	0.06	1.04	0.37	1	1	0
LINC01672	1	6724637..6730012	0	NaN	NaN	NaN	NaN	NaN	#VALUE!
gene:ENSG00000284744	1	6767954..6770038	0	NaN	NaN	NaN	NaN	NaN	#VALUE!
CAMTA1-DT	1	complement(6783892..6784843)	0	NaN	NaN	NaN	NaN	NaN	#VALUE!
CAMTA1	1	6785454..7769706	4.06	-0.03	-1.02	0.66	1	1	0
CAMTA1-AS3	1	complement(7008376..7014279)	0	NaN	NaN	NaN	NaN	NaN	#VALUE!
RNU1-8P	1	7219360..7219524	0	NaN	NaN	NaN	NaN	NaN	#VALUE!
CAMTA1-IT1	1	7368942..7370270	0	NaN	NaN	NaN	NaN	NaN	#VALUE!
CAMTA1-AS2	1	complement(7382487..7389754)	0	NaN	NaN	NaN	NaN	NaN	#VALUE!
CAMTA1-AS1	1	complement(7441096..7441554)	0	NaN	NaN	NaN	NaN	NaN	#VALUE!
gene:ENSG00000270171	1	complement(7693124..7694844)	0	NaN	NaN	NaN	NaN	NaN	#VALUE!
gene:ENSG00000270035	1	complement(7698303..7698872)	0	NaN	NaN	NaN	NaN	NaN	#VALUE!
gene:ENSG00000269978	1	complement(7700704..7700970)	0	NaN	NaN	NaN	NaN	NaN	#VALUE!
VAMP3	1	7771296..7781432	94.66	0.00895	1.01	0.9	1	1	0
gene:ENSG00000269925	1	7776383..7776775	0	NaN	NaN	NaN	NaN	NaN	#VALUE!
PER3	1	7784291..7845177	1.68	-0.24	-1.18	0.07	0.7	1	0.154902
gene:ENSG00000236266	1	complement(7810242..7827342)	0	NaN	NaN	NaN	NaN	NaN	#VALUE!
UTS2	1	complement(7843083..7853512)	0	NaN	NaN	NaN	NaN	NaN	#VALUE!
TNFRSF9	1	complement(7915871..7943165)	1.87	-0.18	-1.13	0.18	0.99	1	0.00436481
PARK7	1	7954291..7985505	335.68	-0.05	-1.03	0.47	1	1	0
Y_RNA_1	1	complement(7982881..7982983)	0	NaN	NaN	NaN	NaN	NaN	#VALUE!
gene:ENSG00000284747	1	7991134..8005312	0	NaN	NaN	NaN	NaN	NaN	#VALUE!
gene:ENSG00000284716	1	complement(7998187..7999934)	0	NaN	NaN	NaN	NaN	NaN	#VALUE!
ERRFI1	1	complement(8004404..8026309)	55.99	-0.00298	-1	0.96	1	1	0
ERRFI1-DT	1	8026738..8122702	0	NaN	NaN	NaN	NaN	NaN	#VALUE!
gene:ENSG00000288816	1	8191692..8194926	0	NaN	NaN	NaN	NaN	NaN	#VALUE!
LINC01714	1	8201518..8215210	0	NaN	NaN	NaN	NaN	NaN	#VALUE!
RNU1-7P	1	complement(8206434..8206597)	0	NaN	NaN	NaN	NaN	NaN	#VALUE!
gene:ENSG00000233645	1	complement(8218190..8220529)	0	NaN	NaN	NaN	NaN	NaN	#VALUE!
RNU6-991P	1	complement(8292157..8292263)	0	NaN	NaN	NaN	NaN	NaN	#VALUE!
SLC45A1	1	8318114..8344167	4.26	-0.06	-1.04	0.67	1	1	0
Y_RNA_2	1	8328067..8328179	0	NaN	NaN	NaN	NaN	NaN	#VALUE!
RERE	1	complement(8352397..8848921)	13.97	0.04	1.03	0.57	1	1	0
RERE-AS1	1	8424645..8435013	0	NaN	NaN	NaN	NaN	NaN	#VALUE!
gene:ENSG00000221083	1	complement(8511795..8511919)	0	NaN	NaN	NaN	NaN	NaN	#VALUE!
Y_RNA_3	1	complement(8796571..8796673)	0	NaN	NaN	NaN	NaN	NaN	#VALUE!
gene:ENSG00000228423	1	complement(8805860..8807051)	0	NaN	NaN	NaN	NaN	NaN	#VALUE!
ENO1	1	complement(8861000..8879190)	2418.55	0.01	1.01	0.92	1	1	0
MIR6728	1	complement(8866502..8866590)	0	NaN	NaN	NaN	NaN	NaN	#VALUE!
ENO1-AS1	1	8878835..8879894	0	NaN	NaN	NaN	NaN	NaN	#VALUE!
RNU6-304P	1	complement(8883427..8883533)	0	NaN	NaN	NaN	NaN	NaN	#VALUE!
CA6	1	8945867..8975092	0	NaN	NaN	NaN	NaN	NaN	#VALUE!
gene:ENSG00000290109	1	complement(8970490..8971244)	0	NaN	NaN	NaN	NaN	NaN	#VALUE!
RN7SL451P	1	complement(8979576..8979874)	0	NaN	NaN	NaN	NaN	NaN	#VALUE!
SLC2A7	1	complement(9002973..9026423)	0.01	-0.81	-1.76	0.6	1	1	0
SLC2A5	1	complement(9035106..9088478)	0.05	0.55	1.46	0.38	1	1	0
gene:ENSG00000252404	1	9082696..9082879	0	NaN	NaN	NaN	NaN	NaN	#VALUE!
GPR157	1	complement(9100305..9129102)	7.25	0.03	1.02	0.74	1	1	0
MIR34AHG	1	complement(9148011..9198906)	0	NaN	NaN	NaN	NaN	NaN	#VALUE!
MIR34A	1	complement(9151668..9151777)	0	NaN	NaN	NaN	NaN	NaN	#VALUE!
gene:ENSG00000289914	1	complement(9162322..9162945)	0	NaN	NaN	NaN	NaN	NaN	#VALUE!
LNCTAM34A	1	9182004..9196284	0	NaN	NaN	NaN	NaN	NaN	#VALUE!
H6PD	1	9234774..9271337	27.12	-0.02	-1.02	0.74	1	1	0
SPSB1	1	9292894..9369532	38.84	0.22	1.16	0.0014	0.04	1	1.39794
gene:ENSG00000284652	1	complement(9421098..9422862)	0	NaN	NaN	NaN	NaN	NaN	#VALUE!
LINC02606	1	complement(9425094..9440564)	0	NaN	NaN	NaN	NaN	NaN	#VALUE!
gene:ENSG00000235263	1	complement(9501092..9503471)	0	NaN	NaN	NaN	NaN	NaN	#VALUE!
SLC25A33	1	9539465..9585173	7.86	-0.15	-1.11	0.1	0.84	1	0.0757207
TMEM201	1	9588911..9614877	23.69	0.02	1.01	0.76	1	1	0
PIK3CD	1	9629889..9729114	6.74	-0.07	-1.05	0.44	1	1	0
PIK3CD-AS1	1	complement(9652610..9654586)	0	NaN	NaN	NaN	NaN	NaN	#VALUE!
PIK3CD-AS2	1	complement(9672405..9687583)	0	NaN	NaN	NaN	NaN	NaN	#VALUE!
CLSTN1	1	complement(9728926..9823984)	193.39	0.03	1.02	0.64	1	1	0
gene:ENSG00000280113	1	complement(9826289..9828271)	0	NaN	NaN	NaN	NaN	NaN	#VALUE!
CTNNBIP1	1	complement(9848276..9910336)	12.57	-0.11	-1.08	0.22	1	1	0
gene:ENSG00000223989	1	9848318..9850154	0	NaN	NaN	NaN	NaN	NaN	#VALUE!
gene:ENSG00000285701	1	9900614..9908034	0	NaN	NaN	NaN	NaN	NaN	#VALUE!
LZIC	1	complement(9922113..9943407)	23.79	0.02	1.02	0.75	1	1	0
gene:ENSG00000228150	1	9942923..9949974	0	NaN	NaN	NaN	NaN	NaN	#VALUE!
NMNAT1	1	9943428..9985501	4.89	-0.16	-1.12	0.09	0.8	1	0.09691
RN7SKP269	1	9947318..9947636	0	NaN	NaN	NaN	NaN	NaN	#VALUE!
MIR5697	1	9967381..9967458	0	NaN	NaN	NaN	NaN	NaN	#VALUE!
gene:ENSG00000241326	1	9983141..9984568	0	NaN	NaN	NaN	NaN	NaN	#VALUE!
RBP7	1	9997206..10016021	0.52	-0.42	-1.34	0.36	1	1	0
UBE4B	1	10032832..10181239	27.54	-0.14	-1.1	0.04	0.53	1	0.275724
RNU6-828P	1	10163268..10163374	0	NaN	NaN	NaN	NaN	NaN	#VALUE!
KIF1B	1	10210570..10381603	16.45	-0.09	-1.07	0.18	0.99	1	0.00436481
gene:ENSG00000264881	1	10227718..10227803	0	NaN	NaN	NaN	NaN	NaN	#VALUE!
RNU6-37P	1	10298966..10299072	0	NaN	NaN	NaN	NaN	NaN	#VALUE!
RN7SL731P	1	10306465..10306757	0	NaN	NaN	NaN	NaN	NaN	#VALUE!
gene:ENSG00000284735	1	complement(10381906..10387150)	0	NaN	NaN	NaN	NaN	NaN	#VALUE!
gene:ENSG00000284642	1	10395416..10397432	0	NaN	NaN	NaN	NaN	NaN	#VALUE!
PGD	1	10398592..10420511	1546.32	0.02	1.01	0.89	1	1	0
gene:ENSG00000271989	1	complement(10429881..10430677)	0	NaN	NaN	NaN	NaN	NaN	#VALUE!
CENPS-CORT	1	10430102..10452153	4.24	-0.27	-1.21	0.08	0.77	1	0.113509
CENPS	1	10430433..10442808	45.54	-0.07	-1.05	0.33	1	1	0
CORT	1	10450031..10451998	0.95	0.17	1.12	0.62	1	1	0
DFFA	1	complement(10456522..10472529)	35.46	-0.06	-1.04	0.36	1	1	0
gene:ENSG00000203469	1	10458555..10459338	0	NaN	NaN	NaN	NaN	NaN	#VALUE!
PEX14	1	10472288..10630758	26.45	0.03	1.02	0.74	1	1	0
gene:ENSG00000287727	1	complement(10612222..10616452)	0	NaN	NaN	NaN	NaN	NaN	#VALUE!
RN7SL614P	1	10616836..10617115	0	NaN	NaN	NaN	NaN	NaN	#VALUE!
CASZ1	1	complement(10636604..10796650)	4.02	0.15	1.11	0.11	0.85	1	0.0705811
gene:ENSG00000272078	1	10639241..10654333	0	NaN	NaN	NaN	NaN	NaN	#VALUE!
C1orf127	1	complement(10946471..10982076)	0.00339	1.89	3.7	0.48	NaN	1	#VALUE!
TARDBP	1	11012344..11030528	120.95	0.00275	1	0.97	1	1	0
MASP2	1	complement(11022009..11047239)	0.28	0.36	1.28	0.3	1	1	0
SRM	1	complement(11054584..11060020)	242.13	0.02	1.01	0.77	1	1	0
EXOSC10	1	complement(11066618..11099869)	75.41	0.06	1.04	0.4	1	1	0
gene:ENSG00000226849	1	11068471..11073097	0	NaN	NaN	NaN	NaN	NaN	#VALUE!
EXOSC10-AS1	1	11099430..11102105	0	NaN	NaN	NaN	NaN	NaN	#VALUE!
MTOR	1	complement(11106535..11262556)	41.66	-4.72e-05	-1	1	1	1	0
MTOR-AS1	1	11143898..11149537	0	NaN	NaN	NaN	NaN	NaN	#VALUE!
RNU6-537P	1	11152350..11152452	0	NaN	NaN	NaN	NaN	NaN	#VALUE!
ANGPTL7	1	11189355..11195981	0.04	-1.85	-3.61	0.1	0.84	1	0.0757207
RNU6-291P	1	11226254..11226360	0	NaN	NaN	NaN	NaN	NaN	#VALUE!
UBIAD1	1	11273198..11296049	26.66	-0.01	-1.01	0.84	1	1	0
gene:ENSG00000284646	1	complement(11311734..11319093)	0	NaN	NaN	NaN	NaN	NaN	#VALUE!
DISP3	1	11479155..11537551	0.07	-0.78	-1.72	0.13	0.91	1	0.0409586
gene:ENSG00000285833	1	complement(11500803..11502016)	0	NaN	NaN	NaN	NaN	NaN	#VALUE!
LINC01647	1	11609468..11613358	0	NaN	NaN	NaN	NaN	NaN	#VALUE!
gene:ENSG00000284708	1	11623558..11643416	0	NaN	NaN	NaN	NaN	NaN	#VALUE!
FBXO2	1	complement(11637018..11655785)	1.41	-0.06	-1.04	0.73	1	1	0
FBXO44	1	11654375..11663327	8.76	-0.1	-1.07	0.3	1	1	0
MAD2L2	1	complement(11658918..11691811)	35.08	-0.06	-1.05	0.36	1	1	0
FBXO6	1	11664200..11674354	14.8	0.81	1.75	1.78e-14	1.48e-12	3.13e-10	11.8297
DRAXIN	1	11691710..11725857	0.00904	0.51	1.42	0.61	1	1	0
AGTRAP	1	11736084..11754802	69.75	0.06	1.04	0.41	1	1	0
C1orf167	1	11761787..11789585	0.00241	-0.02	-1.01	0.99	NaN	1	#VALUE!
C1orf167-AS1	1	complement(11777077..11779619)	0	NaN	NaN	NaN	NaN	NaN	#VALUE!
MTHFR	1	complement(11785723..11806455)	5.97	-0.08	-1.06	0.28	1	1	0
CLCN6	1	11806096..11848079	6.98	0.03	1.02	0.66	1	1	0
gene:ENSG00000276470	1	11843812..11843984	0	NaN	NaN	NaN	NaN	NaN	#VALUE!
gene:ENSG00000278852	1	11845549..11845697	0	NaN	NaN	NaN	NaN	NaN	#VALUE!
NPPA	1	complement(11845709..11848345)	0.03	-0.54	-1.45	0.66	1	1	0
gene:ENSG00000275915	1	11847442..11847549	0	NaN	NaN	NaN	NaN	NaN	#VALUE!
NPPB	1	complement(11857464..11858945)	0.18	2.35	5.08	0.03	0.43	1	0.366532
gene:ENSG00000285646	1	11907940..11914298	0	NaN	NaN	NaN	NaN	NaN	#VALUE!
RNU5E-1	1	11908152..11908271	0	NaN	NaN	NaN	NaN	NaN	#VALUE!
RNU5E-4P	1	complement(11909808..11909927)	0	NaN	NaN	NaN	NaN	NaN	#VALUE!
KIAA2013	1	complement(11919591..11926428)	71.03	0.03	1.02	0.69	1	1	0
PLOD1	1	11934205..11975538	122.01	0.00565	1	0.93	1	1	0
gene:ENSG00000287384	1	complement(11979533..11980127)	0	NaN	NaN	NaN	NaN	NaN	#VALUE!
MFN2	1	11980181..12015211	61.86	-0.00275	-1	0.97	1	1	0
MIIP	1	12019466..12032045	21.2	-0.06	-1.04	0.51	1	1	0
Y_RNA_4	1	complement(12024012..12024124)	0	NaN	NaN	NaN	NaN	NaN	#VALUE!
MIR6729	1	12029158..12029222	0	NaN	NaN	NaN	NaN	NaN	#VALUE!
RN7SL649P	1	complement(12036740..12037014)	0	NaN	NaN	NaN	NaN	NaN	#VALUE!
TNFRSF8	1	12063303..12144207	0.02	1.6	3.03	0.15	0.96	1	0.0177288
RNU6-777P	1	complement(12077881..12077984)	0	NaN	NaN	NaN	NaN	NaN	#VALUE!
gene:ENSG00000285604	1	complement(12088441..12092264)	0	NaN	NaN	NaN	NaN	NaN	#VALUE!
MIR7846	1	12166943..12167038	0	NaN	NaN	NaN	NaN	NaN	#VALUE!
TNFRSF1B	1	12166991..12209228	1.06	1.14	2.21	5.24e-08	2.95e-06	0.00092	5.53018
MIR4632	1	12191713..12191773	0	NaN	NaN	NaN	NaN	NaN	#VALUE!
SNORA70_1	1	complement(12221148..12221271)	0	NaN	NaN	NaN	NaN	NaN	#VALUE!
VPS13D	1	12230030..12512047	13.03	-0.06	-1.04	0.56	1	1	0
SNORA59A	1	12507246..12507397	0	NaN	NaN	NaN	NaN	NaN	#VALUE!
LINC02766	1	12525716..12530691	0	NaN	NaN	NaN	NaN	NaN	#VALUE!
DHRS3	1	complement(12567910..12618210)	57.36	0.11	1.08	0.13	0.91	1	0.0409586
RNU6ATAC18P	1	complement(12569972..12570072)	0	NaN	NaN	NaN	NaN	NaN	#VALUE!
MIR6730	1	complement(12578957..12579023)	0	NaN	NaN	NaN	NaN	NaN	#VALUE!
gene:ENSG00000288927	1	12618389..12618987	0	NaN	NaN	NaN	NaN	NaN	#VALUE!
gene:ENSG00000272482	1	complement(12618900..12619980)	0	NaN	NaN	NaN	NaN	NaN	#VALUE!
AADACL4	1	12644085..12667076	0	NaN	NaN	NaN	NaN	NaN	#VALUE!
AADACL3	1	12716110..12728760	0	NaN	NaN	NaN	NaN	NaN	#VALUE!
CFAP107	1	12746200..12763699	0	NaN	NaN	NaN	NaN	NaN	#VALUE!
PRAMEF12	1	12773738..12777906	0	NaN	NaN	NaN	NaN	NaN	#VALUE!
PRAMEF1	1	12791397..12796628	0.00542	-1.86	-3.63	0.48	NaN	1	#VALUE!
LINC01784	1	complement(12822686..12823159)	0	NaN	NaN	NaN	NaN	NaN	#VALUE!
PRAMEF11	1	complement(12824605..12831410)	0	NaN	NaN	NaN	NaN	NaN	#VALUE!
HNRNPCL1	1	complement(12847377..12848720)	0	NaN	NaN	NaN	NaN	NaN	#VALUE!
PRAMEF2	1	12857086..12861909	0	NaN	NaN	NaN	NaN	NaN	#VALUE!
PRAMEF4	1	complement(12879212..12886201)	0	NaN	NaN	NaN	NaN	NaN	#VALUE!
PRAMEF10	1	complement(12892896..12898270)	0	NaN	NaN	NaN	NaN	NaN	#VALUE!
PRAMEF7	1	12916610..12920751	0	NaN	NaN	NaN	NaN	NaN	#VALUE!
RNU6-1072P	1	12922554..12922660	0	NaN	NaN	NaN	NaN	NaN	#VALUE!
PRAMEF6	1	complement(12938472..12947580)	0	NaN	NaN	NaN	NaN	NaN	#VALUE!
PRAMEF27	1	complement(13049476..13056575)	0	NaN	NaN	NaN	NaN	NaN	#VALUE!
HNRNPCL3	1	13060769..13062878	0	NaN	NaN	NaN	NaN	NaN	#VALUE!
PRAMEF25	1	13068677..13077884	0	NaN	NaN	NaN	NaN	NaN	#VALUE!
HNRNPCL2	1	complement(13115488..13116854)	0	NaN	NaN	NaN	NaN	NaN	#VALUE!
gene:ENSG00000290772	1	13129793..13131409	0	NaN	NaN	NaN	NaN	NaN	#VALUE!
gene:ENSG00000233336	1	complement(13146981..13147460)	0	NaN	NaN	NaN	NaN	NaN	#VALUE!
PRAMEF26	1	complement(13148905..13158116)	0	NaN	NaN	NaN	NaN	NaN	#VALUE!
HNRNPCL4	1	complement(13163914..13165631)	0	NaN	NaN	NaN	NaN	NaN	#VALUE!
PRAMEF9	1	13171848..13179459	0	NaN	NaN	NaN	NaN	NaN	#VALUE!
PRAMEF13	1	complement(13196188..13201409)	0	NaN	NaN	NaN	NaN	NaN	#VALUE!
PRAMEF18	1	complement(13222695..13226154)	0	NaN	NaN	NaN	NaN	NaN	#VALUE!
PRAMEF5	1	13254198..13263435	0	NaN	NaN	NaN	NaN	NaN	#VALUE!
RNU6-771P	1	complement(13279125..13279231)	0	NaN	NaN	NaN	NaN	NaN	#VALUE!
PRAMEF8	1	complement(13281304..13285137)	0	NaN	NaN	NaN	NaN	NaN	#VALUE!
PRAMEF33	1	13303539..13308907	0	NaN	NaN	NaN	NaN	NaN	#VALUE!
PRAMEF15	1	13315581..13322598	0	NaN	NaN	NaN	NaN	NaN	#VALUE!
gene:ENSG00000228229	1	13324039..13324518	0	NaN	NaN	NaN	NaN	NaN	#VALUE!
PRAMEF14	1	complement(13341892..13347134)	0	NaN	NaN	NaN	NaN	NaN	#VALUE!
PRAMEF19	1	complement(13368431..13371947)	0	NaN	NaN	NaN	NaN	NaN	#VALUE!
PRAMEF17	1	13389632..13392629	0	NaN	NaN	NaN	NaN	NaN	#VALUE!
PRAMEF20	1	13410450..13421328	0	NaN	NaN	NaN	NaN	NaN	#VALUE!
LRRC38	1	complement(13474973..13514003)	0.02	-1.29	-2.44	0.42	1	1	0
gene:ENSG00000259961	1	13513220..13516270	0	NaN	NaN	NaN	NaN	NaN	#VALUE!
PDPN	1	13583465..13617957	0	NaN	NaN	NaN	NaN	NaN	#VALUE!
gene:ENSG00000237445	1	complement(13657311..13659910)	0	NaN	NaN	NaN	NaN	NaN	#VALUE!
gene:ENSG00000253085	1	complement(13696070..13696199)	0	NaN	NaN	NaN	NaN	NaN	#VALUE!
PRDM2	1	13700188..13825079	8.5	0.05	1.04	0.46	1	1	0
gene:ENSG00000289380	1	13757778..13758465	0	NaN	NaN	NaN	NaN	NaN	#VALUE!
KAZN	1	13892792..15118043	2.63	0.01	1.01	0.91	1	1	0
RNU6-1265P	1	complement(14124233..14124335)	0	NaN	NaN	NaN	NaN	NaN	#VALUE!
gene:ENSG00000231606	1	complement(14221887..14304445)	0	NaN	NaN	NaN	NaN	NaN	#VALUE!
KAZN-AS1	1	complement(14338825..14419973)	0	NaN	NaN	NaN	NaN	NaN	#VALUE!
gene:ENSG00000287756	1	complement(14774469..14777727)	0	NaN	NaN	NaN	NaN	NaN	#VALUE!
TMEM51-AS1	1	complement(15111815..15153618)	0	NaN	NaN	NaN	NaN	NaN	#VALUE!
TMEM51	1	15152532..15220478	60.69	0.13	1.09	0.07	0.7	1	0.154902
TMEM51-AS2	1	complement(15164344..15171317)	0	NaN	NaN	NaN	NaN	NaN	#VALUE!
FHAD1	1	15236521..15400283	0.24	-0.2	-1.15	0.44	1	1	0
FHAD1-AS1	1	complement(15326680..15343876)	0	NaN	NaN	NaN	NaN	NaN	#VALUE!
gene:ENSG00000236045	1	complement(15334166..15335464)	0	NaN	NaN	NaN	NaN	NaN	#VALUE!
EFHD2-AS1	1	complement(15402979..15409433)	0	NaN	NaN	NaN	NaN	NaN	#VALUE!
EFHD2	1	15409888..15430339	248.99	-0.0027	-1	0.97	1	1	0
CTRC	1	15438442..15449242	0.04	0.08	1.06	0.92	1	1	0
CELA2A	1	15456728..15472091	0.01	1.89	3.7	0.48	NaN	1	#VALUE!
CELA2B	1	15465909..15491395	0	NaN	NaN	NaN	NaN	NaN	#VALUE!
CASP9	1	complement(15490832..15526534)	7.22	-0.1	-1.07	0.24	1	1	0
DNAJC16	1	15526813..15592379	11.14	0.06	1.04	0.39	1	1	0
SCARNA21B	1	15542165..15542304	0	NaN	NaN	NaN	NaN	NaN	#VALUE!
gene:ENSG00000272510	1	complement(15565611..15565956)	0	NaN	NaN	NaN	NaN	NaN	#VALUE!
AGMAT	1	complement(15571699..15585051)	15.17	0.01	1.01	0.88	1	1	0
gene:ENSG00000237301	1	complement(15586136..15603626)	0	NaN	NaN	NaN	NaN	NaN	#VALUE!
RNU7-179P	1	complement(15608078..15608145)	0	NaN	NaN	NaN	NaN	NaN	#VALUE!
DDI2	1	15617458..15669044	13.41	-0.1	-1.07	0.14	0.94	1	0.0268721
RSC1A1	1	15659713..15662033	5.74	-0.03	-1.02	0.8	1	1	0
gene:ENSG00000271742	1	complement(15682873..15683128)	0	NaN	NaN	NaN	NaN	NaN	#VALUE!
PLEKHM2	1	15684320..15734769	48.07	-0.00597	-1	0.93	1	1	0
gene:ENSG00000237938	1	complement(15720312..15736896)	0	NaN	NaN	NaN	NaN	NaN	#VALUE!
SLC25A34	1	15736258..15741392	0.31	0.04	1.03	0.91	1	1	0
SLC25A34-AS1	1	complement(15740048..15749896)	0	NaN	NaN	NaN	NaN	NaN	#VALUE!
TMEM82	1	15742499..15747982	0.00857	1.89	3.7	0.48	NaN	1	#VALUE!
FBLIM1	1	15756607..15786594	24.21	-0.07	-1.05	0.33	1	1	0
UQCRHL	1	complement(15807169..15809348)	0.18	-0.36	-1.28	0.43	1	1	0
SPEN-AS1	1	complement(15834474..15848147)	0	NaN	NaN	NaN	NaN	NaN	#VALUE!
SPEN	1	15836095..15940456	34.88	-0.00737	-1.01	0.93	1	1	0
ZBTB17	1	complement(15941869..15976132)	16.89	-0.00562	-1	0.95	1	1	0
SRARP	1	16004236..16008807	0.01	-3.16	-8.97	0.2	1	1	0
gene:ENSG00000233078	1	complement(16006160..16006671)	0	NaN	NaN	NaN	NaN	NaN	#VALUE!
HSPB7	1	complement(16014028..16019594)	0.01	0.47	1.39	0.71	1	1	0
CLCNKA	1	16018875..16034050	0.02	-0.72	-1.65	0.53	1	1	0
CLCNKB	1	16040252..16057311	0.04	-0.14	-1.11	0.84	1	1	0
FAM131C	1	complement(16057769..16073651)	27.08	-0.12	-1.08	0.17	0.98	1	0.00877392
EPHA2	1	complement(16124337..16156069)	306.64	0.00549	1	0.94	1	1	0
EPHA2-AS1	1	16155176..16158148	0	NaN	NaN	NaN	NaN	NaN	#VALUE!
gene:ENSG00000224621	1	16159266..16161883	0	NaN	NaN	NaN	NaN	NaN	#VALUE!
ARHGEF19-AS1	1	16197854..16198357	0	NaN	NaN	NaN	NaN	NaN	#VALUE!
ARHGEF19	1	complement(16197854..16212652)	5.58	0.00557	1	0.96	1	1	0
gene:ENSG00000291077	1	complement(16215907..16217425)	0	NaN	NaN	NaN	NaN	NaN	#VALUE!
gene:ENSG00000288398	1	complement(16228674..16231335)	0	NaN	NaN	NaN	NaN	NaN	#VALUE!
CPLANE2	1	complement(16231692..16237183)	8.21	-0.06	-1.05	0.55	1	1	0
FBXO42	1	complement(16246840..16352480)	9.5	-0.05	-1.03	0.49	1	1	0
SZRD1	1	16352575..16398145	133.91	0.00869	1.01	0.9	1	1	0
SPATA21	1	complement(16387117..16437424)	0.00738	-0.81	-1.76	0.6	1	1	0
NECAP2	1	16440721..16460078	49.51	-0.03	-1.02	0.65	1	1	0
LINC01772	1	16460948..16468481	0	NaN	NaN	NaN	NaN	NaN	#VALUE!
CROCCP3	1	complement(16467436..16499257)	0	NaN	NaN	NaN	NaN	NaN	#VALUE!
RNU1-1	1	complement(16514122..16514285)	0	NaN	NaN	NaN	NaN	NaN	#VALUE!
gene:ENSG00000261135	1	16514645..16515754	0	NaN	NaN	NaN	NaN	NaN	#VALUE!
gene:ENSG00000285853	1	16515034..16521788	0	NaN	NaN	NaN	NaN	NaN	#VALUE!
gene:ENSG00000224174	1	16520694..16521796	0	NaN	NaN	NaN	NaN	NaN	#VALUE!
LINC01783	1	complement(16533886..16535649)	0	NaN	NaN	NaN	NaN	NaN	#VALUE!
RNU1-6P	1	complement(16534081..16534224)	0	NaN	NaN	NaN	NaN	NaN	#VALUE!
NBPF1	1	complement(16562319..16613562)	42.49	-0.09	-1.07	0.17	0.98	1	0.00877392
gene:ENSG00000271732	1	16617391..16617729	0	NaN	NaN	NaN	NaN	NaN	#VALUE!
CROCCP2	1	complement(16618253..16644686)	0	NaN	NaN	NaN	NaN	NaN	#VALUE!
gene:ENSG00000282143	1	16656879..16667524	0	NaN	NaN	NaN	NaN	NaN	#VALUE!
RNU1-3	1	complement(16666785..16666948)	0	NaN	NaN	NaN	NaN	NaN	#VALUE!
gene:ENSG00000290849	1	complement(16687339..16692309)	0	NaN	NaN	NaN	NaN	NaN	#VALUE!
gene:ENSG00000279151	1	16701546..16705594	0	NaN	NaN	NaN	NaN	NaN	#VALUE!
gene:ENSG00000282740	1	complement(16739938..16750589)	0	NaN	NaN	NaN	NaN	NaN	#VALUE!
CROCC	1	16740273..16972964	6.27	0.01	1.01	0.93	1	1	0
gene:ENSG00000290850	1	16740280..16750968	0	NaN	NaN	NaN	NaN	NaN	#VALUE!
RNU1-4	1	16740516..16740679	0	NaN	NaN	NaN	NaN	NaN	#VALUE!
gene:ENSG00000290851	1	complement(16754910..16770237)	0	NaN	NaN	NaN	NaN	NaN	#VALUE!
gene:ENSG00000223643	1	complement(16851257..16853129)	0	NaN	NaN	NaN	NaN	NaN	#VALUE!
MIR3675	1	complement(16858949..16859021)	0	NaN	NaN	NaN	NaN	NaN	#VALUE!
gene:ENSG00000228549	1	16870945..16883659	0	NaN	NaN	NaN	NaN	NaN	#VALUE!
RNU1-5P	1	16873708..16873851	0	NaN	NaN	NaN	NaN	NaN	#VALUE!
gene:ENSG00000238142	1	complement(16887577..16889725)	0	NaN	NaN	NaN	NaN	NaN	#VALUE!
RNU1-2	1	16895980..16896143	0	NaN	NaN	NaN	NaN	NaN	#VALUE!
gene:ENSG00000272426	1	complement(16904339..16904776)	0	NaN	NaN	NaN	NaN	NaN	#VALUE!
gene:ENSG00000290122	1	16905199..16905396	0	NaN	NaN	NaN	NaN	NaN	#VALUE!
MFAP2	1	complement(16974502..16980632)	0.13	1.95	3.86	0.04	0.58	1	0.236572
gene:ENSG00000286898	1	16976302..16977792	0	NaN	NaN	NaN	NaN	NaN	#VALUE!
gene:ENSG00000226526	1	16978926..17005091	0	NaN	NaN	NaN	NaN	NaN	#VALUE!
ATP13A2	1	complement(16985958..17011928)	57.35	-0.00642	-1	0.92	1	1	0
gene:ENSG00000288636	1	complement(17005068..17011757)	0	NaN	NaN	NaN	NaN	NaN	#VALUE!
SDHB	1	complement(17018664..17054032)	125.51	-0.02	-1.01	0.77	1	1	0
PADI2	1	complement(17066761..17119451)	4.56	-0.02	-1.02	0.81	1	1	0
LINC02783	1	17189783..17197617	0	NaN	NaN	NaN	NaN	NaN	#VALUE!
gene:ENSG00000282843	1	complement(17193232..17201733)	0	NaN	NaN	NaN	NaN	NaN	#VALUE!
PADI1	1	17205128..17246007	5.83	-0.00388	-1	0.97	1	1	0
PADI3	1	17249098..17284233	2.31	-0.04	-1.02	0.84	1	1	0
MIR3972	1	17277889..17277975	0	NaN	NaN	NaN	NaN	NaN	#VALUE!
PADI4	1	17308195..17364004	0.00699	2.67	6.37	0.3	NaN	1	#VALUE!
PADI6	1	17372196..17401699	0.00516	1.89	3.7	0.48	NaN	1	#VALUE!
RCC2-AS1	1	17406760..17407382	0	NaN	NaN	NaN	NaN	NaN	#VALUE!
RCC2	1	complement(17406760..17439677)	141.97	0.04	1.03	0.52	1	1	0
gene:ENSG00000290096	1	complement(17439186..17439328)	0	NaN	NaN	NaN	NaN	NaN	#VALUE!
ARHGEF10L	1	17539698..17697874	12.86	-0.1	-1.07	0.16	0.96	1	0.0177288
LINC02810	1	17717625..17749978	0	NaN	NaN	NaN	NaN	NaN	#VALUE!
ACTL8	1	17755333..17827063	0.85	0.23	1.17	0.42	1	1	0
gene:ENSG00000284653	1	18015712..18045612	0	NaN	NaN	NaN	NaN	NaN	#VALUE!
LINC01654	1	18065657..18074412	0	NaN	NaN	NaN	NaN	NaN	#VALUE!
IGSF21	1	18107798..18378483	0	NaN	NaN	NaN	NaN	NaN	#VALUE!
gene:ENSG00000280222	1	18109389..18115861	0	NaN	NaN	NaN	NaN	NaN	#VALUE!
IGSF21-AS1	1	complement(18166929..18179346)	0	NaN	NaN	NaN	NaN	NaN	#VALUE!
gene:ENSG00000225387	1	18385829..18388514	0	NaN	NaN	NaN	NaN	NaN	#VALUE!
KLHDC7A	1	18480930..18485974	13.37	-0.06	-1.04	0.43	1	1	0
PAX7	1	18630846..18748866	9.19	-0.1	-1.07	0.18	1	1	0
TAS1R2	1	complement(18839599..18859660)	0	NaN	NaN	NaN	NaN	NaN	#VALUE!
ALDH4A1	1	complement(18871430..18902724)	31.71	0.00148	1	0.98	1	1	0
MIR4695	1	complement(18883202..18883275)	0	NaN	NaN	NaN	NaN	NaN	#VALUE!
MIR1290	1	complement(18897071..18897148)	0	NaN	NaN	NaN	NaN	NaN	#VALUE!
IFFO2	1	complement(18904280..18956676)	41.34	0.02	1.01	0.81	1	1	0
gene:ENSG00000272084	1	complement(19072110..19075511)	0	NaN	NaN	NaN	NaN	NaN	#VALUE!
UBR4	1	complement(19074510..19210266)	40.1	0.06	1.05	0.67	1	1	0
EMC1-AS1	1	19210348..19240709	0	NaN	NaN	NaN	NaN	NaN	#VALUE!
EMC1	1	complement(19215660..19251552)	40.33	0.03	1.02	0.7	1	1	0
MRTO4	1	19251805..19260128	140.86	-0.05	-1.03	0.49	1	1	0
AKR7L	1	complement(19265982..19274194)	0.3	-0.00649	-1	0.99	1	1	0
AKR7A3	1	complement(19282573..19288770)	0.51	0.00797	1.01	0.98	1	1	0
AKR7A2	1	complement(19303965..19312144)	97.93	-0.09	-1.06	0.21	1	1	0
RNU6-1099P	1	complement(19305076..19305182)	0	NaN	NaN	NaN	NaN	NaN	#VALUE!
SLC66A1	1	19312326..19329300	21.09	-0.12	-1.09	0.11	0.84	1	0.0757207
CAPZB	1	complement(19338775..19485539)	27.73	0.02	1.01	0.82	1	1	0
RN7SL277P	1	19424384..19424671	0	NaN	NaN	NaN	NaN	NaN	#VALUE!
MICOS10	1	19484403..19629821	21.71	-0.02	-1.01	0.83	1	1	0
RNU4-28P	1	19510593..19510733	0	NaN	NaN	NaN	NaN	NaN	#VALUE!
MICOS10-DT	1	complement(19591802..19596832)	0	NaN	NaN	NaN	NaN	NaN	#VALUE!
NBL1	1	19596979..19658456	41.15	-0.04	-1.03	0.54	1	1	0
MICOS10-NBL1	1	19597067..19656927	2.46	0.15	1.11	0.48	1	1	0
HTR6	1	19664875..19680966	0.13	-0.32	-1.25	0.45	1	1	0
TMCO4	1	complement(19682240..19799945)	10.86	0.06	1.04	0.49	1	1	0
RNF186	1	complement(19814029..19815283)	0.00822	1.89	3.7	0.48	NaN	1	#VALUE!
RNF186-AS1	1	19814367..19819502	0	NaN	NaN	NaN	NaN	NaN	#VALUE!
OTUD3	1	19882395..19912945	3.6	-0.31	-1.24	0.00134	0.04	1	1.39794
PLA2G2E	1	complement(19920009..19923617)	0	NaN	NaN	NaN	NaN	NaN	#VALUE!
RN7SL304P	1	19970969..19971269	0	NaN	NaN	NaN	NaN	NaN	#VALUE!
PLA2G2A	1	complement(19975431..19980416)	0.03	-3.16	-8.97	0.2	1	1	0
PLA2G5	1	20028179..20091911	0	NaN	NaN	NaN	NaN	NaN	#VALUE!
PLA2G2D	1	complement(20111939..20119566)	0.00819	0.76	1.7	0.62	1	1	0
PLA2G2F	1	20139323..20150381	0	NaN	NaN	NaN	NaN	NaN	#VALUE!
gene:ENSG00000227066	1	20154171..20160568	0	NaN	NaN	NaN	NaN	NaN	#VALUE!
PLA2G2C	1	complement(20161253..20186518)	0.00276	1.89	3.7	0.48	NaN	1	#VALUE!
UBXN10	1	20186096..20196050	0.03	0.13	1.1	0.85	1	1	0
LINC01757	1	20243095..20244664	0	NaN	NaN	NaN	NaN	NaN	#VALUE!
gene:ENSG00000284710	1	20272018..20275005	0	NaN	NaN	NaN	NaN	NaN	#VALUE!
VWA5B1	1	20290875..20359518	0.000934	1.89	3.7	0.48	NaN	1	#VALUE!
gene:ENSG00000226664	1	complement(20294211..20323187)	0	NaN	NaN	NaN	NaN	NaN	#VALUE!
LINC01141	1	complement(20360579..20431234)	0	NaN	NaN	NaN	NaN	NaN	#VALUE!
gene:ENSG00000226487	1	complement(20412304..20413253)	0	NaN	NaN	NaN	NaN	NaN	#VALUE!
gene:ENSG00000284641	1	20476222..20478937	0	NaN	NaN	NaN	NaN	NaN	#VALUE!
gene:ENSG00000284743	1	complement(20478779..20480397)	0	NaN	NaN	NaN	NaN	NaN	#VALUE!
CAMK2N1	1	complement(20482391..20486210)	115.16	0.02	1.01	0.79	1	1	0
gene:ENSG00000289402	1	complement(20486358..20487405)	0	NaN	NaN	NaN	NaN	NaN	#VALUE!
MUL1	1	complement(20499448..20508151)	68.64	-0.02	-1.01	0.81	1	1	0
FAM43B	1	20552573..20555020	1.7	-0.31	-1.24	0.1	0.82	1	0.0861861
CDA	1	20589086..20618903	30.92	-0.07	-1.05	0.45	1	1	0
PINK1	1	20633458..20651511	67.38	-0.19	-1.14	0.00621	0.15	1	0.823909
MIR6084	1	20633679..20633788	0	NaN	NaN	NaN	NaN	NaN	#VALUE!
PINK1-AS	1	complement(20642657..20652193)	0	NaN	NaN	NaN	NaN	NaN	#VALUE!
DDOST	1	complement(20651767..20661544)	361.42	0.00963	1.01	0.88	1	1	0
KIF17	1	complement(20664014..20718017)	0.92	0.22	1.16	0.27	1	1	0
SH2D5	1	complement(20719731..20732837)	10.51	0.1	1.07	0.28	1	1	0
gene:ENSG00000233069	1	20732880..20733952	0	NaN	NaN	NaN	NaN	NaN	#VALUE!
HP1BP3	1	complement(20740266..20787323)	69.18	0.03	1.02	0.62	1	1	0
EIF4G3	1	complement(20806292..21177285)	28.92	0.06	1.04	0.38	1	1	0
RNU7-200P	1	20841241..20841302	0	NaN	NaN	NaN	NaN	NaN	#VALUE!
MIR1256	1	complement(20988314..20988432)	0	NaN	NaN	NaN	NaN	NaN	#VALUE!
gene:ENSG00000287192	1	21177054..21178164	0	NaN	NaN	NaN	NaN	NaN	#VALUE!
ECE1	1	complement(21217247..21345572)	156.36	0.07	1.05	0.31	1	1	0
gene:ENSG00000236936	1	21266082..21267251	0	NaN	NaN	NaN	NaN	NaN	#VALUE!
ECE1-AS1	1	21293290..21299874	0	NaN	NaN	NaN	NaN	NaN	#VALUE!
gene:ENSG00000236009	1	21415898..21417492	0	NaN	NaN	NaN	NaN	NaN	#VALUE!
NBPF3	1	21440128..21485005	7.22	-0.11	-1.08	0.22	1	1	0
ALPL	1	21509397..21578410	0.1	-0.11	-1.08	0.83	1	1	0
gene:ENSG00000289715	1	21547404..21554002	0	NaN	NaN	NaN	NaN	NaN	#VALUE!
LINC02596	1	21586472..21591187	0	NaN	NaN	NaN	NaN	NaN	#VALUE!
RAP1GAP	1	complement(21596221..21669357)	54.83	-0.19	-1.14	0.01	0.23	1	0.638272
USP48	1	complement(21678298..21783606)	22.46	-0.00851	-1.01	0.9	1	1	0
LDLRAD2	1	21812265..21825225	0.55	-0.1	-1.07	0.69	1	1	0
HSPG2	1	complement(21822244..21937310)	107.5	0.04	1.03	0.75	1	1	0
CELA3B	1	21977022..21998642	0.02	-1.32	-2.5	0.37	1	1	0
gene:ENSG00000285959	1	21983606..22030617	0	NaN	NaN	NaN	NaN	NaN	#VALUE!
RN7SL386P	1	21987481..21987777	0	NaN	NaN	NaN	NaN	NaN	#VALUE!
RNU6-1022P	1	21987816..21987919	0	NaN	NaN	NaN	NaN	NaN	#VALUE!
CELA3A	1	22001657..22012542	0.06	-3.85	-14.4	0.12	0.88	1	0.0555173
RN7SL186P	1	22010650..22010946	0	NaN	NaN	NaN	NaN	NaN	#VALUE!
RNU6-776P	1	22010985..22011088	0	NaN	NaN	NaN	NaN	NaN	#VALUE!
LINC01635	1	complement(22023990..22026048)	0	NaN	NaN	NaN	NaN	NaN	#VALUE!
LINC00339	1	22024558..22031223	0	NaN	NaN	NaN	NaN	NaN	#VALUE!
gene:ENSG00000289694	1	22025142..22092943	98.15	0.06	1.04	0.39	1	1	0
CDC42-AS1	1	complement(22028317..22052927)	0	NaN	NaN	NaN	NaN	NaN	#VALUE!
CDC42	1	22052627..22101360	10.78	-0.06	-1.05	0.38	1	1	0
CDC42-IT1	1	22059197..22064199	0	NaN	NaN	NaN	NaN	NaN	#VALUE!
WNT4	1	complement(22117313..22143969)	1.39	-0.17	-1.13	0.31	1	1	0
gene:ENSG00000285873	1	22142850..22157401	0	NaN	NaN	NaN	NaN	NaN	#VALUE!
MIR4418	1	22266239..22266300	0	NaN	NaN	NaN	NaN	NaN	#VALUE!
gene:ENSG00000279625	1	complement(22364630..22366482)	0	NaN	NaN	NaN	NaN	NaN	#VALUE!
ZBTB40	1	22428838..22531157	13.48	0.03	1.02	0.63	1	1	0
ZBTB40-IT1	1	22517474..22519708	0	NaN	NaN	NaN	NaN	NaN	#VALUE!
EPHA8	1	22563489..22603595	0.00209	-1.86	-3.63	0.48	NaN	1	#VALUE!
MIR6127	1	complement(22633258..22633366)	0	NaN	NaN	NaN	NaN	NaN	#VALUE!
C1QA	1	22635077..22639678	0	NaN	NaN	NaN	NaN	NaN	#VALUE!
gene:ENSG00000289692	1	22636506..22644067	0	NaN	NaN	NaN	NaN	NaN	#VALUE!
C1QC	1	22643014..22648110	0	NaN	NaN	NaN	NaN	NaN	#VALUE!
C1QB	1	22652762..22661637	0	NaN	NaN	NaN	NaN	NaN	#VALUE!
EPHB2	1	22710839..22921500	38.63	0.04	1.02	0.59	1	1	0
MIR4684	1	22719517..22719598	0	NaN	NaN	NaN	NaN	NaN	#VALUE!
gene:ENSG00000225952	1	complement(22835713..22836849)	0	NaN	NaN	NaN	NaN	NaN	#VALUE!
MIR4253	1	complement(22863159..22863226)	0	NaN	NaN	NaN	NaN	NaN	#VALUE!
LACTBL1	1	complement(22953043..22972866)	0	NaN	NaN	NaN	NaN	NaN	#VALUE!
TEX46	1	complement(23010834..23019100)	0.03	-0.03	-1.02	0.98	1	1	0
KDM1A	1	23019443..23083689	56.9	-0.02	-1.01	0.77	1	1	0
gene:ENSG00000240553	1	complement(23020147..23088058)	0	NaN	NaN	NaN	NaN	NaN	#VALUE!
MIR3115	1	23044305..23044372	0	NaN	NaN	NaN	NaN	NaN	#VALUE!
gene:ENSG00000266802	1	complement(23057858..23057934)	0	NaN	NaN	NaN	NaN	NaN	#VALUE!
LUZP1	1	complement(23084030..23177808)	31.73	-0.03	-1.02	0.68	1	1	0
RNU6-514P	1	23162704..23162810	0	NaN	NaN	NaN	NaN	NaN	#VALUE!
RNU6-135P	1	23163953..23164053	0	NaN	NaN	NaN	NaN	NaN	#VALUE!
gene:ENSG00000289014	1	complement(23167098..23167889)	0	NaN	NaN	NaN	NaN	NaN	#VALUE!
HTR1D	1	complement(23191895..23217502)	27.01	-0.1	-1.07	0.17	0.98	1	0.00877392
LINC01355	1	complement(23281307..23287488)	0	NaN	NaN	NaN	NaN	NaN	#VALUE!
gene:ENSG00000284726	1	23297797..23302866	0	NaN	NaN	NaN	NaN	NaN	#VALUE!
HNRNPR	1	complement(23303771..23344336)	100.49	0.02	1.01	0.82	1	1	0
ZNF436	1	complement(23359448..23369836)	7.2	-0.04	-1.03	0.64	1	1	0
ZNF436-AS1	1	23368939..23371839	0	NaN	NaN	NaN	NaN	NaN	#VALUE!
Y_RNA_5	1	23370254..23370346	0	NaN	NaN	NaN	NaN	NaN	#VALUE!
gene:ENSG00000271420	1	complement(23378380..23379029)	0	NaN	NaN	NaN	NaN	NaN	#VALUE!
TCEA3	1	complement(23380909..23424748)	0.16	0.38	1.3	0.38	1	1	0
ASAP3	1	complement(23428563..23484568)	5.43	0.13	1.09	0.18	0.99	1	0.00436481
E2F2	1	complement(23506438..23531233)	16.31	-0.02	-1.01	0.82	1	1	0
gene:ENSG00000235052	1	complement(23549139..23550915)	0	NaN	NaN	NaN	NaN	NaN	#VALUE!
ID3	1	complement(23557926..23559501)	229.8	0.03	1.02	0.71	1	1	0
gene:ENSG00000285802	1	complement(23576436..23593621)	0	NaN	NaN	NaN	NaN	NaN	#VALUE!
MDS2	1	23581495..23640568	0	NaN	NaN	NaN	NaN	NaN	#VALUE!
RPL11	1	23691742..23696835	570	-0.09	-1.06	0.2	1	1	0
ELOA-AS1	1	complement(23706901..23778325)	0	NaN	NaN	NaN	NaN	NaN	#VALUE!
ELOA	1	23743448..23762059	49.28	0.00264	1	0.97	1	1	0
PITHD1	1	23778418..23788232	44.25	-0.08	-1.06	0.24	1	1	0
gene:ENSG00000289835	1	complement(23790609..23793558)	0	NaN	NaN	NaN	NaN	NaN	#VALUE!
LYPLA2	1	23791145..23795539	78.25	-0.06	-1.04	0.42	1	1	0
GALE	1	complement(23795599..23800781)	106.01	-0.02	-1.02	0.73	1	1	0
HMGCL	1	complement(23801885..23838620)	23.69	-0.02	-1.02	0.79	1	1	0
FUCA1	1	complement(23845077..23868290)	33.17	-0.000729	-1	0.99	1	1	0
CNR2	1	complement(23870515..23913362)	0	NaN	NaN	NaN	NaN	NaN	#VALUE!
gene:ENSG00000232557	1	23907111..23907885	0	NaN	NaN	NaN	NaN	NaN	#VALUE!
MIR378F	1	23929070..23929147	0	NaN	NaN	NaN	NaN	NaN	#VALUE!
PNRC2	1	23956839..23963462	70.63	0.12	1.09	0.11	0.86	1	0.0655015
SRSF10	1	complement(23964347..23980927)	35.79	0.04	1.03	0.51	1	1	0
gene:ENSG00000225315	1	24040835..24086799	0	NaN	NaN	NaN	NaN	NaN	#VALUE!
MYOM3	1	complement(24056035..24112135)	11.58	-0.13	-1.09	0.07	0.72	1	0.142668
MYOM3-AS1	1	24066774..24083565	0	NaN	NaN	NaN	NaN	NaN	#VALUE!
IL22RA1	1	complement(24119771..24143140)	8.85	1.2	2.29	2.32e-29	2.85e-27	4.07e-25	26.5452
IFNLR1	1	complement(24154168..24187959)	2.24	0.13	1.1	0.32	1	1	0
GRHL3	1	24199558..24364482	0.19	-0.18	-1.13	0.63	1	1	0
LINC02800	1	24200240..24211693	0	NaN	NaN	NaN	NaN	NaN	#VALUE!
GRHL3-AS1	1	complement(24307556..24321901)	0	NaN	NaN	NaN	NaN	NaN	#VALUE!
STPG1	1	complement(24356999..24416934)	8.7	-0.04	-1.03	0.67	1	1	0
NIPAL3	1	24415802..24472976	9.68	-0.09	-1.06	0.22	1	1	0
gene:ENSG00000288982	1	24476362..24476739	0	NaN	NaN	NaN	NaN	NaN	#VALUE!
RCAN3AS	1	complement(24496254..24535400)	0	NaN	NaN	NaN	NaN	NaN	#VALUE!
RCAN3	1	24502351..24541040	16.09	-0.09	-1.06	0.23	1	1	0
NCMAP-DT	1	complement(24538802..24556024)	0	NaN	NaN	NaN	NaN	NaN	#VALUE!
NCMAP	1	24556087..24609328	1.55	-0.11	-1.08	0.54	1	1	0
Y_RNA_6	1	complement(24625411..24625513)	0	NaN	NaN	NaN	NaN	NaN	#VALUE!
SRRM1	1	24631716..24673281	71.81	0.12	1.08	0.08	0.78	1	0.107905
gene:ENSG00000284699	1	24704894..24717596	0	NaN	NaN	NaN	NaN	NaN	#VALUE!
CLIC4	1	24745382..24844321	61.42	0.06	1.04	0.46	1	1	0
RNU6-1208P	1	complement(24777873..24777979)	0	NaN	NaN	NaN	NaN	NaN	#VALUE!
RUNX3	1	complement(24899511..24965121)	7.04	-0.08	-1.05	0.39	1	1	0
MIR6731	1	complement(24919345..24919416)	0	NaN	NaN	NaN	NaN	NaN	#VALUE!
RUNX3-AS1	1	24961345..24963097	0	NaN	NaN	NaN	NaN	NaN	#VALUE!
gene:ENSG00000261025	1	complement(24968423..24970865)	0	NaN	NaN	NaN	NaN	NaN	#VALUE!
MIR4425	1	25023503..25023586	0	NaN	NaN	NaN	NaN	NaN	#VALUE!
LINC02793	1	25041136..25047404	0	NaN	NaN	NaN	NaN	NaN	#VALUE!
gene:ENSG00000233755	1	complement(25043707..25113120)	0	NaN	NaN	NaN	NaN	NaN	#VALUE!
gene:ENSG00000231953	1	25208139..25209437	0	NaN	NaN	NaN	NaN	NaN	#VALUE!
SYF2	1	complement(25222276..25232502)	39.13	0.02	1.01	0.78	1	1	0
gene:ENSG00000284602	1	25232586..25234775	0	NaN	NaN	NaN	NaN	NaN	#VALUE!
gene:ENSG00000284657	1	25239494..25240253	0	NaN	NaN	NaN	NaN	NaN	#VALUE!
RSRP1	1	complement(25242249..25338213)	12.07	0.03	1.02	0.71	1	1	0
gene:ENSG00000272432	1	25247837..25248321	0	NaN	NaN	NaN	NaN	NaN	#VALUE!
RHD	1	25272393..25330445	0.00405	1.89	3.7	0.48	NaN	1	#VALUE!
TMEM50A	1	25338317..25362361	110.82	0.22	1.16	0.00125	0.04	1	1.39794
RHCE	1	complement(25362249..25430192)	0.15	-0.04	-1.03	0.94	1	1	0
MACO1	1	25430858..25500209	17.1	-0.08	-1.06	0.26	1	1	0
LDLRAP1	1	25543606..25568886	33.65	-0.07	-1.05	0.35	1	1	0
gene:ENSG00000225643	1	25581478..25590356	0	NaN	NaN	NaN	NaN	NaN	#VALUE!
MAN1C1	1	25616791..25786206	0.66	0.05	1.04	0.78	1	1	0
gene:ENSG00000233478	1	complement(25644544..25659111)	0	NaN	NaN	NaN	NaN	NaN	#VALUE!
SELENON	1	25800193..25818221	114.96	0.05	1.04	0.42	1	1	0
gene:ENSG00000255054	1	25811470..25823744	0.07	-0.81	-1.76	0.6	1	1	0
gene:ENSG00000228172	1	complement(25816749..25820797)	0	NaN	NaN	NaN	NaN	NaN	#VALUE!
MTFR1L	1	25818640..25832942	15.02	-0.07	-1.05	0.35	1	1	0
gene:ENSG00000272478	1	complement(25831913..25832134)	0	NaN	NaN	NaN	NaN	NaN	#VALUE!
AUNIP	1	complement(25831913..25859458)	11.11	-0.03	-1.02	0.79	1	1	0
gene:ENSG00000236528	1	25859580..25863420	0	NaN	NaN	NaN	NaN	NaN	#VALUE!
PAQR7	1	complement(25861484..25875708)	2.68	-0.09	-1.06	0.54	1	1	0
Y_RNA_7	1	25877496..25877605	0	NaN	NaN	NaN	NaN	NaN	#VALUE!
STMN1	1	complement(25884181..25906991)	228.94	-0.04	-1.03	0.54	1	1	0
MIR3917	1	complement(25906362..25906454)	0	NaN	NaN	NaN	NaN	NaN	#VALUE!
PAFAH2	1	complement(25959767..25998117)	18.25	-0.06	-1.04	0.4	1	1	0
RNU6-110P	1	25964197..25964300	0	NaN	NaN	NaN	NaN	NaN	#VALUE!
gene:ENSG00000252190	1	26006006..26006130	0	NaN	NaN	NaN	NaN	NaN	#VALUE!
gene:ENSG00000252691	1	26006216..26006299	0	NaN	NaN	NaN	NaN	NaN	#VALUE!
EXTL1	1	26019884..26036464	0.00838	-0.54	-1.45	0.66	1	1	0
SLC30A2	1	complement(26037252..26046118)	0.01	-1.32	-2.5	0.37	1	1	0
gene:ENSG00000284309	1	26046665..26049099	0	NaN	NaN	NaN	NaN	NaN	#VALUE!
TRIM63	1	complement(26051301..26068436)	0	NaN	NaN	NaN	NaN	NaN	#VALUE!
PDIK1L	1	26111165..26125555	7.28	0.11	1.08	0.32	1	1	0
FAM110D	1	26159079..26163962	0.04	0.31	1.24	0.71	1	1	0
C1orf232	1	complement(26164101..26168963)	0	NaN	NaN	NaN	NaN	NaN	#VALUE!
ZNF593OS	1	complement(26169516..26171832)	0.49	0.03	1.02	0.92	1	1	0
ZNF593	1	26169908..26170873	67.05	-0.12	-1.09	0.14	0.93	1	0.0315171
CNKSR1	1	26177484..26189884	0.39	-0.13	-1.1	0.66	1	1	0
CATSPER4	1	26190561..26202968	0	NaN	NaN	NaN	NaN	NaN	#VALUE!
CEP85	1	26234200..26278808	28.05	-0.00865	-1.01	0.9	1	1	0
SH3BGRL3	1	26280086..26281522	254.94	0.04	1.03	0.51	1	1	0
UBXN11	1	complement(26281328..26318363)	12.77	0.06	1.04	0.56	1	1	0
CD52	1	26317958..26320523	0	NaN	NaN	NaN	NaN	NaN	#VALUE!
CRYBG2	1	complement(26321698..26360080)	0.09	0.2	1.15	0.64	1	1	0
ZNF683	1	complement(26361634..26374522)	0	NaN	NaN	NaN	NaN	NaN	#VALUE!
LIN28A	1	26410817..26429728	0.03	-1.52	-2.87	0.17	0.98	1	0.00877392
DHDDS	1	26432282..26471306	15.14	0.02	1.01	0.78	1	1	0
DHDDS-AS1	1	complement(26462756..26468014)	0	NaN	NaN	NaN	NaN	NaN	#VALUE!
HMGN2	1	26472440..26476642	736.48	0.01	1.01	0.9	1	1	0
RPS6KA1	1	26529761..26575030	27.44	-0.1	-1.07	0.16	0.96	1	0.0177288
MIR1976	1	26554542..26554593	0	NaN	NaN	NaN	NaN	NaN	#VALUE!
RN7SL679P	1	complement(26593243..26593546)	0	NaN	NaN	NaN	NaN	NaN	#VALUE!
Y_RNA_8	1	complement(26593940..26594041)	0	NaN	NaN	NaN	NaN	NaN	#VALUE!
RNU7-29P	1	complement(26602369..26602432)	0	NaN	NaN	NaN	NaN	NaN	#VALUE!
gene:ENSG00000289452	1	complement(26620707..26620910)	0	NaN	NaN	NaN	NaN	NaN	#VALUE!
gene:ENSG00000238316	1	complement(26642286..26642389)	0	NaN	NaN	NaN	NaN	NaN	#VALUE!
gene:ENSG00000260063	1	complement(26692132..26694131)	0	NaN	NaN	NaN	NaN	NaN	#VALUE!
gene:ENSG00000290006	1	26692586..26693046	0	NaN	NaN	NaN	NaN	NaN	#VALUE!
ARID1A	1	26693236..26782104	39.17	-0.00115	-1	0.99	1	1	0
PIGV	1	26787054..26800659	5.97	-0.03	-1.02	0.66	1	1	0
RN7SL165P	1	26814822..26815112	0	NaN	NaN	NaN	NaN	NaN	#VALUE!
ZDHHC18	1	26826688..26857604	37.23	-0.01	-1.01	0.86	1	1	0
SFN	1	26863149..26864456	459.26	-0.01	-1.01	0.87	1	1	0
GPN2	1	complement(26876132..26890283)	16.75	-0.11	-1.08	0.11	0.87	1	0.0604807
gene:ENSG00000226698	1	26876133..26878245	0	NaN	NaN	NaN	NaN	NaN	#VALUE!
gene:ENSG00000289554	1	complement(26881109..26882235)	0	NaN	NaN	NaN	NaN	NaN	#VALUE!
GPATCH3	1	complement(26890488..26900467)	13.55	-0.13	-1.09	0.18	0.99	1	0.00436481
NUDC	1	26900238..26946871	221.9	-0.03	-1.02	0.62	1	1	0
NR0B2	1	complement(26911489..26913975)	0.06	-0.95	-1.94	0.36	1	1	0
KDF1	1	complement(26949562..26960468)	0.04	4.09	17.06	0.1	0.82	1	0.0861861
TRNP1	1	26993692..27000886	305.09	-0.05	-1.03	0.47	1	1	0
TENT5B	1	complement(27005020..27012850)	1.85	-0.04	-1.03	0.83	1	1	0
SLC9A1	1	complement(27098809..27166981)	21.35	-0.0042	-1	0.95	1	1	0
WDTC1-DT	1	complement(27229106..27234352)	0	NaN	NaN	NaN	NaN	NaN	#VALUE!
WDTC1	1	27234632..27308636	25.16	-0.05	-1.03	0.49	1	1	0
Y_RNA_9	1	complement(27255464..27255567)	0	NaN	NaN	NaN	NaN	NaN	#VALUE!
TMEM222	1	27322145..27336400	42.23	-0.08	-1.05	0.27	1	1	0
RNU6-48P	1	27325219..27325325	0	NaN	NaN	NaN	NaN	NaN	#VALUE!
SYTL1	1	27342020..27353937	0.14	-0.09	-1.07	0.85	1	1	0
MAP3K6	1	complement(27355184..27366961)	14.76	0.12	1.09	0.1	0.83	1	0.0809219
FCN3	1	complement(27369110..27374824)	0.15	1.31	2.48	0.06	0.68	1	0.167491
CD164L2	1	complement(27379176..27383333)	0	NaN	NaN	NaN	NaN	NaN	#VALUE!
GPR3	1	27392622..27395814	2.61	0.11	1.08	0.53	1	1	0
WASF2	1	complement(27404230..27490167)	81.03	0.01	1.01	0.85	1	1	0
gene:ENSG00000241169	1	27457198..27459582	0	NaN	NaN	NaN	NaN	NaN	#VALUE!
gene:ENSG00000237429	1	27525805..27530561	0	NaN	NaN	NaN	NaN	NaN	#VALUE!
AHDC1	1	complement(27534035..27604431)	14.04	-0.13	-1.09	0.06	0.68	1	0.167491
FGR	1	complement(27612064..27635185)	0.00312	1.89	3.7	0.48	NaN	1	#VALUE!
LINC02574	1	complement(27660328..27666279)	0	NaN	NaN	NaN	NaN	NaN	#VALUE!
IFI6	1	complement(27666064..27672212)	1024.65	6.32	79.8	0	0	0	#NUM!
gene:ENSG00000225886	1	27669468..27703063	0	NaN	NaN	NaN	NaN	NaN	#VALUE!
RNU6-949P	1	complement(27675603..27675709)	0	NaN	NaN	NaN	NaN	NaN	#VALUE!
RNU6-424P	1	27693731..27693835	0	NaN	NaN	NaN	NaN	NaN	#VALUE!
gene:ENSG00000287244	1	complement(27724822..27725756)	0	NaN	NaN	NaN	NaN	NaN	#VALUE!
FAM76A	1	27725961..27763116	6.35	0.32	1.24	0.000954	0.03	1	1.52288
STX12	1	27773219..27824443	24.68	0.1	1.07	0.18	1	1	0
gene:ENSG00000269971	1	27773858..27774041	0	NaN	NaN	NaN	NaN	NaN	#VALUE!
gene:ENSG00000270031	1	27819983..27820341	0	NaN	NaN	NaN	NaN	NaN	#VALUE!
RNU6-1245P	1	27824538..27824643	0	NaN	NaN	NaN	NaN	NaN	#VALUE!
gene:ENSG00000286433	1	complement(27827812..27831209)	0	NaN	NaN	NaN	NaN	NaN	#VALUE!
PPP1R8	1	27830782..27851676	46.3	0.05	1.03	0.49	1	1	0
SCARNA1	1	27834401..27834566	0	NaN	NaN	NaN	NaN	NaN	#VALUE!
THEMIS2	1	27872543..27886685	8.27	5.78	54.76	2.82e-110	6.64e-108	4.95e-106	107.178
RPA2	1	complement(27891524..27914746)	78.38	0.03	1.02	0.64	1	1	0
SMPDL3B	1	27935000..27959157	0.56	0.32	1.25	0.31	1	1	0
gene:ENSG00000227050	1	complement(27938875..27960193)	0	NaN	NaN	NaN	NaN	NaN	#VALUE!
XKR8	1	27959588..27968093	9.72	-0.04	-1.03	0.67	1	1	0
EYA3	1	complement(27970344..28088637)	12.54	0.04	1.03	0.54	1	1	0
RN7SL559P	1	complement(28031884..28032180)	0	NaN	NaN	NaN	NaN	NaN	#VALUE!
gene:ENSG00000289576	1	complement(28116812..28126939)	0	NaN	NaN	NaN	NaN	NaN	#VALUE!
RNU6-176P	1	complement(28142737..28142841)	0	NaN	NaN	NaN	NaN	NaN	#VALUE!
PTAFR	1	complement(28147166..28193936)	0.31	0.04	1.03	0.89	1	1	0
DNAJC8	1	complement(28199456..28233029)	113.82	-0.000281	-1	1	1	1	0
gene:ENSG00000290123	1	complement(28234080..28236439)	0	NaN	NaN	NaN	NaN	NaN	#VALUE!
ATP5IF1	1	28236109..28246906	63.66	-0.06	-1.05	0.34	1	1	0
gene:ENSG00000270605	1	complement(28239509..28241453)	0	NaN	NaN	NaN	NaN	NaN	#VALUE!
gene:ENSG00000271398	1	28247144..28247568	0	NaN	NaN	NaN	NaN	NaN	#VALUE!
SESN2	1	28259518..28282491	8.17	-0.07	-1.05	0.45	1	1	0
MED18	1	28329002..28335965	21.2	-0.04	-1.03	0.69	1	1	0
PHACTR4	1	28369582..28500364	40.22	0.43	1.34	2.26e-10	1.56e-08	3.98e-06	7.80688
Y_RNA_10	1	complement(28422555..28422655)	0	NaN	NaN	NaN	NaN	NaN	#VALUE!
RNU6ATAC27P	1	28481362..28481480	0	NaN	NaN	NaN	NaN	NaN	#VALUE!
RCC1	1	28505943..28539300	110.6	-0.00773	-1.01	0.91	1	1	0
SNHG3	1	28505980..28510892	0	NaN	NaN	NaN	NaN	NaN	#VALUE!
SNORA73A	1	28507366..28507571	0	NaN	NaN	NaN	NaN	NaN	#VALUE!
SNORA73B	1	28508559..28508762	0	NaN	NaN	NaN	NaN	NaN	#VALUE!
gene:ENSG00000279443	1	28544460..28546542	0	NaN	NaN	NaN	NaN	NaN	#VALUE!
TRNAU1AP	1	28553085..28578545	14.31	0.07	1.05	0.49	1	1	0
SNHG12	1	complement(28578538..28583132)	0	NaN	NaN	NaN	NaN	NaN	#VALUE!
SNORD99	1	complement(28578749..28578822)	0	NaN	NaN	NaN	NaN	NaN	#VALUE!
SNORA61	1	complement(28579764..28579893)	0	NaN	NaN	NaN	NaN	NaN	#VALUE!
SNORA44	1	complement(28580381..28580512)	0	NaN	NaN	NaN	NaN	NaN	#VALUE!
SNORA16A_1	1	complement(28580920..28581054)	0	NaN	NaN	NaN	NaN	NaN	#VALUE!
SNORA16A_2	1	complement(28580920..28581056)	0	NaN	NaN	NaN	NaN	NaN	#VALUE!
TAF12	1	complement(28587829..28648291)	8.36	-0.03	-1.02	0.74	1	1	0
RAB42	1	28592200..28595449	0.48	0.1	1.07	0.76	1	1	0
TAF12-DT	1	28643228..28648581	0	NaN	NaN	NaN	NaN	NaN	#VALUE!
gene:ENSG00000270103	1	28648600..28648730	0	NaN	NaN	NaN	NaN	NaN	#VALUE!
RNU11	1	28648600..28648733	0	NaN	NaN	NaN	NaN	NaN	#VALUE!
GMEB1	1	28668778..28719353	9.5	0.05	1.03	0.52	1	1	0
gene:ENSG00000252777	1	28689665..28689794	0	NaN	NaN	NaN	NaN	NaN	#VALUE!
gene:ENSG00000289291	1	complement(28736044..28737670)	0	NaN	NaN	NaN	NaN	NaN	#VALUE!
YTHDF2	1	28736621..28769775	77.9	0.04	1.03	0.58	1	1	0
OPRD1	1	28812170..28871267	0.03	-0.7	-1.62	0.2	1	1	0
gene:ENSG00000233427	1	complement(28870483..28877336)	0	NaN	NaN	NaN	NaN	NaN	#VALUE!
Y_RNA_11	1	complement(28881726..28881835)	0	NaN	NaN	NaN	NaN	NaN	#VALUE!
EPB41	1	28887091..29120046	5.84	-0.02	-1.01	0.79	1	1	0
Y_RNA_12	1	28985710..28985810	0	NaN	NaN	NaN	NaN	NaN	#VALUE!
Metazoa_SRP_1	1	29041199..29041480	0	NaN	NaN	NaN	NaN	NaN	#VALUE!
TMEM200B	1	complement(29119429..29123903)	0.2	-0.29	-1.22	0.52	1	1	0
gene:ENSG00000225750	1	complement(29144494..29146994)	0	NaN	NaN	NaN	NaN	NaN	#VALUE!
SRSF4	1	complement(29147743..29181900)	59.38	0.05	1.04	0.43	1	1	0
gene:ENSG00000277916	1	complement(29171285..29171453)	0	NaN	NaN	NaN	NaN	NaN	#VALUE!
MECR	1	complement(29192657..29230942)	14.67	-0.01	-1.01	0.87	1	1	0
gene:ENSG00000237934	1	29223933..29224816	0	NaN	NaN	NaN	NaN	NaN	#VALUE!
PTPRU	1	29236516..29326813	21.69	0.08	1.05	0.27	1	1	0
LINC01756	1	complement(29329620..29350114)	0	NaN	NaN	NaN	NaN	NaN	#VALUE!
gene:ENSG00000228176	1	complement(29708851..29709547)	0	NaN	NaN	NaN	NaN	NaN	#VALUE!
gene:ENSG00000284676	1	29755175..29790597	0	NaN	NaN	NaN	NaN	NaN	#VALUE!
LINC01648	1	complement(30013952..30037612)	0	NaN	NaN	NaN	NaN	NaN	#VALUE!
gene:ENSG00000233372	1	30140263..30141607	0	NaN	NaN	NaN	NaN	NaN	#VALUE!
gene:ENSG00000236335	1	complement(30409560..30411638)	0	NaN	NaN	NaN	NaN	NaN	#VALUE!
gene:ENSG00000231949	1	30415825..30421108	0	NaN	NaN	NaN	NaN	NaN	#VALUE!
gene:ENSG00000289710	1	complement(30576655..30576825)	0	NaN	NaN	NaN	NaN	NaN	#VALUE!
MATN1	1	complement(30711277..30723585)	0.11	0.06	1.05	0.88	1	1	0
MATN1-AS1	1	30718504..30726827	0	NaN	NaN	NaN	NaN	NaN	#VALUE!
gene:ENSG00000287510	1	30731693..30733427	0	NaN	NaN	NaN	NaN	NaN	#VALUE!
LAPTM5	1	complement(30732469..30757774)	0.05	-0.84	-1.79	0.32	1	1	0
MIR4420	1	complement(30739156..30739232)	0	NaN	NaN	NaN	NaN	NaN	#VALUE!
gene:ENSG00000229607	1	complement(30810378..30815553)	0	NaN	NaN	NaN	NaN	NaN	#VALUE!
LINC01778	1	30824217..30834864	0	NaN	NaN	NaN	NaN	NaN	#VALUE!
RN7SKP91	1	30843823..30844110	0	NaN	NaN	NaN	NaN	NaN	#VALUE!
gene:ENSG00000235143	1	30858158..30860254	0	NaN	NaN	NaN	NaN	NaN	#VALUE!
SDC3	1	complement(30869466..30908758)	19.92	-0.0017	-1	0.98	1	1	0
RN7SL371P	1	complement(30918469..30918735)	0	NaN	NaN	NaN	NaN	NaN	#VALUE!
PUM1	1	complement(30931506..31065991)	47.75	0.03	1.02	0.64	1	1	0
NKAIN1	1	complement(31179745..31239887)	0.54	-0.09	-1.06	0.75	1	1	0
SNRNP40	1	complement(31259568..31296788)	71.14	-0.02	-1.01	0.81	1	1	0
ZCCHC17	1	31296982..31364953	35.38	-0.06	-1.04	0.43	1	1	0
gene:ENSG00000229044	1	complement(31333067..31346799)	0	NaN	NaN	NaN	NaN	NaN	#VALUE!
FABP3	1	complement(31365253..31376850)	0.53	-0.07	-1.05	0.86	1	1	0
SERINC2	1	31409565..31434680	77.93	0.02	1.02	0.73	1	1	0
RNU6-40P	1	complement(31497577..31497683)	0	NaN	NaN	NaN	NaN	NaN	#VALUE!
Y_RNA_13	1	complement(31503631..31503744)	0	NaN	NaN	NaN	NaN	NaN	#VALUE!
LINC01226	1	31506226..31583306	0	NaN	NaN	NaN	NaN	NaN	#VALUE!
gene:ENSG00000229167	1	complement(31571585..31577898)	0	NaN	NaN	NaN	NaN	NaN	#VALUE!
TINAGL1	1	31576485..31587686	0.35	-0.02	-1.02	0.95	1	1	0
HCRTR1	1	31617686..31632518	0.04	0.37	1.29	0.69	1	1	0
PEF1	1	complement(31629866..31644896)	110.44	-0.04	-1.03	0.52	1	1	0
PEF1-AS1	1	31644049..31660162	0	NaN	NaN	NaN	NaN	NaN	#VALUE!
gene:ENSG00000264078	1	31644694..31649371	0	NaN	NaN	NaN	NaN	NaN	#VALUE!
COL16A1	1	complement(31652263..31704319)	9.19	-0.07	-1.05	0.38	1	1	0
ADGRB2	1	complement(31727117..31764893)	12.02	-0.04	-1.03	0.57	1	1	0
MIR4254	1	complement(31758660..31758735)	0	NaN	NaN	NaN	NaN	NaN	#VALUE!
gene:ENSG00000254545	1	31789130..31791322	0	NaN	NaN	NaN	NaN	NaN	#VALUE!
SPOCD1	1	complement(31790422..31816022)	3.29	0.11	1.08	0.37	1	1	0
gene:ENSG00000203620	1	complement(31842019..31855568)	0	NaN	NaN	NaN	NaN	NaN	#VALUE!
gene:ENSG00000269967	1	complement(31851913..31921841)	0	NaN	NaN	NaN	NaN	NaN	#VALUE!
PTP4A2	1	complement(31906421..31944856)	207.07	-0.04	-1.03	0.57	1	1	0
gene:ENSG00000288678	1	complement(31919563..31938010)	0	NaN	NaN	NaN	NaN	NaN	#VALUE!
gene:ENSG00000228634	1	31933020..31933975	0	NaN	NaN	NaN	NaN	NaN	#VALUE!
gene:ENSG00000284702	1	complement(31972189..31987034)	0	NaN	NaN	NaN	NaN	NaN	#VALUE!
KHDRBS1	1	32013868..32060850	301.2	0.04	1.03	0.51	1	1	0
gene:ENSG00000203325	1	complement(32052291..32073474)	0	NaN	NaN	NaN	NaN	NaN	#VALUE!
TMEM39B	1	32072031..32102866	18.86	0.00802	1.01	0.93	1	1	0
MIR5585	1	32086949..32087007	0	NaN	NaN	NaN	NaN	NaN	#VALUE!
Metazoa_SRP_2	1	complement(32087523..32087813)	0	NaN	NaN	NaN	NaN	NaN	#VALUE!
KPNA6	1	32108056..32176563	49.46	0.03	1.02	0.61	1	1	0
gene:ENSG00000250135	1	32170733..32176568	0	NaN	NaN	NaN	NaN	NaN	#VALUE!
TXLNA	1	32179675..32198285	79.69	0.04	1.03	0.55	1	1	0
CCDC28B	1	32200595..32205453	2.88	-0.04	-1.03	0.83	1	1	0
gene:ENSG00000224066	1	complement(32204769..32206814)	0	NaN	NaN	NaN	NaN	NaN	#VALUE!
IQCC	1	32205671..32208682	7.6	-0.17	-1.12	0.1	0.84	1	0.0757207
DCDC2B	1	32209089..32216192	0.17	0.03	1.02	0.96	1	1	0
TMEM234	1	complement(32214472..32222359)	6.7	0.13	1.09	0.23	1	1	0
EIF3I	1	32221077..32245397	98.82	-0.00348	-1	0.96	1	1	0
gene:ENSG00000291132	1	complement(32231656..32241710)	0	NaN	NaN	NaN	NaN	NaN	#VALUE!
gene:ENSG00000290045	1	32240526..32241904	0	NaN	NaN	NaN	NaN	NaN	#VALUE!
FAM167B	1	32247222..32248856	1.11	-0.12	-1.09	0.69	1	1	0
LCK	1	32251244..32286165	0	NaN	NaN	NaN	NaN	NaN	#VALUE!
Metazoa_SRP_3	1	complement(32269338..32269597)	0	NaN	NaN	NaN	NaN	NaN	#VALUE!
Y_RNA_14	1	complement(32286452..32286561)	0	NaN	NaN	NaN	NaN	NaN	#VALUE!
HDAC1	1	32292083..32333635	129.42	0.00507	1	0.94	1	1	0
MARCKSL1	1	complement(32333839..32336233)	228.97	-0.04	-1.03	0.52	1	1	0
gene:ENSG00000233775	1	complement(32349194..32350663)	0	NaN	NaN	NaN	NaN	NaN	#VALUE!
TSSK3	1	32351521..32364312	2.61	-0.17	-1.13	0.51	1	1	0
FAM229A	1	complement(32361270..32364278)	1.92	0.22	1.16	0.44	1	1	0
BSDC1	1	complement(32364633..32394731)	20.95	0.03	1.02	0.69	1	1	0
RN7SL122P	1	32457835..32458135	0	NaN	NaN	NaN	NaN	NaN	#VALUE!
gene:ENSG00000254553	1	32465057..32600792	0.03	0.3	1.23	0.79	1	1	0
ZBTB8B	1	32465072..32496686	0.00618	-0.04	-1.03	0.96	1	1	0
ZBTB8A	1	32539427..32605941	3.65	-0.13	-1.09	0.21	1	1	0
ZBTB8OS	1	complement(32600172..32650903)	14.14	-0.09	-1.06	0.32	1	1	0
Y_RNA_15	1	32639951..32640052	0	NaN	NaN	NaN	NaN	NaN	#VALUE!
RBBP4	1	32651142..32686211	47.62	0.03	1.02	0.68	1	1	0
SYNC	1	complement(32679906..32703596)	25.38	-0.06	-1.04	0.43	1	1	0
gene:ENSG00000224409	1	complement(32717734..32725237)	0	NaN	NaN	NaN	NaN	NaN	#VALUE!
KIAA1522	1	32741830..32774970	113.41	-0.00121	-1	0.99	1	1	0
YARS1	1	complement(32775237..32818031)	62.68	-0.01	-1.01	0.87	1	1	0
S100PBP	1	32816767..32858875	16.6	0.03	1.02	0.7	1	1	0
FNDC5	1	complement(32862268..32872482)	0.19	0.33	1.26	0.39	1	1	0
HPCA	1	32885994..32898441	0.62	0.29	1.22	0.39	1	1	0
TMEM54	1	complement(32894594..32901438)	63.32	0.09	1.06	0.21	1	1	0
gene:ENSG00000287691	1	32925454..32951638	0	NaN	NaN	NaN	NaN	NaN	#VALUE!
RNF19B	1	complement(32936445..32964809)	68.47	0.78	1.72	1.47e-30	1.85e-28	2.59e-26	27.7328
gene:ENSG00000278966	1	32973553..32974463	0	NaN	NaN	NaN	NaN	NaN	#VALUE!
gene:ENSG00000236065	1	32987075..33032469	0	NaN	NaN	NaN	NaN	NaN	#VALUE!
AK2	1	complement(33007986..33080996)	25.91	0.04	1.03	0.53	1	1	0
Metazoa_SRP_4	1	complement(33029232..33029576)	0	NaN	NaN	NaN	NaN	NaN	#VALUE!
AZIN2	1	33081104..33123492	0.3	0.52	1.43	0.07	0.72	1	0.142668
gene:ENSG00000278997	1	complement(33141871..33143230)	0	NaN	NaN	NaN	NaN	NaN	#VALUE!
TRIM62	1	complement(33145399..33182059)	4.71	-0.05	-1.04	0.58	1	1	0
gene:ENSG00000279179	1	33162851..33166298	0	NaN	NaN	NaN	NaN	NaN	#VALUE!
gene:ENSG00000284721	1	33194788..33200353	0	NaN	NaN	NaN	NaN	NaN	#VALUE!
ZNF362	1	33256492..33300719	19.13	0.01	1.01	0.88	1	1	0
gene:ENSG00000270115	1	33261212..33261680	0	NaN	NaN	NaN	NaN	NaN	#VALUE!
A3GALT2	1	complement(33306766..33321098)	0	NaN	NaN	NaN	NaN	NaN	#VALUE!
gene:ENSG00000225313	1	33307348..33349245	0	NaN	NaN	NaN	NaN	NaN	#VALUE!
PHC2	1	complement(33323623..33431095)	54.06	0.05	1.03	0.49	1	1	0
MIR3605	1	complement(33332393..33332492)	0	NaN	NaN	NaN	NaN	NaN	#VALUE!
RN7SKP16	1	complement(33336566..33336864)	0	NaN	NaN	NaN	NaN	NaN	#VALUE!
PHC2-AS1	1	33350352..33363245	0	NaN	NaN	NaN	NaN	NaN	#VALUE!
ZSCAN20	1	33472645..33501643	2.11	0.01	1.01	0.9	1	1	0
CSMD2	1	complement(33513998..34165842)	0.01	-0.28	-1.21	0.7	1	1	0
HMGB4	1	33860475..33864791	0.00442	-1.86	-3.63	0.48	NaN	1	#VALUE!
CSMD2-AS1	1	33868953..33893726	0	NaN	NaN	NaN	NaN	NaN	#VALUE!
C1orf94	1	34166883..34219131	0	NaN	NaN	NaN	NaN	NaN	#VALUE!
gene:ENSG00000287703	1	complement(34640157..34685732)	0	NaN	NaN	NaN	NaN	NaN	#VALUE!
MIR552	1	complement(34669599..34669694)	0	NaN	NaN	NaN	NaN	NaN	#VALUE!
SMIM12	1	complement(34712737..34859755)	9.23	-0.09	-1.06	0.2	1	1	0
GJB5	1	34755047..34758512	0.2	-0.16	-1.12	0.77	1	1	0
GJB4	1	34759740..34762327	0.36	-0.49	-1.4	0.31	1	1	0
gene:ENSG00000255811	1	complement(34761426..34788097)	0	NaN	NaN	NaN	NaN	NaN	#VALUE!
GJB3	1	34781214..34786369	3.75	-0.27	-1.2	0.1	0.82	1	0.0861861
GJA4	1	34792999..34795747	0.01	-0.03	-1.02	0.98	1	1	0
gene:ENSG00000230163	1	34850694..34851555	0	NaN	NaN	NaN	NaN	NaN	#VALUE!
DLGAP3	1	complement(34865436..34929650)	0.2	-0.28	-1.21	0.48	1	1	0
gene:ENSG00000284773	1	complement(34974356..34985313)	0.74	0.28	1.22	0.24	1	1	0
TMEM35B	1	complement(34981380..34985347)	19.18	0.02	1.02	0.8	1	1	0
gene:ENSG00000271741	1	complement(34981533..35031741)	5.64	0.05	1.04	0.61	1	1	0
ZMYM6	1	complement(34986165..35031945)	3.42	0.03	1.02	0.8	1	1	0
ZMYM1	1	35032172..35115859	9.36	0.04	1.02	0.79	1	1	0
gene:ENSG00000284640	1	complement(35141515..35146435)	0	NaN	NaN	NaN	NaN	NaN	#VALUE!
SFPQ	1	complement(35176378..35193446)	393.62	0.02	1.02	0.81	1	1	0
Y_RNA_16	1	35195969..35196062	0	NaN	NaN	NaN	NaN	NaN	#VALUE!
ZMYM4	1	35268709..35422058	31.26	0.05	1.04	0.43	1	1	0
RN7SL503P	1	complement(35292196..35292498)	0	NaN	NaN	NaN	NaN	NaN	#VALUE!
SNORA62_1	1	35310274..35310425	0	NaN	NaN	NaN	NaN	NaN	#VALUE!
ZMYM4-AS1	1	complement(35358822..35366077)	0	NaN	NaN	NaN	NaN	NaN	#VALUE!
KIAA0319L	1	complement(35393883..35557950)	28.21	0.04	1.03	0.54	1	1	0
Metazoa_SRP_5	1	35399997..35400319	0	NaN	NaN	NaN	NaN	NaN	#VALUE!
NCDN	1	35557473..35567274	29.09	0.00151	1	0.98	1	1	0
TFAP2E-AS1	1	complement(35569807..35577779)	0	NaN	NaN	NaN	NaN	NaN	#VALUE!
TFAP2E	1	35573314..35595328	0.36	-0.02	-1.02	0.94	1	1	0
PSMB2	1	complement(35599541..35641526)	110.63	0.12	1.09	0.07	0.71	1	0.148742
C1orf216	1	complement(35713877..35718894)	22.37	0.02	1.01	0.78	1	1	0
CLSPN	1	complement(35720218..35769978)	25.25	0.09	1.07	0.17	0.98	1	0.00877392
gene:ENSG00000232335	1	35739389..35743576	0	NaN	NaN	NaN	NaN	NaN	#VALUE!
AGO4	1	35808016..35857890	3.55	-0.06	-1.04	0.5	1	1	0
AGO1	1	35869808..35930532	10.82	-0.07	-1.05	0.3	1	1	0
gene:ENSG00000286899	1	complement(35908980..35910872)	0	NaN	NaN	NaN	NaN	NaN	#VALUE!
gene:ENSG00000271914	1	complement(35929720..35930115)	0	NaN	NaN	NaN	NaN	NaN	#VALUE!
AGO3	1	35930718..36072500	2.52	-0.04	-1.03	0.69	1	1	0
gene:ENSG00000271554	1	complement(35992109..36013630)	0	NaN	NaN	NaN	NaN	NaN	#VALUE!
TEKT2	1	36084094..36088275	0.06	2.35	5.08	0.03	0.43	1	0.366532
ADPRS	1	36088892..36093932	62.51	0.41	1.33	4.1e-09	2.61e-07	7.21e-05	6.58336
COL8A2	1	complement(36095239..36125222)	0.07	0.85	1.8	0.11	0.86	1	0.0655015
TRAPPC3	1	complement(36136570..36156053)	76.56	-0.04	-1.03	0.52	1	1	0
MAP7D1	1	36155579..36180849	189.21	-0.01	-1.01	0.86	1	1	0
RN7SL131P	1	36191915..36192170	0	NaN	NaN	NaN	NaN	NaN	#VALUE!
THRAP3	1	36224432..36305357	125.66	0.09	1.06	0.19	1	1	0
SH3D21	1	36306368..36329340	1.36	-0.09	-1.06	0.6	1	1	0
EVA1B	1	complement(36322030..36324154)	22	0.01	1.01	0.9	1	1	0
gene:ENSG00000286379	1	36329630..36335406	0	NaN	NaN	NaN	NaN	NaN	#VALUE!
STK40	1	complement(36339624..36385924)	8.43	0.1	1.07	0.22	1	1	0
LSM10	1	complement(36391238..36397908)	73.85	-0.15	-1.11	0.04	0.54	1	0.267606
RNU4-27P	1	complement(36402721..36402859)	0	NaN	NaN	NaN	NaN	NaN	#VALUE!
OSCP1	1	complement(36415827..36450451)	4.69	-0.16	-1.12	0.3	1	1	0
SNORA63C	1	complement(36418450..36418578)	0	NaN	NaN	NaN	NaN	NaN	#VALUE!
MRPS15	1	complement(36455718..36464384)	117.3	-0.03	-1.02	0.68	1	1	0
CSF3R	1	complement(36466043..36483278)	0.00569	-0.03	-1.02	0.98	1	1	0
gene:ENSG00000284705	1	36703953..36710582	0	NaN	NaN	NaN	NaN	NaN	#VALUE!
gene:ENSG00000284720	1	complement(36768122..36769725)	0	NaN	NaN	NaN	NaN	NaN	#VALUE!
gene:ENSG00000234481	1	36769812..36775768	0	NaN	NaN	NaN	NaN	NaN	#VALUE!
GRIK3	1	complement(36795527..37034515)	0	NaN	NaN	NaN	NaN	NaN	#VALUE!
gene:ENSG00000284650	1	37133489..37136146	0	NaN	NaN	NaN	NaN	NaN	#VALUE!
gene:ENSG00000223944	1	complement(37154761..37325100)	0	NaN	NaN	NaN	NaN	NaN	#VALUE!
MIR4255	1	37161563..37161634	0	NaN	NaN	NaN	NaN	NaN	#VALUE!
RNU6-636P	1	37203610..37203716	0	NaN	NaN	NaN	NaN	NaN	#VALUE!
ZC3H12A-DT	1	complement(37350934..37474432)	0	NaN	NaN	NaN	NaN	NaN	#VALUE!
ZC3H12A	1	37474580..37484377	20.73	0.16	1.11	0.06	0.69	1	0.161151
MIR6732	1	37480230..37480289	0	NaN	NaN	NaN	NaN	NaN	#VALUE!
MEAF6	1	complement(37489993..37514766)	14.56	-0.03	-1.02	0.62	1	1	0
MIR5581	1	complement(37500935..37500994)	0	NaN	NaN	NaN	NaN	NaN	#VALUE!
SNIP1	1	complement(37534449..37554293)	10.65	0.01	1.01	0.88	1	1	0
DNALI1	1	37556919..37566857	0.16	-0.28	-1.21	0.61	1	1	0
GNL2	1	complement(37566816..37595937)	60.42	0.05	1.03	0.49	1	1	0
gene:ENSG00000284748	1	37596126..37607336	0	NaN	NaN	NaN	NaN	NaN	#VALUE!
RSPO1	1	complement(37611350..37634892)	0.04	0.92	1.89	0.25	1	1	0
C1orf109	1	complement(37681570..37692249)	24.67	-0.08	-1.06	0.23	1	1	0
CDCA8	1	37692481..37709719	117.16	-0.05	-1.04	0.46	1	1	0
EPHA10	1	complement(37713880..37765133)	2.48	0.06	1.05	0.53	1	1	0
Y_RNA_17	1	complement(37737955..37738054)	0	NaN	NaN	NaN	NaN	NaN	#VALUE!
MANEAL	1	37793847..37801137	65.08	-0.01	-1.01	0.85	1	1	0
gene:ENSG00000233728	1	complement(37799720..37800879)	0	NaN	NaN	NaN	NaN	NaN	#VALUE!
YRDC	1	complement(37802945..37808208)	38.62	-0.02	-1.01	0.82	1	1	0
C1orf122	1	37806979..37809454	90.32	-0.04	-1.03	0.54	1	1	0
MTF1	1	complement(37809574..37859592)	11.6	0.09	1.06	0.2	1	1	0
gene:ENSG00000230955	1	37860697..37861580	0	NaN	NaN	NaN	NaN	NaN	#VALUE!
INPP5B	1	complement(37860697..37947053)	3.97	0.03	1.02	0.73	1	1	0
SNORA63_1	1	37884237..37884317	0	NaN	NaN	NaN	NaN	NaN	#VALUE!
RNU6-584P	1	37885023..37885117	0	NaN	NaN	NaN	NaN	NaN	#VALUE!
Metazoa_SRP_6	1	37953508..37953780	0	NaN	NaN	NaN	NaN	NaN	#VALUE!
SF3A3	1	complement(37956975..37990075)	104.29	0.03	1.02	0.65	1	1	0
RNU6-510P	1	37991462..37991569	0	NaN	NaN	NaN	NaN	NaN	#VALUE!
FHL3	1	complement(37996770..38005606)	11.3	0.07	1.05	0.53	1	1	0
UTP11	1	38009258..38024820	55.86	-0.07	-1.05	0.32	1	1	0
POU3F1	1	complement(38043829..38046793)	0.03	0.26	1.19	0.76	1	1	0
MIR3659HG	1	38047314..38119025	0	NaN	NaN	NaN	NaN	NaN	#VALUE!
MIR3659	1	38089231..38089329	0	NaN	NaN	NaN	NaN	NaN	#VALUE!
LINC02786	1	complement(38129464..38140593)	0	NaN	NaN	NaN	NaN	NaN	#VALUE!
gene:ENSG00000286552	1	38149544..38162545	0	NaN	NaN	NaN	NaN	NaN	#VALUE!
gene:ENSG00000287987	1	38193619..38210340	0	NaN	NaN	NaN	NaN	NaN	#VALUE!
LINC01343	1	complement(38209034..38214806)	0	NaN	NaN	NaN	NaN	NaN	#VALUE!
RNU6-753P	1	38396659..38396765	0	NaN	NaN	NaN	NaN	NaN	#VALUE!
LINC01685	1	38474825..38516520	0	NaN	NaN	NaN	NaN	NaN	#VALUE!
gene:ENSG00000284632	1	complement(38754216..38815979)	0	NaN	NaN	NaN	NaN	NaN	#VALUE!
RRAGC	1	complement(38838198..38859772)	36.22	0.12	1.08	0.1	0.83	1	0.0809219
gene:ENSG00000273637	1	complement(38839333..38874494)	0	NaN	NaN	NaN	NaN	NaN	#VALUE!
RRAGC-DT	1	38859912..38965038	0	NaN	NaN	NaN	NaN	NaN	#VALUE!
MYCBP	1	complement(38862493..38873368)	37.44	-0.02	-1.02	0.74	1	1	0
gene:ENSG00000274944	1	complement(38864501..38881617)	0.34	0.99	1.98	0.07	0.7	1	0.154902
GJA9	1	complement(38874069..38881587)	0.13	0.33	1.26	0.51	1	1	0
RHBDL2	1	complement(38885807..38941830)	0.63	-0.05	-1.04	0.84	1	1	0
RNU6-605P	1	38926870..38926977	0	NaN	NaN	NaN	NaN	NaN	#VALUE!
Y_RNA_18	1	complement(38950825..38950925)	0	NaN	NaN	NaN	NaN	NaN	#VALUE!
AKIRIN1	1	38991276..39006059	68.5	0.000624	1	0.99	1	1	0
NDUFS5	1	39026318..39034636	397	-0.11	-1.08	0.11	0.87	1	0.0604807
MACF1	1	39081316..39487177	36.31	-0.05	-1.04	0.66	1	1	0
RNU6-608P	1	complement(39120940..39121043)	0	NaN	NaN	NaN	NaN	NaN	#VALUE!
gene:ENSG00000287422	1	complement(39226670..39238620)	0	NaN	NaN	NaN	NaN	NaN	#VALUE!
gene:ENSG00000226438	1	complement(39249838..39257649)	0	NaN	NaN	NaN	NaN	NaN	#VALUE!
BMP8A	1	39491636..39529869	1.64	0.04	1.03	0.77	1	1	0
PPIEL	1	complement(39522280..39559698)	0	NaN	NaN	NaN	NaN	NaN	#VALUE!
PABPC4	1	complement(39560709..39576790)	113	0.00629	1	0.92	1	1	0
PABPC4-AS1	1	39565052..39573860	0	NaN	NaN	NaN	NaN	NaN	#VALUE!
SNORA55	1	complement(39567374..39567508)	0	NaN	NaN	NaN	NaN	NaN	#VALUE!
HEYL	1	complement(39623435..39639643)	6.24	-0.14	-1.1	0.15	0.96	1	0.0177288
gene:ENSG00000225903	1	39633416..39633903	0	NaN	NaN	NaN	NaN	NaN	#VALUE!
NT5C1A	1	complement(39651229..39672107)	0.00123	-1.86	-3.63	0.48	NaN	1	#VALUE!
HPCAL4	1	complement(39678648..39691485)	0.06	-0.8	-1.75	0.18	1	1	0
PPIE	1	39692182..39763914	9.8	-0.02	-1.01	0.77	1	1	0
RNU7-121P	1	complement(39723566..39723627)	0	NaN	NaN	NaN	NaN	NaN	#VALUE!
BMP8B	1	complement(39757182..39788865)	15.17	-0.07	-1.05	0.35	1	1	0
OXCT2	1	complement(39769523..39771348)	0.66	-0.13	-1.09	0.67	1	1	0
BMP8B-AS1	1	39779969..39781418	0	NaN	NaN	NaN	NaN	NaN	#VALUE!
gene:ENSG00000261798	1	39788976..39790171	0	NaN	NaN	NaN	NaN	NaN	#VALUE!
gene:ENSG00000284719	1	39799419..39809450	0	NaN	NaN	NaN	NaN	NaN	#VALUE!
LINC02811	1	complement(39801414..39817460)	0	NaN	NaN	NaN	NaN	NaN	#VALUE!
TRIT1	1	complement(39838110..39883511)	7.74	-0.04	-1.03	0.61	1	1	0
Y_RNA_19	1	complement(39881566..39881678)	0	NaN	NaN	NaN	NaN	NaN	#VALUE!
MYCL	1	complement(39895428..39902256)	0.47	-0.34	-1.27	0.16	0.97	1	0.0132283
MYCL-AS1	1	39897745..39899098	0	NaN	NaN	NaN	NaN	NaN	#VALUE!
Y_RNA_20	1	complement(39944890..39944998)	0	NaN	NaN	NaN	NaN	NaN	#VALUE!
MFSD2A	1	39955112..39969968	11.98	0.03	1.02	0.79	1	1	0
CAP1	1	40040233..40072649	269.89	0.00382	1	0.95	1	1	0
PPT1	1	complement(40072710..40097260)	95.46	0.03	1.02	0.61	1	1	0
RLF	1	40161387..40240921	11.27	0.04	1.02	0.62	1	1	0
RNU6-1237P	1	40177843..40177949	0	NaN	NaN	NaN	NaN	NaN	#VALUE!
TMCO2	1	40245947..40251684	0.05	-3.16	-8.97	0.2	1	1	0
ZMPSTE24-DT	1	complement(40256333..40257971)	0	NaN	NaN	NaN	NaN	NaN	#VALUE!
ZMPSTE24	1	40258041..40294180	79.51	0.08	1.06	0.31	1	1	0
COL9A2	1	complement(40300489..40317813)	0.03	-0.4	-1.32	0.66	1	1	0
SMAP2	1	40344850..40423326	16.43	0.01	1.01	0.89	1	1	0
gene:ENSG00000290111	1	complement(40394763..40394964)	0	NaN	NaN	NaN	NaN	NaN	#VALUE!
gene:ENSG00000284677	1	complement(40436199..40450039)	0	NaN	NaN	NaN	NaN	NaN	#VALUE!
ZFP69B	1	40450102..40463718	2.94	-0.23	-1.18	0.17	0.98	1	0.00877392
gene:ENSG00000260920	1	40464319..40466767	0	NaN	NaN	NaN	NaN	NaN	#VALUE!
gene:ENSG00000279667	1	40473055..40474059	0	NaN	NaN	NaN	NaN	NaN	#VALUE!
ZFP69	1	40477290..40496343	0.03	0.14	1.1	0.85	1	1	0
EXO5-DT	1	complement(40493157..40508661)	0	NaN	NaN	NaN	NaN	NaN	#VALUE!
EXO5	1	40508741..40516038	5.64	0.02	1.01	0.85	1	1	0
gene:ENSG00000227278	1	complement(40514461..40515057)	0	NaN	NaN	NaN	NaN	NaN	#VALUE!
gene:ENSG00000238186	1	complement(40515754..40517174)	0	NaN	NaN	NaN	NaN	NaN	#VALUE!
ZNF684	1	40531573..40548167	1.66	-0.04	-1.03	0.81	1	1	0
gene:ENSG00000286838	1	complement(40559666..40584335)	0	NaN	NaN	NaN	NaN	NaN	#VALUE!
RIMS3	1	complement(40620680..40665682)	1.16	-0.07	-1.05	0.64	1	1	0
gene:ENSG00000287743	1	40659848..40667480	0	NaN	NaN	NaN	NaN	NaN	#VALUE!
gene:ENSG00000237899	1	complement(40669089..40687588)	0	NaN	NaN	NaN	NaN	NaN	#VALUE!
NFYC-AS1	1	complement(40690380..40692074)	0	NaN	NaN	NaN	NaN	NaN	#VALUE!
NFYC	1	40691648..40771603	28.08	0.05	1.04	0.43	1	1	0
MIR30E	1	40754355..40754446	0	NaN	NaN	NaN	NaN	NaN	#VALUE!
MIR30C1	1	40757284..40757372	0	NaN	NaN	NaN	NaN	NaN	#VALUE!
KCNQ4	1	40783787..40840452	0.09	-0.5	-1.41	0.31	1	1	0
RN7SL326P	1	40804846..40805141	0	NaN	NaN	NaN	NaN	NaN	#VALUE!
CITED4	1	complement(40861054..40862363)	83.09	0.0087	1.01	0.92	1	1	0
gene:ENSG00000229528	1	40863914..40876670	0	NaN	NaN	NaN	NaN	NaN	#VALUE!
gene:ENSG00000286668	1	40939294..40945524	0	NaN	NaN	NaN	NaN	NaN	#VALUE!
CTPS1	1	40979300..41012565	59.88	0.01	1.01	0.85	1	1	0
SLFNL1-AS1	1	41014590..41043890	0	NaN	NaN	NaN	NaN	NaN	#VALUE!
SLFNL1	1	complement(41015589..41023237)	1.28	0.01	1.01	0.95	1	1	0
SCMH1	1	complement(41027202..41242306)	18.69	-0.00429	-1	0.95	1	1	0
gene:ENSG00000287400	1	41241772..41338644	0	NaN	NaN	NaN	NaN	NaN	#VALUE!
SCMH1-DT	1	41242373..41284861	0	NaN	NaN	NaN	NaN	NaN	#VALUE!
gene:ENSG00000291157	1	complement(41302911..41306148)	0	NaN	NaN	NaN	NaN	NaN	#VALUE!
FOXO6	1	41361922..41383590	1.5	-0.15	-1.11	0.56	1	1	0
FOXO6-AS1	1	complement(41375004..41375669)	0	NaN	NaN	NaN	NaN	NaN	#VALUE!
EDN2	1	complement(41478775..41484683)	9.47	-0.09	-1.06	0.49	1	1	0
HIVEP3	1	complement(41506365..42035925)	3.24	0.05	1.04	0.62	1	1	0
gene:ENSG00000230881	1	41535443..41535868	0	NaN	NaN	NaN	NaN	NaN	#VALUE!
gene:ENSG00000284895	1	complement(41585306..41628816)	0	NaN	NaN	NaN	NaN	NaN	#VALUE!
gene:ENSG00000287587	1	42036143..42051784	0	NaN	NaN	NaN	NaN	NaN	#VALUE!
GUCA2B	1	42153410..42155820	5.13	-0.14	-1.1	0.49	1	1	0
GUCA2A	1	complement(42162690..42164745)	0.93	-0.1	-1.07	0.81	1	1	0
FOXJ3	1	complement(42176539..42335877)	27.81	0.11	1.08	0.11	0.86	1	0.0655015
gene:ENSG00000227527	1	complement(42335386..42338376)	0	NaN	NaN	NaN	NaN	NaN	#VALUE!
RIMKLA	1	42380792..42424232	4.96	-0.15	-1.11	0.06	0.67	1	0.173925
ZMYND12	1	complement(42430329..42456253)	0.5	0.07	1.05	0.85	1	1	0
PPCS	1	42456117..42473385	45.21	-0.03	-1.02	0.67	1	1	0
CCDC30	1	42463221..42657190	0.27	0.15	1.11	0.39	1	1	0
RNU6-536P	1	42569033..42569139	0	NaN	NaN	NaN	NaN	NaN	#VALUE!
PPIH	1	42658335..42676758	14.99	-0.04	-1.03	0.58	1	1	0
gene:ENSG00000285728	1	complement(42658687..42682207)	0	NaN	NaN	NaN	NaN	NaN	#VALUE!
gene:ENSG00000234917	1	42678735..42681659	0	NaN	NaN	NaN	NaN	NaN	#VALUE!
YBX1	1	42682418..42703805	703.9	-0.01	-1.01	0.9	1	1	0
CLDN19	1	complement(42733093..42740254)	0.00686	2.68	6.43	0.3	NaN	1	#VALUE!
P3H1	1	complement(42746335..42767084)	64.62	0.12	1.09	0.08	0.75	1	0.124939
C1orf50	1	42767245..42779491	5.2	0.000493	1	1	1	1	0
gene:ENSG00000283580	1	42767292..42794493	1.06	-0.52	-1.43	0.18	0.99	1	0.00436481
C1orf50-AS1	1	complement(42775813..42776790)	0	NaN	NaN	NaN	NaN	NaN	#VALUE!
TMEM269	1	42784991..42816619	0.13	-0.14	-1.1	0.75	1	1	0
SVBP	1	complement(42807052..42817397)	37.58	-0.14	-1.1	0.13	0.91	1	0.0409586
ERMAP	1	42817122..42844991	14.81	0.09	1.06	0.23	1	1	0
ZNF691-DT	1	complement(42832522..42846427)	0	NaN	NaN	NaN	NaN	NaN	#VALUE!
ZNF691	1	42846573..42852477	16.69	0.1	1.07	0.32	1	1	0
gene:ENSG00000288955	1	42924460..42925849	0	NaN	NaN	NaN	NaN	NaN	#VALUE!
SLC2A1	1	complement(42925353..42958893)	255.76	0.05	1.03	0.46	1	1	0
SLC2A1-DT	1	42959049..42996814	0	NaN	NaN	NaN	NaN	NaN	#VALUE!
gene:ENSG00000283973	1	complement(42959065..42961864)	0	NaN	NaN	NaN	NaN	NaN	#VALUE!
RNU6-880P	1	42991438..42991544	0	NaN	NaN	NaN	NaN	NaN	#VALUE!
U6_2	1	complement(43023549..43023637)	0	NaN	NaN	NaN	NaN	NaN	#VALUE!
CFAP144	1	43145153..43156396	0.08	0.15	1.11	0.89	1	1	0
EBNA1BP2	1	complement(43164175..43270936)	276.42	-0.04	-1.03	0.53	1	1	0
MIR6733	1	complement(43171652..43171712)	0	NaN	NaN	NaN	NaN	NaN	#VALUE!
CFAP57	1	43172330..43254358	0.41	-0.11	-1.08	0.67	1	1	0
TMEM125	1	43269983..43274002	0.01	-2.66	-6.3	0.29	NaN	1	#VALUE!
C1orf210	1	complement(43281877..43285617)	0.00745	-1.86	-3.63	0.48	NaN	1	#VALUE!
TIE1	1	43300982..43323108	0.0031	1.89	3.7	0.48	NaN	1	#VALUE!
MPL	1	43337818..43354466	0.29	0.39	1.31	0.26	1	1	0
gene:ENSG00000287113	1	complement(43348288..43348844)	0	NaN	NaN	NaN	NaN	NaN	#VALUE!
CDC20-DT	1	complement(43354684..43358676)	0	NaN	NaN	NaN	NaN	NaN	#VALUE!
CDC20	1	43358981..43363203	420.82	0.00144	1	0.98	1	1	0
ELOVL1	1	complement(43363398..43368074)	238.09	0.05	1.03	0.48	1	1	0
MIR6734	1	complement(43364648..43364715)	0	NaN	NaN	NaN	NaN	NaN	#VALUE!
gene:ENSG00000288772	1	43368180..43368609	0	NaN	NaN	NaN	NaN	NaN	#VALUE!
MED8	1	complement(43383917..43389808)	50.92	-0.01	-1.01	0.87	1	1	0
MED8-AS1	1	43385113..43389155	0	NaN	NaN	NaN	NaN	NaN	#VALUE!
SZT2	1	43389882..43454247	8.21	0.05	1.04	0.44	1	1	0
SZT2-AS1	1	complement(43447776..43448644)	0	NaN	NaN	NaN	NaN	NaN	#VALUE!
MIR6735	1	43448539..43448611	0	NaN	NaN	NaN	NaN	NaN	#VALUE!
HYI	1	complement(43450989..43453989)	38.06	-0.02	-1.02	0.78	1	1	0
HYI-AS1	1	43453927..43456995	0	NaN	NaN	NaN	NaN	NaN	#VALUE!
PTPRF	1	43525187..43623666	289.91	0.03	1.02	0.77	1	1	0
KDM4A	1	43650149..43705518	30.87	0.02	1.01	0.78	1	1	0
gene:ENSG00000284989	1	43650149..43931014	0.07	-0.14	-1.1	0.84	1	1	0
KDM4A-AS1	1	complement(43685123..43708138)	0	NaN	NaN	NaN	NaN	NaN	#VALUE!
ST3GAL3	1	43705824..43931165	2.02	0.08	1.06	0.42	1	1	0
ST3GAL3-AS1	1	complement(43709392..43727343)	0	NaN	NaN	NaN	NaN	NaN	#VALUE!
U6_3	1	43716467..43716556	0	NaN	NaN	NaN	NaN	NaN	#VALUE!
MIR6079	1	43838622..43838683	0	NaN	NaN	NaN	NaN	NaN	#VALUE!
ARTN	1	43933320..43937240	0.7	0.45	1.36	0.13	0.91	1	0.0409586
LINC02918	1	complement(43937918..43940781)	0	NaN	NaN	NaN	NaN	NaN	#VALUE!
gene:ENSG00000288573	1	complement(43944355..43946624)	0	NaN	NaN	NaN	NaN	NaN	#VALUE!
IPO13	1	43946950..43968022	25.8	-0.03	-1.02	0.66	1	1	0
gene:ENSG00000285649	1	complement(43968351..43974821)	0	NaN	NaN	NaN	NaN	NaN	#VALUE!
DPH2	1	43970000..43973369	51.68	0.00155	1	0.98	1	1	0
ATP6V0B	1	43974487..43978295	94.04	-0.05	-1.03	0.5	1	1	0
B4GALT2	1	43978943..43991170	36.25	-0.01	-1.01	0.87	1	1	0
CCDC24	1	43991359..43996528	5.75	-0.03	-1.02	0.83	1	1	0
SLC6A9	1	complement(43991500..44031467)	13.25	0.11	1.08	0.12	0.88	1	0.0555173
gene:ENSG00000230615	1	44030414..44115913	0	NaN	NaN	NaN	NaN	NaN	#VALUE!
RN7SL479P	1	complement(44117098..44117397)	0	NaN	NaN	NaN	NaN	NaN	#VALUE!
KLF17	1	44118821..44135140	0.24	-0.33	-1.26	0.38	1	1	0
KLF18	1	complement(44137821..44141631)	0	NaN	NaN	NaN	NaN	NaN	#VALUE!
Y_RNA_21	1	complement(44153385..44153480)	0	NaN	NaN	NaN	NaN	NaN	#VALUE!
DMAP1	1	44213455..44220681	30.63	0.00269	1	0.97	1	1	0
ERI3	1	complement(44221070..44355260)	60.52	-0.04	-1.03	0.56	1	1	0
ERI3-IT1	1	complement(44243408..44244273)	0	NaN	NaN	NaN	NaN	NaN	#VALUE!
RNU6-369P	1	44390722..44390823	0	NaN	NaN	NaN	NaN	NaN	#VALUE!
RNF220	1	44405194..44651723	36.07	-0.04	-1.03	0.51	1	1	0
MIR5584	1	44545493..44545552	0	NaN	NaN	NaN	NaN	NaN	#VALUE!
TMEM53	1	complement(44635238..44674481)	5.54	-0.00102	-1	0.99	1	1	0
ARMH1	1	44674692..44725591	0.29	0.45	1.37	0.27	1	1	0
RNU5F-1	1	complement(44721786..44721902)	0	NaN	NaN	NaN	NaN	NaN	#VALUE!
RNU5D-1	1	complement(44731055..44731170)	0	NaN	NaN	NaN	NaN	NaN	#VALUE!
KIF2C	1	44739818..44767767	95.9	-0.02	-1.02	0.71	1	1	0
gene:ENSG00000225721	1	complement(44759037..44775810)	0	NaN	NaN	NaN	NaN	NaN	#VALUE!
RPS8	1	44775251..44778779	1828.75	-0.07	-1.05	0.41	1	1	0
SNORD55	1	44775864..44775943	0	NaN	NaN	NaN	NaN	NaN	#VALUE!
SNORD46	1	44776490..44776593	0	NaN	NaN	NaN	NaN	NaN	#VALUE!
SNORD38A	1	44777843..44777912	0	NaN	NaN	NaN	NaN	NaN	#VALUE!
SNORD38B_1	1	44778390..44778456	0	NaN	NaN	NaN	NaN	NaN	#VALUE!
SNORD38B_2	1	44778390..44778458	0	NaN	NaN	NaN	NaN	NaN	#VALUE!
BEST4	1	complement(44783585..44788170)	0.12	-0.16	-1.12	0.76	1	1	0
PLK3	1	44800377..44805990	15.3	-0.01	-1.01	0.91	1	1	0
DYNLT4	1	complement(44805893..44807351)	1.14	-0.1	-1.07	0.72	1	1	0
gene:ENSG00000290041	1	44807524..44808090	0	NaN	NaN	NaN	NaN	NaN	#VALUE!
BTBD19	1	44808523..44815585	3.98	0.01	1.01	0.91	1	1	0
PTCH2	1	complement(44819844..44843253)	0.29	-0.13	-1.09	0.63	1	1	0
RNU5E-6P	1	complement(44819883..44819997)	0	NaN	NaN	NaN	NaN	NaN	#VALUE!
EIF2B3	1	complement(44850522..44986722)	28.86	-0.08	-1.06	0.26	1	1	0
HECTD3	1	complement(45002540..45011324)	36.97	0.00507	1	0.94	1	1	0
UROD	1	45010950..45015575	29.87	-0.07	-1.05	0.36	1	1	0
ZSWIM5	1	complement(45016399..45306209)	5.76	-0.03	-1.02	0.7	1	1	0
LINC01144	1	45303910..45305619	0	NaN	NaN	NaN	NaN	NaN	#VALUE!
HPDL	1	45326895..45328710	2.68	-0.06	-1.05	0.71	1	1	0
MUTYH	1	complement(45329163..45340893)	5.49	-0.01	-1.01	0.91	1	1	0
gene:ENSG00000288208	1	complement(45329262..45491155)	0	NaN	NaN	NaN	NaN	NaN	#VALUE!
TOE1	1	45340052..45343973	27.24	0.00808	1.01	0.92	1	1	0
TESK2	1	complement(45343883..45491163)	0.35	0.04	1.03	0.9	1	1	0
CCDC163	1	complement(45493866..45500079)	2.56	-0.05	-1.04	0.76	1	1	0
MMACHC	1	45500300..45513382	5.22	0.02	1.02	0.79	1	1	0
PRDX1	1	complement(45510914..45542732)	1807.36	0.00145	1	0.99	1	1	0
AKR1A1	1	45550543..45570049	90.58	-0.01	-1.01	0.87	1	1	0
gene:ENSG00000289407	1	complement(45583238..45583933)	0	NaN	NaN	NaN	NaN	NaN	#VALUE!
NASP	1	45583846..45618904	109.77	0.02	1.01	0.75	1	1	0
CCDC17	1	complement(45620044..45624057)	0.33	0.22	1.17	0.55	1	1	0
GPBP1L1	1	complement(45627304..45688113)	44.83	0.00456	1	0.95	1	1	0
TMEM69	1	45688181..45694436	29.84	0.06	1.04	0.44	1	1	0
IPP	1	complement(45694324..45750653)	9.08	-0.16	-1.12	0.08	0.79	1	0.102373
gene:ENSG00000230896	1	complement(45694684..45697075)	0	NaN	NaN	NaN	NaN	NaN	#VALUE!
MAST2	1	45786987..46036122	49.33	-0.01	-1.01	0.83	1	1	0
PIK3R3	1	complement(46040140..46133036)	6.34	0.36	1.28	5.28e-05	0.00204	0.93	2.69037
P3R3URF-PIK3R3	1	complement(46043661..46176488)	0	NaN	NaN	NaN	NaN	NaN	#VALUE!
gene:ENSG00000226957	1	46046818..46048368	0	NaN	NaN	NaN	NaN	NaN	#VALUE!
gene:ENSG00000227857	1	46134531..46139081	0	NaN	NaN	NaN	NaN	NaN	#VALUE!
TSPAN1	1	46175073..46185962	5.61	-0.04	-1.03	0.78	1	1	0
P3R3URF	1	complement(46175486..46176488)	0	NaN	NaN	NaN	NaN	NaN	#VALUE!
POMGNT1	1	complement(46188683..46220305)	59.68	-0.04	-1.03	0.57	1	1	0
LURAP1	1	46203334..46221256	0.00605	-0.02	-1.01	0.99	NaN	1	#VALUE!
RAD54L	1	46246461..46278480	13.97	0.09	1.06	0.28	1	1	0
LRRC41	1	complement(46261196..46303616)	25.31	-0.05	-1.03	0.5	1	1	0
UQCRH	1	46303698..46316776	269.21	-0.08	-1.06	0.23	1	1	0
NSUN4	1	46340789..46365152	11.58	0.04	1.03	0.56	1	1	0
FAAH	1	46394317..46413848	0.38	0.14	1.1	0.69	1	1	0
gene:ENSG00000291138	1	46433827..46482493	0	NaN	NaN	NaN	NaN	NaN	#VALUE!
LINC01398	1	complement(46446600..46451317)	0	NaN	NaN	NaN	NaN	NaN	#VALUE!
DMBX1	1	46489836..46516216	3.52	-0.03	-1.02	0.75	1	1	0
TMEM275	1	complement(46532166..46543969)	0	NaN	NaN	NaN	NaN	NaN	#VALUE!
MKNK1-AS1	1	46538611..46570255	0	NaN	NaN	NaN	NaN	NaN	#VALUE!
KNCN	1	complement(46545641..46551647)	0	NaN	NaN	NaN	NaN	NaN	#VALUE!
MKNK1	1	complement(46557407..46616843)	25.73	0.01	1.01	0.87	1	1	0
MOB3C	1	complement(46607719..46616811)	9.05	0.62	1.53	6.37e-14	5.14e-12	1.12e-09	11.289
ATPAF1	1	complement(46632737..46673867)	43.73	-0.02	-1.01	0.77	1	1	0
TEX38	1	46668855..46673594	0.08	-0.53	-1.44	0.53	1	1	0
EFCAB14-AS1	1	46674036..46692098	0	NaN	NaN	NaN	NaN	NaN	#VALUE!
EFCAB14	1	complement(46674659..46719146)	41.08	0.08	1.06	0.21	1	1	0
CYP4B1	1	46757838..46819413	0.00957	0.76	1.7	0.64	1	1	0
CYP4Z2P	1	complement(46843095..46900437)	0	NaN	NaN	NaN	NaN	NaN	#VALUE!
CYP4A11	1	complement(46929177..46941484)	0	NaN	NaN	NaN	NaN	NaN	#VALUE!
CYP4X1	1	47023669..47050751	0.03	0.42	1.34	0.64	1	1	0
CYP4Z1	1	47067231..47118318	0	NaN	NaN	NaN	NaN	NaN	#VALUE!
CYP4A22-AS1	1	complement(47096653..47179271)	0	NaN	NaN	NaN	NaN	NaN	#VALUE!
CYP4A22	1	47137435..47149727	0	NaN	NaN	NaN	NaN	NaN	#VALUE!
LINC00853	1	47179250..47180339	0	NaN	NaN	NaN	NaN	NaN	#VALUE!
gene:ENSG00000290081	1	complement(47180175..47181078)	0	NaN	NaN	NaN	NaN	NaN	#VALUE!
PDZK1IP1	1	complement(47183582..47191044)	20.81	0.03	1.02	0.79	1	1	0
TAL1	1	complement(47216290..47232225)	0.00777	0.85	1.8	0.48	1	1	0
gene:ENSG00000226252	1	47225797..47230750	0	NaN	NaN	NaN	NaN	NaN	#VALUE!
STIL	1	complement(47250139..47314892)	42.62	0.16	1.12	0.02	0.33	1	0.481486
CMPK1	1	47333790..47394866	105.93	0.02	1.02	0.77	1	1	0
LINC01389	1	complement(47380928..47408477)	0	NaN	NaN	NaN	NaN	NaN	#VALUE!
FOXE3	1	47416285..47418052	0.04	0.21	1.15	0.82	1	1	0
FOXD2-AS1	1	complement(47432133..47434641)	0	NaN	NaN	NaN	NaN	NaN	#VALUE!
FOXD2	1	47438044..47440691	2.26	-0.25	-1.19	0.15	0.95	1	0.0222764
LINC01738	1	47688463..47704029	0	NaN	NaN	NaN	NaN	NaN	#VALUE!
TRABD2B	1	complement(47760528..47997385)	0.07	0.83	1.78	0.06	0.66	1	0.180456
gene:ENSG00000223814	1	complement(47761132..47765547)	0	NaN	NaN	NaN	NaN	NaN	#VALUE!
gene:ENSG00000225028	1	47818066..47820237	0	NaN	NaN	NaN	NaN	NaN	#VALUE!
LINC02794	1	48050659..48091736	0	NaN	NaN	NaN	NaN	NaN	#VALUE!
gene:ENSG00000231413	1	complement(48078787..48082196)	0	NaN	NaN	NaN	NaN	NaN	#VALUE!
gene:ENSG00000290466	1	complement(48096092..48161871)	0	NaN	NaN	NaN	NaN	NaN	#VALUE!
gene:ENSG00000279096	1	48102068..48104736	0	NaN	NaN	NaN	NaN	NaN	#VALUE!
gene:ENSG00000291246	1	complement(48164710..48182428)	0	NaN	NaN	NaN	NaN	NaN	#VALUE!
gene:ENSG00000223720	1	48172972..48206857	0	NaN	NaN	NaN	NaN	NaN	#VALUE!
SLC5A9	1	48222685..48248644	0.02	-0.71	-1.63	0.51	1	1	0
gene:ENSG00000272491	1	complement(48227888..48229561)	0	NaN	NaN	NaN	NaN	NaN	#VALUE!
gene:ENSG00000279214	1	complement(48262230..48263179)	0	NaN	NaN	NaN	NaN	NaN	#VALUE!
SPATA6	1	complement(48295373..48472208)	1.54	0.03	1.02	0.86	1	1	0
RNU6-723P	1	48344209..48344315	0	NaN	NaN	NaN	NaN	NaN	#VALUE!
RNU4-61P	1	48447936..48448042	0	NaN	NaN	NaN	NaN	NaN	#VALUE!
AGBL4	1	complement(48532854..50023954)	0	NaN	NaN	NaN	NaN	NaN	#VALUE!
gene:ENSG00000287661	1	48552991..48558106	0	NaN	NaN	NaN	NaN	NaN	#VALUE!
BEND5	1	complement(48727519..48776969)	0.0066	-1.86	-3.63	0.48	NaN	1	#VALUE!
gene:ENSG00000286597	1	48926021..48936734	0	NaN	NaN	NaN	NaN	NaN	#VALUE!
gene:ENSG00000229846	1	49025595..49187585	0	NaN	NaN	NaN	NaN	NaN	#VALUE!
AGBL4-AS1	1	49257411..49269285	0	NaN	NaN	NaN	NaN	NaN	#VALUE!
AGBL4-IT1	1	complement(49374201..49472085)	0	NaN	NaN	NaN	NaN	NaN	#VALUE!
gene:ENSG00000279324	1	49994318..49996218	0	NaN	NaN	NaN	NaN	NaN	#VALUE!
ELAVL4	1	50024029..50203772	0	NaN	NaN	NaN	NaN	NaN	#VALUE!
ELAVL4-AS1	1	complement(50174306..50175868)	0	NaN	NaN	NaN	NaN	NaN	#VALUE!
gene:ENSG00000233407	1	complement(50206084..50223127)	0	NaN	NaN	NaN	NaN	NaN	#VALUE!
LINC02808	1	complement(50229662..50321192)	0	NaN	NaN	NaN	NaN	NaN	#VALUE!
gene:ENSG00000284645	1	50252569..50258994	0	NaN	NaN	NaN	NaN	NaN	#VALUE!
DMRTA2	1	complement(50417550..50423443)	0.54	-0.08	-1.06	0.77	1	1	0
gene:ENSG00000284700	1	50423609..50425316	0	NaN	NaN	NaN	NaN	NaN	#VALUE!
FAF1	1	complement(50437028..50960267)	27.47	0.01	1.01	0.82	1	1	0
FAF1-AS1	1	50461469..50471150	0	NaN	NaN	NaN	NaN	NaN	#VALUE!
RNU6-1026P	1	50582404..50582511	0	NaN	NaN	NaN	NaN	NaN	#VALUE!
CDKN2C	1	50960745..50974634	86.62	-0.05	-1.03	0.49	1	1	0
gene:ENSG00000290102	1	complement(50967883..50968552)	0	NaN	NaN	NaN	NaN	NaN	#VALUE!
MIR4421	1	51059837..51059905	0	NaN	NaN	NaN	NaN	NaN	#VALUE!
MIR6500	1	51060018..51060103	0	NaN	NaN	NaN	NaN	NaN	#VALUE!
C1orf185	1	51102221..51148086	0	NaN	NaN	NaN	NaN	NaN	#VALUE!
Y_RNA_22	1	51107222..51107331	0	NaN	NaN	NaN	NaN	NaN	#VALUE!
LINC01562	1	complement(51195095..51235096)	0	NaN	NaN	NaN	NaN	NaN	#VALUE!
RNF11	1	51236273..51273447	40.26	-0.02	-1.01	0.82	1	1	0
gene:ENSG00000236434	1	complement(51264916..51266074)	0	NaN	NaN	NaN	NaN	NaN	#VALUE!
TTC39A	1	complement(51287258..51345116)	1.66	-0.08	-1.06	0.47	1	1	0
TTC39A-AS1	1	51329654..51335324	0	NaN	NaN	NaN	NaN	NaN	#VALUE!
EPS15	1	complement(51354263..51519328)	19.71	0.01	1.01	0.87	1	1	0
RNU6-877P	1	51382308..51382414	0	NaN	NaN	NaN	NaN	NaN	#VALUE!
gene:ENSG00000238140	1	51461721..51463416	0	NaN	NaN	NaN	NaN	NaN	#VALUE!
EPS15-AS1	1	51518288..51561651	0	NaN	NaN	NaN	NaN	NaN	#VALUE!
RNU6-1281P	1	complement(51538625..51538729)	0	NaN	NaN	NaN	NaN	NaN	#VALUE!
OSBPL9	1	51577179..51798427	31.36	0.03	1.02	0.63	1	1	0
gene:ENSG00000212624	1	complement(51724775..51724896)	0	NaN	NaN	NaN	NaN	NaN	#VALUE!
NRDC	1	complement(51789191..51878805)	134.59	0.1	1.07	0.15	0.94	1	0.0268721
gene:ENSG00000266993	1	51793934..51799154	0	NaN	NaN	NaN	NaN	NaN	#VALUE!
gene:ENSG00000272175	1	51801028..51801307	0	NaN	NaN	NaN	NaN	NaN	#VALUE!
MIR761	1	complement(51836344..51836402)	0	NaN	NaN	NaN	NaN	NaN	#VALUE!
RAB3B	1	complement(51907956..51990700)	15	-0.02	-1.02	0.76	1	1	0
RN7SL290P	1	51995740..51996039	0	NaN	NaN	NaN	NaN	NaN	#VALUE!
TXNDC12	1	complement(52020131..52055191)	92.82	0.00733	1.01	0.91	1	1	0
gene:ENSG00000285839	1	complement(52020153..52033350)	0.18	-0.01	-1.01	0.99	1	1	0
KTI12	1	complement(52032103..52033810)	25.13	0.02	1.01	0.85	1	1	0
gene:ENSG00000223390	1	52033391..52044279	0	NaN	NaN	NaN	NaN	NaN	#VALUE!
TXNDC12-AS1	1	52050918..52052683	0	NaN	NaN	NaN	NaN	NaN	#VALUE!
BTF3L4	1	52056199..52090716	21.76	0.02	1.02	0.79	1	1	0
ZFYVE9	1	52142089..52348671	10.24	-0.03	-1.02	0.65	1	1	0
RN7SL788P	1	52150104..52150419	0	NaN	NaN	NaN	NaN	NaN	#VALUE!
CC2D1B	1	complement(52345723..52366205)	29.58	0.02	1.01	0.79	1	1	0
gene:ENSG00000272100	1	52353487..52353877	0	NaN	NaN	NaN	NaN	NaN	#VALUE!
gene:ENSG00000287078	1	52365443..52367865	0	NaN	NaN	NaN	NaN	NaN	#VALUE!
ORC1	1	complement(52372829..52404423)	38	0.13	1.1	0.05	0.62	1	0.207608
PRPF38A	1	52404602..52420836	18.6	0.00744	1.01	0.91	1	1	0
TUT4	1	complement(52408282..52553487)	14.68	-0.02	-1.02	0.74	1	1	0
gene:ENSG00000272371	1	52554818..52555273	0	NaN	NaN	NaN	NaN	NaN	#VALUE!
GPX7	1	52602371..52609051	0	NaN	NaN	NaN	NaN	NaN	#VALUE!
SHISAL2A	1	52633168..52669683	0.01	1.89	3.7	0.48	NaN	1	#VALUE!
COA7	1	complement(52684449..52698347)	35.65	-0.04	-1.03	0.57	1	1	0
RN7SL62P	1	52714399..52714695	0	NaN	NaN	NaN	NaN	NaN	#VALUE!
ZYG11B	1	52726453..52827336	19.41	-0.06	-1.04	0.43	1	1	0
RNU2-30P	1	52754322..52754462	0	NaN	NaN	NaN	NaN	NaN	#VALUE!
RNU6-969P	1	complement(52805108..52805212)	0	NaN	NaN	NaN	NaN	NaN	#VALUE!
ZYG11A	1	52842511..52894998	3.26	-0.08	-1.06	0.46	1	1	0
gene:ENSG00000242391	1	complement(52881216..52881730)	0	NaN	NaN	NaN	NaN	NaN	#VALUE!
ECHDC2	1	complement(52895910..52927212)	4.79	-0.02	-1.01	0.87	1	1	0
SCP2	1	52927276..53051698	29.87	-0.03	-1.02	0.65	1	1	0
gene:ENSG00000264834	1	52928674..52928772	0	NaN	NaN	NaN	NaN	NaN	#VALUE!
gene:ENSG00000266188	1	52934930..52935017	0	NaN	NaN	NaN	NaN	NaN	#VALUE!
gene:ENSG00000265815	1	52940314..52940413	0	NaN	NaN	NaN	NaN	NaN	#VALUE!
PODN	1	53062052..53085501	0.06	0.6	1.52	0.32	1	1	0
gene:ENSG00000232993	1	complement(53069938..53085502)	0	NaN	NaN	NaN	NaN	NaN	#VALUE!
SLC1A7	1	complement(53087179..53142638)	0.14	-0.28	-1.22	0.46	1	1	0
gene:ENSG00000235563	1	53114576..53118609	0	NaN	NaN	NaN	NaN	NaN	#VALUE!
CPT2	1	53196792..53214197	26.3	-0.03	-1.02	0.62	1	1	0
gene:ENSG00000236723	1	complement(53209783..53213775)	0	NaN	NaN	NaN	NaN	NaN	#VALUE!
CZIB	1	complement(53214099..53220634)	53.73	-0.000676	-1	0.99	1	1	0
CZIB-DT	1	53220663..53224253	0	NaN	NaN	NaN	NaN	NaN	#VALUE!
MAGOH	1	complement(53226900..53238518)	86.54	0.01	1.01	0.84	1	1	0
MAGOH-DT	1	53238550..53246482	0	NaN	NaN	NaN	NaN	NaN	#VALUE!
LRP8	1	complement(53242364..53328469)	30.67	0.04	1.03	0.59	1	1	0
gene:ENSG00000234578	1	53267935..53268601	0	NaN	NaN	NaN	NaN	NaN	#VALUE!
gene:ENSG00000228838	1	53288024..53289706	0	NaN	NaN	NaN	NaN	NaN	#VALUE!
gene:ENSG00000232762	1	53304536..53307462	0	NaN	NaN	NaN	NaN	NaN	#VALUE!
LRP8-DT	1	53328233..53336509	0	NaN	NaN	NaN	NaN	NaN	#VALUE!
gene:ENSG00000285954	1	53344031..53365473	0	NaN	NaN	NaN	NaN	NaN	#VALUE!
gene:ENSG00000226938	1	complement(53348488..53349233)	0	NaN	NaN	NaN	NaN	NaN	#VALUE!
LINC02812	1	complement(53366656..53368245)	0	NaN	NaN	NaN	NaN	NaN	#VALUE!
DMRTB1	1	53459399..53467488	0	NaN	NaN	NaN	NaN	NaN	#VALUE!
GLIS1	1	complement(53506237..53739164)	0.00369	-0.02	-1.01	0.99	NaN	1	#VALUE!
RNU7-95P	1	complement(53688749..53688812)	0	NaN	NaN	NaN	NaN	NaN	#VALUE!
NDC1	1	complement(53765478..53838463)	71.16	0.02	1.01	0.79	1	1	0
gene:ENSG00000201003	1	complement(53771018..53771153)	0	NaN	NaN	NaN	NaN	NaN	#VALUE!
YIPF1	1	complement(53851719..53889798)	28.81	0.09	1.06	0.26	1	1	0
DIO1	1	53891239..53911086	0.06	1.04	2.06	0.21	1	1	0
IFT25	1	complement(53916574..53945699)	30.43	-0.02	-1.01	0.83	1	1	0
LRRC42	1	53946085..53968168	43.99	0.07	1.05	0.32	1	1	0
LDLRAD1	1	complement(54007298..54018186)	0	NaN	NaN	NaN	NaN	NaN	#VALUE!
TMEM59	1	complement(54026681..54053504)	32.2	0.04	1.03	0.58	1	1	0
gene:ENSG00000280378	1	complement(54033126..54034880)	0	NaN	NaN	NaN	NaN	NaN	#VALUE!
TCEANC2	1	54053584..54112519	3.6	-0.2	-1.15	0.01	0.26	1	0.585027
MIR4781	1	54054079..54054154	0	NaN	NaN	NaN	NaN	NaN	#VALUE!
gene:ENSG00000256407	1	complement(54132686..54200073)	0.02	0.88	1.84	0.39	1	1	0
CDCP2	1	complement(54132687..54153770)	0	NaN	NaN	NaN	NaN	NaN	#VALUE!
gene:ENSG00000280425	1	54137746..54142980	0	NaN	NaN	NaN	NaN	NaN	#VALUE!
CYB5RL	1	complement(54169651..54200036)	6.99	-0.1	-1.07	0.25	1	1	0
MRPL37	1	54184041..54225464	127.38	0.02	1.01	0.77	1	1	0
SSBP3	1	complement(54225432..54413479)	17.66	0.02	1.02	0.74	1	1	0
SSBP3-AS1	1	54236440..54239063	0	NaN	NaN	NaN	NaN	NaN	#VALUE!
gene:ENSG00000225632	1	54285404..54287371	0	NaN	NaN	NaN	NaN	NaN	#VALUE!
gene:ENSG00000232245	1	54416256..54420860	0	NaN	NaN	NaN	NaN	NaN	#VALUE!
gene:ENSG00000287582	1	54514417..54517383	0	NaN	NaN	NaN	NaN	NaN	#VALUE!
LINC02784	1	complement(54516412..54517259)	0	NaN	NaN	NaN	NaN	NaN	#VALUE!
ACOT11	1	54542257..54639192	1.07	-0.03	-1.02	0.87	1	1	0
FAM151A	1	complement(54609181..54623556)	0.04	-4.3	-19.71	0.08	0.77	1	0.113509
gene:ENSG00000230728	1	complement(54621477..54628438)	0	NaN	NaN	NaN	NaN	NaN	#VALUE!
MROH7	1	54641754..54710266	0.00176	1.89	3.7	0.48	NaN	1	#VALUE!
MROH7-TTC4	1	54641786..54742308	0.03	1.87	3.66	0.04	0.54	1	0.267606
TTC4	1	54715861..54742657	38.18	0.02	1.02	0.73	1	1	0
PARS2	1	complement(54756898..54764523)	8.59	-0.06	-1.04	0.53	1	1	0
TTC22	1	complement(54779712..54801323)	0	NaN	NaN	NaN	NaN	NaN	#VALUE!
gene:ENSG00000237453	1	54792885..54794905	0	NaN	NaN	NaN	NaN	NaN	#VALUE!
LEXM	1	54806063..54842252	0.00696	-0.02	-1.01	0.99	NaN	1	#VALUE!
DHCR24	1	complement(54849627..54887195)	45.45	-0.06	-1.04	0.37	1	1	0
gene:ENSG00000287724	1	54874672..54883664	0	NaN	NaN	NaN	NaN	NaN	#VALUE!
gene:ENSG00000242396	1	54886812..54974458	0	NaN	NaN	NaN	NaN	NaN	#VALUE!
DHCR24-DT	1	54887563..54888850	0	NaN	NaN	NaN	NaN	NaN	#VALUE!
gene:ENSG00000284601	1	complement(54974900..54980464)	0	NaN	NaN	NaN	NaN	NaN	#VALUE!
TMEM61	1	54980628..54992288	0.12	-0.68	-1.61	0.44	1	1	0
gene:ENSG00000233271	1	complement(54980950..54992274)	0	NaN	NaN	NaN	NaN	NaN	#VALUE!
BSND	1	54998933..55017172	0	NaN	NaN	NaN	NaN	NaN	#VALUE!
PCSK9	1	55039447..55064852	17.84	-0.03	-1.02	0.64	1	1	0
USP24	1	complement(55066359..55215378)	30.55	-0.05	-1.03	0.56	1	1	0
MIR4422HG	1	55217645..55324691	0	NaN	NaN	NaN	NaN	NaN	#VALUE!
MIR4422	1	55225641..55225723	0	NaN	NaN	NaN	NaN	NaN	#VALUE!
gene:ENSG00000234810	1	55329288..56070513	0	NaN	NaN	NaN	NaN	NaN	#VALUE!
RN7SKP291	1	complement(55376526..55376852)	0	NaN	NaN	NaN	NaN	NaN	#VALUE!
RNU6-830P	1	55398514..55398620	0	NaN	NaN	NaN	NaN	NaN	#VALUE!
Y_RNA_23	1	complement(55484871..55484972)	0	NaN	NaN	NaN	NaN	NaN	#VALUE!
LINC01755	1	55868254..55950119	0	NaN	NaN	NaN	NaN	NaN	#VALUE!
LINC01753	1	complement(55915603..55944980)	0	NaN	NaN	NaN	NaN	NaN	#VALUE!
gene:ENSG00000235612	1	56145721..56155224	0	NaN	NaN	NaN	NaN	NaN	#VALUE!
gene:ENSG00000260971	1	complement(56154545..56477687)	0	NaN	NaN	NaN	NaN	NaN	#VALUE!
gene:ENSG00000284686	1	complement(56173433..56524495)	0.06	0.06	1.04	0.92	1	1	0
LINC01767	1	56414918..56417137	0	NaN	NaN	NaN	NaN	NaN	#VALUE!
PLPP3	1	complement(56494761..56645301)	17.82	-0.02	-1.02	0.73	1	1	0
PRKAA2	1	56645314..56715335	5.68	-0.07	-1.05	0.45	1	1	0
FYB2	1	complement(56718789..56819696)	0.01	-1.32	-2.5	0.37	1	1	0
gene:ENSG00000229913	1	complement(56823679..56826920)	0	NaN	NaN	NaN	NaN	NaN	#VALUE!
C8A	1	56854768..56918223	0	NaN	NaN	NaN	NaN	NaN	#VALUE!
C8B	1	complement(56929207..56974383)	0	NaN	NaN	NaN	NaN	NaN	#VALUE!
gene:ENSG00000236341	1	56963886..56996757	0	NaN	NaN	NaN	NaN	NaN	#VALUE!
DAB1	1	complement(56994778..58546734)	0	NaN	NaN	NaN	NaN	NaN	#VALUE!
gene:ENSG00000227935	1	57386576..57387450	0	NaN	NaN	NaN	NaN	NaN	#VALUE!
DAB1-AS1	1	57860532..57880905	0	NaN	NaN	NaN	NaN	NaN	#VALUE!
gene:ENSG00000290536	1	complement(58047889..58049335)	0	NaN	NaN	NaN	NaN	NaN	#VALUE!
gene:ENSG00000235038	1	58060139..58080274	0	NaN	NaN	NaN	NaN	NaN	#VALUE!
OMA1	1	complement(58415384..58546802)	8.16	-0.08	-1.06	0.46	1	1	0
gene:ENSG00000286918	1	58546168..58563897	0	NaN	NaN	NaN	NaN	NaN	#VALUE!
RN7SL713P	1	complement(58565631..58565932)	0	NaN	NaN	NaN	NaN	NaN	#VALUE!
TACSTD2	1	complement(58575433..58577252)	0	NaN	NaN	NaN	NaN	NaN	#VALUE!
MYSM1	1	complement(58643440..58700090)	4.93	0.08	1.05	0.29	1	1	0
gene:ENSG00000283445	1	58715609..58771295	0	NaN	NaN	NaN	NaN	NaN	#VALUE!
JUN	1	complement(58776845..58784048)	82.86	-0.06	-1.04	0.4	1	1	0
gene:ENSG00000290013	1	complement(58784270..58784935)	0	NaN	NaN	NaN	NaN	NaN	#VALUE!
LINC01135	1	58784384..58901109	0	NaN	NaN	NaN	NaN	NaN	#VALUE!
gene:ENSG00000272226	1	complement(58812808..58813342)	0	NaN	NaN	NaN	NaN	NaN	#VALUE!
gene:ENSG00000231740	1	complement(58838448..58851254)	0	NaN	NaN	NaN	NaN	NaN	#VALUE!
LINC02777	1	complement(58882868..58931897)	0	NaN	NaN	NaN	NaN	NaN	#VALUE!
LINC01358	1	58933643..59240555	0	NaN	NaN	NaN	NaN	NaN	#VALUE!
gene:ENSG00000241042	1	complement(59054397..59056049)	0	NaN	NaN	NaN	NaN	NaN	#VALUE!
gene:ENSG00000235215	1	complement(59055999..59078116)	0	NaN	NaN	NaN	NaN	NaN	#VALUE!
FGGY-DT	1	complement(59131932..59296491)	0	NaN	NaN	NaN	NaN	NaN	#VALUE!
gene:ENSG00000270457	1	complement(59289303..59289640)	0	NaN	NaN	NaN	NaN	NaN	#VALUE!
FGGY	1	59296638..59810647	0.48	-0.000202	-1	1	1	1	0
MIR4711	1	complement(59733227..59733296)	0	NaN	NaN	NaN	NaN	NaN	#VALUE!
gene:ENSG00000226883	1	complement(59754747..59789182)	0	NaN	NaN	NaN	NaN	NaN	#VALUE!
HOOK1	1	59814786..59876322	3.89	-0.09	-1.06	0.37	1	1	0
CYP2J2	1	complement(59893308..59926773)	0.4	2.4	5.29	1.61e-06	7.8e-05	0.03	4.10791
RN7SL475P	1	complement(59974757..59975054)	0	NaN	NaN	NaN	NaN	NaN	#VALUE!
C1orf87	1	complement(59987269..60073770)	0	NaN	NaN	NaN	NaN	NaN	#VALUE!
LINC02778	1	60114875..60149784	0	NaN	NaN	NaN	NaN	NaN	#VALUE!
LINC01748	1	complement(60515716..60640507)	0	NaN	NaN	NaN	NaN	NaN	#VALUE!
gene:ENSG00000231252	1	complement(60659631..60868009)	0	NaN	NaN	NaN	NaN	NaN	#VALUE!
NFIA	1	60865259..61462788	8.12	-0.09	-1.06	0.21	1	1	0
NFIA-AS2	1	complement(60912675..61056885)	0	NaN	NaN	NaN	NaN	NaN	#VALUE!
NFIA-AS1	1	complement(61248945..61253510)	0	NaN	NaN	NaN	NaN	NaN	#VALUE!
gene:ENSG00000284808	1	61481087..61533271	0	NaN	NaN	NaN	NaN	NaN	#VALUE!
gene:ENSG00000287224	1	complement(61588049..61589904)	0	NaN	NaN	NaN	NaN	NaN	#VALUE!
TM2D1	1	complement(61681046..61725423)	7.78	-0.04	-1.03	0.67	1	1	0
PATJ-DT	1	complement(61741998..61742424)	0	NaN	NaN	NaN	NaN	NaN	#VALUE!
PATJ	1	61742477..62178675	14.63	-0.00566	-1	0.94	1	1	0
RNU6-414P	1	61816419..61816522	0	NaN	NaN	NaN	NaN	NaN	#VALUE!
RNU6-1177P	1	61852499..61852602	0	NaN	NaN	NaN	NaN	NaN	#VALUE!
RN7SL180P	1	62072448..62072741	0	NaN	NaN	NaN	NaN	NaN	#VALUE!
MIR3116-1	1	62078786..62078859	0	NaN	NaN	NaN	NaN	NaN	#VALUE!
MIR3116-2	1	complement(62078789..62078856)	0	NaN	NaN	NaN	NaN	NaN	#VALUE!
L1TD1	1	62194849..62212328	0.00292	-1.86	-3.63	0.48	NaN	1	#VALUE!
Y_RNA_24	1	62211557..62211666	0	NaN	NaN	NaN	NaN	NaN	#VALUE!
KANK4	1	complement(62236165..62319434)	0.00502	-1.32	-2.5	0.36	1	1	0
RNU6-371P	1	complement(62298149..62298256)	0	NaN	NaN	NaN	NaN	NaN	#VALUE!
USP1	1	62436297..62451804	69.36	0.06	1.04	0.4	1	1	0
DOCK7	1	complement(62454298..62688386)	10.52	0.00773	1.01	0.91	1	1	0
ANGPTL3	1	62597520..62606313	0	NaN	NaN	NaN	NaN	NaN	#VALUE!
gene:ENSG00000278967	1	62607766..62609584	0	NaN	NaN	NaN	NaN	NaN	#VALUE!
DOCK7-DT	1	62688482..62710694	0	NaN	NaN	NaN	NaN	NaN	#VALUE!
ATG4C	1	62784132..62865516	9.72	-0.1	-1.07	0.36	1	1	0
gene:ENSG00000234318	1	62896009..62901639	0	NaN	NaN	NaN	NaN	NaN	#VALUE!
LINC01739	1	complement(62975751..63022504)	0	NaN	NaN	NaN	NaN	NaN	#VALUE!
gene:ENSG00000286455	1	63011197..63018614	0	NaN	NaN	NaN	NaN	NaN	#VALUE!
gene:ENSG00000227485	1	63024207..63025658	0	NaN	NaN	NaN	NaN	NaN	#VALUE!
gene:ENSG00000229225	1	complement(63078081..63079031)	0	NaN	NaN	NaN	NaN	NaN	#VALUE!
gene:ENSG00000203605	1	63139250..63163153	0	NaN	NaN	NaN	NaN	NaN	#VALUE!
LINC00466	1	complement(63159083..63317274)	0	NaN	NaN	NaN	NaN	NaN	#VALUE!
gene:ENSG00000228734	1	63249920..63251771	0	NaN	NaN	NaN	NaN	NaN	#VALUE!
FOXD3-AS1	1	complement(63320878..63324441)	0	NaN	NaN	NaN	NaN	NaN	#VALUE!
FOXD3	1	63322567..63325128	2.26	-0.21	-1.15	0.26	1	1	0
MIR6068	1	complement(63326925..63326984)	0	NaN	NaN	NaN	NaN	NaN	#VALUE!
Y_RNA_25	1	63338263..63338372	0	NaN	NaN	NaN	NaN	NaN	#VALUE!
ALG6	1	63367575..63438553	10.27	0.08	1.06	0.51	1	1	0
ITGB3BP	1	complement(63440770..63593721)	35.68	-0.05	-1.04	0.65	1	1	0
gene:ENSG00000286429	1	63487957..63508204	0	NaN	NaN	NaN	NaN	NaN	#VALUE!
EFCAB7	1	63523372..63572693	7.9	0.06	1.04	0.57	1	1	0
RN7SL488P	1	complement(63529613..63529898)	0	NaN	NaN	NaN	NaN	NaN	#VALUE!
RNU7-123P	1	complement(63536711..63536770)	0	NaN	NaN	NaN	NaN	NaN	#VALUE!
DLEU2L	1	63547082..63550636	0	NaN	NaN	NaN	NaN	NaN	#VALUE!
gene:ENSG00000276884	1	complement(63548977..63549112)	0	NaN	NaN	NaN	NaN	NaN	#VALUE!
gene:ENSG00000278287	1	complement(63549133..63549216)	0	NaN	NaN	NaN	NaN	NaN	#VALUE!
gene:ENSG00000277565	1	complement(63549227..63549284)	0	NaN	NaN	NaN	NaN	NaN	#VALUE!
gene:ENSG00000275823	1	complement(63549294..63549366)	0	NaN	NaN	NaN	NaN	NaN	#VALUE!
gene:ENSG00000277689	1	complement(63549374..63549463)	0	NaN	NaN	NaN	NaN	NaN	#VALUE!
gene:ENSG00000274199	1	complement(63549489..63549608)	0	NaN	NaN	NaN	NaN	NaN	#VALUE!
PGM1	1	63593411..63660245	51.75	0.00641	1	0.92	1	1	0
RN7SL130P	1	63655743..63656047	0	NaN	NaN	NaN	NaN	NaN	#VALUE!
ROR1	1	63774017..64181498	34.89	0.06	1.04	0.35	1	1	0
RNU6-809P	1	complement(64028894..64029000)	0	NaN	NaN	NaN	NaN	NaN	#VALUE!
Y_RNA_26	1	complement(64066640..64066741)	0	NaN	NaN	NaN	NaN	NaN	#VALUE!
ROR1-AS1	1	complement(64094379..64171342)	0	NaN	NaN	NaN	NaN	NaN	#VALUE!
gene:ENSG00000284928	1	64186791..64192685	0	NaN	NaN	NaN	NaN	NaN	#VALUE!
UBE2U	1	64203623..64267368	0	NaN	NaN	NaN	NaN	NaN	#VALUE!
RNU7-62P	1	complement(64384398..64384459)	0	NaN	NaN	NaN	NaN	NaN	#VALUE!
CACHD1	1	64470129..64693058	2.18	-0.06	-1.04	0.6	1	1	0
MIR4794	1	64579847..64579923	0	NaN	NaN	NaN	NaN	NaN	#VALUE!
RAVER2	1	64745075..64833232	8.15	-0.07	-1.05	0.4	1	1	0
JAK1	1	complement(64833223..65067754)	90.55	0.02	1.02	0.72	1	1	0
LINC01359	1	complement(64972225..65002489)	0	NaN	NaN	NaN	NaN	NaN	#VALUE!
gene:ENSG00000272506	1	complement(65003470..65004087)	0	NaN	NaN	NaN	NaN	NaN	#VALUE!
RNU6-1176P	1	complement(65022968..65023074)	0	NaN	NaN	NaN	NaN	NaN	#VALUE!
MIR3671	1	complement(65057755..65057842)	0	NaN	NaN	NaN	NaN	NaN	#VALUE!
MIR101-1	1	complement(65058434..65058508)	0	NaN	NaN	NaN	NaN	NaN	#VALUE!
gene:ENSG00000288804	1	65067808..65069453	0	NaN	NaN	NaN	NaN	NaN	#VALUE!
AK4	1	65147549..65232145	2.38	-0.09	-1.06	0.43	1	1	0
DNAJC6	1	65248219..65415871	5.55	0.01	1.01	0.87	1	1	0
gene:ENSG00000229294	1	complement(65279456..65306521)	0	NaN	NaN	NaN	NaN	NaN	#VALUE!
gene:ENSG00000290094	1	65310302..65318877	0	NaN	NaN	NaN	NaN	NaN	#VALUE!
RNU2-15P	1	65415816..65416006	0	NaN	NaN	NaN	NaN	NaN	#VALUE!
LEPROT	1	65420587..65436007	47.45	0.00999	1.01	0.88	1	1	0
LEPR	1	65420652..65641559	0.75	0.11	1.08	0.47	1	1	0
gene:ENSG00000237852	1	65486406..65494188	0	NaN	NaN	NaN	NaN	NaN	#VALUE!
gene:ENSG00000285079	1	65703962..65714847	0	NaN	NaN	NaN	NaN	NaN	#VALUE!
RN7SL854P	1	complement(65761058..65761352)	0	NaN	NaN	NaN	NaN	NaN	#VALUE!
PDE4B	1	65792514..66374579	26.8	0.09	1.06	0.19	1	1	0
PDE4B-AS1	1	complement(66042500..66050718)	0	NaN	NaN	NaN	NaN	NaN	#VALUE!
RNU4-88P	1	complement(66094461..66094546)	0	NaN	NaN	NaN	NaN	NaN	#VALUE!
SGIP1	1	66533267..66751139	0.00329	1.94	3.83	0.18	0.99	1	0.00436481
MIR3117	1	66628440..66628517	0	NaN	NaN	NaN	NaN	NaN	#VALUE!
gene:ENSG00000248458	1	complement(66665864..66677027)	0	NaN	NaN	NaN	NaN	NaN	#VALUE!
DYNLT5	1	66752459..66779047	0	NaN	NaN	NaN	NaN	NaN	#VALUE!
INSL5	1	complement(66797740..66801276)	0.02	-1.86	-3.63	0.48	NaN	1	#VALUE!
DNAI4	1	complement(66812885..66924856)	0.6	0.05	1.03	0.81	1	1	0
gene:ENSG00000231080	1	66826942..66828558	0	NaN	NaN	NaN	NaN	NaN	#VALUE!
MIER1	1	66924895..66988619	12.79	0.09	1.06	0.22	1	1	0
gene:ENSG00000289394	1	66925327..66926027	0	NaN	NaN	NaN	NaN	NaN	#VALUE!
SLC35D1	1	complement(66999350..67054148)	13.27	-0.00706	-1	0.92	1	1	0
C1orf141	1	complement(67092165..67231853)	0	NaN	NaN	NaN	NaN	NaN	#VALUE!
gene:ENSG00000252433	1	complement(67102645..67102779)	0	NaN	NaN	NaN	NaN	NaN	#VALUE!
gene:ENSG00000275678	1	complement(67121605..67123956)	0	NaN	NaN	NaN	NaN	NaN	#VALUE!
IL23R	1	67138907..67259979	0	NaN	NaN	NaN	NaN	NaN	#VALUE!
RNU6-586P	1	67196140..67196243	0	NaN	NaN	NaN	NaN	NaN	#VALUE!
RNU4ATAC4P	1	complement(67267601..67267726)	0	NaN	NaN	NaN	NaN	NaN	#VALUE!
IL12RB2	1	67307364..67398724	0.1	-0.36	-1.28	0.41	1	1	0
SERBP1	1	complement(67407810..67430415)	174.81	0.03	1.02	0.6	1	1	0
RNU6-387P	1	67417214..67417318	0	NaN	NaN	NaN	NaN	NaN	#VALUE!
LINC01702	1	67522299..67532612	0	NaN	NaN	NaN	NaN	NaN	#VALUE!
RNU6-1031P	1	67541127..67541233	0	NaN	NaN	NaN	NaN	NaN	#VALUE!
RN7SL392P	1	complement(67656831..67657129)	0	NaN	NaN	NaN	NaN	NaN	#VALUE!
GADD45A	1	67685201..67688334	44.51	0.14	1.1	0.06	0.68	1	0.167491
GNG12	1	complement(67701475..67833467)	191.74	0.06	1.04	0.42	1	1	0
RNU7-80P	1	complement(67772593..67772653)	0	NaN	NaN	NaN	NaN	NaN	#VALUE!
GNG12-AS1	1	67832293..68202987	0	NaN	NaN	NaN	NaN	NaN	#VALUE!
DIRAS3	1	complement(68045886..68051717)	0.03	-0.22	-1.17	0.79	1	1	0
WLS	1	complement(68098473..68233120)	30.4	0.06	1.04	0.37	1	1	0
MIR1262	1	complement(68183518..68183610)	0	NaN	NaN	NaN	NaN	NaN	#VALUE!
RPE65	1	complement(68428822..68449954)	0.0087	-2.66	-6.3	0.29	NaN	1	#VALUE!
DEPDC1	1	complement(68474152..68497221)	42.7	-0.03	-1.02	0.73	1	1	0
gene:ENSG00000233589	1	68479129..68483539	0	NaN	NaN	NaN	NaN	NaN	#VALUE!
DEPDC1-AS1	1	68496676..68538627	0	NaN	NaN	NaN	NaN	NaN	#VALUE!
gene:ENSG00000285041	1	68633701..68640425	0	NaN	NaN	NaN	NaN	NaN	#VALUE!
gene:ENSG00000285407	1	68679202..68943452	0	NaN	NaN	NaN	NaN	NaN	#VALUE!
gene:ENSG00000285473	1	68974010..69023558	0	NaN	NaN	NaN	NaN	NaN	#VALUE!
LINC01707	1	69055838..69229607	0	NaN	NaN	NaN	NaN	NaN	#VALUE!
LINC02791	1	complement(69215835..69249477)	0	NaN	NaN	NaN	NaN	NaN	#VALUE!
LINC01758	1	69433255..69435409	0	NaN	NaN	NaN	NaN	NaN	#VALUE!
gene:ENSG00000287453	1	69551848..69563715	0	NaN	NaN	NaN	NaN	NaN	#VALUE!
LRRC7	1	69567922..70151945	0.00598	0.33	1.26	0.58	1	1	0
gene:ENSG00000287283	1	complement(69706950..69710274)	0	NaN	NaN	NaN	NaN	NaN	#VALUE!
RN7SL538P	1	69879592..69879895	0	NaN	NaN	NaN	NaN	NaN	#VALUE!
LRRC7-AS1	1	complement(70013982..70031222)	0	NaN	NaN	NaN	NaN	NaN	#VALUE!
LRRC40	1	complement(70144805..70205579)	24.12	-0.03	-1.02	0.73	1	1	0
RN7SL242P	1	complement(70180144..70180440)	0	NaN	NaN	NaN	NaN	NaN	#VALUE!
SRSF11	1	70205682..70253052	54.58	0.07	1.05	0.32	1	1	0
gene:ENSG00000228988	1	complement(70218589..70221023)	0	NaN	NaN	NaN	NaN	NaN	#VALUE!
ANKRD13C	1	complement(70258999..70354734)	13.08	-0.06	-1.04	0.39	1	1	0
HHLA3	1	70354786..70385339	0	NaN	NaN	NaN	NaN	NaN	#VALUE!
HHLA3-AS1	1	complement(70359562..70360437)	0	NaN	NaN	NaN	NaN	NaN	#VALUE!
CTH	1	70411218..70439851	2.08	-0.00508	-1	0.98	1	1	0
Metazoa_SRP_7	1	70430896..70431178	0	NaN	NaN	NaN	NaN	NaN	#VALUE!
gene:ENSG00000271992	1	70445071..70445536	0	NaN	NaN	NaN	NaN	NaN	#VALUE!
LINC01788	1	70706441..70786468	0	NaN	NaN	NaN	NaN	NaN	#VALUE!
gene:ENSG00000226208	1	complement(70715933..70720289)	0	NaN	NaN	NaN	NaN	NaN	#VALUE!
PTGER3	1	complement(70852353..71047816)	0.00321	0.47	1.39	0.7	1	1	0
gene:ENSG00000235782	1	70947379..70951493	0	NaN	NaN	NaN	NaN	NaN	#VALUE!
ZRANB2-AS1	1	71048855..71067184	0	NaN	NaN	NaN	NaN	NaN	#VALUE!
ZRANB2	1	complement(71063291..71081289)	31.12	0.07	1.05	0.4	1	1	0
MIR186	1	complement(71067631..71067716)	0	NaN	NaN	NaN	NaN	NaN	#VALUE!
ZRANB2-DT	1	71081324..71489976	0	NaN	NaN	NaN	NaN	NaN	#VALUE!
NEGR1	1	complement(71395943..72282539)	0.000966	1.89	3.7	0.48	NaN	1	#VALUE!
gene:ENSG00000231985	1	71570956..71573558	0	NaN	NaN	NaN	NaN	NaN	#VALUE!
NEGR1-IT1	1	complement(71794232..71837012)	0	NaN	NaN	NaN	NaN	NaN	#VALUE!
gene:ENSG00000286863	1	72283170..72753772	0	NaN	NaN	NaN	NaN	NaN	#VALUE!
gene:ENSG00000225087	1	complement(72636547..72899240)	0	NaN	NaN	NaN	NaN	NaN	#VALUE!
RNU6-1246P	1	complement(72717663..72717769)	0	NaN	NaN	NaN	NaN	NaN	#VALUE!
LINC02796	1	72765031..72791282	0	NaN	NaN	NaN	NaN	NaN	#VALUE!
LINC02797	1	72793104..72854475	0	NaN	NaN	NaN	NaN	NaN	#VALUE!
gene:ENSG00000280317	1	complement(72979014..72979314)	0	NaN	NaN	NaN	NaN	NaN	#VALUE!
RN7SKP19	1	complement(73191604..73191855)	0	NaN	NaN	NaN	NaN	NaN	#VALUE!
LINC01360	1	73305609..73355253	0	NaN	NaN	NaN	NaN	NaN	#VALUE!
LINC02238	1	73635216..73715214	0	NaN	NaN	NaN	NaN	NaN	#VALUE!
gene:ENSG00000285778	1	complement(73787370..73915340)	0	NaN	NaN	NaN	NaN	NaN	#VALUE!
RNU4ATAC8P	1	73883714..73883822	0	NaN	NaN	NaN	NaN	NaN	#VALUE!
LRRIQ3	1	complement(74026015..74198187)	0.3	-0.17	-1.13	0.52	1	1	0
FPGT-TNNI3K	1	74198235..74544393	0.02	0.13	1.09	0.84	1	1	0
FPGT	1	74198238..74234086	7.28	0.07	1.05	0.56	1	1	0
TNNI3K	1	74235387..74544428	0.00798	3.15	8.85	0.23	1	1	0
gene:ENSG00000237324	1	complement(74341579..74378802)	0	NaN	NaN	NaN	NaN	NaN	#VALUE!
gene:ENSG00000233894	1	74468195..74469543	0	NaN	NaN	NaN	NaN	NaN	#VALUE!
LRRC53	1	complement(74469376..74512611)	0	NaN	NaN	NaN	NaN	NaN	#VALUE!
ERICH3	1	complement(74568117..74673792)	0	NaN	NaN	NaN	NaN	NaN	#VALUE!
ERICH3-AS1	1	74577430..74626098	0	NaN	NaN	NaN	NaN	NaN	#VALUE!
gene:ENSG00000272864	1	complement(74698769..74699333)	0	NaN	NaN	NaN	NaN	NaN	#VALUE!
CRYZ	1	complement(74705482..74733408)	86.91	-0.02	-1.01	0.82	1	1	0
TYW3	1	74733152..74766678	18.92	0.09	1.06	0.22	1	1	0
gene:ENSG00000229943	1	74963314..74965118	0	NaN	NaN	NaN	NaN	NaN	#VALUE!
gene:ENSG00000261213	1	complement(75122518..75123927)	0	NaN	NaN	NaN	NaN	NaN	#VALUE!
gene:ENSG00000224127	1	complement(75127830..75133058)	0	NaN	NaN	NaN	NaN	NaN	#VALUE!
LHX8	1	75128434..75161533	0.21	-0.84	-1.79	0.05	0.64	1	0.19382
gene:ENSG00000224149	1	complement(75129974..75132576)	0	NaN	NaN	NaN	NaN	NaN	#VALUE!
RNU6-622P	1	75183045..75183147	0	NaN	NaN	NaN	NaN	NaN	#VALUE!
SLC44A5	1	complement(75202129..75611114)	0.07	-0.28	-1.21	0.58	1	1	0
RNU6-503P	1	complement(75538015..75538119)	0	NaN	NaN	NaN	NaN	NaN	#VALUE!
ACADM	1	75724431..75787575	16.53	0.02	1.02	0.74	1	1	0
RABGGTB	1	75786197..75795086	75.61	-0.05	-1.04	0.43	1	1	0
SNORD45C	1	75787072..75787150	0	NaN	NaN	NaN	NaN	NaN	#VALUE!
SNORD45A	1	75787889..75787972	0	NaN	NaN	NaN	NaN	NaN	#VALUE!
SNORD45B	1	75789477..75789548	0	NaN	NaN	NaN	NaN	NaN	#VALUE!
MSH4	1	75796882..75913242	0.02	0.51	1.42	0.6	1	1	0
ASB17	1	complement(75918873..75932404)	0	NaN	NaN	NaN	NaN	NaN	#VALUE!
gene:ENSG00000225605	1	75926454..76019356	0	NaN	NaN	NaN	NaN	NaN	#VALUE!
gene:ENSG00000230027	1	76041691..76066349	0	NaN	NaN	NaN	NaN	NaN	#VALUE!
ST6GALNAC3	1	76074746..76634603	0.7	0.00689	1	0.97	1	1	0
gene:ENSG00000272855	1	76636877..76637339	0	NaN	NaN	NaN	NaN	NaN	#VALUE!
RNU6-161P	1	76753135..76753240	0	NaN	NaN	NaN	NaN	NaN	#VALUE!
LINC02567	1	complement(76758124..76779267)	0	NaN	NaN	NaN	NaN	NaN	#VALUE!
ST6GALNAC5	1	76867480..77067546	0.00416	-0.81	-1.76	0.6	1	1	0
MIR7156	1	77060143..77060202	0	NaN	NaN	NaN	NaN	NaN	#VALUE!
gene:ENSG00000288543	1	77067920..77078482	0	NaN	NaN	NaN	NaN	NaN	#VALUE!
gene:ENSG00000230498	1	77081984..77086402	0	NaN	NaN	NaN	NaN	NaN	#VALUE!
PIGK	1	complement(77088989..77219430)	25.43	0.07	1.05	0.27	1	1	0
gene:ENSG00000289212	1	77219520..77221651	0	NaN	NaN	NaN	NaN	NaN	#VALUE!
gene:ENSG00000287870	1	77248633..77250826	0	NaN	NaN	NaN	NaN	NaN	#VALUE!
AK5	1	77282019..77559966	8.07	0.00588	1	0.94	1	1	0
gene:ENSG00000233099	1	complement(77346046..77349585)	0	NaN	NaN	NaN	NaN	NaN	#VALUE!
RNU7-8P	1	77420325..77420386	0	NaN	NaN	NaN	NaN	NaN	#VALUE!
gene:ENSG00000287647	1	complement(77431314..77437604)	0	NaN	NaN	NaN	NaN	NaN	#VALUE!
ZZZ3	1	complement(77562416..77683419)	21.5	0.09	1.06	0.21	1	1	0
RN7SL370P	1	77645324..77645618	0	NaN	NaN	NaN	NaN	NaN	#VALUE!
USP33	1	complement(77695987..77759852)	29.49	0.23	1.17	0.000896	0.03	1	1.52288
MIGA1	1	77779624..77879540	13.54	-0.04	-1.03	0.59	1	1	0
NEXN-AS1	1	complement(77881348..77889539)	0	NaN	NaN	NaN	NaN	NaN	#VALUE!
NEXN	1	77888513..77943895	6.56	-0.1	-1.07	0.28	1	1	0
FUBP1	1	complement(77944055..77979110)	74.26	0.09	1.06	0.2	1	1	0
DNAJB4	1	77979175..78017964	21.21	0.15	1.11	0.13	0.91	1	0.0409586
GIPC2	1	77979542..78138444	0.07	0.45	1.36	0.41	1	1	0
gene:ENSG00000273338	1	complement(78004346..78004554)	0	NaN	NaN	NaN	NaN	NaN	#VALUE!
gene:ENSG00000285928	1	complement(78022565..78024861)	0	NaN	NaN	NaN	NaN	NaN	#VALUE!
RNU6-1102P	1	complement(78088988..78089083)	0	NaN	NaN	NaN	NaN	NaN	#VALUE!
MGC27382	1	78229599..78369464	0	NaN	NaN	NaN	NaN	NaN	#VALUE!
PTGFR	1	78303884..78540701	0	NaN	NaN	NaN	NaN	NaN	#VALUE!
IFI44L	1	78619902..78646145	20.86	9.75	858.4	3.13e-139	8.71e-137	5.49e-135	136.06
IFI44	1	78649796..78664078	142.9	6.15	71.19	0	0	0	#NUM!
ADGRL4	1	complement(78889764..79282124)	0	NaN	NaN	NaN	NaN	NaN	#VALUE!
gene:ENSG00000282898	1	complement(79323769..79324852)	0	NaN	NaN	NaN	NaN	NaN	#VALUE!
gene:ENSG00000235011	1	79323769..79324863	0	NaN	NaN	NaN	NaN	NaN	#VALUE!
LINC02792	1	79325008..79346445	0	NaN	NaN	NaN	NaN	NaN	#VALUE!
gene:ENSG00000288822	1	complement(79488644..79493814)	0	NaN	NaN	NaN	NaN	NaN	#VALUE!
gene:ENSG00000285409	1	complement(79967733..80051404)	0	NaN	NaN	NaN	NaN	NaN	#VALUE!
gene:ENSG00000260322	1	80114943..80116918	0	NaN	NaN	NaN	NaN	NaN	#VALUE!
gene:ENSG00000225598	1	complement(80373364..80374621)	0	NaN	NaN	NaN	NaN	NaN	#VALUE!
gene:ENSG00000224326	1	complement(80534978..80584363)	0	NaN	NaN	NaN	NaN	NaN	#VALUE!
LINC01781	1	80535755..80646854	0	NaN	NaN	NaN	NaN	NaN	#VALUE!
gene:ENSG00000285179	1	81209834..81222076	0	NaN	NaN	NaN	NaN	NaN	#VALUE!
RN7SKP247	1	81251789..81252096	0	NaN	NaN	NaN	NaN	NaN	#VALUE!
ADGRL2	1	81306147..81993932	14.43	0.02	1.01	0.79	1	1	0
gene:ENSG00000227960	1	81505099..81506296	0	NaN	NaN	NaN	NaN	NaN	#VALUE!
gene:ENSG00000234953	1	complement(81513880..81557702)	0	NaN	NaN	NaN	NaN	NaN	#VALUE!
gene:ENSG00000236676	1	complement(81585941..81625713)	0	NaN	NaN	NaN	NaN	NaN	#VALUE!
gene:ENSG00000233290	1	complement(82212413..82848205)	0	NaN	NaN	NaN	NaN	NaN	#VALUE!
LINC01362	1	82903183..83166815	0	NaN	NaN	NaN	NaN	NaN	#VALUE!
LINC01361	1	complement(82970820..82986208)	0	NaN	NaN	NaN	NaN	NaN	#VALUE!
gene:ENSG00000285782	1	complement(83397555..83425353)	0	NaN	NaN	NaN	NaN	NaN	#VALUE!
LINC01712	1	83445967..83480024	0	NaN	NaN	NaN	NaN	NaN	#VALUE!
LINC01725	1	complement(83575776..83861053)	0	NaN	NaN	NaN	NaN	NaN	#VALUE!
gene:ENSG00000237076	1	83766417..83801465	0	NaN	NaN	NaN	NaN	NaN	#VALUE!
TTLL7	1	complement(83865024..83999150)	3.4	-0.1	-1.08	0.28	1	1	0
TTLL7-IT1	1	complement(83979118..83984300)	0	NaN	NaN	NaN	NaN	NaN	#VALUE!
gene:ENSG00000285201	1	84038529..84065031	0	NaN	NaN	NaN	NaN	NaN	#VALUE!
PRKACB-DT	1	complement(84076331..84077961)	0	NaN	NaN	NaN	NaN	NaN	#VALUE!
PRKACB	1	84078062..84238498	25.17	-0.02	-1.01	0.83	1	1	0
gene:ENSG00000199959	1	84277321..84277457	0	NaN	NaN	NaN	NaN	NaN	#VALUE!
SAMD13	1	84298366..84389957	1.07	-0.24	-1.18	0.32	1	1	0
DNASE2B	1	84398484..84415018	0.00769	-1.86	-3.63	0.48	NaN	1	#VALUE!
gene:ENSG00000285361	1	84477039..84479157	0	NaN	NaN	NaN	NaN	NaN	#VALUE!
RPF1	1	84479259..84498352	40.06	-0.00847	-1.01	0.9	1	1	0
GNG5	1	complement(84498323..84506581)	55.91	0.12	1.09	0.07	0.72	1	0.142668
gene:ENSG00000285851	1	complement(84498350..84556688)	0	NaN	NaN	NaN	NaN	NaN	#VALUE!
SPATA1	1	84506300..84567379	0.05	0.48	1.4	0.48	1	1	0
CTBS	1	complement(84549611..84574480)	4.24	0.17	1.13	0.08	0.76	1	0.119186
gene:ENSG00000284882	1	84574114..84583620	0	NaN	NaN	NaN	NaN	NaN	#VALUE!
gene:ENSG00000285374	1	84607099..84610697	0	NaN	NaN	NaN	NaN	NaN	#VALUE!
gene:ENSG00000289881	1	complement(84614068..84621061)	0	NaN	NaN	NaN	NaN	NaN	#VALUE!
LINC01555	1	complement(84628230..84635020)	0	NaN	NaN	NaN	NaN	NaN	#VALUE!
SSX2IP	1	complement(84643706..84690803)	14.31	0.00496	1	0.95	1	1	0
gene:ENSG00000285325	1	84785427..84786714	0	NaN	NaN	NaN	NaN	NaN	#VALUE!
LPAR3	1	complement(84811602..84893206)	0.4	0.69	1.61	0.03	0.47	1	0.327902
MCOLN2	1	complement(84925583..84997113)	3.02	0.13	1.1	0.31	1	1	0
DNAI3	1	84999147..85133138	0.32	0.12	1.09	0.69	1	1	0
MCOLN3	1	complement(85018082..85048500)	5.37	0.14	1.11	0.17	0.98	1	0.00877392
MIR4423	1	85133794..85133873	0	NaN	NaN	NaN	NaN	NaN	#VALUE!
gene:ENSG00000280099	1	complement(85152487..85154203)	0	NaN	NaN	NaN	NaN	NaN	#VALUE!
SYDE2	1	complement(85156889..85201724)	1.91	-0.26	-1.2	0.04	0.57	1	0.244125
C1orf52	1	complement(85249953..85259672)	8.01	0.05	1.04	0.57	1	1	0
Y_RNA_27	1	85264296..85264402	0	NaN	NaN	NaN	NaN	NaN	#VALUE!
BCL10	1	complement(85265776..85276632)	13.65	0.12	1.09	0.15	0.94	1	0.0268721
BCL10-AS1	1	85276388..85448124	0	NaN	NaN	NaN	NaN	NaN	#VALUE!
DDAH1	1	complement(85318481..85578363)	26.17	0.06	1.04	0.37	1	1	0
Y_RNA_28	1	complement(85435175..85435284)	0	NaN	NaN	NaN	NaN	NaN	#VALUE!
gene:ENSG00000273264	1	85467295..85467660	0	NaN	NaN	NaN	NaN	NaN	#VALUE!
gene:ENSG00000282057	1	complement(85482281..85578250)	0	NaN	NaN	NaN	NaN	NaN	#VALUE!
gene:ENSG00000272691	1	complement(85578500..85578742)	0	NaN	NaN	NaN	NaN	NaN	#VALUE!
CCN1	1	85580761..85584589	87.67	-0.08	-1.06	0.28	1	1	0
SNORD81_1	1	85592280..85592356	0	NaN	NaN	NaN	NaN	NaN	#VALUE!
gene:ENSG00000230285	1	85599131..85600734	0	NaN	NaN	NaN	NaN	NaN	#VALUE!
ZNHIT6	1	complement(85649417..85708433)	14.53	0.1	1.07	0.22	1	1	0
COL24A1	1	complement(85729233..86156943)	0.05	0.13	1.09	0.78	1	1	0
LINC02795	1	complement(86288704..86320711)	0	NaN	NaN	NaN	NaN	NaN	#VALUE!
ODF2L	1	complement(86346824..86396342)	2.73	0.03	1.02	0.78	1	1	0
MIR7856	1	complement(86357632..86357687)	0	NaN	NaN	NaN	NaN	NaN	#VALUE!
CLCA2	1	86424171..86456553	0.00879	-0.54	-1.45	0.67	1	1	0
CLCA1	1	86468368..86500259	0	NaN	NaN	NaN	NaN	NaN	#VALUE!
CLCA4	1	86547078..86580754	0	NaN	NaN	NaN	NaN	NaN	#VALUE!
CLCA4-AS1	1	complement(86569024..86704484)	0	NaN	NaN	NaN	NaN	NaN	#VALUE!
CLCA3P	1	86634273..86655376	0	NaN	NaN	NaN	NaN	NaN	#VALUE!
SH3GLB1	1	86704570..86748184	33.49	0.09	1.06	0.18	1	1	0
gene:ENSG00000284846	1	complement(86821558..86834169)	0	NaN	NaN	NaN	NaN	NaN	#VALUE!
SELENOF	1	complement(86862445..86914424)	113.21	0.03	1.02	0.75	1	1	0
HS2ST1	1	86914635..87109982	17.56	0.03	1.02	0.67	1	1	0
gene:ENSG00000267734	1	complement(86932199..86934891)	0	NaN	NaN	NaN	NaN	NaN	#VALUE!
gene:ENSG00000267561	1	86993009..87169204	0.02	-0.04	-1.03	0.97	1	1	0
LINC01140	1	87129765..87169198	0	NaN	NaN	NaN	NaN	NaN	#VALUE!
LINC02801	1	87212669..87264741	0	NaN	NaN	NaN	NaN	NaN	#VALUE!
LMO4	1	87328880..87348923	30.04	-0.05	-1.04	0.45	1	1	0
LINC01364	1	complement(87353521..87371683)	0	NaN	NaN	NaN	NaN	NaN	#VALUE!
PKN2-AS1	1	complement(87620803..88685204)	0	NaN	NaN	NaN	NaN	NaN	#VALUE!
gene:ENSG00000279778	1	complement(87805286..87808372)	0	NaN	NaN	NaN	NaN	NaN	#VALUE!
gene:ENSG00000286758	1	88462936..88464079	0	NaN	NaN	NaN	NaN	NaN	#VALUE!
RN7SL583P	1	complement(88477828..88478114)	0	NaN	NaN	NaN	NaN	NaN	#VALUE!
gene:ENSG00000274321	1	88520000..88520170	0	NaN	NaN	NaN	NaN	NaN	#VALUE!
PKN2	1	88684222..88836255	29.05	0.08	1.06	0.25	1	1	0
RNU6-125P	1	88816779..88816885	0	NaN	NaN	NaN	NaN	NaN	#VALUE!
GTF2B	1	complement(88852633..88891944)	24.62	0.07	1.05	0.38	1	1	0
KYAT3	1	complement(88935773..88992953)	17.43	0.1	1.07	0.28	1	1	0
RBMXL1	1	complement(88979456..88992960)	6.62	0.22	1.17	0.02	0.34	1	0.468521
GBP3	1	complement(89006679..89022894)	80.98	1.46	2.76	1.46e-102	3.31e-100	2.57e-98	99.4802
Y_RNA_29	1	complement(89020246..89020365)	0	NaN	NaN	NaN	NaN	NaN	#VALUE!
GBP1	1	complement(89051882..89065360)	67.37	3.26	9.6	0	0	0	#NUM!
GBP2	1	complement(89106132..89150456)	5.08	0.79	1.73	4.86e-15	4.19e-13	8.54e-11	12.3778
gene:ENSG00000289582	1	complement(89127160..89127432)	0	NaN	NaN	NaN	NaN	NaN	#VALUE!
gene:ENSG00000286802	1	89128432..89144695	0	NaN	NaN	NaN	NaN	NaN	#VALUE!
GBP7	1	complement(89131742..89176009)	0.02	-0.04	-1.03	0.97	1	1	0
GBP4	1	complement(89181144..89198942)	1.9	6.12	69.49	1.83e-52	3.04e-50	3.22e-48	49.5171
gene:ENSG00000284734	1	89198714..89207040	0	NaN	NaN	NaN	NaN	NaN	#VALUE!
GBP5	1	complement(89256189..89272860)	0.29	4.24	18.87	3.34e-20	3.21e-18	5.87e-16	17.4935
gene:ENSG00000237568	1	89260582..89269754	0	NaN	NaN	NaN	NaN	NaN	#VALUE!
GBP6	1	89364059..89388160	0	NaN	NaN	NaN	NaN	NaN	#VALUE!
GBP1P1	1	89407679..89424934	0	NaN	NaN	NaN	NaN	NaN	#VALUE!
gene:ENSG00000286548	1	complement(89427533..89525472)	0	NaN	NaN	NaN	NaN	NaN	#VALUE!
LRRC8B	1	89524829..89597861	8.56	0.06	1.04	0.38	1	1	0
gene:ENSG00000288629	1	89579592..89579654	0	NaN	NaN	NaN	NaN	NaN	#VALUE!
LRRC8C-DT	1	complement(89581291..89633003)	0	NaN	NaN	NaN	NaN	NaN	#VALUE!
gene:ENSG00000230735	1	89629725..89676386	0	NaN	NaN	NaN	NaN	NaN	#VALUE!
LRRC8C	1	89633072..89769903	10.46	-0.006	-1	0.94	1	1	0
gene:ENSG00000271949	1	89633140..89933250	0.17	4.88	29.47	0.05	0.63	1	0.200659
gene:ENSG00000231613	1	89788914..89790492	0	NaN	NaN	NaN	NaN	NaN	#VALUE!
LRRC8D-DT	1	complement(89820174..89820868)	0	NaN	NaN	NaN	NaN	NaN	#VALUE!
LRRC8D	1	89821014..89936611	50.37	0.02	1.01	0.78	1	1	0
gene:ENSG00000272672	1	89939601..89940147	0	NaN	NaN	NaN	NaN	NaN	#VALUE!
RN7SKP272	1	complement(89987713..89987944)	0	NaN	NaN	NaN	NaN	NaN	#VALUE!
ZNF326	1	89995110..90035533	12.59	0.02	1.02	0.72	1	1	0
gene:ENSG00000287015	1	90045998..90047109	0	NaN	NaN	NaN	NaN	NaN	#VALUE!
gene:ENSG00000287406	1	90242088..90284188	0	NaN	NaN	NaN	NaN	NaN	#VALUE!
RNU6-695P	1	complement(90253456..90253559)	0	NaN	NaN	NaN	NaN	NaN	#VALUE!
gene:ENSG00000287372	1	complement(90388193..90420396)	0	NaN	NaN	NaN	NaN	NaN	#VALUE!
LINC02787	1	complement(90510910..90533472)	0	NaN	NaN	NaN	NaN	NaN	#VALUE!
SNORD3G	1	90657750..90657964	0	NaN	NaN	NaN	NaN	NaN	#VALUE!
BARHL2	1	complement(90711539..90717302)	0	NaN	NaN	NaN	NaN	NaN	#VALUE!
gene:ENSG00000287076	1	90719576..90725620	0	NaN	NaN	NaN	NaN	NaN	#VALUE!
LINC02609	1	complement(90769086..90851671)	0	NaN	NaN	NaN	NaN	NaN	#VALUE!
LINC02788	1	90835660..90849472	0	NaN	NaN	NaN	NaN	NaN	#VALUE!
LINC01763	1	90851122..90855253	0	NaN	NaN	NaN	NaN	NaN	#VALUE!
gene:ENSG00000272094	1	complement(90860550..90862920)	0	NaN	NaN	NaN	NaN	NaN	#VALUE!
ZNF644	1	complement(90915298..91022272)	15.98	0.02	1.01	0.85	1	1	0
HFM1	1	complement(91260766..91404856)	0.02	-0.43	-1.35	0.63	1	1	0
Y_RNA_30	1	91261625..91261724	0	NaN	NaN	NaN	NaN	NaN	#VALUE!
CDC7	1	91500851..91525764	16.81	-0.00678	-1	0.93	1	1	0
TGFBR3	1	complement(91680343..91906335)	9.04	0.11	1.08	0.11	0.86	1	0.0655015
RN7SL653P	1	complement(91829774..91830066)	0	NaN	NaN	NaN	NaN	NaN	#VALUE!
BRDT	1	91949343..92014426	0	NaN	NaN	NaN	NaN	NaN	#VALUE!
gene:ENSG00000289483	1	complement(92028938..92029903)	0	NaN	NaN	NaN	NaN	NaN	#VALUE!
EPHX4	1	92029985..92063538	1.83	-0.11	-1.08	0.64	1	1	0
SETSIP	1	complement(92074533..92075411)	0	NaN	NaN	NaN	NaN	NaN	#VALUE!
BTBD8	1	92080305..92184725	1.64	0.12	1.09	0.33	1	1	0
gene:ENSG00000273487	1	92189237..92190707	0	NaN	NaN	NaN	NaN	NaN	#VALUE!
C1orf146	1	92217915..92245813	0	NaN	NaN	NaN	NaN	NaN	#VALUE!
GLMN	1	complement(92246402..92298987)	13.23	0.03	1.02	0.8	1	1	0
RPAP2	1	92299059..92402056	6.48	-0.04	-1.03	0.6	1	1	0
RN7SL824P	1	complement(92402389..92402685)	0	NaN	NaN	NaN	NaN	NaN	#VALUE!
GFI1	1	complement(92473043..92486925)	0.08	0.47	1.38	0.31	1	1	0
EVI5	1	complement(92508696..92792404)	7.71	-0.06	-1.04	0.46	1	1	0
RNU4-59P	1	complement(92700819..92700934)	0	NaN	NaN	NaN	NaN	NaN	#VALUE!
RPL5	1	92832013..92841924	843.71	-0.06	-1.04	0.38	1	1	0
DIPK1A	1	complement(92832737..92961522)	11.24	0.04	1.03	0.66	1	1	0
SNORD21	1	92837289..92837383	0	NaN	NaN	NaN	NaN	NaN	#VALUE!
SNORA66	1	92840719..92840851	0	NaN	NaN	NaN	NaN	NaN	#VALUE!
gene:ENSG00000207022	1	92846059..92846182	0	NaN	NaN	NaN	NaN	NaN	#VALUE!
gene:ENSG00000289544	1	92961858..92962441	0	NaN	NaN	NaN	NaN	NaN	#VALUE!
RNU6-970P	1	complement(92969604..92969710)	0	NaN	NaN	NaN	NaN	NaN	#VALUE!
RN7SL692P	1	complement(92974827..92975114)	0	NaN	NaN	NaN	NaN	NaN	#VALUE!
gene:ENSG00000287797	1	92978265..92987367	0	NaN	NaN	NaN	NaN	NaN	#VALUE!
RNU6-210P	1	93010257..93010351	0	NaN	NaN	NaN	NaN	NaN	#VALUE!
RN7SKP123	1	93026252..93026542	0	NaN	NaN	NaN	NaN	NaN	#VALUE!
Y_RNA_31	1	complement(93027410..93027506)	0	NaN	NaN	NaN	NaN	NaN	#VALUE!
MTF2	1	93079235..93139079	12.12	0.15	1.11	0.07	0.71	1	0.148742
TMED5	1	complement(93149742..93180516)	29.13	0.2	1.15	0.04	0.53	1	0.275724
CCDC18	1	93179919..93278730	8.78	-0.02	-1.01	0.84	1	1	0
CCDC18-AS1	1	complement(93262186..93346025)	0	NaN	NaN	NaN	NaN	NaN	#VALUE!
DR1	1	93345907..93369493	16.29	-0.1	-1.07	0.16	0.97	1	0.0132283
Y_RNA_32	1	93385711..93385817	0	NaN	NaN	NaN	NaN	NaN	#VALUE!
FNBP1L	1	93448118..93554661	21.81	-0.0056	-1	0.94	1	1	0
BCAR3	1	complement(93561741..93847150)	40.68	0.07	1.05	0.28	1	1	0
BCAR3-AS1	1	93591966..93610605	0	NaN	NaN	NaN	NaN	NaN	#VALUE!
MIR760	1	93846832..93846911	0	NaN	NaN	NaN	NaN	NaN	#VALUE!
gene:ENSG00000260464	1	93847174..93848939	0	NaN	NaN	NaN	NaN	NaN	#VALUE!
DNTTIP2	1	complement(93866284..93879918)	40	0.00536	1	0.94	1	1	0
GCLM	1	complement(93885199..93909456)	108.86	0.00471	1	0.94	1	1	0
ABCA4	1	complement(93992834..94121148)	0.05	-0.27	-1.21	0.58	1	1	0
gene:ENSG00000233482	1	94145111..94145619	0	NaN	NaN	NaN	NaN	NaN	#VALUE!
ARHGAP29	1	complement(94148988..94275068)	18.2	0.04	1.03	0.51	1	1	0
RN7SL440P	1	94150738..94151080	0	NaN	NaN	NaN	NaN	NaN	#VALUE!
ARHGAP29-AS1	1	94247819..94411036	0	NaN	NaN	NaN	NaN	NaN	#VALUE!
gene:ENSG00000236098	1	complement(94318479..94324569)	0	NaN	NaN	NaN	NaN	NaN	#VALUE!
gene:ENSG00000286692	1	complement(94417743..94418228)	0	NaN	NaN	NaN	NaN	NaN	#VALUE!
ABCD3	1	94418389..94518666	62.72	-0.08	-1.05	0.26	1	1	0
F3	1	complement(94529173..94541759)	7.6	0.05	1.04	0.58	1	1	0
gene:ENSG00000288736	1	94541937..94554520	0	NaN	NaN	NaN	NaN	NaN	#VALUE!
gene:ENSG00000223675	1	complement(94585556..94592297)	0	NaN	NaN	NaN	NaN	NaN	#VALUE!
MIR378G	1	complement(94745860..94745900)	0	NaN	NaN	NaN	NaN	NaN	#VALUE!
SLC44A3	1	94820342..94895246	5.97	0.02	1.01	0.86	1	1	0
CNN3	1	complement(94896949..94927223)	137.52	0.00307	1	0.96	1	1	0
CNN3-DT	1	94927361..94963616	0	NaN	NaN	NaN	NaN	NaN	#VALUE!
ALG14	1	complement(94974405..95072951)	3.64	-0.12	-1.09	0.19	1	1	0
ALG14-AS1	1	95061596..95067545	0	NaN	NaN	NaN	NaN	NaN	#VALUE!
TLCD4	1	95117355..95197607	26.58	-0.04	-1.03	0.63	1	1	0
TLCD4-RWDD3	1	95117923..95247225	3.18	0.02	1.01	0.92	1	1	0
gene:ENSG00000231992	1	95120147..95138554	0	NaN	NaN	NaN	NaN	NaN	#VALUE!
Y_RNA_33	1	complement(95125511..95125609)	0	NaN	NaN	NaN	NaN	NaN	#VALUE!
RWDD3-DT	1	complement(95161676..95234000)	0	NaN	NaN	NaN	NaN	NaN	#VALUE!
RWDD3	1	95234210..95247225	13.45	-0.02	-1.01	0.88	1	1	0
gene:ENSG00000228852	1	complement(95243167..95278940)	0	NaN	NaN	NaN	NaN	NaN	#VALUE!
gene:ENSG00000287919	1	95282233..95287702	0	NaN	NaN	NaN	NaN	NaN	#VALUE!
LINC01760	1	complement(95310928..95318263)	0	NaN	NaN	NaN	NaN	NaN	#VALUE!
LINC01650	1	complement(95351251..95352676)	0	NaN	NaN	NaN	NaN	NaN	#VALUE!
gene:ENSG00000237954	1	complement(95356229..95381000)	0	NaN	NaN	NaN	NaN	NaN	#VALUE!
LINC01761	1	95474737..95479356	0	NaN	NaN	NaN	NaN	NaN	#VALUE!
LINC02607	1	95510059..95782342	0	NaN	NaN	NaN	NaN	NaN	#VALUE!
gene:ENSG00000271252	1	95743096..95759470	0	NaN	NaN	NaN	NaN	NaN	#VALUE!
LINC02790	1	95937901..96022890	0	NaN	NaN	NaN	NaN	NaN	#VALUE!
RNU1-130P	1	96225901..96226060	0	NaN	NaN	NaN	NaN	NaN	#VALUE!
LINC01787	1	complement(96254069..96374125)	0	NaN	NaN	NaN	NaN	NaN	#VALUE!
RN7SL831P	1	96583209..96583527	0	NaN	NaN	NaN	NaN	NaN	#VALUE!
RN7SKP270	1	complement(96695856..96696167)	0	NaN	NaN	NaN	NaN	NaN	#VALUE!
PTBP2	1	96721665..96823738	2.56	0.02	1.02	0.81	1	1	0
DPYD	1	complement(97077743..97995000)	14.14	0.24	1.18	0.000773	0.02	1	1.69897
DPYD-AS1	1	97095923..97322955	0	NaN	NaN	NaN	NaN	NaN	#VALUE!
DPYD-IT1	1	complement(97394154..97420141)	0	NaN	NaN	NaN	NaN	NaN	#VALUE!
DPYD-AS2	1	97796921..97798066	0	NaN	NaN	NaN	NaN	NaN	#VALUE!
MIR137HG	1	complement(97933474..98049871)	0	NaN	NaN	NaN	NaN	NaN	#VALUE!
gene:ENSG00000259946	1	complement(97967005..97968814)	0	NaN	NaN	NaN	NaN	NaN	#VALUE!
MIR2682	1	complement(98045242..98045351)	0	NaN	NaN	NaN	NaN	NaN	#VALUE!
MIR137	1	complement(98046070..98046171)	0	NaN	NaN	NaN	NaN	NaN	#VALUE!
gene:ENSG00000288810	1	complement(98047173..98048541)	0	NaN	NaN	NaN	NaN	NaN	#VALUE!
gene:ENSG00000285922	1	complement(98052077..98054592)	0	NaN	NaN	NaN	NaN	NaN	#VALUE!
LINC01776	1	98210747..98272658	0	NaN	NaN	NaN	NaN	NaN	#VALUE!
gene:ENSG00000280040	1	complement(98660388..98661059)	0	NaN	NaN	NaN	NaN	NaN	#VALUE!
SNX7	1	98661701..98760500	59.33	0.08	1.06	0.22	1	1	0
PLPPR5	1	complement(98890245..99227929)	0.00278	1.89	3.7	0.48	NaN	1	#VALUE!
PLPPR5-AS1	1	99004276..99244794	0	NaN	NaN	NaN	NaN	NaN	#VALUE!
PLPPR4	1	99264292..99309590	0.00466	-2.66	-6.3	0.29	NaN	1	#VALUE!
LINC01708	1	complement(99472332..99600995)	0	NaN	NaN	NaN	NaN	NaN	#VALUE!
PALMD	1	99646113..99694541	2.79	-0.23	-1.17	0.18	0.99	1	0.00436481
FRRS1	1	complement(99703970..99766635)	2.11	0.04	1.03	0.69	1	1	0
RNU4-75P	1	complement(99784740..99784885)	0	NaN	NaN	NaN	NaN	NaN	#VALUE!
Y_RNA_34	1	99791662..99791753	0	NaN	NaN	NaN	NaN	NaN	#VALUE!
AGL	1	99850361..99924023	8.81	-0.00801	-1.01	0.91	1	1	0
gene:ENSG00000228084	1	complement(99968382..99969957)	0	NaN	NaN	NaN	NaN	NaN	#VALUE!
SLC35A3	1	99969351..100035634	3.99	-0.000708	-1	0.99	1	1	0
gene:ENSG00000283761	1	99970011..100083321	6.49	-0.02	-1.01	0.86	1	1	0
RNU6-750P	1	99978939..99979045	0	NaN	NaN	NaN	NaN	NaN	#VALUE!
RNU6-1318P	1	complement(100000637..100000739)	0	NaN	NaN	NaN	NaN	NaN	#VALUE!
gene:ENSG00000288826	1	complement(100036632..100038042)	0	NaN	NaN	NaN	NaN	NaN	#VALUE!
MFSD14A	1	100038095..100083377	36.54	0.02	1.02	0.75	1	1	0
gene:ENSG00000241073	1	complement(100057990..100084471)	0	NaN	NaN	NaN	NaN	NaN	#VALUE!
SASS6	1	complement(100083563..100132955)	11.13	0.05	1.04	0.59	1	1	0
TRMT13	1	100133150..100150496	6.51	0.04	1.03	0.69	1	1	0
LRRC39	1	complement(100148448..100178267)	0.2	0.12	1.09	0.78	1	1	0
DBT	1	complement(100186919..100249834)	6.54	0.05	1.03	0.55	1	1	0
gene:ENSG00000285530	1	100220488..100253414	0	NaN	NaN	NaN	NaN	NaN	#VALUE!
RTCA-AS1	1	complement(100251528..100266182)	0	NaN	NaN	NaN	NaN	NaN	#VALUE!
RTCA	1	100266216..100292769	33.06	-0.02	-1.02	0.73	1	1	0
MIR553	1	100281241..100281308	0	NaN	NaN	NaN	NaN	NaN	#VALUE!
gene:ENSG00000223906	1	100344477..100345242	0	NaN	NaN	NaN	NaN	NaN	#VALUE!
CDC14A	1	100345001..100520277	2.6	0.06	1.04	0.62	1	1	0
gene:ENSG00000228086	1	complement(100462399..100485997)	0	NaN	NaN	NaN	NaN	NaN	#VALUE!
GPR88	1	100538139..100542021	0.02	0.21	1.15	0.82	1	1	0
LINC01349	1	complement(100627049..100640613)	0	NaN	NaN	NaN	NaN	NaN	#VALUE!
gene:ENSG00000285525	1	100628230..100641723	0	NaN	NaN	NaN	NaN	NaN	#VALUE!
VCAM1	1	100719742..100739045	0.19	0.16	1.11	0.7	1	1	0
EXTL2	1	complement(100872372..100895179)	8.5	0.09	1.07	0.36	1	1	0
gene:ENSG00000273204	1	100894928..100895356	0	NaN	NaN	NaN	NaN	NaN	#VALUE!
SLC30A7	1	100896076..100981757	14.41	0.11	1.08	0.22	1	1	0
DPH5	1	complement(100989623..101026088)	26.16	-0.06	-1.04	0.46	1	1	0
gene:ENSG00000235795	1	100995473..100996260	0	NaN	NaN	NaN	NaN	NaN	#VALUE!
DPH5-DT	1	101025844..101090513	0	NaN	NaN	NaN	NaN	NaN	#VALUE!
gene:ENSG00000252765	1	101133153..101133339	0	NaN	NaN	NaN	NaN	NaN	#VALUE!
gene:ENSG00000289355	1	101150560..101167228	0	NaN	NaN	NaN	NaN	NaN	#VALUE!
S1PR1-DT	1	complement(101234555..101236624)	0	NaN	NaN	NaN	NaN	NaN	#VALUE!
S1PR1	1	101236865..101243713	0.07	-0.82	-1.77	0.24	1	1	0
LINC01307	1	101323337..101390303	0	NaN	NaN	NaN	NaN	NaN	#VALUE!
[truncated: 45,468 more rows]

## Sheet: Total IFNB vs Media IFNLR A549
Name	Chromosome	Region	Max group mean	Log₂ fold change	Fold change	P-value	FDR p-value	Bonferroni	-Log(FDR p-value)
DDX11L2	1	11869..14409	0	NaN	NaN	NaN	NaN	NaN	#VALUE!
MIR6859-1	1	complement(17369..17436)	0	NaN	NaN	NaN	NaN	NaN	#VALUE!
MIR1302-2HG	1	29554..31109	0	NaN	NaN	NaN	NaN	NaN	#VALUE!
MIR1302-2	1	30366..30503	0	NaN	NaN	NaN	NaN	NaN	#VALUE!
FAM138A	1	complement(34554..36081)	0	NaN	NaN	NaN	NaN	NaN	#VALUE!
gene:ENSG00000290826	1	57598..64116	0	NaN	NaN	NaN	NaN	NaN	#VALUE!
OR4F5	1	65419..71585	0	NaN	NaN	NaN	NaN	NaN	#VALUE!
gene:ENSG00000238009	1	complement(89295..133723)	0	NaN	NaN	NaN	NaN	NaN	#VALUE!
gene:ENSG00000239945	1	complement(89551..91105)	0	NaN	NaN	NaN	NaN	NaN	#VALUE!
gene:ENSG00000239906	1	complement(139790..140339)	0	NaN	NaN	NaN	NaN	NaN	#VALUE!
gene:ENSG00000241860	1	complement(141474..173862)	0	NaN	NaN	NaN	NaN	NaN	#VALUE!
RNU6-1100P	1	complement(157784..157887)	0	NaN	NaN	NaN	NaN	NaN	#VALUE!
gene:ENSG00000241599	1	160446..161525	0	NaN	NaN	NaN	NaN	NaN	#VALUE!
MIR6859-2	1	complement(187891..187958)	0	NaN	NaN	NaN	NaN	NaN	#VALUE!
gene:ENSG00000286448	1	266855..268655	0	NaN	NaN	NaN	NaN	NaN	#VALUE!
gene:ENSG00000236601	1	358857..366052	0	NaN	NaN	NaN	NaN	NaN	#VALUE!
gene:ENSG00000290385	1	complement(365389..522928)	0	NaN	NaN	NaN	NaN	NaN	#VALUE!
OR4F29	1	complement(450740..451678)	0.02	2.83	7.12	0.26	0.44	1	0.356547
U6_1	1	complement(516376..516479)	0	NaN	NaN	NaN	NaN	NaN	#VALUE!
gene:ENSG00000235146	1	587629..594768	0	NaN	NaN	NaN	NaN	NaN	#VALUE!
gene:ENSG00000278791	1	complement(632325..632413)	0	NaN	NaN	NaN	NaN	NaN	#VALUE!
OR4F16	1	complement(685716..686654)	0.03	-2.5	-5.64	0.33	0.51	1	0.29243
gene:ENSG00000291215	1	complement(725885..778688)	0	NaN	NaN	NaN	NaN	NaN	#VALUE!
RNU6-1199P	1	complement(758233..758336)	0	NaN	NaN	NaN	NaN	NaN	#VALUE!
gene:ENSG00000229905	1	760911..761989	0	NaN	NaN	NaN	NaN	NaN	#VALUE!
LINC01409	1	778747..810065	0	NaN	NaN	NaN	NaN	NaN	#VALUE!
gene:ENSG00000290784	1	complement(800879..817712)	0	NaN	NaN	NaN	NaN	NaN	#VALUE!
FAM87B	1	817371..819837	0	NaN	NaN	NaN	NaN	NaN	#VALUE!
LINC00115	1	complement(824228..827539)	0	NaN	NaN	NaN	NaN	NaN	#VALUE!
LINC01128	1	825138..859446	0	NaN	NaN	NaN	NaN	NaN	#VALUE!
gene:ENSG00000288531	1	860226..868202	0	NaN	NaN	NaN	NaN	NaN	#VALUE!
FAM41C	1	complement(868071..876903)	0	NaN	NaN	NaN	NaN	NaN	#VALUE!
gene:ENSG00000272438	1	904834..915976	0	NaN	NaN	NaN	NaN	NaN	#VALUE!
gene:ENSG00000230699	1	911435..914948	0	NaN	NaN	NaN	NaN	NaN	#VALUE!
gene:ENSG00000241180	1	914171..914971	0	NaN	NaN	NaN	NaN	NaN	#VALUE!
LINC02593	1	complement(916865..921016)	0	NaN	NaN	NaN	NaN	NaN	#VALUE!
SAMD11	1	923923..944575	13.25	-0.05	-1.03	0.62	0.76	1	0.119186
NOC2L	1	complement(944203..959309)	158.97	0.08	1.06	0.23	0.41	1	0.387216
KLHL17	1	960584..965719	9.62	-0.03	-1.02	0.81	0.9	1	0.0457575
PLEKHN1	1	966482..975865	9.73	1.12	2.17	7.35e-24	1.98e-22	1.3e-19	21.7033
PERM1	1	complement(975198..982117)	0.15	1.87	3.66	0.000324	0.00171	1	2.767
gene:ENSG00000272512	1	complement(995966..998051)	0	NaN	NaN	NaN	NaN	NaN	#VALUE!
HES4	1	complement(998962..1000172)	140.78	2.93	7.63	2.15e-241	3.4e-239	3.79e-237	238.469
ISG15	1	1001138..1014540	2178.1	8.3	315.73	0	0	0	#NUM!
gene:ENSG00000224969	1	complement(1011997..1013193)	0	NaN	NaN	NaN	NaN	NaN	#VALUE!
AGRN	1	1020120..1056118	319.99	0.8	1.74	2.56e-21	6.17e-20	4.52e-17	19.2097
gene:ENSG00000242590	1	1055033..1056116	0	NaN	NaN	NaN	NaN	NaN	#VALUE!
gene:ENSG00000291156	1	1059687..1066459	0	NaN	NaN	NaN	NaN	NaN	#VALUE!
gene:ENSG00000273443	1	complement(1062208..1063288)	0	NaN	NaN	NaN	NaN	NaN	#VALUE!
RNF223	1	complement(1070967..1074306)	0.08	0.1	1.07	0.89	0.94	1	0.0268721
C1orf159	1	complement(1081818..1116361)	14.21	0.21	1.16	0.02	0.06	1	1.22185
gene:ENSG00000285812	1	1097585..1104598	0	NaN	NaN	NaN	NaN	NaN	#VALUE!
LINC01342	1	1137017..1144056	0	NaN	NaN	NaN	NaN	NaN	#VALUE!
MIR200B	1	1167104..1167198	0	NaN	NaN	NaN	NaN	NaN	#VALUE!
MIR200A	1	1167863..1167952	0	NaN	NaN	NaN	NaN	NaN	#VALUE!
MIR429	1	1169005..1169087	0	NaN	NaN	NaN	NaN	NaN	#VALUE!
gene:ENSG00000272141	1	1169357..1170343	0	NaN	NaN	NaN	NaN	NaN	#VALUE!
TTLL10-AS1	1	complement(1173056..1179555)	0	NaN	NaN	NaN	NaN	NaN	#VALUE!
TTLL10	1	1173880..1197936	0	NaN	NaN	NaN	NaN	NaN	#VALUE!
TNFRSF18	1	complement(1203508..1206592)	0.02	0.98	1.98	0.54	0.71	1	0.148742
TNFRSF4	1	complement(1211326..1214153)	0.04	-0.09	-1.06	0.93	0.96	1	0.0177288
SDF4	1	complement(1216931..1232031)	245.16	0.11	1.08	0.1	0.23	1	0.638272
B3GALT6	1	1232237..1235041	51.27	-0.2	-1.15	0.00291	0.01	1	2
C1QTNF12	1	complement(1242446..1246722)	0.19	0.74	1.67	0.28	0.46	1	0.337242
gene:ENSG00000260179	1	complement(1249777..1251334)	0	NaN	NaN	NaN	NaN	NaN	#VALUE!
UBE2J2	1	complement(1253909..1273864)	37.21	-0.1	-1.07	0.13	0.27	1	0.568636
LINC01786	1	1275223..1280420	0	NaN	NaN	NaN	NaN	NaN	#VALUE!
SCNN1D	1	1280436..1292029	3.03	-0.53	-1.44	4.99e-05	0.000315	0.88	3.50169
ACAP3	1	complement(1292390..1309609)	29.87	-0.54	-1.45	3.71e-07	3.31e-06	0.00654	5.48017
MIR6726	1	complement(1296110..1296170)	0	NaN	NaN	NaN	NaN	NaN	#VALUE!
PUSL1	1	1308597..1311677	35.01	-0.43	-1.35	1.09e-06	9.2e-06	0.02	5.03621
INTS11	1	complement(1311585..1324687)	51.59	0.04	1.03	0.54	0.71	1	0.148742
MIR6727	1	complement(1312502..1312566)	0	NaN	NaN	NaN	NaN	NaN	#VALUE!
gene:ENSG00000240731	1	complement(1317581..1318689)	0	NaN	NaN	NaN	NaN	NaN	#VALUE!
CPTP	1	1324756..1328896	41.76	-0.22	-1.17	0.00183	0.00802	1	2.09583
TAS1R3	1	1331280..1335314	0.93	-0.04	-1.03	0.82	0.91	1	0.0409586
DVL1	1	complement(1335276..1349418)	86.76	-0.38	-1.3	1.1e-07	1.05e-06	0.00194	5.97881
MIR6808	1	complement(1339650..1339708)	0	NaN	NaN	NaN	NaN	NaN	#VALUE!
MXRA8	1	complement(1352689..1361777)	2.84	-0.36	-1.29	0.04	0.1	1	1
AURKAIP1	1	complement(1373730..1375207)	233.52	0.03	1.02	0.61	0.76	1	0.119186
CCNL2	1	complement(1385711..1399335)	42.29	-0.04	-1.03	0.65	0.79	1	0.102373
MRPL20-AS1	1	1399515..1402046	0	NaN	NaN	NaN	NaN	NaN	#VALUE!
MRPL20	1	complement(1401909..1407293)	89.72	0.04	1.03	0.6	0.75	1	0.124939
RN7SL657P	1	complement(1405460..1405752)	0	NaN	NaN	NaN	NaN	NaN	#VALUE!
MRPL20-DT	1	1409096..1410618	0	NaN	NaN	NaN	NaN	NaN	#VALUE!
ANKRD65	1	complement(1418420..1421769)	0.01	0.19	1.14	0.88	0.94	1	0.0268721
ANKRD65-AS1	1	1420245..1422691	0	NaN	NaN	NaN	NaN	NaN	#VALUE!
TMEM88B	1	1425871..1430255	0.01	-0.68	-1.6	0.58	0.74	1	0.130768
LINC01770	1	complement(1430539..1434573)	0	NaN	NaN	NaN	NaN	NaN	#VALUE!
VWA1	1	1434861..1442882	16.94	-0.11	-1.08	0.11	0.25	1	0.60206
ATAD3C	1	1449689..1470163	0.01	-1.47	-2.77	0.3	0.49	1	0.309804
ATAD3B	1	1471765..1497848	1.52	-0.14	-1.1	0.4	0.58	1	0.236572
gene:ENSG00000290916	1	1503250..1509466	0	NaN	NaN	NaN	NaN	NaN	#VALUE!
ATAD3A	1	1512162..1534685	68.76	-0.09	-1.06	0.18	0.35	1	0.455932
TMEM240	1	complement(1534778..1540624)	0.92	-0.59	-1.5	0.05	0.13	1	0.886057
SSU72	1	complement(1541673..1574863)	64.46	0.04	1.02	0.6	0.75	1	0.124939
gene:ENSG00000215014	1	1574102..1577075	0	NaN	NaN	NaN	NaN	NaN	#VALUE!
FNDC10	1	complement(1598012..1600135)	25.26	-0.17	-1.12	0.05	0.13	1	0.886057
gene:ENSG00000286989	1	1600314..1602703	0	NaN	NaN	NaN	NaN	NaN	#VALUE!
gene:ENSG00000272106	1	complement(1613758..1615795)	0	NaN	NaN	NaN	NaN	NaN	#VALUE!
MIB2	1	1615454..1630605	12.86	-0.15	-1.11	0.1	0.22	1	0.657577
MMP23B	1	1632163..1635263	0.66	-0.38	-1.3	0.2	0.38	1	0.420216
CDK11B	1	complement(1635225..1659012)	52.26	0.09	1.07	0.18	0.34	1	0.468521
gene:ENSG00000272004	1	1659325..1662602	0	NaN	NaN	NaN	NaN	NaN	#VALUE!
SLC35E2B	1	complement(1659529..1692795)	34.66	-0.45	-1.37	1.97e-11	2.76e-10	3.48e-07	9.55909
CDK11A	1	complement(1702379..1724357)	29.38	0.11	1.08	0.11	0.24	1	0.619789
gene:ENSG00000268575	1	complement(1702736..1737688)	0	NaN	NaN	NaN	NaN	NaN	#VALUE!
gene:ENSG00000290854	1	complement(1724838..1745992)	0	NaN	NaN	NaN	NaN	NaN	#VALUE!
NADK	1	complement(1751232..1780457)	55.39	0.2	1.15	0.00293	0.01	1	2
GNB1	1	complement(1785285..1892292)	211.85	0.08	1.06	0.22	0.4	1	0.39794
GNB1-DT	1	1891223..1892726	0	NaN	NaN	NaN	NaN	NaN	#VALUE!
CALML6	1	1915108..1917296	0.06	0.58	1.49	0.63	0.77	1	0.113509
TMEM52	1	complement(1917590..1919279)	0.48	-0.47	-1.39	0.27	0.46	1	0.337242
CFAP74	1	complement(1921951..2003837)	0.02	-0.66	-1.58	0.53	0.7	1	0.154902
gene:ENSG00000233542	1	complement(2013213..2015639)	0	NaN	NaN	NaN	NaN	NaN	#VALUE!
GABRD	1	2019329..2030758	0.51	-0.31	-1.24	0.31	0.5	1	0.30103
PRKCZ-DT	1	complement(2049203..2050070)	0	NaN	NaN	NaN	NaN	NaN	#VALUE!
PRKCZ	1	2050411..2185395	8.96	-0.3	-1.23	0.000604	0.003	1	2.52288
gene:ENSG00000271806	1	complement(2141084..2145279)	0	NaN	NaN	NaN	NaN	NaN	#VALUE!
PRKCZ-AS1	1	complement(2181794..2184389)	0	NaN	NaN	NaN	NaN	NaN	#VALUE!
FAAP20	1	complement(2184461..2212720)	20.09	-0.03	-1.02	0.75	0.86	1	0.0655015
gene:ENSG00000234396	1	2212523..2220738	0	NaN	NaN	NaN	NaN	NaN	#VALUE!
SKI	1	2227388..2310213	42.18	-0.3	-1.23	7.23e-06	5.37e-05	0.13	4.27003
gene:ENSG00000287356	1	2315040..2323085	0	NaN	NaN	NaN	NaN	NaN	#VALUE!
MORN1	1	complement(2321253..2391707)	3.66	-0.08	-1.06	0.35	0.54	1	0.267606
gene:ENSG00000272161	1	complement(2326201..2326693)	0	NaN	NaN	NaN	NaN	NaN	#VALUE!
gene:ENSG00000272420	1	complement(2363061..2363628)	0	NaN	NaN	NaN	NaN	NaN	#VALUE!
RER1	1	2391775..2405442	75.78	-0.03	-1.02	0.7	0.82	1	0.0861861
PEX10	1	complement(2403964..2413797)	31.67	-0.09	-1.06	0.24	0.42	1	0.376751
PLCH2	1	2425980..2505532	0.58	-1.3	-2.46	6.7e-09	7.4e-08	0.000118	7.13077
gene:ENSG00000224387	1	complement(2492300..2493258)	0	NaN	NaN	NaN	NaN	NaN	#VALUE!
gene:ENSG00000229393	1	complement(2493437..2494479)	0	NaN	NaN	NaN	NaN	NaN	#VALUE!
PANK4	1	complement(2508537..2526597)	18.02	-0.08	-1.06	0.31	0.5	1	0.30103
HES5	1	complement(2528745..2530263)	0	NaN	NaN	NaN	NaN	NaN	#VALUE!
gene:ENSG00000272449	1	2530064..2547471	0	NaN	NaN	NaN	NaN	NaN	#VALUE!
TNFRSF14-AS1	1	complement(2549920..2557031)	0	NaN	NaN	NaN	NaN	NaN	#VALUE!
TNFRSF14	1	2555639..2565382	0.7	5.38	41.61	1.62e-13	2.62e-12	2.85e-09	11.5817
gene:ENSG00000225931	1	2566410..2569888	0	NaN	NaN	NaN	NaN	NaN	#VALUE!
gene:ENSG00000228037	1	2581560..2584533	0	NaN	NaN	NaN	NaN	NaN	#VALUE!
gene:ENSG00000289610	1	2585610..2586060	0	NaN	NaN	NaN	NaN	NaN	#VALUE!
PRXL2B	1	2586491..2591469	42.96	-0.39	-1.31	4.79e-08	4.79e-07	0.000846	6.31966
MMEL1	1	complement(2590639..2633016)	0.03	1.36	2.56	0.24	0.42	1	0.376751
MMEL1-AS1	1	2632568..2636620	0	NaN	NaN	NaN	NaN	NaN	#VALUE!
TTC34	1	complement(2636986..2801693)	0.11	-0.52	-1.44	0.16	0.31	1	0.508638
gene:ENSG00000285945	1	2768091..2784733	0	NaN	NaN	NaN	NaN	NaN	#VALUE!
gene:ENSG00000283259	1	2773603..2776473	0	NaN	NaN	NaN	NaN	NaN	#VALUE!
gene:ENSG00000233234	1	complement(2811850..2812692)	0	NaN	NaN	NaN	NaN	NaN	#VALUE!
gene:ENSG00000287396	1	2814056..2817767	0	NaN	NaN	NaN	NaN	NaN	#VALUE!
gene:ENSG00000231630	1	complement(2814432..2814998)	0	NaN	NaN	NaN	NaN	NaN	#VALUE!
gene:ENSG00000284745	1	complement(2960658..2968707)	0	NaN	NaN	NaN	NaN	NaN	#VALUE!
ACTRT2	1	3021467..3022903	0	NaN	NaN	NaN	NaN	NaN	#VALUE!
PRDM16-DT	1	complement(3059611..3069091)	0	NaN	NaN	NaN	NaN	NaN	#VALUE!
PRDM16	1	3069168..3438621	2.15	3.54	11.61	1.1e-103	9.17e-102	1.95e-99	101.038
MIR4251	1	3127975..3128035	0	NaN	NaN	NaN	NaN	NaN	#VALUE!
gene:ENSG00000226286	1	complement(3132927..3133709)	0	NaN	NaN	NaN	NaN	NaN	#VALUE!
gene:ENSG00000279839	1	3205988..3208664	0	NaN	NaN	NaN	NaN	NaN	#VALUE!
gene:ENSG00000272235	1	complement(3306636..3310096)	0	NaN	NaN	NaN	NaN	NaN	#VALUE!
gene:ENSG00000287828	1	complement(3313052..3323149)	0	NaN	NaN	NaN	NaN	NaN	#VALUE!
gene:ENSG00000286518	1	complement(3367815..3373928)	0	NaN	NaN	NaN	NaN	NaN	#VALUE!
ARHGEF16	1	3454665..3481113	9.68	-0.43	-1.35	9.47e-06	6.88e-05	0.17	4.16241
gene:ENSG00000272088	1	3487246..3487627	0	NaN	NaN	NaN	NaN	NaN	#VALUE!
MEGF6	1	complement(3487951..3611508)	38.64	-0.5	-1.42	3.8e-09	4.31e-08	6.7e-05	7.36552
MIR551A	1	complement(3560695..3560790)	0	NaN	NaN	NaN	NaN	NaN	#VALUE!
gene:ENSG00000238260	1	complement(3622857..3624786)	0	NaN	NaN	NaN	NaN	NaN	#VALUE!
TPRG1L	1	3625015..3630127	41.23	-0.11	-1.08	0.1	0.23	1	0.638272
WRAP73	1	complement(3630767..3652761)	24.5	-0.08	-1.05	0.36	0.54	1	0.267606
TP73	1	3652516..3736201	0.24	-0.19	-1.14	0.49	0.66	1	0.180456
TP73-AS3	1	complement(3658938..3668772)	0	NaN	NaN	NaN	NaN	NaN	#VALUE!
TP73-AS2	1	complement(3712200..3714298)	0	NaN	NaN	NaN	NaN	NaN	#VALUE!
gene:ENSG00000276189	1	3736943..3737103	0	NaN	NaN	NaN	NaN	NaN	#VALUE!
CCDC27	1	3746460..3771645	0.0049	-1.71	-3.27	0.52	NaN	1	#VALUE!
SMIM1	1	3772749..3775982	0.55	0.45	1.36	0.29	0.47	1	0.327902
LRRC47	1	complement(3778559..3796498)	48	-0.04	-1.03	0.51	0.68	1	0.167491
RN7SL574P	1	3782815..3783111	0	NaN	NaN	NaN	NaN	NaN	#VALUE!
gene:ENSG00000272153	1	3785008..3785538	0	NaN	NaN	NaN	NaN	NaN	#VALUE!
CEP104	1	complement(3812086..3857396)	18.37	-0.13	-1.09	0.06	0.15	1	0.823909
DFFB	1	3857267..3885429	4.92	-0.45	-1.36	7.21e-05	0.000441	1	3.35556
C1orf174	1	complement(3889125..3900293)	23.07	0.02	1.01	0.82	0.9	1	0.0457575
LINC01134	1	3900347..3917225	0	NaN	NaN	NaN	NaN	NaN	#VALUE!
LINC01346	1	3940486..3955262	0	NaN	NaN	NaN	NaN	NaN	#VALUE!
LINC01345	1	complement(3944547..3949024)	0	NaN	NaN	NaN	NaN	NaN	#VALUE!
LINC02780	1	3976133..4012704	0	NaN	NaN	NaN	NaN	NaN	#VALUE!
gene:ENSG00000284703	1	complement(4012921..4019508)	0	NaN	NaN	NaN	NaN	NaN	#VALUE!
LINC01777	1	4412027..4424689	0	NaN	NaN	NaN	NaN	NaN	#VALUE!
gene:ENSG00000284694	1	complement(4479131..4484375)	0	NaN	NaN	NaN	NaN	NaN	#VALUE!
gene:ENSG00000227169	1	complement(4551735..4552145)	0	NaN	NaN	NaN	NaN	NaN	#VALUE!
LINC01646	1	4571481..4594016	0	NaN	NaN	NaN	NaN	NaN	#VALUE!
AJAP1	1	4654609..4792534	0	NaN	NaN	NaN	NaN	NaN	#VALUE!
gene:ENSG00000287586	1	complement(4730211..4734992)	0	NaN	NaN	NaN	NaN	NaN	#VALUE!
gene:ENSG00000284739	1	complement(4963954..4973298)	0	NaN	NaN	NaN	NaN	NaN	#VALUE!
LINC02781	1	4973381..4981568	0	NaN	NaN	NaN	NaN	NaN	#VALUE!
LINC02782	1	complement(5086459..5090899)	0	NaN	NaN	NaN	NaN	NaN	#VALUE!
gene:ENSG00000284616	1	complement(5301928..5307394)	0	NaN	NaN	NaN	NaN	NaN	#VALUE!
gene:ENSG00000284692	1	complement(5478736..5493057)	0	NaN	NaN	NaN	NaN	NaN	#VALUE!
gene:ENSG00000284666	1	complement(5480787..5482028)	0	NaN	NaN	NaN	NaN	NaN	#VALUE!
gene:ENSG00000260972	1	5492978..5494674	0	NaN	NaN	NaN	NaN	NaN	#VALUE!
gene:ENSG00000236948	1	complement(5561709..5668295)	0	NaN	NaN	NaN	NaN	NaN	#VALUE!
gene:ENSG00000264341	1	5564071..5564143	0	NaN	NaN	NaN	NaN	NaN	#VALUE!
gene:ENSG00000289893	1	complement(5733358..5771453)	0	NaN	NaN	NaN	NaN	NaN	#VALUE!
MIR4689	1	complement(5862672..5862741)	0	NaN	NaN	NaN	NaN	NaN	#VALUE!
NPHP4	1	complement(5862811..5992473)	8.17	-0.33	-1.26	0.000141	0.000808	1	3.09259
KCNAB2	1	5990927..6101193	20.46	-0.38	-1.3	1.93e-08	2.03e-07	0.00034	6.6925
CHD5	1	complement(6101787..6180321)	0.43	-0.34	-1.27	0.05	0.14	1	0.853872
gene:ENSG00000285629	1	complement(6159430..6197757)	0.44	-0.28	-1.21	0.66	0.8	1	0.09691
RPL22	1	complement(6185020..6209389)	240.98	0.13	1.09	0.05	0.13	1	0.886057
RNF207-AS1	1	complement(6204840..6205780)	0	NaN	NaN	NaN	NaN	NaN	#VALUE!
RNF207	1	6205475..6221299	12.33	0.04	1.03	0.74	0.86	1	0.0655015
ICMT	1	complement(6221193..6235972)	150.08	0.05	1.04	0.42	0.6	1	0.221849
ICMT-DT	1	6234692..6239444	0	NaN	NaN	NaN	NaN	NaN	#VALUE!
HES3	1	6244179..6245578	0	NaN	NaN	NaN	NaN	NaN	#VALUE!
GPR153	1	complement(6247353..6261098)	2.71	0.26	1.2	0.03	0.08	1	1.09691
ACOT7	1	complement(6264269..6393767)	95.21	0.44	1.35	9.41e-11	1.24e-09	1.66e-06	8.90658
gene:ENSG00000271746	1	6393555..6394391	0	NaN	NaN	NaN	NaN	NaN	#VALUE!
HES2	1	complement(6412418..6424670)	0.41	0.21	1.16	0.31	0.5	1	0.30103
ESPN	1	6424776..6461367	0.06	-0.5	-1.41	0.34	0.52	1	0.283997
MIR4252	1	complement(6429834..6429896)	0	NaN	NaN	NaN	NaN	NaN	#VALUE!
gene:ENSG00000231868	1	complement(6443034..6447006)	0	NaN	NaN	NaN	NaN	NaN	#VALUE!
TNFRSF25	1	complement(6460786..6466175)	1.18	-0.49	-1.41	0.05	0.12	1	0.920819
PLEKHG5	1	complement(6467122..6520074)	1.98	-0.35	-1.27	0.01	0.04	1	1.39794
NOL9	1	complement(6521347..6554513)	20.65	-0.02	-1.01	0.81	0.9	1	0.0457575
RNU6-731P	1	6540854..6540964	0	NaN	NaN	NaN	NaN	NaN	#VALUE!
TAS1R1	1	6555307..6579755	0.02	-3.67	-12.73	0.14	0.28	1	0.552842
ZBTB48	1	6579994..6589280	13.68	-0.21	-1.15	0.03	0.09	1	1.04576
KLHL21	1	complement(6590724..6614607)	21.89	0.26	1.19	0.000191	0.00106	1	2.97469
PHF13	1	6613731..6624030	21.58	-0.1	-1.07	0.15	0.31	1	0.508638
THAP3	1	6624868..6635586	11.69	0.02	1.02	0.79	0.89	1	0.05061
DNAJC11	1	complement(6634168..6701924)	58.69	0.02	1.01	0.8	0.89	1	0.05061
LINC01672	1	6724637..6730012	0	NaN	NaN	NaN	NaN	NaN	#VALUE!
gene:ENSG00000284744	1	6767954..6770038	0	NaN	NaN	NaN	NaN	NaN	#VALUE!
CAMTA1-DT	1	complement(6783892..6784843)	0	NaN	NaN	NaN	NaN	NaN	#VALUE!
CAMTA1	1	6785454..7769706	4.09	0.1	1.07	0.22	0.4	1	0.39794
CAMTA1-AS3	1	complement(7008376..7014279)	0	NaN	NaN	NaN	NaN	NaN	#VALUE!
RNU1-8P	1	7219360..7219524	0	NaN	NaN	NaN	NaN	NaN	#VALUE!
CAMTA1-IT1	1	7368942..7370270	0	NaN	NaN	NaN	NaN	NaN	#VALUE!
CAMTA1-AS2	1	complement(7382487..7389754)	0	NaN	NaN	NaN	NaN	NaN	#VALUE!
CAMTA1-AS1	1	complement(7441096..7441554)	0	NaN	NaN	NaN	NaN	NaN	#VALUE!
gene:ENSG00000270171	1	complement(7693124..7694844)	0	NaN	NaN	NaN	NaN	NaN	#VALUE!
gene:ENSG00000270035	1	complement(7698303..7698872)	0	NaN	NaN	NaN	NaN	NaN	#VALUE!
gene:ENSG00000269978	1	complement(7700704..7700970)	0	NaN	NaN	NaN	NaN	NaN	#VALUE!
VAMP3	1	7771296..7781432	96.17	0.21	1.15	0.00424	0.02	1	1.69897
gene:ENSG00000269925	1	7776383..7776775	0	NaN	NaN	NaN	NaN	NaN	#VALUE!
PER3	1	7784291..7845177	3.43	-0.38	-1.3	0.000149	0.00085	1	3.07058
gene:ENSG00000236266	1	complement(7810242..7827342)	0	NaN	NaN	NaN	NaN	NaN	#VALUE!
UTS2	1	complement(7843083..7853512)	0	NaN	NaN	NaN	NaN	NaN	#VALUE!
TNFRSF9	1	complement(7915871..7943165)	1.66	-0.61	-1.52	0.00014	0.000804	1	3.09474
PARK7	1	7954291..7985505	362.43	0.02	1.01	0.79	0.89	1	0.05061
Y_RNA_1	1	complement(7982881..7982983)	0	NaN	NaN	NaN	NaN	NaN	#VALUE!
gene:ENSG00000284747	1	7991134..8005312	0	NaN	NaN	NaN	NaN	NaN	#VALUE!
gene:ENSG00000284716	1	complement(7998187..7999934)	0	NaN	NaN	NaN	NaN	NaN	#VALUE!
ERRFI1	1	complement(8004404..8026309)	39.65	-0.07	-1.05	0.34	0.52	1	0.283997
ERRFI1-DT	1	8026738..8122702	0	NaN	NaN	NaN	NaN	NaN	#VALUE!
gene:ENSG00000288816	1	8191692..8194926	0	NaN	NaN	NaN	NaN	NaN	#VALUE!
LINC01714	1	8201518..8215210	0	NaN	NaN	NaN	NaN	NaN	#VALUE!
RNU1-7P	1	complement(8206434..8206597)	0	NaN	NaN	NaN	NaN	NaN	#VALUE!
gene:ENSG00000233645	1	complement(8218190..8220529)	0	NaN	NaN	NaN	NaN	NaN	#VALUE!
RNU6-991P	1	complement(8292157..8292263)	0	NaN	NaN	NaN	NaN	NaN	#VALUE!
SLC45A1	1	8318114..8344167	3.28	-0.72	-1.65	8.8e-05	0.000527	1	3.27819
Y_RNA_2	1	8328067..8328179	0	NaN	NaN	NaN	NaN	NaN	#VALUE!
RERE	1	complement(8352397..8848921)	19.43	-0.07	-1.05	0.3	0.48	1	0.318759
RERE-AS1	1	8424645..8435013	0	NaN	NaN	NaN	NaN	NaN	#VALUE!
gene:ENSG00000221083	1	complement(8511795..8511919)	0	NaN	NaN	NaN	NaN	NaN	#VALUE!
Y_RNA_3	1	complement(8796571..8796673)	0	NaN	NaN	NaN	NaN	NaN	#VALUE!
gene:ENSG00000228423	1	complement(8805860..8807051)	0	NaN	NaN	NaN	NaN	NaN	#VALUE!
ENO1	1	complement(8861000..8879190)	2762.55	0.12	1.09	0.18	0.35	1	0.455932
MIR6728	1	complement(8866502..8866590)	0	NaN	NaN	NaN	NaN	NaN	#VALUE!
ENO1-AS1	1	8878835..8879894	0	NaN	NaN	NaN	NaN	NaN	#VALUE!
RNU6-304P	1	complement(8883427..8883533)	0	NaN	NaN	NaN	NaN	NaN	#VALUE!
CA6	1	8945867..8975092	0	NaN	NaN	NaN	NaN	NaN	#VALUE!
gene:ENSG00000290109	1	complement(8970490..8971244)	0	NaN	NaN	NaN	NaN	NaN	#VALUE!
RN7SL451P	1	complement(8979576..8979874)	0	NaN	NaN	NaN	NaN	NaN	#VALUE!
SLC2A7	1	complement(9002973..9026423)	0.01	-2.5	-5.64	0.33	0.51	1	0.29243
SLC2A5	1	complement(9035106..9088478)	0.03	-0.06	-1.04	0.92	0.95	1	0.0222764
gene:ENSG00000252404	1	9082696..9082879	0	NaN	NaN	NaN	NaN	NaN	#VALUE!
GPR157	1	complement(9100305..9129102)	7.08	0.04	1.03	0.65	0.79	1	0.102373
MIR34AHG	1	complement(9148011..9198906)	0	NaN	NaN	NaN	NaN	NaN	#VALUE!
MIR34A	1	complement(9151668..9151777)	0	NaN	NaN	NaN	NaN	NaN	#VALUE!
gene:ENSG00000289914	1	complement(9162322..9162945)	0	NaN	NaN	NaN	NaN	NaN	#VALUE!
LNCTAM34A	1	9182004..9196284	0	NaN	NaN	NaN	NaN	NaN	#VALUE!
H6PD	1	9234774..9271337	25.27	-0.04	-1.03	0.58	0.74	1	0.130768
SPSB1	1	9292894..9369532	52.27	0.61	1.52	5.13e-19	1.13e-17	9.04e-15	16.9469
gene:ENSG00000284652	1	complement(9421098..9422862)	0	NaN	NaN	NaN	NaN	NaN	#VALUE!
LINC02606	1	complement(9425094..9440564)	0	NaN	NaN	NaN	NaN	NaN	#VALUE!
gene:ENSG00000235263	1	complement(9501092..9503471)	0	NaN	NaN	NaN	NaN	NaN	#VALUE!
SLC25A33	1	9539465..9585173	7.5	-0.09	-1.07	0.35	0.53	1	0.275724
TMEM201	1	9588911..9614877	21.97	-0.04	-1.03	0.54	0.71	1	0.148742
PIK3CD	1	9629889..9729114	9.36	-0.32	-1.25	0.000208	0.00115	1	2.9393
PIK3CD-AS1	1	complement(9652610..9654586)	0	NaN	NaN	NaN	NaN	NaN	#VALUE!
PIK3CD-AS2	1	complement(9672405..9687583)	0	NaN	NaN	NaN	NaN	NaN	#VALUE!
CLSTN1	1	complement(9728926..9823984)	199.92	-0.07	-1.05	0.27	0.45	1	0.346787
gene:ENSG00000280113	1	complement(9826289..9828271)	0	NaN	NaN	NaN	NaN	NaN	#VALUE!
CTNNBIP1	1	complement(9848276..9910336)	15.23	-0.33	-1.26	8.45e-05	0.000508	1	3.29414
gene:ENSG00000223989	1	9848318..9850154	0	NaN	NaN	NaN	NaN	NaN	#VALUE!
gene:ENSG00000285701	1	9900614..9908034	0	NaN	NaN	NaN	NaN	NaN	#VALUE!
LZIC	1	complement(9922113..9943407)	25.49	-0.1	-1.07	0.15	0.3	1	0.522879
gene:ENSG00000228150	1	9942923..9949974	0	NaN	NaN	NaN	NaN	NaN	#VALUE!
NMNAT1	1	9943428..9985501	5.72	-0.09	-1.06	0.35	0.53	1	0.275724
RN7SKP269	1	9947318..9947636	0	NaN	NaN	NaN	NaN	NaN	#VALUE!
MIR5697	1	9967381..9967458	0	NaN	NaN	NaN	NaN	NaN	#VALUE!
gene:ENSG00000241326	1	9983141..9984568	0	NaN	NaN	NaN	NaN	NaN	#VALUE!
RBP7	1	9997206..10016021	0.4	0.07	1.05	0.89	0.94	1	0.0268721
UBE4B	1	10032832..10181239	32.42	-0.61	-1.53	1.82e-19	4.1e-18	3.2e-15	17.3872
RNU6-828P	1	10163268..10163374	0	NaN	NaN	NaN	NaN	NaN	#VALUE!
KIF1B	1	10210570..10381603	15.75	-0.27	-1.2	0.000302	0.0016	1	2.79588
gene:ENSG00000264881	1	10227718..10227803	0	NaN	NaN	NaN	NaN	NaN	#VALUE!
RNU6-37P	1	10298966..10299072	0	NaN	NaN	NaN	NaN	NaN	#VALUE!
RN7SL731P	1	10306465..10306757	0	NaN	NaN	NaN	NaN	NaN	#VALUE!
gene:ENSG00000284735	1	complement(10381906..10387150)	0	NaN	NaN	NaN	NaN	NaN	#VALUE!
gene:ENSG00000284642	1	10395416..10397432	0	NaN	NaN	NaN	NaN	NaN	#VALUE!
PGD	1	10398592..10420511	1567.01	0.04	1.03	0.64	0.78	1	0.107905
gene:ENSG00000271989	1	complement(10429881..10430677)	0	NaN	NaN	NaN	NaN	NaN	#VALUE!
CENPS-CORT	1	10430102..10452153	5.22	-0.17	-1.13	0.18	0.34	1	0.468521
CENPS	1	10430433..10442808	43.59	0.03	1.02	0.67	0.81	1	0.091515
CORT	1	10450031..10451998	1.39	-0.89	-1.85	0.004	0.02	1	1.69897
DFFA	1	complement(10456522..10472529)	38.54	-0.14	-1.1	0.04	0.1	1	1
gene:ENSG00000203469	1	10458555..10459338	0	NaN	NaN	NaN	NaN	NaN	#VALUE!
PEX14	1	10472288..10630758	36.01	0.17	1.13	0.02	0.06	1	1.22185
gene:ENSG00000287727	1	complement(10612222..10616452)	0	NaN	NaN	NaN	NaN	NaN	#VALUE!
RN7SL614P	1	10616836..10617115	0	NaN	NaN	NaN	NaN	NaN	#VALUE!
CASZ1	1	complement(10636604..10796650)	3.61	1.05	2.07	3.2e-28	9.94e-27	5.64e-24	26.0026
gene:ENSG00000272078	1	10639241..10654333	0	NaN	NaN	NaN	NaN	NaN	#VALUE!
C1orf127	1	complement(10946471..10982076)	0.00446	0.19	1.14	0.91	0.95	1	0.0222764
TARDBP	1	11012344..11030528	121.41	0.07	1.05	0.31	0.49	1	0.309804
MASP2	1	complement(11022009..11047239)	0.37	-0.39	-1.31	0.2	0.37	1	0.431798
SRM	1	complement(11054584..11060020)	228.64	-0.04	-1.03	0.55	0.71	1	0.148742
EXOSC10	1	complement(11066618..11099869)	85.47	0.14	1.1	0.03	0.09	1	1.04576
gene:ENSG00000226849	1	11068471..11073097	0	NaN	NaN	NaN	NaN	NaN	#VALUE!
EXOSC10-AS1	1	11099430..11102105	0	NaN	NaN	NaN	NaN	NaN	#VALUE!
MTOR	1	complement(11106535..11262556)	43.38	-0.08	-1.06	0.25	0.43	1	0.366532
MTOR-AS1	1	11143898..11149537	0	NaN	NaN	NaN	NaN	NaN	#VALUE!
RNU6-537P	1	11152350..11152452	0	NaN	NaN	NaN	NaN	NaN	#VALUE!
ANGPTL7	1	11189355..11195981	0.01	0.2	1.15	0.89	0.94	1	0.0268721
RNU6-291P	1	11226254..11226360	0	NaN	NaN	NaN	NaN	NaN	#VALUE!
UBIAD1	1	11273198..11296049	28.07	-0.18	-1.13	0.01	0.04	1	1.39794
gene:ENSG00000284646	1	complement(11311734..11319093)	0	NaN	NaN	NaN	NaN	NaN	#VALUE!
DISP3	1	11479155..11537551	0.17	-0.97	-1.96	0.00943	0.03	1	1.52288
gene:ENSG00000285833	1	complement(11500803..11502016)	0	NaN	NaN	NaN	NaN	NaN	#VALUE!
LINC01647	1	11609468..11613358	0	NaN	NaN	NaN	NaN	NaN	#VALUE!
gene:ENSG00000284708	1	11623558..11643416	0	NaN	NaN	NaN	NaN	NaN	#VALUE!
FBXO2	1	complement(11637018..11655785)	6.92	0.02	1.01	0.88	0.94	1	0.0268721
FBXO44	1	11654375..11663327	15.06	-0.15	-1.11	0.09	0.22	1	0.657577
MAD2L2	1	complement(11658918..11691811)	34.54	-0.00406	-1	0.95	0.97	1	0.0132283
FBXO6	1	11664200..11674354	54.21	2.11	4.31	2.98e-136	3.09e-134	5.25e-132	133.51
DRAXIN	1	11691710..11725857	0.03	-0.68	-1.6	0.34	0.53	1	0.275724
AGTRAP	1	11736084..11754802	81.09	0.04	1.03	0.53	0.7	1	0.154902
C1orf167	1	11761787..11789585	0.00861	-1.47	-2.77	0.3	0.49	1	0.309804
C1orf167-AS1	1	complement(11777077..11779619)	0	NaN	NaN	NaN	NaN	NaN	#VALUE!
MTHFR	1	complement(11785723..11806455)	7.9	-0.3	-1.23	4.12e-05	0.000264	0.73	3.5784
CLCN6	1	11806096..11848079	8.99	-0.19	-1.14	0.01	0.05	1	1.30103
gene:ENSG00000276470	1	11843812..11843984	0	NaN	NaN	NaN	NaN	NaN	#VALUE!
gene:ENSG00000278852	1	11845549..11845697	0	NaN	NaN	NaN	NaN	NaN	#VALUE!
NPPA	1	complement(11845709..11848345)	0.08	1.52	2.86	0.15	0.3	1	0.522879
gene:ENSG00000275915	1	11847442..11847549	0	NaN	NaN	NaN	NaN	NaN	#VALUE!
NPPB	1	complement(11857464..11858945)	0.09	2.17	4.49	0.15	0.3	1	0.522879
gene:ENSG00000285646	1	11907940..11914298	0	NaN	NaN	NaN	NaN	NaN	#VALUE!
RNU5E-1	1	11908152..11908271	0	NaN	NaN	NaN	NaN	NaN	#VALUE!
RNU5E-4P	1	complement(11909808..11909927)	0	NaN	NaN	NaN	NaN	NaN	#VALUE!
KIAA2013	1	complement(11919591..11926428)	68.89	0.06	1.04	0.4	0.58	1	0.236572
PLOD1	1	11934205..11975538	121.46	-0.01	-1.01	0.86	0.93	1	0.0315171
gene:ENSG00000287384	1	complement(11979533..11980127)	0	NaN	NaN	NaN	NaN	NaN	#VALUE!
MFN2	1	11980181..12015211	62.65	0.07	1.05	0.28	0.46	1	0.337242
MIIP	1	12019466..12032045	22.92	0.09	1.06	0.37	0.55	1	0.259637
Y_RNA_4	1	complement(12024012..12024124)	0	NaN	NaN	NaN	NaN	NaN	#VALUE!
MIR6729	1	12029158..12029222	0	NaN	NaN	NaN	NaN	NaN	#VALUE!
RN7SL649P	1	complement(12036740..12037014)	0	NaN	NaN	NaN	NaN	NaN	#VALUE!
TNFRSF8	1	12063303..12144207	0.03	-1.04	-2.05	0.24	0.42	1	0.376751
RNU6-777P	1	complement(12077881..12077984)	0	NaN	NaN	NaN	NaN	NaN	#VALUE!
gene:ENSG00000285604	1	complement(12088441..12092264)	0	NaN	NaN	NaN	NaN	NaN	#VALUE!
MIR7846	1	12166943..12167038	0	NaN	NaN	NaN	NaN	NaN	#VALUE!
TNFRSF1B	1	12166991..12209228	8.64	3.2	9.22	2.53e-147	2.76e-145	4.46e-143	144.559
MIR4632	1	12191713..12191773	0	NaN	NaN	NaN	NaN	NaN	#VALUE!
SNORA70_1	1	complement(12221148..12221271)	0	NaN	NaN	NaN	NaN	NaN	#VALUE!
VPS13D	1	12230030..12512047	12.32	-0.04	-1.03	0.72	0.84	1	0.0757207
SNORA59A	1	12507246..12507397	0	NaN	NaN	NaN	NaN	NaN	#VALUE!
LINC02766	1	12525716..12530691	0	NaN	NaN	NaN	NaN	NaN	#VALUE!
DHRS3	1	complement(12567910..12618210)	64.43	0.25	1.19	0.000397	0.00205	1	2.68825
RNU6ATAC18P	1	complement(12569972..12570072)	0	NaN	NaN	NaN	NaN	NaN	#VALUE!
MIR6730	1	complement(12578957..12579023)	0	NaN	NaN	NaN	NaN	NaN	#VALUE!
gene:ENSG00000288927	1	12618389..12618987	0	NaN	NaN	NaN	NaN	NaN	#VALUE!
gene:ENSG00000272482	1	complement(12618900..12619980)	0	NaN	NaN	NaN	NaN	NaN	#VALUE!
AADACL4	1	12644085..12667076	0	NaN	NaN	NaN	NaN	NaN	#VALUE!
AADACL3	1	12716110..12728760	0	NaN	NaN	NaN	NaN	NaN	#VALUE!
CFAP107	1	12746200..12763699	0	NaN	NaN	NaN	NaN	NaN	#VALUE!
PRAMEF12	1	12773738..12777906	0.01	-3.37	-10.36	0.18	0.34	1	0.468521
PRAMEF1	1	12791397..12796628	0	NaN	NaN	NaN	NaN	NaN	#VALUE!
LINC01784	1	complement(12822686..12823159)	0	NaN	NaN	NaN	NaN	NaN	#VALUE!
PRAMEF11	1	complement(12824605..12831410)	0	NaN	NaN	NaN	NaN	NaN	#VALUE!
HNRNPCL1	1	complement(12847377..12848720)	0	NaN	NaN	NaN	NaN	NaN	#VALUE!
PRAMEF2	1	12857086..12861909	0	NaN	NaN	NaN	NaN	NaN	#VALUE!
PRAMEF4	1	complement(12879212..12886201)	0	NaN	NaN	NaN	NaN	NaN	#VALUE!
PRAMEF10	1	complement(12892896..12898270)	0	NaN	NaN	NaN	NaN	NaN	#VALUE!
PRAMEF7	1	12916610..12920751	0	NaN	NaN	NaN	NaN	NaN	#VALUE!
RNU6-1072P	1	12922554..12922660	0	NaN	NaN	NaN	NaN	NaN	#VALUE!
PRAMEF6	1	complement(12938472..12947580)	0	NaN	NaN	NaN	NaN	NaN	#VALUE!
PRAMEF27	1	complement(13049476..13056575)	0	NaN	NaN	NaN	NaN	NaN	#VALUE!
HNRNPCL3	1	13060769..13062878	0	NaN	NaN	NaN	NaN	NaN	#VALUE!
PRAMEF25	1	13068677..13077884	0	NaN	NaN	NaN	NaN	NaN	#VALUE!
HNRNPCL2	1	complement(13115488..13116854)	0	NaN	NaN	NaN	NaN	NaN	#VALUE!
gene:ENSG00000290772	1	13129793..13131409	0	NaN	NaN	NaN	NaN	NaN	#VALUE!
gene:ENSG00000233336	1	complement(13146981..13147460)	0	NaN	NaN	NaN	NaN	NaN	#VALUE!
PRAMEF26	1	complement(13148905..13158116)	0	NaN	NaN	NaN	NaN	NaN	#VALUE!
HNRNPCL4	1	complement(13163914..13165631)	0	NaN	NaN	NaN	NaN	NaN	#VALUE!
PRAMEF9	1	13171848..13179459	0	NaN	NaN	NaN	NaN	NaN	#VALUE!
PRAMEF13	1	complement(13196188..13201409)	0	NaN	NaN	NaN	NaN	NaN	#VALUE!
PRAMEF18	1	complement(13222695..13226154)	0	NaN	NaN	NaN	NaN	NaN	#VALUE!
PRAMEF5	1	13254198..13263435	0	NaN	NaN	NaN	NaN	NaN	#VALUE!
RNU6-771P	1	complement(13279125..13279231)	0	NaN	NaN	NaN	NaN	NaN	#VALUE!
PRAMEF8	1	complement(13281304..13285137)	0	NaN	NaN	NaN	NaN	NaN	#VALUE!
PRAMEF33	1	13303539..13308907	0	NaN	NaN	NaN	NaN	NaN	#VALUE!
PRAMEF15	1	13315581..13322598	0	NaN	NaN	NaN	NaN	NaN	#VALUE!
gene:ENSG00000228229	1	13324039..13324518	0	NaN	NaN	NaN	NaN	NaN	#VALUE!
PRAMEF14	1	complement(13341892..13347134)	0	NaN	NaN	NaN	NaN	NaN	#VALUE!
PRAMEF19	1	complement(13368431..13371947)	0	NaN	NaN	NaN	NaN	NaN	#VALUE!
PRAMEF17	1	13389632..13392629	0	NaN	NaN	NaN	NaN	NaN	#VALUE!
PRAMEF20	1	13410450..13421328	0	NaN	NaN	NaN	NaN	NaN	#VALUE!
LRRC38	1	complement(13474973..13514003)	0.02	-0.17	-1.12	0.89	0.94	1	0.0268721
gene:ENSG00000259961	1	13513220..13516270	0	NaN	NaN	NaN	NaN	NaN	#VALUE!
PDPN	1	13583465..13617957	0	NaN	NaN	NaN	NaN	NaN	#VALUE!
gene:ENSG00000237445	1	complement(13657311..13659910)	0	NaN	NaN	NaN	NaN	NaN	#VALUE!
gene:ENSG00000253085	1	complement(13696070..13696199)	0	NaN	NaN	NaN	NaN	NaN	#VALUE!
PRDM2	1	13700188..13825079	10.51	-0.1	-1.07	0.17	0.33	1	0.481486
gene:ENSG00000289380	1	13757778..13758465	0	NaN	NaN	NaN	NaN	NaN	#VALUE!
KAZN	1	13892792..15118043	1.97	-0.07	-1.05	0.43	0.61	1	0.21467
RNU6-1265P	1	complement(14124233..14124335)	0	NaN	NaN	NaN	NaN	NaN	#VALUE!
gene:ENSG00000231606	1	complement(14221887..14304445)	0	NaN	NaN	NaN	NaN	NaN	#VALUE!
KAZN-AS1	1	complement(14338825..14419973)	0	NaN	NaN	NaN	NaN	NaN	#VALUE!
gene:ENSG00000287756	1	complement(14774469..14777727)	0	NaN	NaN	NaN	NaN	NaN	#VALUE!
TMEM51-AS1	1	complement(15111815..15153618)	0	NaN	NaN	NaN	NaN	NaN	#VALUE!
TMEM51	1	15152532..15220478	74.13	0.45	1.36	6.19e-11	8.27e-10	1.09e-06	9.08249
TMEM51-AS2	1	complement(15164344..15171317)	0	NaN	NaN	NaN	NaN	NaN	#VALUE!
FHAD1	1	15236521..15400283	0.3	-0.29	-1.22	0.22	0.39	1	0.408935
FHAD1-AS1	1	complement(15326680..15343876)	0	NaN	NaN	NaN	NaN	NaN	#VALUE!
gene:ENSG00000236045	1	complement(15334166..15335464)	0	NaN	NaN	NaN	NaN	NaN	#VALUE!
EFHD2-AS1	1	complement(15402979..15409433)	0	NaN	NaN	NaN	NaN	NaN	#VALUE!
EFHD2	1	15409888..15430339	295.42	0.01	1.01	0.83	0.91	1	0.0409586
CTRC	1	15438442..15449242	0.05	-0.59	-1.51	0.38	0.57	1	0.244125
CELA2A	1	15456728..15472091	0.01	-1.71	-3.27	0.52	NaN	1	#VALUE!
CELA2B	1	15465909..15491395	0.01	2.04	4.11	0.44	NaN	1	#VALUE!
CASP9	1	complement(15490832..15526534)	7.79	-0.24	-1.18	0.00475	0.02	1	1.69897
DNAJC16	1	15526813..15592379	11.08	0.06	1.04	0.43	0.61	1	0.21467
SCARNA21B	1	15542165..15542304	0	NaN	NaN	NaN	NaN	NaN	#VALUE!
gene:ENSG00000272510	1	complement(15565611..15565956)	0	NaN	NaN	NaN	NaN	NaN	#VALUE!
AGMAT	1	complement(15571699..15585051)	13.45	-0.1	-1.07	0.25	0.43	1	0.366532
gene:ENSG00000237301	1	complement(15586136..15603626)	0	NaN	NaN	NaN	NaN	NaN	#VALUE!
RNU7-179P	1	complement(15608078..15608145)	0	NaN	NaN	NaN	NaN	NaN	#VALUE!
DDI2	1	15617458..15669044	12.87	-0.06	-1.04	0.46	0.64	1	0.19382
RSC1A1	1	15659713..15662033	6.46	0.18	1.13	0.19	0.36	1	0.443697
gene:ENSG00000271742	1	complement(15682873..15683128)	0	NaN	NaN	NaN	NaN	NaN	#VALUE!
PLEKHM2	1	15684320..15734769	51.44	-0.1	-1.07	0.15	0.31	1	0.508638
gene:ENSG00000237938	1	complement(15720312..15736896)	0	NaN	NaN	NaN	NaN	NaN	#VALUE!
SLC25A34	1	15736258..15741392	0.34	-0.47	-1.38	0.15	0.31	1	0.508638
SLC25A34-AS1	1	complement(15740048..15749896)	0	NaN	NaN	NaN	NaN	NaN	#VALUE!
TMEM82	1	15742499..15747982	0	NaN	NaN	NaN	NaN	NaN	#VALUE!
FBLIM1	1	15756607..15786594	20.29	-0.5	-1.42	2.23e-11	3.09e-10	3.93e-07	9.51004
UQCRHL	1	complement(15807169..15809348)	0.23	-0.15	-1.11	0.75	0.86	1	0.0655015
SPEN-AS1	1	complement(15834474..15848147)	0	NaN	NaN	NaN	NaN	NaN	#VALUE!
SPEN	1	15836095..15940456	40.89	0.00166	1	0.98	0.99	1	0.00436481
ZBTB17	1	complement(15941869..15976132)	19.07	0.05	1.03	0.59	0.74	1	0.130768
SRARP	1	16004236..16008807	0	NaN	NaN	NaN	NaN	NaN	#VALUE!
gene:ENSG00000233078	1	complement(16006160..16006671)	0	NaN	NaN	NaN	NaN	NaN	#VALUE!
HSPB7	1	complement(16014028..16019594)	0	NaN	NaN	NaN	NaN	NaN	#VALUE!
CLCNKA	1	16018875..16034050	0.01	-1.1	-2.14	0.46	0.64	1	0.19382
CLCNKB	1	16040252..16057311	0.03	-0.03	-1.02	0.96	0.98	1	0.00877392
FAM131C	1	complement(16057769..16073651)	25.57	-0.57	-1.49	4.25e-11	5.77e-10	7.5e-07	9.23882
EPHA2	1	complement(16124337..16156069)	313.55	0.04	1.03	0.51	0.68	1	0.167491
EPHA2-AS1	1	16155176..16158148	0	NaN	NaN	NaN	NaN	NaN	#VALUE!
gene:ENSG00000224621	1	16159266..16161883	0	NaN	NaN	NaN	NaN	NaN	#VALUE!
ARHGEF19-AS1	1	16197854..16198357	0	NaN	NaN	NaN	NaN	NaN	#VALUE!
ARHGEF19	1	complement(16197854..16212652)	6.94	-0.19	-1.14	0.04	0.12	1	0.920819
gene:ENSG00000291077	1	complement(16215907..16217425)	0	NaN	NaN	NaN	NaN	NaN	#VALUE!
gene:ENSG00000288398	1	complement(16228674..16231335)	0	NaN	NaN	NaN	NaN	NaN	#VALUE!
CPLANE2	1	complement(16231692..16237183)	8.32	-0.39	-1.31	0.000678	0.00333	1	2.47756
FBXO42	1	complement(16246840..16352480)	11.01	-0.14	-1.1	0.06	0.15	1	0.823909
SZRD1	1	16352575..16398145	138.44	0.15	1.11	0.02	0.06	1	1.22185
SPATA21	1	complement(16387117..16437424)	0.03	-1.61	-3.06	0.17	0.33	1	0.481486
NECAP2	1	16440721..16460078	55.2	0.26	1.2	0.000165	0.000934	1	3.02965
LINC01772	1	16460948..16468481	0	NaN	NaN	NaN	NaN	NaN	#VALUE!
CROCCP3	1	complement(16467436..16499257)	0	NaN	NaN	NaN	NaN	NaN	#VALUE!
RNU1-1	1	complement(16514122..16514285)	0	NaN	NaN	NaN	NaN	NaN	#VALUE!
gene:ENSG00000261135	1	16514645..16515754	0	NaN	NaN	NaN	NaN	NaN	#VALUE!
gene:ENSG00000285853	1	16515034..16521788	0	NaN	NaN	NaN	NaN	NaN	#VALUE!
gene:ENSG00000224174	1	16520694..16521796	0	NaN	NaN	NaN	NaN	NaN	#VALUE!
LINC01783	1	complement(16533886..16535649)	0	NaN	NaN	NaN	NaN	NaN	#VALUE!
RNU1-6P	1	complement(16534081..16534224)	0	NaN	NaN	NaN	NaN	NaN	#VALUE!
NBPF1	1	complement(16562319..16613562)	55.71	-0.31	-1.24	4.48e-06	3.45e-05	0.08	4.46218
gene:ENSG00000271732	1	16617391..16617729	0	NaN	NaN	NaN	NaN	NaN	#VALUE!
CROCCP2	1	complement(16618253..16644686)	0	NaN	NaN	NaN	NaN	NaN	#VALUE!
gene:ENSG00000282143	1	16656879..16667524	0	NaN	NaN	NaN	NaN	NaN	#VALUE!
RNU1-3	1	complement(16666785..16666948)	0	NaN	NaN	NaN	NaN	NaN	#VALUE!
gene:ENSG00000290849	1	complement(16687339..16692309)	0	NaN	NaN	NaN	NaN	NaN	#VALUE!
gene:ENSG00000279151	1	16701546..16705594	0	NaN	NaN	NaN	NaN	NaN	#VALUE!
gene:ENSG00000282740	1	complement(16739938..16750589)	0	NaN	NaN	NaN	NaN	NaN	#VALUE!
CROCC	1	16740273..16972964	7.26	-0.13	-1.09	0.19	0.36	1	0.443697
gene:ENSG00000290850	1	16740280..16750968	0	NaN	NaN	NaN	NaN	NaN	#VALUE!
RNU1-4	1	16740516..16740679	0	NaN	NaN	NaN	NaN	NaN	#VALUE!
gene:ENSG00000290851	1	complement(16754910..16770237)	0	NaN	NaN	NaN	NaN	NaN	#VALUE!
gene:ENSG00000223643	1	complement(16851257..16853129)	0	NaN	NaN	NaN	NaN	NaN	#VALUE!
MIR3675	1	complement(16858949..16859021)	0	NaN	NaN	NaN	NaN	NaN	#VALUE!
gene:ENSG00000228549	1	16870945..16883659	0	NaN	NaN	NaN	NaN	NaN	#VALUE!
RNU1-5P	1	16873708..16873851	0	NaN	NaN	NaN	NaN	NaN	#VALUE!
gene:ENSG00000238142	1	complement(16887577..16889725)	0	NaN	NaN	NaN	NaN	NaN	#VALUE!
RNU1-2	1	16895980..16896143	0	NaN	NaN	NaN	NaN	NaN	#VALUE!
gene:ENSG00000272426	1	complement(16904339..16904776)	0	NaN	NaN	NaN	NaN	NaN	#VALUE!
gene:ENSG00000290122	1	16905199..16905396	0	NaN	NaN	NaN	NaN	NaN	#VALUE!
MFAP2	1	complement(16974502..16980632)	0.01	-1.71	-3.27	0.52	NaN	1	#VALUE!
gene:ENSG00000286898	1	16976302..16977792	0	NaN	NaN	NaN	NaN	NaN	#VALUE!
gene:ENSG00000226526	1	16978926..17005091	0	NaN	NaN	NaN	NaN	NaN	#VALUE!
ATP13A2	1	complement(16985958..17011928)	51.9	-0.12	-1.09	0.07	0.18	1	0.744727
gene:ENSG00000288636	1	complement(17005068..17011757)	0	NaN	NaN	NaN	NaN	NaN	#VALUE!
SDHB	1	complement(17018664..17054032)	130.97	0.04	1.03	0.54	0.7	1	0.154902
PADI2	1	complement(17066761..17119451)	21.43	-0.47	-1.39	7.99e-11	1.06e-09	1.41e-06	8.97469
LINC02783	1	17189783..17197617	0	NaN	NaN	NaN	NaN	NaN	#VALUE!
gene:ENSG00000282843	1	complement(17193232..17201733)	0	NaN	NaN	NaN	NaN	NaN	#VALUE!
PADI1	1	17205128..17246007	6.19	-0.41	-1.33	4.51e-05	0.000286	0.79	3.54363
PADI3	1	17249098..17284233	6.33	-0.76	-1.69	1.08e-10	1.41e-09	1.9e-06	8.85078
MIR3972	1	17277889..17277975	0	NaN	NaN	NaN	NaN	NaN	#VALUE!
PADI4	1	17308195..17364004	0.02	-1.77	-3.4	0.21	0.38	1	0.420216
PADI6	1	17372196..17401699	0	NaN	NaN	NaN	NaN	NaN	#VALUE!
RCC2-AS1	1	17406760..17407382	0	NaN	NaN	NaN	NaN	NaN	#VALUE!
RCC2	1	complement(17406760..17439677)	153.98	0.21	1.16	0.0013	0.00594	1	2.22621
gene:ENSG00000290096	1	complement(17439186..17439328)	0	NaN	NaN	NaN	NaN	NaN	#VALUE!
ARHGEF10L	1	17539698..17697874	19.19	-0.34	-1.27	3.37e-06	2.65e-05	0.06	4.57675
LINC02810	1	17717625..17749978	0	NaN	NaN	NaN	NaN	NaN	#VALUE!
ACTL8	1	17755333..17827063	1.45	0.05	1.03	0.82	0.9	1	0.0457575
gene:ENSG00000284653	1	18015712..18045612	0	NaN	NaN	NaN	NaN	NaN	#VALUE!
LINC01654	1	18065657..18074412	0	NaN	NaN	NaN	NaN	NaN	#VALUE!
IGSF21	1	18107798..18378483	0	NaN	NaN	NaN	NaN	NaN	#VALUE!
gene:ENSG00000280222	1	18109389..18115861	0	NaN	NaN	NaN	NaN	NaN	#VALUE!
IGSF21-AS1	1	complement(18166929..18179346)	0	NaN	NaN	NaN	NaN	NaN	#VALUE!
gene:ENSG00000225387	1	18385829..18388514	0	NaN	NaN	NaN	NaN	NaN	#VALUE!
KLHDC7A	1	18480930..18485974	20.27	-0.43	-1.35	5.93e-10	7.28e-09	1.05e-05	8.13787
PAX7	1	18630846..18748866	1.75	-0.6	-1.52	9.69e-06	7.02e-05	0.17	4.15366
TAS1R2	1	complement(18839599..18859660)	0.01	-3.01	-8.06	0.25	0.43	1	0.366532
ALDH4A1	1	complement(18871430..18902724)	27.47	0.09	1.07	0.19	0.36	1	0.443697
MIR4695	1	complement(18883202..18883275)	0	NaN	NaN	NaN	NaN	NaN	#VALUE!
MIR1290	1	complement(18897071..18897148)	0	NaN	NaN	NaN	NaN	NaN	#VALUE!
IFFO2	1	complement(18904280..18956676)	34.07	0.22	1.16	0.00124	0.00569	1	2.24489
gene:ENSG00000272084	1	complement(19072110..19075511)	0	NaN	NaN	NaN	NaN	NaN	#VALUE!
UBR4	1	complement(19074510..19210266)	42.98	0.19	1.14	0.14	0.29	1	0.537602
EMC1-AS1	1	19210348..19240709	0	NaN	NaN	NaN	NaN	NaN	#VALUE!
EMC1	1	complement(19215660..19251552)	39.04	0.06	1.04	0.38	0.56	1	0.251812
MRTO4	1	19251805..19260128	148.17	0.02	1.01	0.76	0.87	1	0.0604807
AKR7L	1	complement(19265982..19274194)	0.26	-0.34	-1.27	0.41	0.6	1	0.221849
AKR7A3	1	complement(19282573..19288770)	0.5	-0.83	-1.78	0.05	0.13	1	0.886057
AKR7A2	1	complement(19303965..19312144)	104.78	-0.02	-1.01	0.76	0.87	1	0.0604807
RNU6-1099P	1	complement(19305076..19305182)	0	NaN	NaN	NaN	NaN	NaN	#VALUE!
SLC66A1	1	19312326..19329300	21.47	-0.22	-1.17	0.00727	0.03	1	1.52288
CAPZB	1	complement(19338775..19485539)	33.2	-0.04	-1.03	0.55	0.71	1	0.148742
RN7SL277P	1	19424384..19424671	0	NaN	NaN	NaN	NaN	NaN	#VALUE!
MICOS10	1	19484403..19629821	22.78	0.08	1.06	0.27	0.45	1	0.346787
RNU4-28P	1	19510593..19510733	0	NaN	NaN	NaN	NaN	NaN	#VALUE!
MICOS10-DT	1	complement(19591802..19596832)	0	NaN	NaN	NaN	NaN	NaN	#VALUE!
NBL1	1	19596979..19658456	39.15	0.06	1.04	0.36	0.54	1	0.267606
MICOS10-NBL1	1	19597067..19656927	3.45	0.14	1.1	0.39	0.58	1	0.236572
HTR6	1	19664875..19680966	0.77	0.03	1.02	0.87	0.93	1	0.0315171
TMCO4	1	complement(19682240..19799945)	13.28	0.2	1.15	0.02	0.05	1	1.30103
RNF186	1	complement(19814029..19815283)	0	NaN	NaN	NaN	NaN	NaN	#VALUE!
RNF186-AS1	1	19814367..19819502	0	NaN	NaN	NaN	NaN	NaN	#VALUE!
OTUD3	1	19882395..19912945	3.53	-0.43	-1.35	5.55e-05	0.000346	0.98	3.46092
PLA2G2E	1	complement(19920009..19923617)	0	NaN	NaN	NaN	NaN	NaN	#VALUE!
RN7SL304P	1	19970969..19971269	0	NaN	NaN	NaN	NaN	NaN	#VALUE!
PLA2G2A	1	complement(19975431..19980416)	0.08	2.62	6.16	0.06	0.16	1	0.79588
PLA2G5	1	20028179..20091911	0	NaN	NaN	NaN	NaN	NaN	#VALUE!
PLA2G2D	1	complement(20111939..20119566)	0	NaN	NaN	NaN	NaN	NaN	#VALUE!
PLA2G2F	1	20139323..20150381	0	NaN	NaN	NaN	NaN	NaN	#VALUE!
gene:ENSG00000227066	1	20154171..20160568	0	NaN	NaN	NaN	NaN	NaN	#VALUE!
PLA2G2C	1	complement(20161253..20186518)	0	NaN	NaN	NaN	NaN	NaN	#VALUE!
UBXN10	1	20186096..20196050	0	NaN	NaN	NaN	NaN	NaN	#VALUE!
LINC01757	1	20243095..20244664	0	NaN	NaN	NaN	NaN	NaN	#VALUE!
gene:ENSG00000284710	1	20272018..20275005	0	NaN	NaN	NaN	NaN	NaN	#VALUE!
VWA5B1	1	20290875..20359518	0	NaN	NaN	NaN	NaN	NaN	#VALUE!
gene:ENSG00000226664	1	complement(20294211..20323187)	0	NaN	NaN	NaN	NaN	NaN	#VALUE!
LINC01141	1	complement(20360579..20431234)	0	NaN	NaN	NaN	NaN	NaN	#VALUE!
gene:ENSG00000226487	1	complement(20412304..20413253)	0	NaN	NaN	NaN	NaN	NaN	#VALUE!
gene:ENSG00000284641	1	20476222..20478937	0	NaN	NaN	NaN	NaN	NaN	#VALUE!
gene:ENSG00000284743	1	complement(20478779..20480397)	0	NaN	NaN	NaN	NaN	NaN	#VALUE!
CAMK2N1	1	complement(20482391..20486210)	89.91	-0.41	-1.33	1.58e-09	1.87e-08	2.79e-05	7.72816
gene:ENSG00000289402	1	complement(20486358..20487405)	0	NaN	NaN	NaN	NaN	NaN	#VALUE!
MUL1	1	complement(20499448..20508151)	70.97	-0.03	-1.02	0.64	0.78	1	0.107905
FAM43B	1	20552573..20555020	16.98	-1.05	-2.07	5.5e-26	1.57e-24	9.71e-22	23.8041
CDA	1	20589086..20618903	54.67	-0.45	-1.37	1.05e-07	1.01e-06	0.00185	5.99568
PINK1	1	20633458..20651511	96.02	-0.44	-1.36	5.46e-11	7.35e-10	9.64e-07	9.13371
MIR6084	1	20633679..20633788	0	NaN	NaN	NaN	NaN	NaN	#VALUE!
PINK1-AS	1	complement(20642657..20652193)	0	NaN	NaN	NaN	NaN	NaN	#VALUE!
DDOST	1	complement(20651767..20661544)	350.24	0.08	1.05	0.25	0.43	1	0.366532
KIF17	1	complement(20664014..20718017)	1.42	-0.18	-1.13	0.26	0.44	1	0.356547
SH2D5	1	complement(20719731..20732837)	12.23	0.31	1.24	0.00152	0.00679	1	2.16813
gene:ENSG00000233069	1	20732880..20733952	0	NaN	NaN	NaN	NaN	NaN	#VALUE!
HP1BP3	1	complement(20740266..20787323)	76.87	-0.06	-1.04	0.4	0.59	1	0.229148
EIF4G3	1	complement(20806292..21177285)	30.6	-0.03	-1.02	0.62	0.77	1	0.113509
RNU7-200P	1	20841241..20841302	0	NaN	NaN	NaN	NaN	NaN	#VALUE!
MIR1256	1	complement(20988314..20988432)	0	NaN	NaN	NaN	NaN	NaN	#VALUE!
gene:ENSG00000287192	1	21177054..21178164	0	NaN	NaN	NaN	NaN	NaN	#VALUE!
ECE1	1	complement(21217247..21345572)	134.34	0.27	1.21	3.54e-05	0.00023	0.62	3.63827
gene:ENSG00000236936	1	21266082..21267251	0	NaN	NaN	NaN	NaN	NaN	#VALUE!
ECE1-AS1	1	21293290..21299874	0	NaN	NaN	NaN	NaN	NaN	#VALUE!
gene:ENSG00000236009	1	21415898..21417492	0	NaN	NaN	NaN	NaN	NaN	#VALUE!
NBPF3	1	21440128..21485005	10.95	-0.45	-1.37	4.49e-08	4.51e-07	0.000793	6.34582
ALPL	1	21509397..21578410	0.29	-0.33	-1.25	0.45	0.63	1	0.200659
gene:ENSG00000289715	1	21547404..21554002	0	NaN	NaN	NaN	NaN	NaN	#VALUE!
LINC02596	1	21586472..21591187	0	NaN	NaN	NaN	NaN	NaN	#VALUE!
RAP1GAP	1	complement(21596221..21669357)	35.07	-1.19	-2.28	3.47e-53	1.73e-51	6.11e-49	50.762
USP48	1	complement(21678298..21783606)	21.6	-0.09	-1.07	0.18	0.35	1	0.455932
LDLRAD2	1	21812265..21825225	0.5	-0.31	-1.24	0.26	0.45	1	0.346787
HSPG2	1	complement(21822244..21937310)	110.89	-0.31	-1.24	0.00786	0.03	1	1.52288
CELA3B	1	21977022..21998642	0.02	-2.5	-5.64	0.33	0.51	1	0.29243
gene:ENSG00000285959	1	21983606..22030617	0	NaN	NaN	NaN	NaN	NaN	#VALUE!
RN7SL386P	1	21987481..21987777	0	NaN	NaN	NaN	NaN	NaN	#VALUE!
RNU6-1022P	1	21987816..21987919	0	NaN	NaN	NaN	NaN	NaN	#VALUE!
CELA3A	1	22001657..22012542	0.03	0.2	1.15	0.88	0.94	1	0.0268721
RN7SL186P	1	22010650..22010946	0	NaN	NaN	NaN	NaN	NaN	#VALUE!
RNU6-776P	1	22010985..22011088	0	NaN	NaN	NaN	NaN	NaN	#VALUE!
LINC01635	1	complement(22023990..22026048)	0	NaN	NaN	NaN	NaN	NaN	#VALUE!
LINC00339	1	22024558..22031223	0	NaN	NaN	NaN	NaN	NaN	#VALUE!
gene:ENSG00000289694	1	22025142..22092943	93.04	0.09	1.07	0.17	0.34	1	0.468521
CDC42-AS1	1	complement(22028317..22052927)	0	NaN	NaN	NaN	NaN	NaN	#VALUE!
CDC42	1	22052627..22101360	9.63	0.17	1.12	0.03	0.09	1	1.04576
CDC42-IT1	1	22059197..22064199	0	NaN	NaN	NaN	NaN	NaN	#VALUE!
WNT4	1	complement(22117313..22143969)	0.54	0.4	1.32	0.06	0.16	1	0.79588
gene:ENSG00000285873	1	22142850..22157401	0	NaN	NaN	NaN	NaN	NaN	#VALUE!
MIR4418	1	22266239..22266300	0	NaN	NaN	NaN	NaN	NaN	#VALUE!
gene:ENSG00000279625	1	complement(22364630..22366482)	0	NaN	NaN	NaN	NaN	NaN	#VALUE!
ZBTB40	1	22428838..22531157	16.57	-0.06	-1.05	0.35	0.53	1	0.275724
ZBTB40-IT1	1	22517474..22519708	0	NaN	NaN	NaN	NaN	NaN	#VALUE!
EPHA8	1	22563489..22603595	0.00625	-0.3	-1.23	0.8	0.9	1	0.0457575
MIR6127	1	complement(22633258..22633366)	0	NaN	NaN	NaN	NaN	NaN	#VALUE!
C1QA	1	22635077..22639678	0	NaN	NaN	NaN	NaN	NaN	#VALUE!
gene:ENSG00000289692	1	22636506..22644067	0	NaN	NaN	NaN	NaN	NaN	#VALUE!
C1QC	1	22643014..22648110	0	NaN	NaN	NaN	NaN	NaN	#VALUE!
C1QB	1	22652762..22661637	0	NaN	NaN	NaN	NaN	NaN	#VALUE!
EPHB2	1	22710839..22921500	43.25	-0.19	-1.14	0.00486	0.02	1	1.69897
MIR4684	1	22719517..22719598	0	NaN	NaN	NaN	NaN	NaN	#VALUE!
gene:ENSG00000225952	1	complement(22835713..22836849)	0	NaN	NaN	NaN	NaN	NaN	#VALUE!
MIR4253	1	complement(22863159..22863226)	0	NaN	NaN	NaN	NaN	NaN	#VALUE!
LACTBL1	1	complement(22953043..22972866)	0	NaN	NaN	NaN	NaN	NaN	#VALUE!
TEX46	1	complement(23010834..23019100)	0.02	-1.71	-3.27	0.52	NaN	1	#VALUE!
KDM1A	1	23019443..23083689	55.62	-0.11	-1.08	0.11	0.25	1	0.60206
gene:ENSG00000240553	1	complement(23020147..23088058)	0	NaN	NaN	NaN	NaN	NaN	#VALUE!
MIR3115	1	23044305..23044372	0	NaN	NaN	NaN	NaN	NaN	#VALUE!
gene:ENSG00000266802	1	complement(23057858..23057934)	0	NaN	NaN	NaN	NaN	NaN	#VALUE!
LUZP1	1	complement(23084030..23177808)	33.03	-0.01	-1.01	0.86	0.93	1	0.0315171
RNU6-514P	1	23162704..23162810	0	NaN	NaN	NaN	NaN	NaN	#VALUE!
RNU6-135P	1	23163953..23164053	0	NaN	NaN	NaN	NaN	NaN	#VALUE!
gene:ENSG00000289014	1	complement(23167098..23167889)	0	NaN	NaN	NaN	NaN	NaN	#VALUE!
HTR1D	1	complement(23191895..23217502)	42.43	-0.38	-1.3	9.42e-08	9.1e-07	0.00166	6.04096
LINC01355	1	complement(23281307..23287488)	0	NaN	NaN	NaN	NaN	NaN	#VALUE!
gene:ENSG00000284726	1	23297797..23302866	0	NaN	NaN	NaN	NaN	NaN	#VALUE!
HNRNPR	1	complement(23303771..23344336)	105.04	0.11	1.08	0.1	0.22	1	0.657577
ZNF436	1	complement(23359448..23369836)	9.06	-0.1	-1.07	0.2	0.37	1	0.431798
ZNF436-AS1	1	23368939..23371839	0	NaN	NaN	NaN	NaN	NaN	#VALUE!
Y_RNA_5	1	23370254..23370346	0	NaN	NaN	NaN	NaN	NaN	#VALUE!
gene:ENSG00000271420	1	complement(23378380..23379029)	0	NaN	NaN	NaN	NaN	NaN	#VALUE!
TCEA3	1	complement(23380909..23424748)	0.25	-0.05	-1.04	0.88	0.94	1	0.0268721
ASAP3	1	complement(23428563..23484568)	8.97	0.33	1.26	0.000124	0.000721	1	3.14206
E2F2	1	complement(23506438..23531233)	19.58	-0.08	-1.05	0.28	0.47	1	0.327902
gene:ENSG00000235052	1	complement(23549139..23550915)	0	NaN	NaN	NaN	NaN	NaN	#VALUE!
ID3	1	complement(23557926..23559501)	429.97	0.66	1.58	1.74e-22	4.42e-21	3.07e-18	20.3546
gene:ENSG00000285802	1	complement(23576436..23593621)	0	NaN	NaN	NaN	NaN	NaN	#VALUE!
MDS2	1	23581495..23640568	0	NaN	NaN	NaN	NaN	NaN	#VALUE!
RPL11	1	23691742..23696835	598.76	0.13	1.09	0.05	0.13	1	0.886057
ELOA-AS1	1	complement(23706901..23778325)	0	NaN	NaN	NaN	NaN	NaN	#VALUE!
ELOA	1	23743448..23762059	46.55	0.03	1.02	0.63	0.77	1	0.113509
PITHD1	1	23778418..23788232	41.4	-0.23	-1.17	0.00103	0.00481	1	2.31785
gene:ENSG00000289835	1	complement(23790609..23793558)	0	NaN	NaN	NaN	NaN	NaN	#VALUE!
LYPLA2	1	23791145..23795539	79.65	-0.17	-1.12	0.01	0.05	1	1.30103
GALE	1	complement(23795599..23800781)	91.32	-0.17	-1.13	0.01	0.04	1	1.39794
HMGCL	1	complement(23801885..23838620)	27.33	-0.00465	-1	0.96	0.98	1	0.00877392
FUCA1	1	complement(23845077..23868290)	30.42	0.01	1.01	0.85	0.93	1	0.0315171
CNR2	1	complement(23870515..23913362)	0.01	0.5	1.42	0.63	0.77	1	0.113509
gene:ENSG00000232557	1	23907111..23907885	0	NaN	NaN	NaN	NaN	NaN	#VALUE!
MIR378F	1	23929070..23929147	0	NaN	NaN	NaN	NaN	NaN	#VALUE!
PNRC2	1	23956839..23963462	63.69	0.44	1.36	2.03e-09	2.37e-08	3.58e-05	7.62525
SRSF10	1	complement(23964347..23980927)	36.27	0.05	1.04	0.45	0.63	1	0.200659
gene:ENSG00000225315	1	24040835..24086799	0	NaN	NaN	NaN	NaN	NaN	#VALUE!
MYOM3	1	complement(24056035..24112135)	17.34	-0.33	-1.26	1.73e-06	1.42e-05	0.03	4.84771
MYOM3-AS1	1	24066774..24083565	0	NaN	NaN	NaN	NaN	NaN	#VALUE!
IL22RA1	1	complement(24119771..24143140)	26.05	2.47	5.53	5.42e-165	6.53e-163	9.56e-161	162.185
IFNLR1	1	complement(24154168..24187959)	2.25	0.41	1.33	0.00152	0.00679	1	2.16813
GRHL3	1	24199558..24364482	0.73	-1.02	-2.02	1.13e-05	8.08e-05	0.2	4.09259
LINC02800	1	24200240..24211693	0	NaN	NaN	NaN	NaN	NaN	#VALUE!
GRHL3-AS1	1	complement(24307556..24321901)	0	NaN	NaN	NaN	NaN	NaN	#VALUE!
STPG1	1	complement(24356999..24416934)	7.6	-0.36	-1.28	0.000111	0.000651	1	3.18642
NIPAL3	1	24415802..24472976	9.89	-0.48	-1.39	7.21e-11	9.6e-10	1.27e-06	9.01773
gene:ENSG00000288982	1	24476362..24476739	0	NaN	NaN	NaN	NaN	NaN	#VALUE!
RCAN3AS	1	complement(24496254..24535400)	0	NaN	NaN	NaN	NaN	NaN	#VALUE!
RCAN3	1	24502351..24541040	14.48	-0.28	-1.22	0.000103	0.000606	1	3.21753
NCMAP-DT	1	complement(24538802..24556024)	0	NaN	NaN	NaN	NaN	NaN	#VALUE!
NCMAP	1	24556087..24609328	2.11	-0.27	-1.2	0.13	0.28	1	0.552842
Y_RNA_6	1	complement(24625411..24625513)	0	NaN	NaN	NaN	NaN	NaN	#VALUE!
SRRM1	1	24631716..24673281	79.77	0.12	1.09	0.08	0.18	1	0.744727
gene:ENSG00000284699	1	24704894..24717596	0	NaN	NaN	NaN	NaN	NaN	#VALUE!
CLIC4	1	24745382..24844321	44.02	0.42	1.33	1.44e-06	1.19e-05	0.03	4.92445
RNU6-1208P	1	complement(24777873..24777979)	0	NaN	NaN	NaN	NaN	NaN	#VALUE!
RUNX3	1	complement(24899511..24965121)	13.38	0.2	1.15	0.00829	0.03	1	1.52288
MIR6731	1	complement(24919345..24919416)	0	NaN	NaN	NaN	NaN	NaN	#VALUE!
RUNX3-AS1	1	24961345..24963097	0	NaN	NaN	NaN	NaN	NaN	#VALUE!
gene:ENSG00000261025	1	complement(24968423..24970865)	0	NaN	NaN	NaN	NaN	NaN	#VALUE!
MIR4425	1	25023503..25023586	0	NaN	NaN	NaN	NaN	NaN	#VALUE!
LINC02793	1	25041136..25047404	0	NaN	NaN	NaN	NaN	NaN	#VALUE!
gene:ENSG00000233755	1	complement(25043707..25113120)	0	NaN	NaN	NaN	NaN	NaN	#VALUE!
gene:ENSG00000231953	1	25208139..25209437	0	NaN	NaN	NaN	NaN	NaN	#VALUE!
SYF2	1	complement(25222276..25232502)	39.09	0.17	1.12	0.02	0.07	1	1.1549
gene:ENSG00000284602	1	25232586..25234775	0	NaN	NaN	NaN	NaN	NaN	#VALUE!
gene:ENSG00000284657	1	25239494..25240253	0	NaN	NaN	NaN	NaN	NaN	#VALUE!
RSRP1	1	complement(25242249..25338213)	12.27	0.12	1.09	0.15	0.3	1	0.522879
gene:ENSG00000272432	1	25247837..25248321	0	NaN	NaN	NaN	NaN	NaN	#VALUE!
RHD	1	25272393..25330445	0	NaN	NaN	NaN	NaN	NaN	#VALUE!
TMEM50A	1	25338317..25362361	175.8	0.87	1.83	1.6e-38	6.34e-37	2.82e-34	36.1979
RHCE	1	complement(25362249..25430192)	0.08	0.21	1.16	0.74	0.85	1	0.0705811
MACO1	1	25430858..25500209	15.75	-0.2	-1.15	0.00856	0.03	1	1.52288
LDLRAP1	1	25543606..25568886	35.28	-0.33	-1.25	5.75e-06	4.35e-05	0.1	4.36151
gene:ENSG00000225643	1	25581478..25590356	0	NaN	NaN	NaN	NaN	NaN	#VALUE!
MAN1C1	1	25616791..25786206	0.93	-0.24	-1.18	0.14	0.28	1	0.552842
gene:ENSG00000233478	1	complement(25644544..25659111)	0	NaN	NaN	NaN	NaN	NaN	#VALUE!
SELENON	1	25800193..25818221	150.54	0.01	1.01	0.82	0.91	1	0.0409586
gene:ENSG00000255054	1	25811470..25823744	0.11	0.2	1.15	0.87	0.93	1	0.0315171
gene:ENSG00000228172	1	complement(25816749..25820797)	0	NaN	NaN	NaN	NaN	NaN	#VALUE!
MTFR1L	1	25818640..25832942	16.7	-0.15	-1.11	0.05	0.13	1	0.886057
gene:ENSG00000272478	1	complement(25831913..25832134)	0	NaN	NaN	NaN	NaN	NaN	#VALUE!
AUNIP	1	complement(25831913..25859458)	12.28	-0.22	-1.16	0.02	0.06	1	1.22185
gene:ENSG00000236528	1	25859580..25863420	0	NaN	NaN	NaN	NaN	NaN	#VALUE!
PAQR7	1	complement(25861484..25875708)	10.09	-0.67	-1.59	1.1e-12	1.69e-11	1.94e-08	10.7721
Y_RNA_7	1	25877496..25877605	0	NaN	NaN	NaN	NaN	NaN	#VALUE!
STMN1	1	complement(25884181..25906991)	246.38	-0.03	-1.02	0.69	0.82	1	0.0861861
MIR3917	1	complement(25906362..25906454)	0	NaN	NaN	NaN	NaN	NaN	#VALUE!
PAFAH2	1	complement(25959767..25998117)	17.78	-0.21	-1.16	0.00429	0.02	1	1.69897
RNU6-110P	1	25964197..25964300	0	NaN	NaN	NaN	NaN	NaN	#VALUE!
gene:ENSG00000252190	1	26006006..26006130	0	NaN	NaN	NaN	NaN	NaN	#VALUE!
gene:ENSG00000252691	1	26006216..26006299	0	NaN	NaN	NaN	NaN	NaN	#VALUE!
EXTL1	1	26019884..26036464	0.03	-0.35	-1.27	0.66	0.8	1	0.09691
SLC30A2	1	complement(26037252..26046118)	0.01	1.08	2.12	0.4	0.59	1	0.229148
gene:ENSG00000284309	1	26046665..26049099	0	NaN	NaN	NaN	NaN	NaN	#VALUE!
TRIM63	1	complement(26051301..26068436)	0.00629	-1.71	-3.27	0.52	NaN	1	#VALUE!
PDIK1L	1	26111165..26125555	5.85	0.22	1.16	0.06	0.15	1	0.823909
FAM110D	1	26159079..26163962	0.14	-1.23	-2.35	0.02	0.07	1	1.1549
C1orf232	1	complement(26164101..26168963)	0	NaN	NaN	NaN	NaN	NaN	#VALUE!
ZNF593OS	1	complement(26169516..26171832)	0.53	-0.54	-1.45	0.08	0.19	1	0.721246
ZNF593	1	26169908..26170873	74.51	-0.06	-1.04	0.47	0.64	1	0.19382
CNKSR1	1	26177484..26189884	0.35	-0.26	-1.2	0.42	0.61	1	0.21467
CATSPER4	1	26190561..26202968	0	NaN	NaN	NaN	NaN	NaN	#VALUE!
CEP85	1	26234200..26278808	26.82	-0.05	-1.03	0.48	0.65	1	0.187087
SH3BGRL3	1	26280086..26281522	253.4	-0.05	-1.04	0.46	0.64	1	0.19382
UBXN11	1	complement(26281328..26318363)	12.2	-0.2	-1.15	0.04	0.11	1	0.958607
CD52	1	26317958..26320523	0.02	-1.71	-3.27	0.52	NaN	1	#VALUE!
CRYBG2	1	complement(26321698..26360080)	0.07	0.09	1.07	0.83	0.91	1	0.0409586
ZNF683	1	complement(26361634..26374522)	0	NaN	NaN	NaN	NaN	NaN	#VALUE!
LIN28A	1	26410817..26429728	0.02	0.75	1.68	0.44	0.62	1	0.207608
DHDDS	1	26432282..26471306	13.97	-0.11	-1.08	0.11	0.24	1	0.619789
DHDDS-AS1	1	complement(26462756..26468014)	0	NaN	NaN	NaN	NaN	NaN	#VALUE!
HMGN2	1	26472440..26476642	635.2	0.1	1.07	0.13	0.27	1	0.568636
RPS6KA1	1	26529761..26575030	30.32	-0.42	-1.33	1.95e-09	2.29e-08	3.45e-05	7.64016
MIR1976	1	26554542..26554593	0	NaN	NaN	NaN	NaN	NaN	#VALUE!
RN7SL679P	1	complement(26593243..26593546)	0	NaN	NaN	NaN	NaN	NaN	#VALUE!
Y_RNA_8	1	complement(26593940..26594041)	0	NaN	NaN	NaN	NaN	NaN	#VALUE!
RNU7-29P	1	complement(26602369..26602432)	0	NaN	NaN	NaN	NaN	NaN	#VALUE!
gene:ENSG00000289452	1	complement(26620707..26620910)	0	NaN	NaN	NaN	NaN	NaN	#VALUE!
gene:ENSG00000238316	1	complement(26642286..26642389)	0	NaN	NaN	NaN	NaN	NaN	#VALUE!
gene:ENSG00000260063	1	complement(26692132..26694131)	0	NaN	NaN	NaN	NaN	NaN	#VALUE!
gene:ENSG00000290006	1	26692586..26693046	0	NaN	NaN	NaN	NaN	NaN	#VALUE!
ARID1A	1	26693236..26782104	51.23	0.11	1.08	0.19	0.35	1	0.455932
PIGV	1	26787054..26800659	6.66	-0.13	-1.09	0.12	0.26	1	0.585027
RN7SL165P	1	26814822..26815112	0	NaN	NaN	NaN	NaN	NaN	#VALUE!
ZDHHC18	1	26826688..26857604	35.26	-0.27	-1.2	9.57e-05	0.00057	1	3.24413
SFN	1	26863149..26864456	461.49	-0.2	-1.15	0.00452	0.02	1	1.69897
GPN2	1	complement(26876132..26890283)	14.41	-0.18	-1.13	0.02	0.06	1	1.22185
gene:ENSG00000226698	1	26876133..26878245	0	NaN	NaN	NaN	NaN	NaN	#VALUE!
gene:ENSG00000289554	1	complement(26881109..26882235)	0	NaN	NaN	NaN	NaN	NaN	#VALUE!
GPATCH3	1	complement(26890488..26900467)	14.71	0.00506	1	0.95	0.97	1	0.0132283
NUDC	1	26900238..26946871	235.55	-0.02	-1.01	0.75	0.86	1	0.0655015
NR0B2	1	complement(26911489..26913975)	0.03	1.49	2.82	0.31	0.49	1	0.309804
KDF1	1	complement(26949562..26960468)	0.06	2.33	5.04	0.03	0.09	1	1.04576
TRNP1	1	26993692..27000886	213.98	-0.3	-1.23	7e-06	5.22e-05	0.12	4.28233
TENT5B	1	complement(27005020..27012850)	1.96	-0.28	-1.21	0.11	0.24	1	0.619789
SLC9A1	1	complement(27098809..27166981)	21.41	-0.07	-1.05	0.33	0.51	1	0.29243
WDTC1-DT	1	complement(27229106..27234352)	0	NaN	NaN	NaN	NaN	NaN	#VALUE!
WDTC1	1	27234632..27308636	25.53	-0.3	-1.23	1.2e-05	8.51e-05	0.21	4.07007
Y_RNA_9	1	complement(27255464..27255567)	0	NaN	NaN	NaN	NaN	NaN	#VALUE!
TMEM222	1	27322145..27336400	45.46	-0.08	-1.05	0.3	0.48	1	0.318759
RNU6-48P	1	27325219..27325325	0	NaN	NaN	NaN	NaN	NaN	#VALUE!
SYTL1	1	27342020..27353937	0.48	-0.82	-1.77	0.02	0.06	1	1.22185
MAP3K6	1	complement(27355184..27366961)	17.33	0.35	1.28	2.06e-06	1.66e-05	0.04	4.77989
FCN3	1	complement(27369110..27374824)	0.12	-0.59	-1.51	0.38	0.57	1	0.244125
CD164L2	1	complement(27379176..27383333)	0	NaN	NaN	NaN	NaN	NaN	#VALUE!
GPR3	1	27392622..27395814	2.39	-0.4	-1.32	0.03	0.08	1	1.09691
WASF2	1	complement(27404230..27490167)	85.08	-0.16	-1.11	0.02	0.06	1	1.22185
gene:ENSG00000241169	1	27457198..27459582	0	NaN	NaN	NaN	NaN	NaN	#VALUE!
gene:ENSG00000237429	1	27525805..27530561	0	NaN	NaN	NaN	NaN	NaN	#VALUE!
AHDC1	1	complement(27534035..27604431)	20.89	-0.6	-1.52	9.38e-18	1.94e-16	1.65e-13	15.7122
FGR	1	complement(27612064..27635185)	0.00367	2.04	4.11	0.44	NaN	1	#VALUE!
LINC02574	1	complement(27660328..27666279)	0	NaN	NaN	NaN	NaN	NaN	#VALUE!
IFI6	1	complement(27666064..27672212)	2339.69	7.06	133.65	0	0	0	#NUM!
gene:ENSG00000225886	1	27669468..27703063	0	NaN	NaN	NaN	NaN	NaN	#VALUE!
RNU6-949P	1	complement(27675603..27675709)	0	NaN	NaN	NaN	NaN	NaN	#VALUE!
RNU6-424P	1	27693731..27693835	0	NaN	NaN	NaN	NaN	NaN	#VALUE!
gene:ENSG00000287244	1	complement(27724822..27725756)	0	NaN	NaN	NaN	NaN	NaN	#VALUE!
FAM76A	1	27725961..27763116	8.1	0.53	1.44	3.16e-08	3.22e-07	0.000557	6.49214
STX12	1	27773219..27824443	21.83	0.31	1.24	7.46e-05	0.000454	1	3.34294
gene:ENSG00000269971	1	27773858..27774041	0	NaN	NaN	NaN	NaN	NaN	#VALUE!
gene:ENSG00000270031	1	27819983..27820341	0	NaN	NaN	NaN	NaN	NaN	#VALUE!
RNU6-1245P	1	27824538..27824643	0	NaN	NaN	NaN	NaN	NaN	#VALUE!
gene:ENSG00000286433	1	complement(27827812..27831209)	0	NaN	NaN	NaN	NaN	NaN	#VALUE!
PPP1R8	1	27830782..27851676	48.27	0.06	1.04	0.41	0.59	1	0.229148
SCARNA1	1	27834401..27834566	0	NaN	NaN	NaN	NaN	NaN	#VALUE!
THEMIS2	1	27872543..27886685	53.1	7.2	146.65	0	0	0	#NUM!
RPA2	1	complement(27891524..27914746)	79.38	0.11	1.08	0.12	0.26	1	0.585027
SMPDL3B	1	27935000..27959157	6	0.27	1.2	0.02	0.07	1	1.1549
gene:ENSG00000227050	1	complement(27938875..27960193)	0	NaN	NaN	NaN	NaN	NaN	#VALUE!
XKR8	1	27959588..27968093	9.51	-0.13	-1.09	0.19	0.36	1	0.443697
EYA3	1	complement(27970344..28088637)	13.31	-0.05	-1.03	0.5	0.68	1	0.167491
RN7SL559P	1	complement(28031884..28032180)	0	NaN	NaN	NaN	NaN	NaN	#VALUE!
gene:ENSG00000289576	1	complement(28116812..28126939)	0	NaN	NaN	NaN	NaN	NaN	#VALUE!
RNU6-176P	1	complement(28142737..28142841)	0	NaN	NaN	NaN	NaN	NaN	#VALUE!
PTAFR	1	complement(28147166..28193936)	1.14	-0.3	-1.23	0.08	0.19	1	0.721246
DNAJC8	1	complement(28199456..28233029)	123.35	0.08	1.06	0.24	0.43	1	0.366532
gene:ENSG00000290123	1	complement(28234080..28236439)	0	NaN	NaN	NaN	NaN	NaN	#VALUE!
ATP5IF1	1	28236109..28246906	60.11	-0.08	-1.05	0.26	0.44	1	0.356547
gene:ENSG00000270605	1	complement(28239509..28241453)	0	NaN	NaN	NaN	NaN	NaN	#VALUE!
gene:ENSG00000271398	1	28247144..28247568	0	NaN	NaN	NaN	NaN	NaN	#VALUE!
SESN2	1	28259518..28282491	12.56	-0.14	-1.1	0.08	0.19	1	0.721246
MED18	1	28329002..28335965	25.18	0.1	1.07	0.22	0.39	1	0.408935
PHACTR4	1	28369582..28500364	76.71	1.13	2.19	5.3e-64	3.09e-62	9.35e-60	61.51
Y_RNA_10	1	complement(28422555..28422655)	0	NaN	NaN	NaN	NaN	NaN	#VALUE!
RNU6ATAC27P	1	28481362..28481480	0	NaN	NaN	NaN	NaN	NaN	#VALUE!
RCC1	1	28505943..28539300	121.33	0.21	1.16	0.00143	0.00644	1	2.19111
SNHG3	1	28505980..28510892	0	NaN	NaN	NaN	NaN	NaN	#VALUE!
SNORA73A	1	28507366..28507571	0	NaN	NaN	NaN	NaN	NaN	#VALUE!
SNORA73B	1	28508559..28508762	0	NaN	NaN	NaN	NaN	NaN	#VALUE!
gene:ENSG00000279443	1	28544460..28546542	0	NaN	NaN	NaN	NaN	NaN	#VALUE!
TRNAU1AP	1	28553085..28578545	15.07	0.14	1.1	0.12	0.26	1	0.585027
SNHG12	1	complement(28578538..28583132)	0	NaN	NaN	NaN	NaN	NaN	#VALUE!
SNORD99	1	complement(28578749..28578822)	0	NaN	NaN	NaN	NaN	NaN	#VALUE!
SNORA61	1	complement(28579764..28579893)	0	NaN	NaN	NaN	NaN	NaN	#VALUE!
SNORA44	1	complement(28580381..28580512)	0	NaN	NaN	NaN	NaN	NaN	#VALUE!
SNORA16A_1	1	complement(28580920..28581054)	0	NaN	NaN	NaN	NaN	NaN	#VALUE!
SNORA16A_2	1	complement(28580920..28581056)	0	NaN	NaN	NaN	NaN	NaN	#VALUE!
TAF12	1	complement(28587829..28648291)	8.17	0.01	1.01	0.88	0.94	1	0.0268721
RAB42	1	28592200..28595449	31.53	1.5	2.82	6.13e-75	4e-73	1.08e-70	72.3979
TAF12-DT	1	28643228..28648581	0	NaN	NaN	NaN	NaN	NaN	#VALUE!
gene:ENSG00000270103	1	28648600..28648730	0	NaN	NaN	NaN	NaN	NaN	#VALUE!
RNU11	1	28648600..28648733	0	NaN	NaN	NaN	NaN	NaN	#VALUE!
GMEB1	1	28668778..28719353	9.2	-0.05	-1.03	0.53	0.7	1	0.154902
gene:ENSG00000252777	1	28689665..28689794	0	NaN	NaN	NaN	NaN	NaN	#VALUE!
gene:ENSG00000289291	1	complement(28736044..28737670)	0	NaN	NaN	NaN	NaN	NaN	#VALUE!
YTHDF2	1	28736621..28769775	84.97	0.08	1.06	0.22	0.4	1	0.39794
OPRD1	1	28812170..28871267	0.04	-0.22	-1.17	0.69	0.82	1	0.0861861
gene:ENSG00000233427	1	complement(28870483..28877336)	0	NaN	NaN	NaN	NaN	NaN	#VALUE!
Y_RNA_11	1	complement(28881726..28881835)	0	NaN	NaN	NaN	NaN	NaN	#VALUE!
EPB41	1	28887091..29120046	5.1	-0.02	-1.02	0.76	0.87	1	0.0604807
Y_RNA_12	1	28985710..28985810	0	NaN	NaN	NaN	NaN	NaN	#VALUE!
Metazoa_SRP_1	1	29041199..29041480	0	NaN	NaN	NaN	NaN	NaN	#VALUE!
TMEM200B	1	complement(29119429..29123903)	0.21	-0.08	-1.06	0.84	0.92	1	0.0362122
gene:ENSG00000225750	1	complement(29144494..29146994)	0	NaN	NaN	NaN	NaN	NaN	#VALUE!
SRSF4	1	complement(29147743..29181900)	74.77	0.18	1.13	0.00805	0.03	1	1.52288
gene:ENSG00000277916	1	complement(29171285..29171453)	0	NaN	NaN	NaN	NaN	NaN	#VALUE!
MECR	1	complement(29192657..29230942)	16.42	-0.06	-1.04	0.49	0.66	1	0.180456
gene:ENSG00000237934	1	29223933..29224816	0	NaN	NaN	NaN	NaN	NaN	#VALUE!
PTPRU	1	29236516..29326813	26.14	0.45	1.36	6.3e-11	8.42e-10	1.11e-06	9.07469
LINC01756	1	complement(29329620..29350114)	0	NaN	NaN	NaN	NaN	NaN	#VALUE!
gene:ENSG00000228176	1	complement(29708851..29709547)	0	NaN	NaN	NaN	NaN	NaN	#VALUE!
gene:ENSG00000284676	1	29755175..29790597	0	NaN	NaN	NaN	NaN	NaN	#VALUE!
LINC01648	1	complement(30013952..30037612)	0	NaN	NaN	NaN	NaN	NaN	#VALUE!
gene:ENSG00000233372	1	30140263..30141607	0	NaN	NaN	NaN	NaN	NaN	#VALUE!
gene:ENSG00000236335	1	complement(30409560..30411638)	0	NaN	NaN	NaN	NaN	NaN	#VALUE!
gene:ENSG00000231949	1	30415825..30421108	0	NaN	NaN	NaN	NaN	NaN	#VALUE!
gene:ENSG00000289710	1	complement(30576655..30576825)	0	NaN	NaN	NaN	NaN	NaN	#VALUE!
MATN1	1	complement(30711277..30723585)	0.12	-0.44	-1.35	0.4	0.58	1	0.236572
MATN1-AS1	1	30718504..30726827	0	NaN	NaN	NaN	NaN	NaN	#VALUE!
gene:ENSG00000287510	1	30731693..30733427	0	NaN	NaN	NaN	NaN	NaN	#VALUE!
LAPTM5	1	complement(30732469..30757774)	0.71	0.05	1.03	0.85	0.92	1	0.0362122
MIR4420	1	complement(30739156..30739232)	0	NaN	NaN	NaN	NaN	NaN	#VALUE!
gene:ENSG00000229607	1	complement(30810378..30815553)	0	NaN	NaN	NaN	NaN	NaN	#VALUE!
LINC01778	1	30824217..30834864	0	NaN	NaN	NaN	NaN	NaN	#VALUE!
RN7SKP91	1	30843823..30844110	0	NaN	NaN	NaN	NaN	NaN	#VALUE!
gene:ENSG00000235143	1	30858158..30860254	0	NaN	NaN	NaN	NaN	NaN	#VALUE!
SDC3	1	complement(30869466..30908758)	25.13	-0.34	-1.27	5.48e-07	4.81e-06	0.00966	5.31785
RN7SL371P	1	complement(30918469..30918735)	0	NaN	NaN	NaN	NaN	NaN	#VALUE!
PUM1	1	complement(30931506..31065991)	50.18	-0.02	-1.02	0.75	0.86	1	0.0655015
NKAIN1	1	complement(31179745..31239887)	1.79	0.29	1.23	0.07	0.18	1	0.744727
SNRNP40	1	complement(31259568..31296788)	78.62	-0.04	-1.02	0.6	0.75	1	0.124939
ZCCHC17	1	31296982..31364953	35.08	-0.22	-1.17	0.00259	0.01	1	2
gene:ENSG00000229044	1	complement(31333067..31346799)	0	NaN	NaN	NaN	NaN	NaN	#VALUE!
FABP3	1	complement(31365253..31376850)	0.4	-0.27	-1.21	0.53	0.7	1	0.154902
SERINC2	1	31409565..31434680	38.48	-0.05	-1.03	0.53	0.7	1	0.154902
RNU6-40P	1	complement(31497577..31497683)	0	NaN	NaN	NaN	NaN	NaN	#VALUE!
Y_RNA_13	1	complement(31503631..31503744)	0	NaN	NaN	NaN	NaN	NaN	#VALUE!
LINC01226	1	31506226..31583306	0	NaN	NaN	NaN	NaN	NaN	#VALUE!
gene:ENSG00000229167	1	complement(31571585..31577898)	0	NaN	NaN	NaN	NaN	NaN	#VALUE!
TINAGL1	1	31576485..31587686	0.14	-0.27	-1.2	0.6	0.75	1	0.124939
HCRTR1	1	31617686..31632518	0.00815	-0.59	-1.51	0.71	0.83	1	0.0809219
PEF1	1	complement(31629866..31644896)	114.36	-0.07	-1.05	0.31	0.5	1	0.30103
PEF1-AS1	1	31644049..31660162	0	NaN	NaN	NaN	NaN	NaN	#VALUE!
gene:ENSG00000264078	1	31644694..31649371	0	NaN	NaN	NaN	NaN	NaN	#VALUE!
COL16A1	1	complement(31652263..31704319)	10.18	-0.48	-1.4	3.3e-08	3.36e-07	0.000581	6.47366
ADGRB2	1	complement(31727117..31764893)	14.31	-0.38	-1.31	1.22e-06	1.02e-05	0.02	4.9914
MIR4254	1	complement(31758660..31758735)	0	NaN	NaN	NaN	NaN	NaN	#VALUE!
gene:ENSG00000254545	1	31789130..31791322	0	NaN	NaN	NaN	NaN	NaN	#VALUE!
SPOCD1	1	complement(31790422..31816022)	0.58	-0.28	-1.21	0.21	0.38	1	0.420216
gene:ENSG00000203620	1	complement(31842019..31855568)	0	NaN	NaN	NaN	NaN	NaN	#VALUE!
gene:ENSG00000269967	1	complement(31851913..31921841)	0	NaN	NaN	NaN	NaN	NaN	#VALUE!
PTP4A2	1	complement(31906421..31944856)	197.02	-0.17	-1.12	0.01	0.04	1	1.39794
gene:ENSG00000288678	1	complement(31919563..31938010)	0	NaN	NaN	NaN	NaN	NaN	#VALUE!
gene:ENSG00000228634	1	31933020..31933975	0	NaN	NaN	NaN	NaN	NaN	#VALUE!
gene:ENSG00000284702	1	complement(31972189..31987034)	0	NaN	NaN	NaN	NaN	NaN	#VALUE!
KHDRBS1	1	32013868..32060850	329.33	0.26	1.2	6.61e-05	0.000407	1	3.39041
gene:ENSG00000203325	1	complement(32052291..32073474)	0	NaN	NaN	NaN	NaN	NaN	#VALUE!
TMEM39B	1	32072031..32102866	23.75	-0.18	-1.13	0.03	0.09	1	1.04576
MIR5585	1	32086949..32087007	0	NaN	NaN	NaN	NaN	NaN	#VALUE!
Metazoa_SRP_2	1	complement(32087523..32087813)	0	NaN	NaN	NaN	NaN	NaN	#VALUE!
KPNA6	1	32108056..32176563	52.06	6.05e-05	1	1	1	1	0
gene:ENSG00000250135	1	32170733..32176568	0	NaN	NaN	NaN	NaN	NaN	#VALUE!
TXLNA	1	32179675..32198285	78.26	0.01	1.01	0.88	0.94	1	0.0268721
CCDC28B	1	32200595..32205453	3.95	-0.08	-1.06	0.61	0.76	1	0.119186
gene:ENSG00000224066	1	complement(32204769..32206814)	0	NaN	NaN	NaN	NaN	NaN	#VALUE!
IQCC	1	32205671..32208682	6.89	-0.48	-1.39	4.29e-05	0.000274	0.76	3.56225
DCDC2B	1	32209089..32216192	0.19	-0.62	-1.54	0.36	0.55	1	0.259637
TMEM234	1	complement(32214472..32222359)	6.25	0.09	1.06	0.48	0.65	1	0.187087
EIF3I	1	32221077..32245397	103.22	0.08	1.06	0.2	0.38	1	0.420216
gene:ENSG00000291132	1	complement(32231656..32241710)	0	NaN	NaN	NaN	NaN	NaN	#VALUE!
gene:ENSG00000290045	1	32240526..32241904	0	NaN	NaN	NaN	NaN	NaN	#VALUE!
FAM167B	1	32247222..32248856	1.38	0.03	1.02	0.92	0.96	1	0.0177288
LCK	1	32251244..32286165	0.0043	-1.71	-3.27	0.52	NaN	1	#VALUE!
Metazoa_SRP_3	1	complement(32269338..32269597)	0	NaN	NaN	NaN	NaN	NaN	#VALUE!
Y_RNA_14	1	complement(32286452..32286561)	0	NaN	NaN	NaN	NaN	NaN	#VALUE!
HDAC1	1	32292083..32333635	120.91	0.04	1.03	0.52	0.69	1	0.161151
MARCKSL1	1	complement(32333839..32336233)	199.83	0.62	1.54	2.73e-20	6.37e-19	4.81e-16	18.1959
gene:ENSG00000233775	1	complement(32349194..32350663)	0	NaN	NaN	NaN	NaN	NaN	#VALUE!
TSSK3	1	32351521..32364312	3.11	-0.26	-1.19	0.24	0.42	1	0.376751
FAM229A	1	complement(32361270..32364278)	2.27	-0.33	-1.26	0.25	0.44	1	0.356547
BSDC1	1	complement(32364633..32394731)	23.07	-0.18	-1.13	0.02	0.05	1	1.30103
RN7SL122P	1	32457835..32458135	0	NaN	NaN	NaN	NaN	NaN	#VALUE!
gene:ENSG00000254553	1	32465057..32600792	0.21	-1.25	-2.38	0.02	0.06	1	1.22185
ZBTB8B	1	32465072..32496686	0.07	-1.25	-2.38	0.00171	0.00754	1	2.12263
ZBTB8A	1	32539427..32605941	4.01	-0.13	-1.09	0.27	0.45	1	0.346787
ZBTB8OS	1	complement(32600172..32650903)	15.2	-0.04	-1.03	0.64	0.78	1	0.107905
Y_RNA_15	1	32639951..32640052	0	NaN	NaN	NaN	NaN	NaN	#VALUE!
RBBP4	1	32651142..32686211	53.23	0.01	1.01	0.87	0.94	1	0.0268721
SYNC	1	complement(32679906..32703596)	18.76	-0.26	-1.19	0.00158	0.00705	1	2.15181
gene:ENSG00000224409	1	complement(32717734..32725237)	0	NaN	NaN	NaN	NaN	NaN	#VALUE!
KIAA1522	1	32741830..32774970	124.09	0.08	1.05	0.26	0.44	1	0.356547
YARS1	1	complement(32775237..32818031)	65.65	0.08	1.06	0.24	0.42	1	0.376751
S100PBP	1	32816767..32858875	19.27	0.29	1.22	2.7e-05	0.00018	0.48	3.74473
FNDC5	1	complement(32862268..32872482)	0.36	0.07	1.05	0.8	0.89	1	0.05061
HPCA	1	32885994..32898441	0.8	0.95	1.93	0.00348	0.01	1	2
TMEM54	1	complement(32894594..32901438)	81.21	0.59	1.5	6.33e-15	1.12e-13	1.12e-10	12.9508
gene:ENSG00000287691	1	32925454..32951638	0	NaN	NaN	NaN	NaN	NaN	#VALUE!
RNF19B	1	complement(32936445..32964809)	143.52	1.98	3.94	3.01e-186	3.87e-184	5.31e-182	183.412
gene:ENSG00000278966	1	32973553..32974463	0	NaN	NaN	NaN	NaN	NaN	#VALUE!
gene:ENSG00000236065	1	32987075..33032469	0	NaN	NaN	NaN	NaN	NaN	#VALUE!
AK2	1	complement(33007986..33080996)	26.85	0.23	1.17	0.00052	0.00262	1	2.5817
Metazoa_SRP_4	1	complement(33029232..33029576)	0	NaN	NaN	NaN	NaN	NaN	#VALUE!
AZIN2	1	33081104..33123492	0.8	1.54	2.91	4.52e-14	7.62e-13	7.97e-10	12.118
gene:ENSG00000278997	1	complement(33141871..33143230)	0	NaN	NaN	NaN	NaN	NaN	#VALUE!
TRIM62	1	complement(33145399..33182059)	5.1	0.06	1.04	0.57	0.73	1	0.136677
gene:ENSG00000279179	1	33162851..33166298	0	NaN	NaN	NaN	NaN	NaN	#VALUE!
gene:ENSG00000284721	1	33194788..33200353	0	NaN	NaN	NaN	NaN	NaN	#VALUE!
ZNF362	1	33256492..33300719	32.92	-0.34	-1.27	8.68e-07	7.4e-06	0.02	5.13077
gene:ENSG00000270115	1	33261212..33261680	0	NaN	NaN	NaN	NaN	NaN	#VALUE!
A3GALT2	1	complement(33306766..33321098)	0.02	2.83	7.12	0.26	0.44	1	0.356547
gene:ENSG00000225313	1	33307348..33349245	0	NaN	NaN	NaN	NaN	NaN	#VALUE!
PHC2	1	complement(33323623..33431095)	56.42	0.28	1.21	3.33e-05	0.000217	0.59	3.66354
MIR3605	1	complement(33332393..33332492)	0	NaN	NaN	NaN	NaN	NaN	#VALUE!
RN7SKP16	1	complement(33336566..33336864)	0	NaN	NaN	NaN	NaN	NaN	#VALUE!
PHC2-AS1	1	33350352..33363245	0	NaN	NaN	NaN	NaN	NaN	#VALUE!
ZSCAN20	1	33472645..33501643	2.48	0.06	1.04	0.52	0.69	1	0.161151
CSMD2	1	complement(33513998..34165842)	0.01	1.52	2.88	0.09	0.2	1	0.69897
HMGB4	1	33860475..33864791	0	NaN	NaN	NaN	NaN	NaN	#VALUE!
CSMD2-AS1	1	33868953..33893726	0	NaN	NaN	NaN	NaN	NaN	#VALUE!
C1orf94	1	34166883..34219131	0	NaN	NaN	NaN	NaN	NaN	#VALUE!
gene:ENSG00000287703	1	complement(34640157..34685732)	0	NaN	NaN	NaN	NaN	NaN	#VALUE!
MIR552	1	complement(34669599..34669694)	0	NaN	NaN	NaN	NaN	NaN	#VALUE!
SMIM12	1	complement(34712737..34859755)	9.43	-0.05	-1.03	0.51	0.68	1	0.167491
GJB5	1	34755047..34758512	0.6	-1.67	-3.18	0.000211	0.00116	1	2.93554
GJB4	1	34759740..34762327	1.2	-1.1	-2.15	0.000248	0.00134	1	2.8729
gene:ENSG00000255811	1	complement(34761426..34788097)	0	NaN	NaN	NaN	NaN	NaN	#VALUE!
GJB3	1	34781214..34786369	10.09	-0.18	-1.13	0.08	0.18	1	0.744727
GJA4	1	34792999..34795747	0.04	4.23	18.72	0.09	0.21	1	0.677781
gene:ENSG00000230163	1	34850694..34851555	0	NaN	NaN	NaN	NaN	NaN	#VALUE!
DLGAP3	1	complement(34865436..34929650)	0.41	0.33	1.26	0.18	0.34	1	0.468521
gene:ENSG00000284773	1	complement(34974356..34985313)	1.12	-0.03	-1.02	0.88	0.94	1	0.0268721
TMEM35B	1	complement(34981380..34985347)	19.83	0.11	1.08	0.22	0.39	1	0.408935
gene:ENSG00000271741	1	complement(34981533..35031741)	5.76	0.11	1.08	0.31	0.49	1	0.309804
ZMYM6	1	complement(34986165..35031945)	2.95	0.08	1.06	0.5	0.67	1	0.173925
ZMYM1	1	35032172..35115859	9.38	0.19	1.14	0.15	0.3	1	0.522879
gene:ENSG00000284640	1	complement(35141515..35146435)	0	NaN	NaN	NaN	NaN	NaN	#VALUE!
SFPQ	1	complement(35176378..35193446)	364.08	-0.02	-1.01	0.83	0.91	1	0.0409586
Y_RNA_16	1	35195969..35196062	0	NaN	NaN	NaN	NaN	NaN	#VALUE!
ZMYM4	1	35268709..35422058	35.96	0.13	1.09	0.06	0.15	1	0.823909
RN7SL503P	1	complement(35292196..35292498)	0	NaN	NaN	NaN	NaN	NaN	#VALUE!
SNORA62_1	1	35310274..35310425	0	NaN	NaN	NaN	NaN	NaN	#VALUE!
ZMYM4-AS1	1	complement(35358822..35366077)	0	NaN	NaN	NaN	NaN	NaN	#VALUE!
KIAA0319L	1	complement(35393883..35557950)	30.64	0.14	1.1	0.04	0.1	1	1
Metazoa_SRP_5	1	35399997..35400319	0	NaN	NaN	NaN	NaN	NaN	#VALUE!
NCDN	1	35557473..35567274	24.67	0.03	1.02	0.7	0.83	1	0.0809219
TFAP2E-AS1	1	complement(35569807..35577779)	0	NaN	NaN	NaN	NaN	NaN	#VALUE!
TFAP2E	1	35573314..35595328	0.64	-0.1	-1.07	0.71	0.83	1	0.0809219
PSMB2	1	complement(35599541..35641526)	133.13	0.43	1.35	1.08e-10	1.42e-09	1.91e-06	8.84771
C1orf216	1	complement(35713877..35718894)	28.54	-0.07	-1.05	0.34	0.52	1	0.283997
CLSPN	1	complement(35720218..35769978)	28.84	0.28	1.21	3.47e-05	0.000226	0.61	3.64589
gene:ENSG00000232335	1	35739389..35743576	0	NaN	NaN	NaN	NaN	NaN	#VALUE!
AGO4	1	35808016..35857890	4.47	-0.11	-1.08	0.24	0.42	1	0.376751
AGO1	1	35869808..35930532	11.66	-0.26	-1.2	0.000147	0.000843	1	3.07417
gene:ENSG00000286899	1	complement(35908980..35910872)	0	NaN	NaN	NaN	NaN	NaN	#VALUE!
gene:ENSG00000271914	1	complement(35929720..35930115)	0	NaN	NaN	NaN	NaN	NaN	#VALUE!
AGO3	1	35930718..36072500	2.73	-0.21	-1.15	0.03	0.1	1	1
gene:ENSG00000271554	1	complement(35992109..36013630)	0	NaN	NaN	NaN	NaN	NaN	#VALUE!
TEKT2	1	36084094..36088275	0.06	1.45	2.74	0.12	0.25	1	0.60206
ADPRS	1	36088892..36093932	93.4	0.98	1.98	7.7e-45	3.39e-43	1.36e-40	42.4698
COL8A2	1	complement(36095239..36125222)	0.11	-0.35	-1.28	0.41	0.59	1	0.229148
TRAPPC3	1	complement(36136570..36156053)	77.13	0.07	1.05	0.3	0.49	1	0.309804
MAP7D1	1	36155579..36180849	202.05	0.05	1.04	0.44	0.63	1	0.200659
RN7SL131P	1	36191915..36192170	0	NaN	NaN	NaN	NaN	NaN	#VALUE!
THRAP3	1	36224432..36305357	137.48	0.16	1.12	0.01	0.05	1	1.30103
SH3D21	1	36306368..36329340	1.34	-0.63	-1.55	0.000242	0.00132	1	2.87943
EVA1B	1	complement(36322030..36324154)	28.36	-0.00012	-1	1	1	1	0
gene:ENSG00000286379	1	36329630..36335406	0	NaN	NaN	NaN	NaN	NaN	#VALUE!
STK40	1	complement(36339624..36385924)	10.98	0.02	1.01	0.79	0.89	1	0.05061
LSM10	1	complement(36391238..36397908)	84.69	-0.2	-1.15	0.01	0.04	1	1.39794
RNU4-27P	1	complement(36402721..36402859)	0	NaN	NaN	NaN	NaN	NaN	#VALUE!
OSCP1	1	complement(36415827..36450451)	5.87	-0.27	-1.2	0.02	0.05	1	1.30103
SNORA63C	1	complement(36418450..36418578)	0	NaN	NaN	NaN	NaN	NaN	#VALUE!
MRPS15	1	complement(36455718..36464384)	129.5	0.04	1.03	0.58	0.73	1	0.136677
CSF3R	1	complement(36466043..36483278)	0.00312	-1.71	-3.27	0.52	NaN	1	#VALUE!
gene:ENSG00000284705	1	36703953..36710582	0	NaN	NaN	NaN	NaN	NaN	#VALUE!
gene:ENSG00000284720	1	complement(36768122..36769725)	0	NaN	NaN	NaN	NaN	NaN	#VALUE!
gene:ENSG00000234481	1	36769812..36775768	0	NaN	NaN	NaN	NaN	NaN	#VALUE!
GRIK3	1	complement(36795527..37034515)	0.00241	-0.59	-1.51	0.7	0.83	1	0.0809219
gene:ENSG00000284650	1	37133489..37136146	0	NaN	NaN	NaN	NaN	NaN	#VALUE!
gene:ENSG00000223944	1	complement(37154761..37325100)	0	NaN	NaN	NaN	NaN	NaN	#VALUE!
MIR4255	1	37161563..37161634	0	NaN	NaN	NaN	NaN	NaN	#VALUE!
RNU6-636P	1	37203610..37203716	0	NaN	NaN	NaN	NaN	NaN	#VALUE!
ZC3H12A-DT	1	complement(37350934..37474432)	0	NaN	NaN	NaN	NaN	NaN	#VALUE!
ZC3H12A	1	37474580..37484377	15.12	0.25	1.19	0.0048	0.02	1	1.69897
MIR6732	1	37480230..37480289	0	NaN	NaN	NaN	NaN	NaN	#VALUE!
MEAF6	1	complement(37489993..37514766)	14.54	-0.05	-1.03	0.52	0.69	1	0.161151
MIR5581	1	complement(37500935..37500994)	0	NaN	NaN	NaN	NaN	NaN	#VALUE!
SNIP1	1	complement(37534449..37554293)	11.83	0.28	1.22	0.000174	0.000978	1	3.00966
DNALI1	1	37556919..37566857	0.17	0.82	1.77	0.1	0.22	1	0.657577
GNL2	1	complement(37566816..37595937)	63.96	0.12	1.09	0.07	0.17	1	0.769551
gene:ENSG00000284748	1	37596126..37607336	0	NaN	NaN	NaN	NaN	NaN	#VALUE!
RSPO1	1	complement(37611350..37634892)	0.02	0.21	1.16	0.82	0.91	1	0.0409586
C1orf109	1	complement(37681570..37692249)	24.1	-0.21	-1.16	0.00418	0.02	1	1.69897
CDCA8	1	37692481..37709719	104.76	-0.29	-1.22	1.48e-05	0.000103	0.26	3.98716
EPHA10	1	complement(37713880..37765133)	3.29	0.00691	1	0.94	0.97	1	0.0132283
Y_RNA_17	1	complement(37737955..37738054)	0	NaN	NaN	NaN	NaN	NaN	#VALUE!
MANEAL	1	37793847..37801137	63.39	-0.12	-1.08	0.08	0.2	1	0.69897
gene:ENSG00000233728	1	complement(37799720..37800879)	0	NaN	NaN	NaN	NaN	NaN	#VALUE!
YRDC	1	complement(37802945..37808208)	38.78	0.34	1.26	6.72e-06	5.01e-05	0.12	4.30016
C1orf122	1	37806979..37809454	75.39	0.09	1.06	0.2	0.37	1	0.431798
MTF1	1	complement(37809574..37859592)	13.96	0.36	1.28	9.94e-07	8.4e-06	0.02	5.07572
gene:ENSG00000230955	1	37860697..37861580	0	NaN	NaN	NaN	NaN	NaN	#VALUE!
INPP5B	1	complement(37860697..37947053)	4.6	-0.04	-1.03	0.63	0.77	1	0.113509
SNORA63_1	1	37884237..37884317	0	NaN	NaN	NaN	NaN	NaN	#VALUE!
RNU6-584P	1	37885023..37885117	0	NaN	NaN	NaN	NaN	NaN	#VALUE!
Metazoa_SRP_6	1	37953508..37953780	0	NaN	NaN	NaN	NaN	NaN	#VALUE!
SF3A3	1	complement(37956975..37990075)	112.82	-0.02	-1.01	0.81	0.9	1	0.0457575
RNU6-510P	1	37991462..37991569	0	NaN	NaN	NaN	NaN	NaN	#VALUE!
FHL3	1	complement(37996770..38005606)	15.11	0.24	1.18	0.01	0.04	1	1.39794
UTP11	1	38009258..38024820	53.4	-0.00844	-1.01	0.9	0.95	1	0.0222764
POU3F1	1	complement(38043829..38046793)	0.01	1.49	2.82	0.31	0.49	1	0.309804
MIR3659HG	1	38047314..38119025	0	NaN	NaN	NaN	NaN	NaN	#VALUE!
MIR3659	1	38089231..38089329	0	NaN	NaN	NaN	NaN	NaN	#VALUE!
LINC02786	1	complement(38129464..38140593)	0	NaN	NaN	NaN	NaN	NaN	#VALUE!
gene:ENSG00000286552	1	38149544..38162545	0	NaN	NaN	NaN	NaN	NaN	#VALUE!
gene:ENSG00000287987	1	38193619..38210340	0	NaN	NaN	NaN	NaN	NaN	#VALUE!
LINC01343	1	complement(38209034..38214806)	0	NaN	NaN	NaN	NaN	NaN	#VALUE!
RNU6-753P	1	38396659..38396765	0	NaN	NaN	NaN	NaN	NaN	#VALUE!
LINC01685	1	38474825..38516520	0	NaN	NaN	NaN	NaN	NaN	#VALUE!
gene:ENSG00000284632	1	complement(38754216..38815979)	0	NaN	NaN	NaN	NaN	NaN	#VALUE!
RRAGC	1	complement(38838198..38859772)	44.48	0.65	1.57	1.18e-13	1.92e-12	2.08e-09	11.7167
gene:ENSG00000273637	1	complement(38839333..38874494)	0	NaN	NaN	NaN	NaN	NaN	#VALUE!
RRAGC-DT	1	38859912..38965038	0	NaN	NaN	NaN	NaN	NaN	#VALUE!
MYCBP	1	complement(38862493..38873368)	35.05	0.08	1.06	0.27	0.46	1	0.337242
gene:ENSG00000274944	1	complement(38864501..38881617)	0.35	0.29	1.23	0.45	0.63	1	0.200659
GJA9	1	complement(38874069..38881587)	0.25	0.28	1.22	0.57	0.73	1	0.136677
RHBDL2	1	complement(38885807..38941830)	7.02	0.57	1.48	5.38e-07	4.73e-06	0.00949	5.32514
RNU6-605P	1	38926870..38926977	0	NaN	NaN	NaN	NaN	NaN	#VALUE!
Y_RNA_18	1	complement(38950825..38950925)	0	NaN	NaN	NaN	NaN	NaN	#VALUE!
AKIRIN1	1	38991276..39006059	69.08	0.18	1.14	0.00698	0.03	1	1.52288
NDUFS5	1	39026318..39034636	443.43	0.01	1.01	0.86	0.93	1	0.0315171
MACF1	1	39081316..39487177	46.97	-0.22	-1.17	0.05	0.13	1	0.886057
RNU6-608P	1	complement(39120940..39121043)	0	NaN	NaN	NaN	NaN	NaN	#VALUE!
gene:ENSG00000287422	1	complement(39226670..39238620)	0	NaN	NaN	NaN	NaN	NaN	#VALUE!
gene:ENSG00000226438	1	complement(39249838..39257649)	0	NaN	NaN	NaN	NaN	NaN	#VALUE!
BMP8A	1	39491636..39529869	2.11	-0.32	-1.25	0.01	0.04	1	1.39794
PPIEL	1	complement(39522280..39559698)	0	NaN	NaN	NaN	NaN	NaN	#VALUE!
PABPC4	1	complement(39560709..39576790)	136.77	-0.2	-1.15	0.00259	0.01	1	2
PABPC4-AS1	1	39565052..39573860	0	NaN	NaN	NaN	NaN	NaN	#VALUE!
SNORA55	1	complement(39567374..39567508)	0	NaN	NaN	NaN	NaN	NaN	#VALUE!
HEYL	1	complement(39623435..39639643)	7.79	-0.51	-1.42	9.12e-08	8.83e-07	0.00161	6.05404
gene:ENSG00000225903	1	39633416..39633903	0	NaN	NaN	NaN	NaN	NaN	#VALUE!
NT5C1A	1	complement(39651229..39672107)	0.01	-0.28	-1.21	0.75	0.86	1	0.0655015
HPCAL4	1	complement(39678648..39691485)	0.07	-0.28	-1.21	0.59	0.74	1	0.130768
PPIE	1	39692182..39763914	10.7	-0.03	-1.02	0.69	0.82	1	0.0861861
RNU7-121P	1	complement(39723566..39723627)	0	NaN	NaN	NaN	NaN	NaN	#VALUE!
BMP8B	1	complement(39757182..39788865)	15.69	-0.17	-1.13	0.03	0.08	1	1.09691
OXCT2	1	complement(39769523..39771348)	0.72	-0.82	-1.77	0.00775	0.03	1	1.52288
BMP8B-AS1	1	39779969..39781418	0	NaN	NaN	NaN	NaN	NaN	#VALUE!
gene:ENSG00000261798	1	39788976..39790171	0	NaN	NaN	NaN	NaN	NaN	#VALUE!
gene:ENSG00000284719	1	39799419..39809450	0	NaN	NaN	NaN	NaN	NaN	#VALUE!
LINC02811	1	complement(39801414..39817460)	0	NaN	NaN	NaN	NaN	NaN	#VALUE!
TRIT1	1	complement(39838110..39883511)	8.44	-0.06	-1.04	0.47	0.64	1	0.19382
Y_RNA_19	1	complement(39881566..39881678)	0	NaN	NaN	NaN	NaN	NaN	#VALUE!
MYCL	1	complement(39895428..39902256)	0.59	-0.93	-1.91	5.67e-05	0.000353	1	3.45223
MYCL-AS1	1	39897745..39899098	0	NaN	NaN	NaN	NaN	NaN	#VALUE!
Y_RNA_20	1	complement(39944890..39944998)	0	NaN	NaN	NaN	NaN	NaN	#VALUE!
MFSD2A	1	39955112..39969968	6.21	-0.32	-1.24	0.00688	0.03	1	1.52288
CAP1	1	40040233..40072649	268.09	0.07	1.05	0.3	0.48	1	0.318759
PPT1	1	complement(40072710..40097260)	108.37	0.18	1.14	0.00619	0.02	1	1.69897
RLF	1	40161387..40240921	11.94	0.21	1.15	0.03	0.08	1	1.09691
RNU6-1237P	1	40177843..40177949	0	NaN	NaN	NaN	NaN	NaN	#VALUE!
TMCO2	1	40245947..40251684	0.02	-1.71	-3.27	0.52	NaN	1	#VALUE!
ZMPSTE24-DT	1	complement(40256333..40257971)	0	NaN	NaN	NaN	NaN	NaN	#VALUE!
ZMPSTE24	1	40258041..40294180	74.8	0.31	1.24	0.000316	0.00167	1	2.77728
COL9A2	1	complement(40300489..40317813)	0.16	0.03	1.02	0.95	0.97	1	0.0132283
SMAP2	1	40344850..40423326	17.8	-0.01	-1.01	0.89	0.94	1	0.0268721
gene:ENSG00000290111	1	complement(40394763..40394964)	0	NaN	NaN	NaN	NaN	NaN	#VALUE!
gene:ENSG00000284677	1	complement(40436199..40450039)	0	NaN	NaN	NaN	NaN	NaN	#VALUE!
ZFP69B	1	40450102..40463718	4.02	-0.45	-1.37	0.00271	0.01	1	2
gene:ENSG00000260920	1	40464319..40466767	0	NaN	NaN	NaN	NaN	NaN	#VALUE!
gene:ENSG00000279667	1	40473055..40474059	0	NaN	NaN	NaN	NaN	NaN	#VALUE!
ZFP69	1	40477290..40496343	0.06	-0.00551	-1	0.99	1	1	0
EXO5-DT	1	complement(40493157..40508661)	0	NaN	NaN	NaN	NaN	NaN	#VALUE!
EXO5	1	40508741..40516038	6.84	-0.04	-1.03	0.73	0.85	1	0.0705811
gene:ENSG00000227278	1	complement(40514461..40515057)	0	NaN	NaN	NaN	NaN	NaN	#VALUE!
gene:ENSG00000238186	1	complement(40515754..40517174)	0	NaN	NaN	NaN	NaN	NaN	#VALUE!
ZNF684	1	40531573..40548167	1.85	0.14	1.1	0.44	0.62	1	0.207608
gene:ENSG00000286838	1	complement(40559666..40584335)	0	NaN	NaN	NaN	NaN	NaN	#VALUE!
RIMS3	1	complement(40620680..40665682)	4.8	-0.22	-1.16	0.02	0.05	1	1.30103
gene:ENSG00000287743	1	40659848..40667480	0	NaN	NaN	NaN	NaN	NaN	#VALUE!
gene:ENSG00000237899	1	complement(40669089..40687588)	0	NaN	NaN	NaN	NaN	NaN	#VALUE!
NFYC-AS1	1	complement(40690380..40692074)	0	NaN	NaN	NaN	NaN	NaN	#VALUE!
NFYC	1	40691648..40771603	32.4	0.12	1.08	0.09	0.2	1	0.69897
MIR30E	1	40754355..40754446	0	NaN	NaN	NaN	NaN	NaN	#VALUE!
MIR30C1	1	40757284..40757372	0	NaN	NaN	NaN	NaN	NaN	#VALUE!
KCNQ4	1	40783787..40840452	0.14	-0.17	-1.12	0.65	0.79	1	0.102373
RN7SL326P	1	40804846..40805141	0	NaN	NaN	NaN	NaN	NaN	#VALUE!
CITED4	1	complement(40861054..40862363)	107.35	0.03	1.02	0.69	0.82	1	0.0861861
gene:ENSG00000229528	1	40863914..40876670	0	NaN	NaN	NaN	NaN	NaN	#VALUE!
gene:ENSG00000286668	1	40939294..40945524	0	NaN	NaN	NaN	NaN	NaN	#VALUE!
CTPS1	1	40979300..41012565	78.06	0.00682	1	0.92	0.95	1	0.0222764
SLFNL1-AS1	1	41014590..41043890	0	NaN	NaN	NaN	NaN	NaN	#VALUE!
SLFNL1	1	complement(41015589..41023237)	1.93	-0.11	-1.08	0.5	0.67	1	0.173925
SCMH1	1	complement(41027202..41242306)	17.54	-0.25	-1.19	0.000523	0.00263	1	2.58004
gene:ENSG00000287400	1	41241772..41338644	0	NaN	NaN	NaN	NaN	NaN	#VALUE!
SCMH1-DT	1	41242373..41284861	0	NaN	NaN	NaN	NaN	NaN	#VALUE!
gene:ENSG00000291157	1	complement(41302911..41306148)	0	NaN	NaN	NaN	NaN	NaN	#VALUE!
FOXO6	1	41361922..41383590	2.11	-0.25	-1.19	0.21	0.38	1	0.420216
FOXO6-AS1	1	complement(41375004..41375669)	0	NaN	NaN	NaN	NaN	NaN	#VALUE!
EDN2	1	complement(41478775..41484683)	6.23	-0.67	-1.59	0.000106	0.000623	1	3.20551
HIVEP3	1	complement(41506365..42035925)	4.35	0.38	1.3	0.000277	0.00149	1	2.82681
gene:ENSG00000230881	1	41535443..41535868	0	NaN	NaN	NaN	NaN	NaN	#VALUE!
gene:ENSG00000284895	1	complement(41585306..41628816)	0	NaN	NaN	NaN	NaN	NaN	#VALUE!
gene:ENSG00000287587	1	42036143..42051784	0	NaN	NaN	NaN	NaN	NaN	#VALUE!
GUCA2B	1	42153410..42155820	0.6	-1.58	-2.98	0.01	0.04	1	1.39794
GUCA2A	1	complement(42162690..42164745)	0.22	1.29	2.45	0.14	0.29	1	0.537602
FOXJ3	1	complement(42176539..42335877)	25.73	0.12	1.09	0.08	0.18	1	0.744727
gene:ENSG00000227527	1	complement(42335386..42338376)	0	NaN	NaN	NaN	NaN	NaN	#VALUE!
RIMKLA	1	42380792..42424232	3.97	-0.76	-1.69	3.42e-18	7.26e-17	6.04e-14	16.1391
ZMYND12	1	complement(42430329..42456253)	0.56	0.05	1.04	0.86	0.93	1	0.0315171
PPCS	1	42456117..42473385	36.47	0.07	1.05	0.29	0.48	1	0.318759
CCDC30	1	42463221..42657190	0.4	-0.59	-1.51	0.000391	0.00202	1	2.69465
RNU6-536P	1	42569033..42569139	0	NaN	NaN	NaN	NaN	NaN	#VALUE!
PPIH	1	42658335..42676758	16.2	0.06	1.04	0.41	0.59	1	0.229148
gene:ENSG00000285728	1	complement(42658687..42682207)	0	NaN	NaN	NaN	NaN	NaN	#VALUE!
gene:ENSG00000234917	1	42678735..42681659	0	NaN	NaN	NaN	NaN	NaN	#VALUE!
YBX1	1	42682418..42703805	738.44	0.04	1.03	0.63	0.77	1	0.113509
CLDN19	1	complement(42733093..42740254)	0.03	-2.65	-6.28	0.07	0.17	1	0.769551
P3H1	1	complement(42746335..42767084)	41.8	-0.00291	-1	0.97	0.98	1	0.00877392
C1orf50	1	42767245..42779491	4.3	-0.18	-1.13	0.07	0.17	1	0.769551
gene:ENSG00000283580	1	42767292..42794493	0.71	-0.05	-1.03	0.9	0.95	1	0.0222764
C1orf50-AS1	1	complement(42775813..42776790)	0	NaN	NaN	NaN	NaN	NaN	#VALUE!
TMEM269	1	42784991..42816619	0.08	0.000465	1	1	1	1	0
SVBP	1	complement(42807052..42817397)	22.04	-0.17	-1.12	0.13	0.28	1	0.552842
ERMAP	1	42817122..42844991	12.66	-0.15	-1.11	0.08	0.2	1	0.69897
ZNF691-DT	1	complement(42832522..42846427)	0	NaN	NaN	NaN	NaN	NaN	#VALUE!
ZNF691	1	42846573..42852477	10.01	-0.16	-1.11	0.12	0.25	1	0.60206
gene:ENSG00000288955	1	42924460..42925849	0	NaN	NaN	NaN	NaN	NaN	#VALUE!
SLC2A1	1	complement(42925353..42958893)	124.41	-0.58	-1.49	6.18e-18	1.28e-16	1.09e-13	15.8928
SLC2A1-DT	1	42959049..42996814	0	NaN	NaN	NaN	NaN	NaN	#VALUE!
gene:ENSG00000283973	1	complement(42959065..42961864)	0	NaN	NaN	NaN	NaN	NaN	#VALUE!
RNU6-880P	1	42991438..42991544	0	NaN	NaN	NaN	NaN	NaN	#VALUE!
U6_2	1	complement(43023549..43023637)	0	NaN	NaN	NaN	NaN	NaN	#VALUE!
CFAP144	1	43145153..43156396	0.19	-0.75	-1.68	0.36	0.54	1	0.267606
EBNA1BP2	1	complement(43164175..43270936)	289.15	0.01	1.01	0.87	0.94	1	0.0268721
MIR6733	1	complement(43171652..43171712)	0	NaN	NaN	NaN	NaN	NaN	#VALUE!
CFAP57	1	43172330..43254358	0.65	-0.28	-1.21	0.15	0.31	1	0.508638
TMEM125	1	43269983..43274002	0	NaN	NaN	NaN	NaN	NaN	#VALUE!
C1orf210	1	complement(43281877..43285617)	0.02	2.84	7.14	0.26	0.45	1	0.346787
TIE1	1	43300982..43323108	0.00316	-1.71	-3.27	0.52	NaN	1	#VALUE!
MPL	1	43337818..43354466	0.24	-0.24	-1.18	0.54	0.7	1	0.154902
gene:ENSG00000287113	1	complement(43348288..43348844)	0	NaN	NaN	NaN	NaN	NaN	#VALUE!
CDC20-DT	1	complement(43354684..43358676)	0	NaN	NaN	NaN	NaN	NaN	#VALUE!
CDC20	1	43358981..43363203	338.98	-0.06	-1.05	0.34	0.53	1	0.275724
ELOVL1	1	complement(43363398..43368074)	212.75	0.11	1.08	0.09	0.22	1	0.657577
MIR6734	1	complement(43364648..43364715)	0	NaN	NaN	NaN	NaN	NaN	#VALUE!
gene:ENSG00000288772	1	43368180..43368609	0	NaN	NaN	NaN	NaN	NaN	#VALUE!
MED8	1	complement(43383917..43389808)	48.17	-0.08	-1.06	0.23	0.41	1	0.387216
MED8-AS1	1	43385113..43389155	0	NaN	NaN	NaN	NaN	NaN	#VALUE!
SZT2	1	43389882..43454247	9.76	0.06	1.04	0.45	0.63	1	0.200659
SZT2-AS1	1	complement(43447776..43448644)	0	NaN	NaN	NaN	NaN	NaN	#VALUE!
MIR6735	1	43448539..43448611	0	NaN	NaN	NaN	NaN	NaN	#VALUE!
HYI	1	complement(43450989..43453989)	17.43	0.00868	1.01	0.93	0.96	1	0.0177288
HYI-AS1	1	43453927..43456995	0	NaN	NaN	NaN	NaN	NaN	#VALUE!
PTPRF	1	43525187..43623666	215.54	0.01	1.01	0.88	0.94	1	0.0268721
KDM4A	1	43650149..43705518	37.3	0.15	1.11	0.02	0.07	1	1.1549
gene:ENSG00000284989	1	43650149..43931014	0.13	2.29	4.91	0.000281	0.00151	1	2.82102
KDM4A-AS1	1	complement(43685123..43708138)	0	NaN	NaN	NaN	NaN	NaN	#VALUE!
ST3GAL3	1	43705824..43931165	2.68	0.16	1.12	0.08	0.19	1	0.721246
ST3GAL3-AS1	1	complement(43709392..43727343)	0	NaN	NaN	NaN	NaN	NaN	#VALUE!
U6_3	1	43716467..43716556	0	NaN	NaN	NaN	NaN	NaN	#VALUE!
MIR6079	1	43838622..43838683	0	NaN	NaN	NaN	NaN	NaN	#VALUE!
ARTN	1	43933320..43937240	0.81	-0.22	-1.16	0.38	0.57	1	0.244125
LINC02918	1	complement(43937918..43940781)	0	NaN	NaN	NaN	NaN	NaN	#VALUE!
gene:ENSG00000288573	1	complement(43944355..43946624)	0	NaN	NaN	NaN	NaN	NaN	#VALUE!
IPO13	1	43946950..43968022	29.14	-0.31	-1.24	5.59e-06	4.24e-05	0.1	4.37263
gene:ENSG00000285649	1	complement(43968351..43974821)	0	NaN	NaN	NaN	NaN	NaN	#VALUE!
DPH2	1	43970000..43973369	56.97	0.04	1.02	0.6	0.75	1	0.124939
ATP6V0B	1	43974487..43978295	77.82	0.11	1.08	0.1	0.23	1	0.638272
B4GALT2	1	43978943..43991170	45.81	-0.08	-1.06	0.25	0.43	1	0.366532
CCDC24	1	43991359..43996528	6.41	-0.33	-1.26	0.00293	0.01	1	2
SLC6A9	1	complement(43991500..44031467)	26.76	0.88	1.85	9.29e-37	3.56e-35	1.64e-32	34.4486
gene:ENSG00000230615	1	44030414..44115913	0	NaN	NaN	NaN	NaN	NaN	#VALUE!
RN7SL479P	1	complement(44117098..44117397)	0	NaN	NaN	NaN	NaN	NaN	#VALUE!
KLF17	1	44118821..44135140	0.27	-1.73	-3.31	0.000164	0.000928	1	3.03245
KLF18	1	complement(44137821..44141631)	0	NaN	NaN	NaN	NaN	NaN	#VALUE!
Y_RNA_21	1	complement(44153385..44153480)	0	NaN	NaN	NaN	NaN	NaN	#VALUE!
DMAP1	1	44213455..44220681	31.21	0.02	1.01	0.8	0.89	1	0.05061
ERI3	1	complement(44221070..44355260)	68.19	-0.11	-1.08	0.1	0.22	1	0.657577
ERI3-IT1	1	complement(44243408..44244273)	0	NaN	NaN	NaN	NaN	NaN	#VALUE!
RNU6-369P	1	44390722..44390823	0	NaN	NaN	NaN	NaN	NaN	#VALUE!
RNF220	1	44405194..44651723	39.86	-0.06	-1.04	0.4	0.59	1	0.229148
MIR5584	1	44545493..44545552	0	NaN	NaN	NaN	NaN	NaN	#VALUE!
TMEM53	1	complement(44635238..44674481)	4.52	0.23	1.17	0.05	0.13	1	0.886057
ARMH1	1	44674692..44725591	0.25	0.21	1.16	0.58	0.74	1	0.130768
RNU5F-1	1	complement(44721786..44721902)	0	NaN	NaN	NaN	NaN	NaN	#VALUE!
RNU5D-1	1	complement(44731055..44731170)	0	NaN	NaN	NaN	NaN	NaN	#VALUE!
KIF2C	1	44739818..44767767	89.15	-0.16	-1.12	0.01	0.05	1	1.30103
gene:ENSG00000225721	1	complement(44759037..44775810)	0	NaN	NaN	NaN	NaN	NaN	#VALUE!
RPS8	1	44775251..44778779	2014.36	0.14	1.1	0.07	0.17	1	0.769551
SNORD55	1	44775864..44775943	0	NaN	NaN	NaN	NaN	NaN	#VALUE!
SNORD46	1	44776490..44776593	0	NaN	NaN	NaN	NaN	NaN	#VALUE!
SNORD38A	1	44777843..44777912	0	NaN	NaN	NaN	NaN	NaN	#VALUE!
SNORD38B_1	1	44778390..44778456	0	NaN	NaN	NaN	NaN	NaN	#VALUE!
SNORD38B_2	1	44778390..44778458	0	NaN	NaN	NaN	NaN	NaN	#VALUE!
BEST4	1	complement(44783585..44788170)	0.15	-0.93	-1.9	0.11	0.24	1	0.619789
PLK3	1	44800377..44805990	15.79	-0.16	-1.12	0.07	0.18	1	0.744727
DYNLT4	1	complement(44805893..44807351)	1.2	-0.57	-1.48	0.05	0.13	1	0.886057
gene:ENSG00000290041	1	44807524..44808090	0	NaN	NaN	NaN	NaN	NaN	#VALUE!
BTBD19	1	44808523..44815585	5.24	-0.57	-1.48	6.93e-07	6.02e-06	0.01	5.2204
PTCH2	1	complement(44819844..44843253)	0.41	-0.52	-1.44	0.02	0.07	1	1.1549
RNU5E-6P	1	complement(44819883..44819997)	0	NaN	NaN	NaN	NaN	NaN	#VALUE!
EIF2B3	1	complement(44850522..44986722)	27.46	-0.00943	-1.01	0.9	0.95	1	0.0222764
HECTD3	1	complement(45002540..45011324)	38.27	-0.1	-1.07	0.15	0.3	1	0.522879
UROD	1	45010950..45015575	33.59	-0.04	-1.02	0.61	0.76	1	0.119186
ZSWIM5	1	complement(45016399..45306209)	8.49	-0.4	-1.32	1.26e-06	1.05e-05	0.02	4.97881
LINC01144	1	45303910..45305619	0	NaN	NaN	NaN	NaN	NaN	#VALUE!
HPDL	1	45326895..45328710	6.52	-0.65	-1.57	1.6e-06	1.31e-05	0.03	4.88273
MUTYH	1	complement(45329163..45340893)	6.52	0.01	1.01	0.92	0.95	1	0.0222764
gene:ENSG00000288208	1	complement(45329262..45491155)	0	NaN	NaN	NaN	NaN	NaN	#VALUE!
TOE1	1	45340052..45343973	26.44	0.15	1.11	0.06	0.15	1	0.823909
TESK2	1	complement(45343883..45491163)	0.67	0.94	1.92	0.000166	0.000935	1	3.02919
CCDC163	1	complement(45493866..45500079)	3.41	-0.49	-1.4	0.00311	0.01	1	2
MMACHC	1	45500300..45513382	5.39	-0.06	-1.04	0.52	0.69	1	0.161151
PRDX1	1	complement(45510914..45542732)	1917.47	0.06	1.05	0.46	0.64	1	0.19382
AKR1A1	1	45550543..45570049	82.69	0.00646	1	0.92	0.96	1	0.0177288
gene:ENSG00000289407	1	complement(45583238..45583933)	0	NaN	NaN	NaN	NaN	NaN	#VALUE!
NASP	1	45583846..45618904	129.72	0.09	1.06	0.19	0.35	1	0.455932
CCDC17	1	complement(45620044..45624057)	0.4	-0.46	-1.38	0.18	0.35	1	0.455932
GPBP1L1	1	complement(45627304..45688113)	50.42	0.04	1.03	0.52	0.69	1	0.161151
TMEM69	1	45688181..45694436	28.02	-0.07	-1.05	0.4	0.58	1	0.236572
IPP	1	complement(45694324..45750653)	10.44	-0.22	-1.17	0.02	0.07	1	1.1549
gene:ENSG00000230896	1	complement(45694684..45697075)	0	NaN	NaN	NaN	NaN	NaN	#VALUE!
MAST2	1	45786987..46036122	50.02	-0.23	-1.17	0.000618	0.00306	1	2.51428
PIK3R3	1	complement(46040140..46133036)	8.87	0.63	1.55	3.86e-14	6.53e-13	6.8e-10	12.1851
P3R3URF-PIK3R3	1	complement(46043661..46176488)	0	NaN	NaN	NaN	NaN	NaN	#VALUE!
gene:ENSG00000226957	1	46046818..46048368	0	NaN	NaN	NaN	NaN	NaN	#VALUE!
gene:ENSG00000227857	1	46134531..46139081	0	NaN	NaN	NaN	NaN	NaN	#VALUE!
TSPAN1	1	46175073..46185962	7.63	-0.2	-1.15	0.09	0.2	1	0.69897
P3R3URF	1	complement(46175486..46176488)	0	NaN	NaN	NaN	NaN	NaN	#VALUE!
POMGNT1	1	complement(46188683..46220305)	63.07	-0.07	-1.05	0.29	0.48	1	0.318759
LURAP1	1	46203334..46221256	0.01	-0.59	-1.51	0.72	0.84	1	0.0757207
RAD54L	1	46246461..46278480	17.73	0.19	1.14	0.01	0.05	1	1.30103
LRRC41	1	complement(46261196..46303616)	28.83	-0.2	-1.15	0.00355	0.01	1	2
UQCRH	1	46303698..46316776	268.14	0.12	1.09	0.08	0.19	1	0.721246
NSUN4	1	46340789..46365152	11.33	0.1	1.07	0.17	0.34	1	0.468521
FAAH	1	46394317..46413848	1.41	-0.29	-1.22	0.15	0.3	1	0.522879
gene:ENSG00000291138	1	46433827..46482493	0	NaN	NaN	NaN	NaN	NaN	#VALUE!
LINC01398	1	complement(46446600..46451317)	0	NaN	NaN	NaN	NaN	NaN	#VALUE!
DMBX1	1	46489836..46516216	3.12	-0.63	-1.55	2.3e-08	2.4e-07	0.000406	6.61979
TMEM275	1	complement(46532166..46543969)	0	NaN	NaN	NaN	NaN	NaN	#VALUE!
MKNK1-AS1	1	46538611..46570255	0	NaN	NaN	NaN	NaN	NaN	#VALUE!
KNCN	1	complement(46545641..46551647)	0	NaN	NaN	NaN	NaN	NaN	#VALUE!
MKNK1	1	complement(46557407..46616843)	26.69	0.17	1.13	0.01	0.05	1	1.30103
MOB3C	1	complement(46607719..46616811)	13.25	1.14	2.21	3.97e-46	1.78e-44	7e-42	43.7496
ATPAF1	1	complement(46632737..46673867)	38.21	0.01	1.01	0.84	0.92	1	0.0362122
TEX38	1	46668855..46673594	0.03	0.21	1.15	0.86	0.93	1	0.0315171
EFCAB14-AS1	1	46674036..46692098	0	NaN	NaN	NaN	NaN	NaN	#VALUE!
EFCAB14	1	complement(46674659..46719146)	46.1	0.22	1.17	0.000959	0.00454	1	2.34294
CYP4B1	1	46757838..46819413	0.05	4.96	31.2	0.04	0.11	1	0.958607
CYP4Z2P	1	complement(46843095..46900437)	0	NaN	NaN	NaN	NaN	NaN	#VALUE!
CYP4A11	1	complement(46929177..46941484)	0	NaN	NaN	NaN	NaN	NaN	#VALUE!
CYP4X1	1	47023669..47050751	0.01	0.2	1.15	0.88	0.94	1	0.0268721
CYP4Z1	1	47067231..47118318	0	NaN	NaN	NaN	NaN	NaN	#VALUE!
CYP4A22-AS1	1	complement(47096653..47179271)	0	NaN	NaN	NaN	NaN	NaN	#VALUE!
CYP4A22	1	47137435..47149727	0	NaN	NaN	NaN	NaN	NaN	#VALUE!
LINC00853	1	47179250..47180339	0	NaN	NaN	NaN	NaN	NaN	#VALUE!
gene:ENSG00000290081	1	complement(47180175..47181078)	0	NaN	NaN	NaN	NaN	NaN	#VALUE!
PDZK1IP1	1	complement(47183582..47191044)	24.33	0.73	1.66	3.16e-14	5.38e-13	5.58e-10	12.2692
TAL1	1	complement(47216290..47232225)	0.02	-1.41	-2.66	0.17	0.33	1	0.481486
gene:ENSG00000226252	1	47225797..47230750	0	NaN	NaN	NaN	NaN	NaN	#VALUE!
STIL	1	complement(47250139..47314892)	38.73	0.32	1.25	1.74e-06	1.42e-05	0.03	4.84771
CMPK1	1	47333790..47394866	81.44	0.21	1.15	0.02	0.06	1	1.22185
LINC01389	1	complement(47380928..47408477)	0	NaN	NaN	NaN	NaN	NaN	#VALUE!
FOXE3	1	47416285..47418052	0.1	-0.45	-1.37	0.53	0.7	1	0.154902
FOXD2-AS1	1	complement(47432133..47434641)	0	NaN	NaN	NaN	NaN	NaN	#VALUE!
FOXD2	1	47438044..47440691	1.86	-0.02	-1.01	0.93	0.96	1	0.0177288
LINC01738	1	47688463..47704029	0	NaN	NaN	NaN	NaN	NaN	#VALUE!
TRABD2B	1	complement(47760528..47997385)	0.21	1.28	2.42	1.55e-05	0.000108	0.27	3.96658
gene:ENSG00000223814	1	complement(47761132..47765547)	0	NaN	NaN	NaN	NaN	NaN	#VALUE!
gene:ENSG00000225028	1	47818066..47820237	0	NaN	NaN	NaN	NaN	NaN	#VALUE!
LINC02794	1	48050659..48091736	0	NaN	NaN	NaN	NaN	NaN	#VALUE!
gene:ENSG00000231413	1	complement(48078787..48082196)	0	NaN	NaN	NaN	NaN	NaN	#VALUE!
gene:ENSG00000290466	1	complement(48096092..48161871)	0	NaN	NaN	NaN	NaN	NaN	#VALUE!
gene:ENSG00000279096	1	48102068..48104736	0	NaN	NaN	NaN	NaN	NaN	#VALUE!
gene:ENSG00000291246	1	complement(48164710..48182428)	0	NaN	NaN	NaN	NaN	NaN	#VALUE!
gene:ENSG00000223720	1	48172972..48206857	0	NaN	NaN	NaN	NaN	NaN	#VALUE!
SLC5A9	1	48222685..48248644	0.02	-0.97	-1.96	0.42	0.61	1	0.21467
gene:ENSG00000272491	1	complement(48227888..48229561)	0	NaN	NaN	NaN	NaN	NaN	#VALUE!
gene:ENSG00000279214	1	complement(48262230..48263179)	0	NaN	NaN	NaN	NaN	NaN	#VALUE!
SPATA6	1	complement(48295373..48472208)	2.28	-0.2	-1.15	0.08	0.19	1	0.721246
RNU6-723P	1	48344209..48344315	0	NaN	NaN	NaN	NaN	NaN	#VALUE!
RNU4-61P	1	48447936..48448042	0	NaN	NaN	NaN	NaN	NaN	#VALUE!
AGBL4	1	complement(48532854..50023954)	0.00321	-2.5	-5.64	0.33	0.51	1	0.29243
gene:ENSG00000287661	1	48552991..48558106	0	NaN	NaN	NaN	NaN	NaN	#VALUE!
BEND5	1	complement(48727519..48776969)	0.03	-0.97	-1.96	0.42	0.61	1	0.21467
gene:ENSG00000286597	1	48926021..48936734	0	NaN	NaN	NaN	NaN	NaN	#VALUE!
gene:ENSG00000229846	1	49025595..49187585	0	NaN	NaN	NaN	NaN	NaN	#VALUE!
AGBL4-AS1	1	49257411..49269285	0	NaN	NaN	NaN	NaN	NaN	#VALUE!
AGBL4-IT1	1	complement(49374201..49472085)	0	NaN	NaN	NaN	NaN	NaN	#VALUE!
gene:ENSG00000279324	1	49994318..49996218	0	NaN	NaN	NaN	NaN	NaN	#VALUE!
ELAVL4	1	50024029..50203772	0.00397	-2.96	-7.76	0.25	0.44	1	0.356547
ELAVL4-AS1	1	complement(50174306..50175868)	0	NaN	NaN	NaN	NaN	NaN	#VALUE!
gene:ENSG00000233407	1	complement(50206084..50223127)	0	NaN	NaN	NaN	NaN	NaN	#VALUE!
LINC02808	1	complement(50229662..50321192)	0	NaN	NaN	NaN	NaN	NaN	#VALUE!
gene:ENSG00000284645	1	50252569..50258994	0	NaN	NaN	NaN	NaN	NaN	#VALUE!
DMRTA2	1	complement(50417550..50423443)	0.39	0.03	1.02	0.91	0.95	1	0.0222764
gene:ENSG00000284700	1	50423609..50425316	0	NaN	NaN	NaN	NaN	NaN	#VALUE!
FAF1	1	complement(50437028..50960267)	29.1	-0.07	-1.05	0.28	0.46	1	0.337242
FAF1-AS1	1	50461469..50471150	0	NaN	NaN	NaN	NaN	NaN	#VALUE!
RNU6-1026P	1	50582404..50582511	0	NaN	NaN	NaN	NaN	NaN	#VALUE!
CDKN2C	1	50960745..50974634	80.15	-0.27	-1.21	4.88e-05	0.000308	0.86	3.51145
gene:ENSG00000290102	1	complement(50967883..50968552)	0	NaN	NaN	NaN	NaN	NaN	#VALUE!
MIR4421	1	51059837..51059905	0	NaN	NaN	NaN	NaN	NaN	#VALUE!
MIR6500	1	51060018..51060103	0	NaN	NaN	NaN	NaN	NaN	#VALUE!
C1orf185	1	51102221..51148086	0.01	-1.71	-3.27	0.52	NaN	1	#VALUE!
Y_RNA_22	1	51107222..51107331	0	NaN	NaN	NaN	NaN	NaN	#VALUE!
LINC01562	1	complement(51195095..51235096)	0	NaN	NaN	NaN	NaN	NaN	#VALUE!
RNF11	1	51236273..51273447	39.02	0.02	1.01	0.78	0.88	1	0.0555173
gene:ENSG00000236434	1	complement(51264916..51266074)	0	NaN	NaN	NaN	NaN	NaN	#VALUE!
TTC39A	1	complement(51287258..51345116)	2.31	-0.06	-1.04	0.54	0.7	1	0.154902
TTC39A-AS1	1	51329654..51335324	0	NaN	NaN	NaN	NaN	NaN	#VALUE!
EPS15	1	complement(51354263..51519328)	19.96	0.16	1.12	0.02	0.06	1	1.22185
RNU6-877P	1	51382308..51382414	0	NaN	NaN	NaN	NaN	NaN	#VALUE!
gene:ENSG00000238140	1	51461721..51463416	0	NaN	NaN	NaN	NaN	NaN	#VALUE!
EPS15-AS1	1	51518288..51561651	0	NaN	NaN	NaN	NaN	NaN	#VALUE!
RNU6-1281P	1	complement(51538625..51538729)	0	NaN	NaN	NaN	NaN	NaN	#VALUE!
OSBPL9	1	51577179..51798427	29.34	-0.04	-1.03	0.58	0.74	1	0.130768
gene:ENSG00000212624	1	complement(51724775..51724896)	0	NaN	NaN	NaN	NaN	NaN	#VALUE!
NRDC	1	complement(51789191..51878805)	158.6	0.36	1.28	5.37e-08	5.34e-07	0.000947	6.27246
gene:ENSG00000266993	1	51793934..51799154	0	NaN	NaN	NaN	NaN	NaN	#VALUE!
gene:ENSG00000272175	1	51801028..51801307	0	NaN	NaN	NaN	NaN	NaN	#VALUE!
MIR761	1	complement(51836344..51836402)	0	NaN	NaN	NaN	NaN	NaN	#VALUE!
RAB3B	1	complement(51907956..51990700)	6.35	-0.17	-1.12	0.05	0.12	1	0.920819
RN7SL290P	1	51995740..51996039	0	NaN	NaN	NaN	NaN	NaN	#VALUE!
TXNDC12	1	complement(52020131..52055191)	79.97	0.12	1.08	0.09	0.2	1	0.69897
gene:ENSG00000285839	1	complement(52020153..52033350)	0.02	3.72	13.21	0.14	0.29	1	0.537602
KTI12	1	complement(52032103..52033810)	26.51	0.1	1.07	0.23	0.41	1	0.387216
gene:ENSG00000223390	1	52033391..52044279	0	NaN	NaN	NaN	NaN	NaN	#VALUE!
TXNDC12-AS1	1	52050918..52052683	0	NaN	NaN	NaN	NaN	NaN	#VALUE!
BTF3L4	1	52056199..52090716	19.85	0.12	1.09	0.15	0.31	1	0.508638
ZFYVE9	1	52142089..52348671	11.62	-0.11	-1.08	0.12	0.25	1	0.60206
RN7SL788P	1	52150104..52150419	0	NaN	NaN	NaN	NaN	NaN	#VALUE!
CC2D1B	1	complement(52345723..52366205)	28.71	0.02	1.01	0.76	0.87	1	0.0604807
gene:ENSG00000272100	1	52353487..52353877	0	NaN	NaN	NaN	NaN	NaN	#VALUE!
gene:ENSG00000287078	1	52365443..52367865	0	NaN	NaN	NaN	NaN	NaN	#VALUE!
ORC1	1	complement(52372829..52404423)	44.65	0.3	1.23	1.12e-05	8e-05	0.2	4.09691
PRPF38A	1	52404602..52420836	19.28	0.04	1.03	0.6	0.75	1	0.124939
TUT4	1	complement(52408282..52553487)	20.05	-0.09	-1.07	0.17	0.33	1	0.481486
gene:ENSG00000272371	1	52554818..52555273	0	NaN	NaN	NaN	NaN	NaN	#VALUE!
GPX7	1	52602371..52609051	0.01	2.04	4.11	0.44	NaN	1	#VALUE!
SHISAL2A	1	52633168..52669683	0.08	-2.23	-4.7	0.13	0.27	1	0.568636
COA7	1	complement(52684449..52698347)	38.43	-0.03	-1.02	0.67	0.8	1	0.09691
RN7SL62P	1	52714399..52714695	0	NaN	NaN	NaN	NaN	NaN	#VALUE!
ZYG11B	1	52726453..52827336	20.69	-0.25	-1.19	0.00256	0.01	1	2
RNU2-30P	1	52754322..52754462	0	NaN	NaN	NaN	NaN	NaN	#VALUE!
RNU6-969P	1	complement(52805108..52805212)	0	NaN	NaN	NaN	NaN	NaN	#VALUE!
ZYG11A	1	52842511..52894998	2.37	-0.26	-1.2	0.04	0.11	1	0.958607
gene:ENSG00000242391	1	complement(52881216..52881730)	0	NaN	NaN	NaN	NaN	NaN	#VALUE!
ECHDC2	1	complement(52895910..52927212)	7.06	-0.06	-1.05	0.51	0.68	1	0.167491
SCP2	1	52927276..53051698	24.74	0.13	1.09	0.06	0.14	1	0.853872
gene:ENSG00000264834	1	52928674..52928772	0	NaN	NaN	NaN	NaN	NaN	#VALUE!
gene:ENSG00000266188	1	52934930..52935017	0	NaN	NaN	NaN	NaN	NaN	#VALUE!
gene:ENSG00000265815	1	52940314..52940413	0	NaN	NaN	NaN	NaN	NaN	#VALUE!
PODN	1	53062052..53085501	0.01	0.57	1.48	0.65	0.79	1	0.102373
gene:ENSG00000232993	1	complement(53069938..53085502)	0	NaN	NaN	NaN	NaN	NaN	#VALUE!
SLC1A7	1	complement(53087179..53142638)	0.02	-0.49	-1.41	0.57	0.73	1	0.136677
gene:ENSG00000235563	1	53114576..53118609	0	NaN	NaN	NaN	NaN	NaN	#VALUE!
CPT2	1	53196792..53214197	23.85	-0.04	-1.03	0.61	0.76	1	0.119186
gene:ENSG00000236723	1	complement(53209783..53213775)	0	NaN	NaN	NaN	NaN	NaN	#VALUE!
CZIB	1	complement(53214099..53220634)	57.6	0.04	1.03	0.59	0.75	1	0.124939
CZIB-DT	1	53220663..53224253	0	NaN	NaN	NaN	NaN	NaN	#VALUE!
MAGOH	1	complement(53226900..53238518)	93.76	0.07	1.05	0.36	0.54	1	0.267606
MAGOH-DT	1	53238550..53246482	0	NaN	NaN	NaN	NaN	NaN	#VALUE!
LRP8	1	complement(53242364..53328469)	32.91	-0.03	-1.02	0.6	0.75	1	0.124939
gene:ENSG00000234578	1	53267935..53268601	0	NaN	NaN	NaN	NaN	NaN	#VALUE!
gene:ENSG00000228838	1	53288024..53289706	0	NaN	NaN	NaN	NaN	NaN	#VALUE!
gene:ENSG00000232762	1	53304536..53307462	0	NaN	NaN	NaN	NaN	NaN	#VALUE!
LRP8-DT	1	53328233..53336509	0	NaN	NaN	NaN	NaN	NaN	#VALUE!
gene:ENSG00000285954	1	53344031..53365473	0	NaN	NaN	NaN	NaN	NaN	#VALUE!
gene:ENSG00000226938	1	complement(53348488..53349233)	0	NaN	NaN	NaN	NaN	NaN	#VALUE!
LINC02812	1	complement(53366656..53368245)	0	NaN	NaN	NaN	NaN	NaN	#VALUE!
DMRTB1	1	53459399..53467488	0	NaN	NaN	NaN	NaN	NaN	#VALUE!
GLIS1	1	complement(53506237..53739164)	0.02	-0.97	-1.96	0.41	0.59	1	0.229148
RNU7-95P	1	complement(53688749..53688812)	0	NaN	NaN	NaN	NaN	NaN	#VALUE!
NDC1	1	complement(53765478..53838463)	64.89	0.04	1.02	0.65	0.79	1	0.102373
gene:ENSG00000201003	1	complement(53771018..53771153)	0	NaN	NaN	NaN	NaN	NaN	#VALUE!
YIPF1	1	complement(53851719..53889798)	31.02	0.34	1.27	1.01e-05	7.3e-05	0.18	4.13668
DIO1	1	53891239..53911086	0.04	0.42	1.34	0.65	0.78	1	0.107905
IFT25	1	complement(53916574..53945699)	28.76	0.29	1.22	0.000202	0.00112	1	2.95078
LRRC42	1	53946085..53968168	47.86	0.17	1.12	0.02	0.05	1	1.30103
LDLRAD1	1	complement(54007298..54018186)	0.00999	-0.59	-1.51	0.7	0.83	1	0.0809219
TMEM59	1	complement(54026681..54053504)	30.5	0.25	1.19	0.000235	0.00128	1	2.89279
gene:ENSG00000280378	1	complement(54033126..54034880)	0	NaN	NaN	NaN	NaN	NaN	#VALUE!
TCEANC2	1	54053584..54112519	3.48	-0.45	-1.37	7.43e-08	7.28e-07	0.00131	6.13787
MIR4781	1	54054079..54054154	0	NaN	NaN	NaN	NaN	NaN	#VALUE!
gene:ENSG00000256407	1	complement(54132686..54200073)	0.03	-0.31	-1.24	0.72	0.84	1	0.0757207
CDCP2	1	complement(54132687..54153770)	0	NaN	NaN	NaN	NaN	NaN	#VALUE!
gene:ENSG00000280425	1	54137746..54142980	0	NaN	NaN	NaN	NaN	NaN	#VALUE!
CYB5RL	1	complement(54169651..54200036)	8.33	-0.33	-1.26	3.84e-05	0.000248	0.68	3.60555
MRPL37	1	54184041..54225464	125.11	0.02	1.02	0.75	0.86	1	0.0655015
SSBP3	1	complement(54225432..54413479)	22.52	0.17	1.12	0.02	0.05	1	1.30103
SSBP3-AS1	1	54236440..54239063	0	NaN	NaN	NaN	NaN	NaN	#VALUE!
gene:ENSG00000225632	1	54285404..54287371	0	NaN	NaN	NaN	NaN	NaN	#VALUE!
gene:ENSG00000232245	1	54416256..54420860	0	NaN	NaN	NaN	NaN	NaN	#VALUE!
gene:ENSG00000287582	1	54514417..54517383	0	NaN	NaN	NaN	NaN	NaN	#VALUE!
LINC02784	1	complement(54516412..54517259)	0	NaN	NaN	NaN	NaN	NaN	#VALUE!
ACOT11	1	54542257..54639192	2.23	-0.62	-1.54	5.23e-07	4.6e-06	0.00923	5.33724
FAM151A	1	complement(54609181..54623556)	0	NaN	NaN	NaN	NaN	NaN	#VALUE!
gene:ENSG00000230728	1	complement(54621477..54628438)	0	NaN	NaN	NaN	NaN	NaN	#VALUE!
MROH7	1	54641754..54710266	0.00479	0.98	1.98	0.54	0.71	1	0.148742
MROH7-TTC4	1	54641786..54742308	0.03	-0.56	-1.47	0.4	0.59	1	0.229148
TTC4	1	54715861..54742657	39.62	-0.07	-1.05	0.34	0.52	1	0.283997
PARS2	1	complement(54756898..54764523)	10.19	-0.11	-1.08	0.23	0.41	1	0.387216
TTC22	1	complement(54779712..54801323)	0	NaN	NaN	NaN	NaN	NaN	#VALUE!
gene:ENSG00000237453	1	54792885..54794905	0	NaN	NaN	NaN	NaN	NaN	#VALUE!
LEXM	1	54806063..54842252	0	NaN	NaN	NaN	NaN	NaN	#VALUE!
DHCR24	1	complement(54849627..54887195)	45.45	-0.41	-1.33	8.39e-10	1.01e-08	1.48e-05	7.99568
gene:ENSG00000287724	1	54874672..54883664	0	NaN	NaN	NaN	NaN	NaN	#VALUE!
gene:ENSG00000242396	1	54886812..54974458	0	NaN	NaN	NaN	NaN	NaN	#VALUE!
DHCR24-DT	1	54887563..54888850	0	NaN	NaN	NaN	NaN	NaN	#VALUE!
gene:ENSG00000284601	1	complement(54974900..54980464)	0	NaN	NaN	NaN	NaN	NaN	#VALUE!
TMEM61	1	54980628..54992288	0.41	-0.68	-1.61	0.12	0.26	1	0.585027
gene:ENSG00000233271	1	complement(54980950..54992274)	0	NaN	NaN	NaN	NaN	NaN	#VALUE!
BSND	1	54998933..55017172	0.00114	-1.71	-3.27	0.52	NaN	1	#VALUE!
PCSK9	1	55039447..55064852	6.83	-0.49	-1.4	1.56e-07	1.46e-06	0.00275	5.83565
USP24	1	complement(55066359..55215378)	32.77	-0.03	-1.02	0.74	0.85	1	0.0705811
MIR4422HG	1	55217645..55324691	0	NaN	NaN	NaN	NaN	NaN	#VALUE!
MIR4422	1	55225641..55225723	0	NaN	NaN	NaN	NaN	NaN	#VALUE!
gene:ENSG00000234810	1	55329288..56070513	0	NaN	NaN	NaN	NaN	NaN	#VALUE!
RN7SKP291	1	complement(55376526..55376852)	0	NaN	NaN	NaN	NaN	NaN	#VALUE!
RNU6-830P	1	55398514..55398620	0	NaN	NaN	NaN	NaN	NaN	#VALUE!
Y_RNA_23	1	complement(55484871..55484972)	0	NaN	NaN	NaN	NaN	NaN	#VALUE!
LINC01755	1	55868254..55950119	0	NaN	NaN	NaN	NaN	NaN	#VALUE!
LINC01753	1	complement(55915603..55944980)	0	NaN	NaN	NaN	NaN	NaN	#VALUE!
gene:ENSG00000235612	1	56145721..56155224	0	NaN	NaN	NaN	NaN	NaN	#VALUE!
gene:ENSG00000260971	1	complement(56154545..56477687)	0	NaN	NaN	NaN	NaN	NaN	#VALUE!
gene:ENSG00000284686	1	complement(56173433..56524495)	0.09	0.08	1.05	0.89	0.94	1	0.0268721
LINC01767	1	56414918..56417137	0	NaN	NaN	NaN	NaN	NaN	#VALUE!
PLPP3	1	complement(56494761..56645301)	20.45	0.15	1.11	0.06	0.14	1	0.853872
PRKAA2	1	56645314..56715335	7.31	-0.23	-1.17	0.03	0.1	1	1
FYB2	1	complement(56718789..56819696)	0.01	1.48	2.79	0.35	0.54	1	0.267606
gene:ENSG00000229913	1	complement(56823679..56826920)	0	NaN	NaN	NaN	NaN	NaN	#VALUE!
C8A	1	56854768..56918223	0	NaN	NaN	NaN	NaN	NaN	#VALUE!
C8B	1	complement(56929207..56974383)	0	NaN	NaN	NaN	NaN	NaN	#VALUE!
gene:ENSG00000236341	1	56963886..56996757	0	NaN	NaN	NaN	NaN	NaN	#VALUE!
DAB1	1	complement(56994778..58546734)	0	NaN	NaN	NaN	NaN	NaN	#VALUE!
gene:ENSG00000227935	1	57386576..57387450	0	NaN	NaN	NaN	NaN	NaN	#VALUE!
DAB1-AS1	1	57860532..57880905	0	NaN	NaN	NaN	NaN	NaN	#VALUE!
gene:ENSG00000290536	1	complement(58047889..58049335)	0	NaN	NaN	NaN	NaN	NaN	#VALUE!
gene:ENSG00000235038	1	58060139..58080274	0	NaN	NaN	NaN	NaN	NaN	#VALUE!
OMA1	1	complement(58415384..58546802)	8.21	0.11	1.08	0.25	0.43	1	0.366532
gene:ENSG00000286918	1	58546168..58563897	0	NaN	NaN	NaN	NaN	NaN	#VALUE!
RN7SL713P	1	complement(58565631..58565932)	0	NaN	NaN	NaN	NaN	NaN	#VALUE!
TACSTD2	1	complement(58575433..58577252)	0	NaN	NaN	NaN	NaN	NaN	#VALUE!
MYSM1	1	complement(58643440..58700090)	4.92	0.03	1.02	0.71	0.83	1	0.0809219
gene:ENSG00000283445	1	58715609..58771295	0	NaN	NaN	NaN	NaN	NaN	#VALUE!
JUN	1	complement(58776845..58784048)	66.14	0.02	1.02	0.75	0.86	1	0.0655015
gene:ENSG00000290013	1	complement(58784270..58784935)	0	NaN	NaN	NaN	NaN	NaN	#VALUE!
LINC01135	1	58784384..58901109	0	NaN	NaN	NaN	NaN	NaN	#VALUE!
gene:ENSG00000272226	1	complement(58812808..58813342)	0	NaN	NaN	NaN	NaN	NaN	#VALUE!
gene:ENSG00000231740	1	complement(58838448..58851254)	0	NaN	NaN	NaN	NaN	NaN	#VALUE!
LINC02777	1	complement(58882868..58931897)	0	NaN	NaN	NaN	NaN	NaN	#VALUE!
LINC01358	1	58933643..59240555	0	NaN	NaN	NaN	NaN	NaN	#VALUE!
gene:ENSG00000241042	1	complement(59054397..59056049)	0	NaN	NaN	NaN	NaN	NaN	#VALUE!
gene:ENSG00000235215	1	complement(59055999..59078116)	0	NaN	NaN	NaN	NaN	NaN	#VALUE!
FGGY-DT	1	complement(59131932..59296491)	0	NaN	NaN	NaN	NaN	NaN	#VALUE!
gene:ENSG00000270457	1	complement(59289303..59289640)	0	NaN	NaN	NaN	NaN	NaN	#VALUE!
FGGY	1	59296638..59810647	0.74	0.21	1.16	0.18	0.35	1	0.455932
MIR4711	1	complement(59733227..59733296)	0	NaN	NaN	NaN	NaN	NaN	#VALUE!
gene:ENSG00000226883	1	complement(59754747..59789182)	0	NaN	NaN	NaN	NaN	NaN	#VALUE!
HOOK1	1	59814786..59876322	2.61	-0.54	-1.45	6.46e-06	4.84e-05	0.11	4.31515
CYP2J2	1	complement(59893308..59926773)	3.88	5.38	41.7	5.62e-49	2.66e-47	9.92e-45	46.5751
RN7SL475P	1	complement(59974757..59975054)	0	NaN	NaN	NaN	NaN	NaN	#VALUE!
C1orf87	1	complement(59987269..60073770)	0	NaN	NaN	NaN	NaN	NaN	#VALUE!
LINC02778	1	60114875..60149784	0	NaN	NaN	NaN	NaN	NaN	#VALUE!
LINC01748	1	complement(60515716..60640507)	0	NaN	NaN	NaN	NaN	NaN	#VALUE!
gene:ENSG00000231252	1	complement(60659631..60868009)	0	NaN	NaN	NaN	NaN	NaN	#VALUE!
NFIA	1	60865259..61462788	6.68	-0.05	-1.03	0.59	0.74	1	0.130768
NFIA-AS2	1	complement(60912675..61056885)	0	NaN	NaN	NaN	NaN	NaN	#VALUE!
NFIA-AS1	1	complement(61248945..61253510)	0	NaN	NaN	NaN	NaN	NaN	#VALUE!
gene:ENSG00000284808	1	61481087..61533271	0	NaN	NaN	NaN	NaN	NaN	#VALUE!
gene:ENSG00000287224	1	complement(61588049..61589904)	0	NaN	NaN	NaN	NaN	NaN	#VALUE!
TM2D1	1	complement(61681046..61725423)	7.14	0.04	1.03	0.62	0.76	1	0.119186
PATJ-DT	1	complement(61741998..61742424)	0	NaN	NaN	NaN	NaN	NaN	#VALUE!
PATJ	1	61742477..62178675	14.1	-0.12	-1.08	0.12	0.26	1	0.585027
RNU6-414P	1	61816419..61816522	0	NaN	NaN	NaN	NaN	NaN	#VALUE!
RNU6-1177P	1	61852499..61852602	0	NaN	NaN	NaN	NaN	NaN	#VALUE!
RN7SL180P	1	62072448..62072741	0	NaN	NaN	NaN	NaN	NaN	#VALUE!
MIR3116-1	1	62078786..62078859	0	NaN	NaN	NaN	NaN	NaN	#VALUE!
MIR3116-2	1	complement(62078789..62078856)	0	NaN	NaN	NaN	NaN	NaN	#VALUE!
L1TD1	1	62194849..62212328	0.00329	-1.71	-3.27	0.52	NaN	1	#VALUE!
Y_RNA_24	1	62211557..62211666	0	NaN	NaN	NaN	NaN	NaN	#VALUE!
KANK4	1	complement(62236165..62319434)	0.16	-1.13	-2.19	0.00078	0.00377	1	2.42366
RNU6-371P	1	complement(62298149..62298256)	0	NaN	NaN	NaN	NaN	NaN	#VALUE!
USP1	1	62436297..62451804	65.54	0.27	1.2	0.00254	0.01	1	2
DOCK7	1	complement(62454298..62688386)	10.22	0.03	1.02	0.71	0.83	1	0.0809219
ANGPTL3	1	62597520..62606313	0	NaN	NaN	NaN	NaN	NaN	#VALUE!
gene:ENSG00000278967	1	62607766..62609584	0	NaN	NaN	NaN	NaN	NaN	#VALUE!
DOCK7-DT	1	62688482..62710694	0	NaN	NaN	NaN	NaN	NaN	#VALUE!
ATG4C	1	62784132..62865516	10.12	-0.19	-1.14	0.08	0.19	1	0.721246
gene:ENSG00000234318	1	62896009..62901639	0	NaN	NaN	NaN	NaN	NaN	#VALUE!
LINC01739	1	complement(62975751..63022504)	0	NaN	NaN	NaN	NaN	NaN	#VALUE!
gene:ENSG00000286455	1	63011197..63018614	0	NaN	NaN	NaN	NaN	NaN	#VALUE!
gene:ENSG00000227485	1	63024207..63025658	0	NaN	NaN	NaN	NaN	NaN	#VALUE!
gene:ENSG00000229225	1	complement(63078081..63079031)	0	NaN	NaN	NaN	NaN	NaN	#VALUE!
gene:ENSG00000203605	1	63139250..63163153	0	NaN	NaN	NaN	NaN	NaN	#VALUE!
LINC00466	1	complement(63159083..63317274)	0	NaN	NaN	NaN	NaN	NaN	#VALUE!
gene:ENSG00000228734	1	63249920..63251771	0	NaN	NaN	NaN	NaN	NaN	#VALUE!
FOXD3-AS1	1	complement(63320878..63324441)	0	NaN	NaN	NaN	NaN	NaN	#VALUE!
FOXD3	1	63322567..63325128	3.6	-0.12	-1.09	0.41	0.6	1	0.221849
MIR6068	1	complement(63326925..63326984)	0	NaN	NaN	NaN	NaN	NaN	#VALUE!
Y_RNA_25	1	63338263..63338372	0	NaN	NaN	NaN	NaN	NaN	#VALUE!
ALG6	1	63367575..63438553	10.56	0.25	1.19	0.03	0.08	1	1.09691
ITGB3BP	1	complement(63440770..63593721)	35.62	0.29	1.22	0.02	0.06	1	1.22185
gene:ENSG00000286429	1	63487957..63508204	0	NaN	NaN	NaN	NaN	NaN	#VALUE!
EFCAB7	1	63523372..63572693	8.33	0.08	1.06	0.45	0.63	1	0.200659
RN7SL488P	1	complement(63529613..63529898)	0	NaN	NaN	NaN	NaN	NaN	#VALUE!
RNU7-123P	1	complement(63536711..63536770)	0	NaN	NaN	NaN	NaN	NaN	#VALUE!
DLEU2L	1	63547082..63550636	0	NaN	NaN	NaN	NaN	NaN	#VALUE!
gene:ENSG00000276884	1	complement(63548977..63549112)	0	NaN	NaN	NaN	NaN	NaN	#VALUE!
gene:ENSG00000278287	1	complement(63549133..63549216)	0	NaN	NaN	NaN	NaN	NaN	#VALUE!
gene:ENSG00000277565	1	complement(63549227..63549284)	0	NaN	NaN	NaN	NaN	NaN	#VALUE!
gene:ENSG00000275823	1	complement(63549294..63549366)	0	NaN	NaN	NaN	NaN	NaN	#VALUE!
gene:ENSG00000277689	1	complement(63549374..63549463)	0	NaN	NaN	NaN	NaN	NaN	#VALUE!
gene:ENSG00000274199	1	complement(63549489..63549608)	0	NaN	NaN	NaN	NaN	NaN	#VALUE!
PGM1	1	63593411..63660245	57.53	0.04	1.02	0.6	0.75	1	0.124939
RN7SL130P	1	63655743..63656047	0	NaN	NaN	NaN	NaN	NaN	#VALUE!
ROR1	1	63774017..64181498	21.51	0.12	1.09	0.08	0.19	1	0.721246
RNU6-809P	1	complement(64028894..64029000)	0	NaN	NaN	NaN	NaN	NaN	#VALUE!
Y_RNA_26	1	complement(64066640..64066741)	0	NaN	NaN	NaN	NaN	NaN	#VALUE!
ROR1-AS1	1	complement(64094379..64171342)	0	NaN	NaN	NaN	NaN	NaN	#VALUE!
gene:ENSG00000284928	1	64186791..64192685	0	NaN	NaN	NaN	NaN	NaN	#VALUE!
UBE2U	1	64203623..64267368	0	NaN	NaN	NaN	NaN	NaN	#VALUE!
RNU7-62P	1	complement(64384398..64384459)	0	NaN	NaN	NaN	NaN	NaN	#VALUE!
CACHD1	1	64470129..64693058	2.2	-0.29	-1.22	0.00861	0.03	1	1.52288
MIR4794	1	64579847..64579923	0	NaN	NaN	NaN	NaN	NaN	#VALUE!
RAVER2	1	64745075..64833232	7.93	-0.04	-1.03	0.65	0.79	1	0.102373
JAK1	1	complement(64833223..65067754)	98.09	-0.03	-1.02	0.66	0.79	1	0.102373
LINC01359	1	complement(64972225..65002489)	0	NaN	NaN	NaN	NaN	NaN	#VALUE!
gene:ENSG00000272506	1	complement(65003470..65004087)	0	NaN	NaN	NaN	NaN	NaN	#VALUE!
RNU6-1176P	1	complement(65022968..65023074)	0	NaN	NaN	NaN	NaN	NaN	#VALUE!
MIR3671	1	complement(65057755..65057842)	0	NaN	NaN	NaN	NaN	NaN	#VALUE!
MIR101-1	1	complement(65058434..65058508)	0	NaN	NaN	NaN	NaN	NaN	#VALUE!
gene:ENSG00000288804	1	65067808..65069453	0	NaN	NaN	NaN	NaN	NaN	#VALUE!
AK4	1	65147549..65232145	5.72	-0.02	-1.01	0.82	0.91	1	0.0409586
DNAJC6	1	65248219..65415871	6.37	0.71	1.64	6.48e-18	1.34e-16	1.14e-13	15.8729
gene:ENSG00000229294	1	complement(65279456..65306521)	0	NaN	NaN	NaN	NaN	NaN	#VALUE!
gene:ENSG00000290094	1	65310302..65318877	0	NaN	NaN	NaN	NaN	NaN	#VALUE!
RNU2-15P	1	65415816..65416006	0	NaN	NaN	NaN	NaN	NaN	#VALUE!
LEPROT	1	65420587..65436007	42.04	0.15	1.11	0.03	0.08	1	1.09691
LEPR	1	65420652..65641559	1.5	0.46	1.37	0.000311	0.00164	1	2.78516
gene:ENSG00000237852	1	65486406..65494188	0	NaN	NaN	NaN	NaN	NaN	#VALUE!
gene:ENSG00000285079	1	65703962..65714847	0	NaN	NaN	NaN	NaN	NaN	#VALUE!
RN7SL854P	1	complement(65761058..65761352)	0	NaN	NaN	NaN	NaN	NaN	#VALUE!
PDE4B	1	65792514..66374579	30.15	0.44	1.35	1.08e-10	1.42e-09	1.91e-06	8.84771
PDE4B-AS1	1	complement(66042500..66050718)	0	NaN	NaN	NaN	NaN	NaN	#VALUE!
RNU4-88P	1	complement(66094461..66094546)	0	NaN	NaN	NaN	NaN	NaN	#VALUE!
SGIP1	1	66533267..66751139	0.01	5.62	49.28	0.02	0.06	1	1.22185
MIR3117	1	66628440..66628517	0	NaN	NaN	NaN	NaN	NaN	#VALUE!
gene:ENSG00000248458	1	complement(66665864..66677027)	0	NaN	NaN	NaN	NaN	NaN	#VALUE!
DYNLT5	1	66752459..66779047	0	NaN	NaN	NaN	NaN	NaN	#VALUE!
INSL5	1	complement(66797740..66801276)	0	NaN	NaN	NaN	NaN	NaN	#VALUE!
DNAI4	1	complement(66812885..66924856)	0.76	-0.04	-1.02	0.83	0.91	1	0.0409586
gene:ENSG00000231080	1	66826942..66828558	0	NaN	NaN	NaN	NaN	NaN	#VALUE!
MIER1	1	66924895..66988619	15.96	0.54	1.45	2.11e-12	3.18e-11	3.72e-08	10.4976
gene:ENSG00000289394	1	66925327..66926027	0	NaN	NaN	NaN	NaN	NaN	#VALUE!
SLC35D1	1	complement(66999350..67054148)	11.92	-0.05	-1.04	0.49	0.66	1	0.180456
C1orf141	1	complement(67092165..67231853)	0	NaN	NaN	NaN	NaN	NaN	#VALUE!
gene:ENSG00000252433	1	complement(67102645..67102779)	0	NaN	NaN	NaN	NaN	NaN	#VALUE!
gene:ENSG00000275678	1	complement(67121605..67123956)	0	NaN	NaN	NaN	NaN	NaN	#VALUE!
IL23R	1	67138907..67259979	0	NaN	NaN	NaN	NaN	NaN	#VALUE!
RNU6-586P	1	67196140..67196243	0	NaN	NaN	NaN	NaN	NaN	#VALUE!
RNU4ATAC4P	1	complement(67267601..67267726)	0	NaN	NaN	NaN	NaN	NaN	#VALUE!
IL12RB2	1	67307364..67398724	0.1	-0.19	-1.14	0.66	0.8	1	0.09691
SERBP1	1	complement(67407810..67430415)	168.69	0.13	1.09	0.05	0.14	1	0.853872
RNU6-387P	1	67417214..67417318	0	NaN	NaN	NaN	NaN	NaN	#VALUE!
LINC01702	1	67522299..67532612	0	NaN	NaN	NaN	NaN	NaN	#VALUE!
RNU6-1031P	1	67541127..67541233	0	NaN	NaN	NaN	NaN	NaN	#VALUE!
RN7SL392P	1	complement(67656831..67657129)	0	NaN	NaN	NaN	NaN	NaN	#VALUE!
GADD45A	1	67685201..67688334	58.8	0.74	1.67	1.8e-23	4.78e-22	3.18e-19	21.3206
GNG12	1	complement(67701475..67833467)	145.64	0.15	1.11	0.07	0.17	1	0.769551
RNU7-80P	1	complement(67772593..67772653)	0	NaN	NaN	NaN	NaN	NaN	#VALUE!
GNG12-AS1	1	67832293..68202987	0	NaN	NaN	NaN	NaN	NaN	#VALUE!
DIRAS3	1	complement(68045886..68051717)	0.62	0.43	1.34	0.09	0.2	1	0.69897
WLS	1	complement(68098473..68233120)	23.57	0.27	1.2	0.000143	0.000819	1	3.08672
MIR1262	1	complement(68183518..68183610)	0	NaN	NaN	NaN	NaN	NaN	#VALUE!
RPE65	1	complement(68428822..68449954)	0	NaN	NaN	NaN	NaN	NaN	#VALUE!
DEPDC1	1	complement(68474152..68497221)	31.09	-0.1	-1.07	0.33	0.51	1	0.29243
gene:ENSG00000233589	1	68479129..68483539	0	NaN	NaN	NaN	NaN	NaN	#VALUE!
DEPDC1-AS1	1	68496676..68538627	0	NaN	NaN	NaN	NaN	NaN	#VALUE!
gene:ENSG00000285041	1	68633701..68640425	0	NaN	NaN	NaN	NaN	NaN	#VALUE!
gene:ENSG00000285407	1	68679202..68943452	0	NaN	NaN	NaN	NaN	NaN	#VALUE!
gene:ENSG00000285473	1	68974010..69023558	0	NaN	NaN	NaN	NaN	NaN	#VALUE!
LINC01707	1	69055838..69229607	0	NaN	NaN	NaN	NaN	NaN	#VALUE!
LINC02791	1	complement(69215835..69249477)	0	NaN	NaN	NaN	NaN	NaN	#VALUE!
LINC01758	1	69433255..69435409	0	NaN	NaN	NaN	NaN	NaN	#VALUE!
gene:ENSG00000287453	1	69551848..69563715	0	NaN	NaN	NaN	NaN	NaN	#VALUE!
LRRC7	1	69567922..70151945	0.00853	-0.83	-1.78	0.21	0.38	1	0.420216
gene:ENSG00000287283	1	complement(69706950..69710274)	0	NaN	NaN	NaN	NaN	NaN	#VALUE!
RN7SL538P	1	69879592..69879895	0	NaN	NaN	NaN	NaN	NaN	#VALUE!
LRRC7-AS1	1	complement(70013982..70031222)	0	NaN	NaN	NaN	NaN	NaN	#VALUE!
LRRC40	1	complement(70144805..70205579)	19.68	0.09	1.06	0.4	0.59	1	0.229148
RN7SL242P	1	complement(70180144..70180440)	0	NaN	NaN	NaN	NaN	NaN	#VALUE!
SRSF11	1	70205682..70253052	52.66	0.02	1.01	0.77	0.87	1	0.0604807
gene:ENSG00000228988	1	complement(70218589..70221023)	0	NaN	NaN	NaN	NaN	NaN	#VALUE!
ANKRD13C	1	complement(70258999..70354734)	12.95	-0.24	-1.18	0.00118	0.00545	1	2.2636
HHLA3	1	70354786..70385339	0	NaN	NaN	NaN	NaN	NaN	#VALUE!
HHLA3-AS1	1	complement(70359562..70360437)	0	NaN	NaN	NaN	NaN	NaN	#VALUE!
CTH	1	70411218..70439851	3.5	-0.24	-1.18	0.16	0.32	1	0.49485
Metazoa_SRP_7	1	70430896..70431178	0	NaN	NaN	NaN	NaN	NaN	#VALUE!
gene:ENSG00000271992	1	70445071..70445536	0	NaN	NaN	NaN	NaN	NaN	#VALUE!
LINC01788	1	70706441..70786468	0	NaN	NaN	NaN	NaN	NaN	#VALUE!
gene:ENSG00000226208	1	complement(70715933..70720289)	0	NaN	NaN	NaN	NaN	NaN	#VALUE!
PTGER3	1	complement(70852353..71047816)	0	NaN	NaN	NaN	NaN	NaN	#VALUE!
gene:ENSG00000235782	1	70947379..70951493	0	NaN	NaN	NaN	NaN	NaN	#VALUE!
ZRANB2-AS1	1	71048855..71067184	0	NaN	NaN	NaN	NaN	NaN	#VALUE!
ZRANB2	1	complement(71063291..71081289)	31.93	0.15	1.11	0.06	0.15	1	0.823909
MIR186	1	complement(71067631..71067716)	0	NaN	NaN	NaN	NaN	NaN	#VALUE!
ZRANB2-DT	1	71081324..71489976	0	NaN	NaN	NaN	NaN	NaN	#VALUE!
NEGR1	1	complement(71395943..72282539)	0	NaN	NaN	NaN	NaN	NaN	#VALUE!
gene:ENSG00000231985	1	71570956..71573558	0	NaN	NaN	NaN	NaN	NaN	#VALUE!
NEGR1-IT1	1	complement(71794232..71837012)	0	NaN	NaN	NaN	NaN	NaN	#VALUE!
gene:ENSG00000286863	1	72283170..72753772	0	NaN	NaN	NaN	NaN	NaN	#VALUE!
gene:ENSG00000225087	1	complement(72636547..72899240)	0	NaN	NaN	NaN	NaN	NaN	#VALUE!
RNU6-1246P	1	complement(72717663..72717769)	0	NaN	NaN	NaN	NaN	NaN	#VALUE!
LINC02796	1	72765031..72791282	0	NaN	NaN	NaN	NaN	NaN	#VALUE!
LINC02797	1	72793104..72854475	0	NaN	NaN	NaN	NaN	NaN	#VALUE!
gene:ENSG00000280317	1	complement(72979014..72979314)	0	NaN	NaN	NaN	NaN	NaN	#VALUE!
RN7SKP19	1	complement(73191604..73191855)	0	NaN	NaN	NaN	NaN	NaN	#VALUE!
LINC01360	1	73305609..73355253	0	NaN	NaN	NaN	NaN	NaN	#VALUE!
LINC02238	1	73635216..73715214	0	NaN	NaN	NaN	NaN	NaN	#VALUE!
gene:ENSG00000285778	1	complement(73787370..73915340)	0	NaN	NaN	NaN	NaN	NaN	#VALUE!
RNU4ATAC8P	1	73883714..73883822	0	NaN	NaN	NaN	NaN	NaN	#VALUE!
LRRIQ3	1	complement(74026015..74198187)	0.43	-0.3	-1.23	0.19	0.35	1	0.455932
FPGT-TNNI3K	1	74198235..74544393	0.06	-0.43	-1.34	0.39	0.57	1	0.244125
FPGT	1	74198238..74234086	7.69	0.23	1.18	0.07	0.16	1	0.79588
TNNI3K	1	74235387..74544428	0.00944	-0.3	-1.23	0.8	0.9	1	0.0457575
gene:ENSG00000237324	1	complement(74341579..74378802)	0	NaN	NaN	NaN	NaN	NaN	#VALUE!
gene:ENSG00000233894	1	74468195..74469543	0	NaN	NaN	NaN	NaN	NaN	#VALUE!
LRRC53	1	complement(74469376..74512611)	0	NaN	NaN	NaN	NaN	NaN	#VALUE!
ERICH3	1	complement(74568117..74673792)	0.00637	3.72	13.17	0.13	0.28	1	0.552842
ERICH3-AS1	1	74577430..74626098	0	NaN	NaN	NaN	NaN	NaN	#VALUE!
gene:ENSG00000272864	1	complement(74698769..74699333)	0	NaN	NaN	NaN	NaN	NaN	#VALUE!
CRYZ	1	complement(74705482..74733408)	96.21	-0.12	-1.08	0.09	0.2	1	0.69897
TYW3	1	74733152..74766678	17.99	0.11	1.08	0.18	0.34	1	0.468521
gene:ENSG00000229943	1	74963314..74965118	0	NaN	NaN	NaN	NaN	NaN	#VALUE!
gene:ENSG00000261213	1	complement(75122518..75123927)	0	NaN	NaN	NaN	NaN	NaN	#VALUE!
gene:ENSG00000224127	1	complement(75127830..75133058)	0	NaN	NaN	NaN	NaN	NaN	#VALUE!
LHX8	1	75128434..75161533	0.03	-0.14	-1.1	0.87	0.94	1	0.0268721
gene:ENSG00000224149	1	complement(75129974..75132576)	0	NaN	NaN	NaN	NaN	NaN	#VALUE!
RNU6-622P	1	75183045..75183147	0	NaN	NaN	NaN	NaN	NaN	#VALUE!
SLC44A5	1	complement(75202129..75611114)	0.17	-0.07	-1.05	0.83	0.91	1	0.0409586
RNU6-503P	1	complement(75538015..75538119)	0	NaN	NaN	NaN	NaN	NaN	#VALUE!
ACADM	1	75724431..75787575	12.21	0.11	1.08	0.12	0.26	1	0.585027
RABGGTB	1	75786197..75795086	57.83	0.03	1.02	0.67	0.8	1	0.09691
SNORD45C	1	75787072..75787150	0	NaN	NaN	NaN	NaN	NaN	#VALUE!
SNORD45A	1	75787889..75787972	0	NaN	NaN	NaN	NaN	NaN	#VALUE!
SNORD45B	1	75789477..75789548	0	NaN	NaN	NaN	NaN	NaN	#VALUE!
MSH4	1	75796882..75913242	0.03	-1.27	-2.41	0.22	0.39	1	0.408935
ASB17	1	complement(75918873..75932404)	0	NaN	NaN	NaN	NaN	NaN	#VALUE!
gene:ENSG00000225605	1	75926454..76019356	0	NaN	NaN	NaN	NaN	NaN	#VALUE!
gene:ENSG00000230027	1	76041691..76066349	0	NaN	NaN	NaN	NaN	NaN	#VALUE!
ST6GALNAC3	1	76074746..76634603	0.4	-0.05	-1.03	0.82	0.91	1	0.0409586
gene:ENSG00000272855	1	76636877..76637339	0	NaN	NaN	NaN	NaN	NaN	#VALUE!
RNU6-161P	1	76753135..76753240	0	NaN	NaN	NaN	NaN	NaN	#VALUE!
LINC02567	1	complement(76758124..76779267)	0	NaN	NaN	NaN	NaN	NaN	#VALUE!
ST6GALNAC5	1	76867480..77067546	0.01	-1.43	-2.69	0.23	0.41	1	0.387216
MIR7156	1	77060143..77060202	0	NaN	NaN	NaN	NaN	NaN	#VALUE!
gene:ENSG00000288543	1	77067920..77078482	0	NaN	NaN	NaN	NaN	NaN	#VALUE!
gene:ENSG00000230498	1	77081984..77086402	0	NaN	NaN	NaN	NaN	NaN	#VALUE!
PIGK	1	complement(77088989..77219430)	23.83	0.17	1.12	0.03	0.08	1	1.09691
gene:ENSG00000289212	1	77219520..77221651	0	NaN	NaN	NaN	NaN	NaN	#VALUE!
gene:ENSG00000287870	1	77248633..77250826	0	NaN	NaN	NaN	NaN	NaN	#VALUE!
AK5	1	77282019..77559966	13.33	-0.17	-1.13	0.02	0.06	1	1.22185
gene:ENSG00000233099	1	complement(77346046..77349585)	0	NaN	NaN	NaN	NaN	NaN	#VALUE!
RNU7-8P	1	77420325..77420386	0	NaN	NaN	NaN	NaN	NaN	#VALUE!
gene:ENSG00000287647	1	complement(77431314..77437604)	0	NaN	NaN	NaN	NaN	NaN	#VALUE!
ZZZ3	1	complement(77562416..77683419)	23.49	0.04	1.02	0.61	0.76	1	0.119186
RN7SL370P	1	77645324..77645618	0	NaN	NaN	NaN	NaN	NaN	#VALUE!
USP33	1	complement(77695987..77759852)	41.53	0.75	1.68	1.52e-25	4.29e-24	2.69e-21	23.3675
MIGA1	1	77779624..77879540	11.46	-0.29	-1.22	0.00231	0.00982	1	2.00789
NEXN-AS1	1	complement(77881348..77889539)	0	NaN	NaN	NaN	NaN	NaN	#VALUE!
NEXN	1	77888513..77943895	3.7	0.44	1.35	0.000174	0.000976	1	3.01055
FUBP1	1	complement(77944055..77979110)	74.46	0.16	1.12	0.01	0.04	1	1.39794
DNAJB4	1	77979175..78017964	30.77	0.46	1.38	1.04e-07	9.97e-07	0.00183	6.0013
GIPC2	1	77979542..78138444	0.08	0.97	1.96	0.1	0.23	1	0.638272
gene:ENSG00000273338	1	complement(78004346..78004554)	0	NaN	NaN	NaN	NaN	NaN	#VALUE!
gene:ENSG00000285928	1	complement(78022565..78024861)	0	NaN	NaN	NaN	NaN	NaN	#VALUE!
RNU6-1102P	1	complement(78088988..78089083)	0	NaN	NaN	NaN	NaN	NaN	#VALUE!
MGC27382	1	78229599..78369464	0	NaN	NaN	NaN	NaN	NaN	#VALUE!
PTGFR	1	78303884..78540701	0.00626	0.71	1.64	0.57	0.73	1	0.136677
IFI44L	1	78619902..78646145	25.73	10.24	1207.01	1.77e-143	1.92e-141	3.13e-139	140.717
IFI44	1	78649796..78664078	254.36	7.35	163.53	0	0	0	#NUM!
ADGRL4	1	complement(78889764..79282124)	0	NaN	NaN	NaN	NaN	NaN	#VALUE!
gene:ENSG00000282898	1	complement(79323769..79324852)	0	NaN	NaN	NaN	NaN	NaN	#VALUE!
gene:ENSG00000235011	1	79323769..79324863	0	NaN	NaN	NaN	NaN	NaN	#VALUE!
LINC02792	1	79325008..79346445	0	NaN	NaN	NaN	NaN	NaN	#VALUE!
gene:ENSG00000288822	1	complement(79488644..79493814)	0	NaN	NaN	NaN	NaN	NaN	#VALUE!
gene:ENSG00000285409	1	complement(79967733..80051404)	0	NaN	NaN	NaN	NaN	NaN	#VALUE!
gene:ENSG00000260322	1	80114943..80116918	0	NaN	NaN	NaN	NaN	NaN	#VALUE!
gene:ENSG00000225598	1	complement(80373364..80374621)	0	NaN	NaN	NaN	NaN	NaN	#VALUE!
gene:ENSG00000224326	1	complement(80534978..80584363)	0	NaN	NaN	NaN	NaN	NaN	#VALUE!
LINC01781	1	80535755..80646854	0	NaN	NaN	NaN	NaN	NaN	#VALUE!
gene:ENSG00000285179	1	81209834..81222076	0	NaN	NaN	NaN	NaN	NaN	#VALUE!
RN7SKP247	1	81251789..81252096	0	NaN	NaN	NaN	NaN	NaN	#VALUE!
ADGRL2	1	81306147..81993932	24.04	-0.06	-1.04	0.38	0.57	1	0.244125
gene:ENSG00000227960	1	81505099..81506296	0	NaN	NaN	NaN	NaN	NaN	#VALUE!
gene:ENSG00000234953	1	complement(81513880..81557702)	0	NaN	NaN	NaN	NaN	NaN	#VALUE!
gene:ENSG00000236676	1	complement(81585941..81625713)	0	NaN	NaN	NaN	NaN	NaN	#VALUE!
gene:ENSG00000233290	1	complement(82212413..82848205)	0	NaN	NaN	NaN	NaN	NaN	#VALUE!
LINC01362	1	82903183..83166815	0	NaN	NaN	NaN	NaN	NaN	#VALUE!
LINC01361	1	complement(82970820..82986208)	0	NaN	NaN	NaN	NaN	NaN	#VALUE!
gene:ENSG00000285782	1	complement(83397555..83425353)	0	NaN	NaN	NaN	NaN	NaN	#VALUE!
LINC01712	1	83445967..83480024	0	NaN	NaN	NaN	NaN	NaN	#VALUE!
LINC01725	1	complement(83575776..83861053)	0	NaN	NaN	NaN	NaN	NaN	#VALUE!
gene:ENSG00000237076	1	83766417..83801465	0	NaN	NaN	NaN	NaN	NaN	#VALUE!
TTLL7	1	complement(83865024..83999150)	2.97	-0.38	-1.3	5.81e-05	0.000361	1	3.44249
TTLL7-IT1	1	complement(83979118..83984300)	0	NaN	NaN	NaN	NaN	NaN	#VALUE!
gene:ENSG00000285201	1	84038529..84065031	0	NaN	NaN	NaN	NaN	NaN	#VALUE!
PRKACB-DT	1	complement(84076331..84077961)	0	NaN	NaN	NaN	NaN	NaN	#VALUE!
PRKACB	1	84078062..84238498	24.02	0.11	1.08	0.15	0.3	1	0.522879
gene:ENSG00000199959	1	84277321..84277457	0	NaN	NaN	NaN	NaN	NaN	#VALUE!
SAMD13	1	84298366..84389957	0.93	-0.36	-1.28	0.15	0.3	1	0.522879
DNASE2B	1	84398484..84415018	0	NaN	NaN	NaN	NaN	NaN	#VALUE!
gene:ENSG00000285361	1	84477039..84479157	0	NaN	NaN	NaN	NaN	NaN	#VALUE!
RPF1	1	84479259..84498352	37.73	0.22	1.17	0.00181	0.00796	1	2.09909
GNG5	1	complement(84498323..84506581)	72.31	0.51	1.42	5.54e-14	9.25e-13	9.77e-10	12.0339
gene:ENSG00000285851	1	complement(84498350..84556688)	0	NaN	NaN	NaN	NaN	NaN	#VALUE!
SPATA1	1	84506300..84567379	0.06	0.4	1.32	0.54	0.71	1	0.148742
CTBS	1	complement(84549611..84574480)	4.32	0.4	1.32	2.36e-05	0.000159	0.42	3.7986
gene:ENSG00000284882	1	84574114..84583620	0	NaN	NaN	NaN	NaN	NaN	#VALUE!
gene:ENSG00000285374	1	84607099..84610697	0	NaN	NaN	NaN	NaN	NaN	#VALUE!
gene:ENSG00000289881	1	complement(84614068..84621061)	0	NaN	NaN	NaN	NaN	NaN	#VALUE!
LINC01555	1	complement(84628230..84635020)	0	NaN	NaN	NaN	NaN	NaN	#VALUE!
SSX2IP	1	complement(84643706..84690803)	14.03	0.06	1.04	0.51	0.68	1	0.167491
gene:ENSG00000285325	1	84785427..84786714	0	NaN	NaN	NaN	NaN	NaN	#VALUE!
LPAR3	1	complement(84811602..84893206)	0.12	-0.77	-1.71	0.11	0.24	1	0.619789
MCOLN2	1	complement(84925583..84997113)	7.1	0.85	1.81	9.72e-14	1.6e-12	1.71e-09	11.7959
DNAI3	1	84999147..85133138	0.64	-0.36	-1.28	0.09	0.21	1	0.677781
MCOLN3	1	complement(85018082..85048500)	5.02	0.28	1.21	0.0026	0.01	1	2
MIR4423	1	85133794..85133873	0	NaN	NaN	NaN	NaN	NaN	#VALUE!
gene:ENSG00000280099	1	complement(85152487..85154203)	0	NaN	NaN	NaN	NaN	NaN	#VALUE!
SYDE2	1	complement(85156889..85201724)	2.08	-0.37	-1.29	0.00122	0.00561	1	2.25104
C1orf52	1	complement(85249953..85259672)	9.29	0.24	1.18	0.00753	0.03	1	1.52288
Y_RNA_27	1	85264296..85264402	0	NaN	NaN	NaN	NaN	NaN	#VALUE!
BCL10	1	complement(85265776..85276632)	14.03	0.27	1.21	0.00173	0.00764	1	2.11691
BCL10-AS1	1	85276388..85448124	0	NaN	NaN	NaN	NaN	NaN	#VALUE!
DDAH1	1	complement(85318481..85578363)	20.69	-0.00164	-1	0.98	0.99	1	0.00436481
Y_RNA_28	1	complement(85435175..85435284)	0	NaN	NaN	NaN	NaN	NaN	#VALUE!
gene:ENSG00000273264	1	85467295..85467660	0	NaN	NaN	NaN	NaN	NaN	#VALUE!
gene:ENSG00000282057	1	complement(85482281..85578250)	0	NaN	NaN	NaN	NaN	NaN	#VALUE!
gene:ENSG00000272691	1	complement(85578500..85578742)	0	NaN	NaN	NaN	NaN	NaN	#VALUE!
CCN1	1	85580761..85584589	73.42	0.03	1.02	0.65	0.79	1	0.102373
SNORD81_1	1	85592280..85592356	0	NaN	NaN	NaN	NaN	NaN	#VALUE!
gene:ENSG00000230285	1	85599131..85600734	0	NaN	NaN	NaN	NaN	NaN	#VALUE!
ZNHIT6	1	complement(85649417..85708433)	14.44	0.19	1.14	0.03	0.1	1	1
COL24A1	1	complement(85729233..86156943)	0.03	1.45	2.73	0.06	0.16	1	0.79588
LINC02795	1	complement(86288704..86320711)	0	NaN	NaN	NaN	NaN	NaN	#VALUE!
ODF2L	1	complement(86346824..86396342)	4.24	0.5	1.42	1.45e-06	1.2e-05	0.03	4.92082
MIR7856	1	complement(86357632..86357687)	0	NaN	NaN	NaN	NaN	NaN	#VALUE!
CLCA2	1	86424171..86456553	0.02	1.33	2.52	0.2	0.37	1	0.431798
CLCA1	1	86468368..86500259	0.00381	-1.71	-3.27	0.52	NaN	1	#VALUE!
CLCA4	1	86547078..86580754	0	NaN	NaN	NaN	NaN	NaN	#VALUE!
CLCA4-AS1	1	complement(86569024..86704484)	0	NaN	NaN	NaN	NaN	NaN	#VALUE!
CLCA3P	1	86634273..86655376	0	NaN	NaN	NaN	NaN	NaN	#VALUE!
SH3GLB1	1	86704570..86748184	37.51	0.47	1.38	4.83e-12	7.08e-11	8.51e-08	10.15
gene:ENSG00000284846	1	complement(86821558..86834169)	0	NaN	NaN	NaN	NaN	NaN	#VALUE!
SELENOF	1	complement(86862445..86914424)	111.5	0.32	1.25	1e-05	7.24e-05	0.18	4.14026
HS2ST1	1	86914635..87109982	18.3	0.00654	1	0.94	0.97	1	0.0132283
gene:ENSG00000267734	1	complement(86932199..86934891)	0	NaN	NaN	NaN	NaN	NaN	#VALUE!
gene:ENSG00000267561	1	86993009..87169204	0.18	0.49	1.4	0.42	0.61	1	0.21467
LINC01140	1	87129765..87169198	0	NaN	NaN	NaN	NaN	NaN	#VALUE!
LINC02801	1	87212669..87264741	0	NaN	NaN	NaN	NaN	NaN	#VALUE!
LMO4	1	87328880..87348923	29.11	-0.16	-1.12	0.03	0.08	1	1.09691
LINC01364	1	complement(87353521..87371683)	0	NaN	NaN	NaN	NaN	NaN	#VALUE!
PKN2-AS1	1	complement(87620803..88685204)	0	NaN	NaN	NaN	NaN	NaN	#VALUE!
gene:ENSG00000279778	1	complement(87805286..87808372)	0	NaN	NaN	NaN	NaN	NaN	#VALUE!
gene:ENSG00000286758	1	88462936..88464079	0	NaN	NaN	NaN	NaN	NaN	#VALUE!
RN7SL583P	1	complement(88477828..88478114)	0	NaN	NaN	NaN	NaN	NaN	#VALUE!
gene:ENSG00000274321	1	88520000..88520170	0	NaN	NaN	NaN	NaN	NaN	#VALUE!
PKN2	1	88684222..88836255	29	0.19	1.14	0.03	0.08	1	1.09691
RNU6-125P	1	88816779..88816885	0	NaN	NaN	NaN	NaN	NaN	#VALUE!
GTF2B	1	complement(88852633..88891944)	30.94	0.4	1.32	1.88e-06	1.53e-05	0.03	4.81531
KYAT3	1	complement(88935773..88992953)	25.58	0.56	1.48	9.68e-10	1.16e-08	1.71e-05	7.93554
RBMXL1	1	complement(88979456..88992960)	9.78	0.74	1.67	4.07e-17	8.18e-16	7.18e-13	15.0872
GBP3	1	complement(89006679..89022894)	97.75	4.24	18.9	0	0	0	#NUM!
Y_RNA_29	1	complement(89020246..89020365)	0	NaN	NaN	NaN	NaN	NaN	#VALUE!
GBP1	1	complement(89051882..89065360)	143.47	7.19	145.74	0	0	0	#NUM!
GBP2	1	complement(89106132..89150456)	14.33	2.88	7.37	1.38e-191	1.83e-189	2.43e-187	188.738
gene:ENSG00000289582	1	complement(89127160..89127432)	0	NaN	NaN	NaN	NaN	NaN	#VALUE!
gene:ENSG00000286802	1	89128432..89144695	0	NaN	NaN	NaN	NaN	NaN	#VALUE!
GBP7	1	complement(89131742..89176009)	0.08	5.71	52.28	0.02	0.05	1	1.30103
GBP4	1	complement(89181144..89198942)	50.66	11.64	3201.85	2.2e-132	2.25e-130	3.88e-128	129.648
gene:ENSG00000284734	1	89198714..89207040	0	NaN	NaN	NaN	NaN	NaN	#VALUE!
GBP5	1	complement(89256189..89272860)	0.92	9.28	620.29	6.06e-14	1.01e-12	1.07e-09	11.9957
gene:ENSG00000237568	1	89260582..89269754	0	NaN	NaN	NaN	NaN	NaN	#VALUE!
GBP6	1	89364059..89388160	0.00279	2.04	4.11	0.44	NaN	1	#VALUE!
GBP1P1	1	89407679..89424934	0	NaN	NaN	NaN	NaN	NaN	#VALUE!
gene:ENSG00000286548	1	complement(89427533..89525472)	0	NaN	NaN	NaN	NaN	NaN	#VALUE!
LRRC8B	1	89524829..89597861	8.28	0.06	1.04	0.44	0.62	1	0.207608
gene:ENSG00000288629	1	89579592..89579654	0	NaN	NaN	NaN	NaN	NaN	#VALUE!
LRRC8C-DT	1	complement(89581291..89633003)	0	NaN	NaN	NaN	NaN	NaN	#VALUE!
gene:ENSG00000230735	1	89629725..89676386	0	NaN	NaN	NaN	NaN	NaN	#VALUE!
LRRC8C	1	89633072..89769903	8.25	0.07	1.05	0.43	0.62	1	0.207608
gene:ENSG00000271949	1	89633140..89933250	0.19	-4.77	-27.29	0.07	0.17	1	0.769551
gene:ENSG00000231613	1	89788914..89790492	0	NaN	NaN	NaN	NaN	NaN	#VALUE!
LRRC8D-DT	1	complement(89820174..89820868)	0	NaN	NaN	NaN	NaN	NaN	#VALUE!
LRRC8D	1	89821014..89936611	63.1	0.33	1.25	1.11e-06	9.29e-06	0.02	5.03198
gene:ENSG00000272672	1	89939601..89940147	0	NaN	NaN	NaN	NaN	NaN	#VALUE!
RN7SKP272	1	complement(89987713..89987944)	0	NaN	NaN	NaN	NaN	NaN	#VALUE!
ZNF326	1	89995110..90035533	13.46	0.13	1.1	0.05	0.13	1	0.886057
gene:ENSG00000287015	1	90045998..90047109	0	NaN	NaN	NaN	NaN	NaN	#VALUE!
gene:ENSG00000287406	1	90242088..90284188	0	NaN	NaN	NaN	NaN	NaN	#VALUE!
RNU6-695P	1	complement(90253456..90253559)	0	NaN	NaN	NaN	NaN	NaN	#VALUE!
gene:ENSG00000287372	1	complement(90388193..90420396)	0	NaN	NaN	NaN	NaN	NaN	#VALUE!
LINC02787	1	complement(90510910..90533472)	0	NaN	NaN	NaN	NaN	NaN	#VALUE!
SNORD3G	1	90657750..90657964	0	NaN	NaN	NaN	NaN	NaN	#VALUE!
BARHL2	1	complement(90711539..90717302)	0	NaN	NaN	NaN	NaN	NaN	#VALUE!
gene:ENSG00000287076	1	90719576..90725620	0	NaN	NaN	NaN	NaN	NaN	#VALUE!
LINC02609	1	complement(90769086..90851671)	0	NaN	NaN	NaN	NaN	NaN	#VALUE!
LINC02788	1	90835660..90849472	0	NaN	NaN	NaN	NaN	NaN	#VALUE!
LINC01763	1	90851122..90855253	0	NaN	NaN	NaN	NaN	NaN	#VALUE!
gene:ENSG00000272094	1	complement(90860550..90862920)	0	NaN	NaN	NaN	NaN	NaN	#VALUE!
ZNF644	1	complement(90915298..91022272)	16.85	0.22	1.17	0.01	0.04	1	1.39794
HFM1	1	complement(91260766..91404856)	0.04	-0.28	-1.21	0.71	0.83	1	0.0809219
Y_RNA_30	1	91261625..91261724	0	NaN	NaN	NaN	NaN	NaN	#VALUE!
CDC7	1	91500851..91525764	17.87	-0.09	-1.07	0.28	0.46	1	0.337242
TGFBR3	1	complement(91680343..91906335)	17.58	0.32	1.25	6.66e-06	4.98e-05	0.12	4.30277
RN7SL653P	1	complement(91829774..91830066)	0	NaN	NaN	NaN	NaN	NaN	#VALUE!
BRDT	1	91949343..92014426	0.00227	-1.71	-3.27	0.52	NaN	1	#VALUE!
gene:ENSG00000289483	1	complement(92028938..92029903)	0	NaN	NaN	NaN	NaN	NaN	#VALUE!
EPHX4	1	92029985..92063538	2.39	0.06	1.04	0.78	0.88	1	0.0555173
SETSIP	1	complement(92074533..92075411)	0	NaN	NaN	NaN	NaN	NaN	#VALUE!
BTBD8	1	92080305..92184725	1.89	0.23	1.17	0.06	0.15	1	0.823909
gene:ENSG00000273487	1	92189237..92190707	0	NaN	NaN	NaN	NaN	NaN	#VALUE!
C1orf146	1	92217915..92245813	0	NaN	NaN	NaN	NaN	NaN	#VALUE!
GLMN	1	complement(92246402..92298987)	13.93	0.31	1.24	0.05	0.12	1	0.920819
RPAP2	1	92299059..92402056	6.53	-0.08	-1.06	0.36	0.55	1	0.259637
RN7SL824P	1	complement(92402389..92402685)	0	NaN	NaN	NaN	NaN	NaN	#VALUE!
GFI1	1	complement(92473043..92486925)	0.07	-0.00647	-1	0.99	0.99	1	0.00436481
EVI5	1	complement(92508696..92792404)	6.72	-0.21	-1.16	0.02	0.06	1	1.22185
RNU4-59P	1	complement(92700819..92700934)	0	NaN	NaN	NaN	NaN	NaN	#VALUE!
RPL5	1	92832013..92841924	934.91	0.01	1.01	0.83	0.91	1	0.0409586
DIPK1A	1	complement(92832737..92961522)	13.16	0.26	1.2	0.00383	0.02	1	1.69897
SNORD21	1	92837289..92837383	0	NaN	NaN	NaN	NaN	NaN	#VALUE!
SNORA66	1	92840719..92840851	0	NaN	NaN	NaN	NaN	NaN	#VALUE!
gene:ENSG00000207022	1	92846059..92846182	0	NaN	NaN	NaN	NaN	NaN	#VALUE!
gene:ENSG00000289544	1	92961858..92962441	0	NaN	NaN	NaN	NaN	NaN	#VALUE!
RNU6-970P	1	complement(92969604..92969710)	0	NaN	NaN	NaN	NaN	NaN	#VALUE!
RN7SL692P	1	complement(92974827..92975114)	0	NaN	NaN	NaN	NaN	NaN	#VALUE!
gene:ENSG00000287797	1	92978265..92987367	0	NaN	NaN	NaN	NaN	NaN	#VALUE!
RNU6-210P	1	93010257..93010351	0	NaN	NaN	NaN	NaN	NaN	#VALUE!
RN7SKP123	1	93026252..93026542	0	NaN	NaN	NaN	NaN	NaN	#VALUE!
Y_RNA_31	1	complement(93027410..93027506)	0	NaN	NaN	NaN	NaN	NaN	#VALUE!
MTF2	1	93079235..93139079	15.21	0.34	1.27	3.44e-05	0.000224	0.61	3.64975
TMED5	1	complement(93149742..93180516)	27.97	0.49	1.4	1.47e-08	1.57e-07	0.00026	6.8041
CCDC18	1	93179919..93278730	7.58	0.03	1.02	0.79	0.89	1	0.05061
CCDC18-AS1	1	complement(93262186..93346025)	0	NaN	NaN	NaN	NaN	NaN	#VALUE!
DR1	1	93345907..93369493	14.74	-0.21	-1.16	0.00281	0.01	1	2
Y_RNA_32	1	93385711..93385817	0	NaN	NaN	NaN	NaN	NaN	#VALUE!
FNBP1L	1	93448118..93554661	21.21	-0.04	-1.03	0.55	0.71	1	0.148742
BCAR3	1	complement(93561741..93847150)	75.56	0.56	1.48	6.24e-17	1.24e-15	1.1e-12	14.9066
BCAR3-AS1	1	93591966..93610605	0	NaN	NaN	NaN	NaN	NaN	#VALUE!
MIR760	1	93846832..93846911	0	NaN	NaN	NaN	NaN	NaN	#VALUE!
gene:ENSG00000260464	1	93847174..93848939	0	NaN	NaN	NaN	NaN	NaN	#VALUE!
DNTTIP2	1	complement(93866284..93879918)	41.04	0.05	1.04	0.43	0.61	1	0.21467
GCLM	1	complement(93885199..93909456)	120.8	0.19	1.14	0.00369	0.01	1	2
ABCA4	1	complement(93992834..94121148)	0.39	-0.48	-1.4	0.03	0.08	1	1.09691
gene:ENSG00000233482	1	94145111..94145619	0	NaN	NaN	NaN	NaN	NaN	#VALUE!
ARHGAP29	1	complement(94148988..94275068)	25.32	-0.05	-1.04	0.59	0.74	1	0.130768
RN7SL440P	1	94150738..94151080	0	NaN	NaN	NaN	NaN	NaN	#VALUE!
ARHGAP29-AS1	1	94247819..94411036	0	NaN	NaN	NaN	NaN	NaN	#VALUE!
gene:ENSG00000236098	1	complement(94318479..94324569)	0	NaN	NaN	NaN	NaN	NaN	#VALUE!
gene:ENSG00000286692	1	complement(94417743..94418228)	0	NaN	NaN	NaN	NaN	NaN	#VALUE!
ABCD3	1	94418389..94518666	52.62	-0.03	-1.02	0.65	0.79	1	0.102373
F3	1	complement(94529173..94541759)	6.16	-0.26	-1.2	0.02	0.06	1	1.22185
gene:ENSG00000288736	1	94541937..94554520	0	NaN	NaN	NaN	NaN	NaN	#VALUE!
gene:ENSG00000223675	1	complement(94585556..94592297)	0	NaN	NaN	NaN	NaN	NaN	#VALUE!
MIR378G	1	complement(94745860..94745900)	0	NaN	NaN	NaN	NaN	NaN	#VALUE!
SLC44A3	1	94820342..94895246	4.16	0.39	1.31	0.0015	0.00671	1	2.17328
CNN3	1	complement(94896949..94927223)	123.61	0.22	1.17	0.00086	0.00411	1	2.38616
CNN3-DT	1	94927361..94963616	0	NaN	NaN	NaN	NaN	NaN	#VALUE!
ALG14	1	complement(94974405..95072951)	2.79	-0.41	-1.33	7.51e-06	5.56e-05	0.13	4.25493
ALG14-AS1	1	95061596..95067545	0	NaN	NaN	NaN	NaN	NaN	#VALUE!
TLCD4	1	95117355..95197607	18.07	-0.18	-1.14	0.04	0.11	1	0.958607
TLCD4-RWDD3	1	95117923..95247225	4.35	-0.38	-1.31	0.01	0.05	1	1.30103
gene:ENSG00000231992	1	95120147..95138554	0	NaN	NaN	NaN	NaN	NaN	#VALUE!
Y_RNA_33	1	complement(95125511..95125609)	0	NaN	NaN	NaN	NaN	NaN	#VALUE!
RWDD3-DT	1	complement(95161676..95234000)	0	NaN	NaN	NaN	NaN	NaN	#VALUE!
RWDD3	1	95234210..95247225	11.31	0.11	1.08	0.4	0.59	1	0.229148
gene:ENSG00000228852	1	complement(95243167..95278940)	0	NaN	NaN	NaN	NaN	NaN	#VALUE!
gene:ENSG00000287919	1	95282233..95287702	0	NaN	NaN	NaN	NaN	NaN	#VALUE!
LINC01760	1	complement(95310928..95318263)	0	NaN	NaN	NaN	NaN	NaN	#VALUE!
LINC01650	1	complement(95351251..95352676)	0	NaN	NaN	NaN	NaN	NaN	#VALUE!
gene:ENSG00000237954	1	complement(95356229..95381000)	0	NaN	NaN	NaN	NaN	NaN	#VALUE!
LINC01761	1	95474737..95479356	0	NaN	NaN	NaN	NaN	NaN	#VALUE!
LINC02607	1	95510059..95782342	0	NaN	NaN	NaN	NaN	NaN	#VALUE!
gene:ENSG00000271252	1	95743096..95759470	0	NaN	NaN	NaN	NaN	NaN	#VALUE!
LINC02790	1	95937901..96022890	0	NaN	NaN	NaN	NaN	NaN	#VALUE!
RNU1-130P	1	96225901..96226060	0	NaN	NaN	NaN	NaN	NaN	#VALUE!
LINC01787	1	complement(96254069..96374125)	0	NaN	NaN	NaN	NaN	NaN	#VALUE!
RN7SL831P	1	96583209..96583527	0	NaN	NaN	NaN	NaN	NaN	#VALUE!
RN7SKP270	1	complement(96695856..96696167)	0	NaN	NaN	NaN	NaN	NaN	#VALUE!
PTBP2	1	96721665..96823738	2.21	0.03	1.02	0.81	0.9	1	0.0457575
DPYD	1	complement(97077743..97995000)	17.96	0.79	1.73	2.94e-29	9.48e-28	5.18e-25	27.0232
DPYD-AS1	1	97095923..97322955	0	NaN	NaN	NaN	NaN	NaN	#VALUE!
DPYD-IT1	1	complement(97394154..97420141)	0	NaN	NaN	NaN	NaN	NaN	#VALUE!
DPYD-AS2	1	97796921..97798066	0	NaN	NaN	NaN	NaN	NaN	#VALUE!
MIR137HG	1	complement(97933474..98049871)	0	NaN	NaN	NaN	NaN	NaN	#VALUE!
gene:ENSG00000259946	1	complement(97967005..97968814)	0	NaN	NaN	NaN	NaN	NaN	#VALUE!
MIR2682	1	complement(98045242..98045351)	0	NaN	NaN	NaN	NaN	NaN	#VALUE!
MIR137	1	complement(98046070..98046171)	0	NaN	NaN	NaN	NaN	NaN	#VALUE!
gene:ENSG00000288810	1	complement(98047173..98048541)	0	NaN	NaN	NaN	NaN	NaN	#VALUE!
gene:ENSG00000285922	1	complement(98052077..98054592)	0	NaN	NaN	NaN	NaN	NaN	#VALUE!
LINC01776	1	98210747..98272658	0	NaN	NaN	NaN	NaN	NaN	#VALUE!
gene:ENSG00000280040	1	complement(98660388..98661059)	0	NaN	NaN	NaN	NaN	NaN	#VALUE!
SNX7	1	98661701..98760500	75.9	0.53	1.45	7.5e-15	1.32e-13	1.32e-10	12.8794
PLPPR5	1	complement(98890245..99227929)	0.00995	-0.68	-1.6	0.58	0.74	1	0.130768
PLPPR5-AS1	1	99004276..99244794	0	NaN	NaN	NaN	NaN	NaN	#VALUE!
PLPPR4	1	99264292..99309590	0.1	0.92	1.89	0.04	0.1	1	1
LINC01708	1	complement(99472332..99600995)	0	NaN	NaN	NaN	NaN	NaN	#VALUE!
PALMD	1	99646113..99694541	2.75	-0.59	-1.5	0.000687	0.00337	1	2.47237
FRRS1	1	complement(99703970..99766635)	2.75	1.3	2.46	1.2e-26	3.56e-25	2.12e-22	24.4486
RNU4-75P	1	complement(99784740..99784885)	0	NaN	NaN	NaN	NaN	NaN	#VALUE!
Y_RNA_34	1	99791662..99791753	0	NaN	NaN	NaN	NaN	NaN	#VALUE!
AGL	1	99850361..99924023	9.74	0.08	1.06	0.35	0.54	1	0.267606
gene:ENSG00000228084	1	complement(99968382..99969957)	0	NaN	NaN	NaN	NaN	NaN	#VALUE!
SLC35A3	1	99969351..100035634	3.16	0.04	1.03	0.72	0.84	1	0.0757207
gene:ENSG00000283761	1	99970011..100083321	7.13	0.44	1.36	0.000183	0.00102	1	2.9914
RNU6-750P	1	99978939..99979045	0	NaN	NaN	NaN	NaN	NaN	#VALUE!
RNU6-1318P	1	complement(100000637..100000739)	0	NaN	NaN	NaN	NaN	NaN	#VALUE!
gene:ENSG00000288826	1	complement(100036632..100038042)	0	NaN	NaN	NaN	NaN	NaN	#VALUE!
MFSD14A	1	100038095..100083377	49.27	0.47	1.39	5.7e-12	8.34e-11	1e-07	10.0788
gene:ENSG00000241073	1	complement(100057990..100084471)	0	NaN	NaN	NaN	NaN	NaN	#VALUE!
SASS6	1	complement(100083563..100132955)	11.88	0.26	1.19	0.01	0.05	1	1.30103
TRMT13	1	100133150..100150496	6.41	0.09	1.06	0.43	0.61	1	0.21467
LRRC39	1	complement(100148448..100178267)	0.23	-0.06	-1.04	0.88	0.94	1	0.0268721
DBT	1	complement(100186919..100249834)	6.96	0.08	1.05	0.33	0.51	1	0.29243
gene:ENSG00000285530	1	100220488..100253414	0	NaN	NaN	NaN	NaN	NaN	#VALUE!
RTCA-AS1	1	complement(100251528..100266182)	0	NaN	NaN	NaN	NaN	NaN	#VALUE!
RTCA	1	100266216..100292769	30.98	0.19	1.14	0.00613	0.02	1	1.69897
MIR553	1	100281241..100281308	0	NaN	NaN	NaN	NaN	NaN	#VALUE!
gene:ENSG00000223906	1	100344477..100345242	0	NaN	NaN	NaN	NaN	NaN	#VALUE!
CDC14A	1	100345001..100520277	4.19	0.42	1.34	2.98e-06	2.35e-05	0.05	4.62893
gene:ENSG00000228086	1	complement(100462399..100485997)	0	NaN	NaN	NaN	NaN	NaN	#VALUE!
GPR88	1	100538139..100542021	0.04	-0.23	-1.17	0.76	0.87	1	0.0604807
LINC01349	1	complement(100627049..100640613)	0	NaN	NaN	NaN	NaN	NaN	#VALUE!
gene:ENSG00000285525	1	100628230..100641723	0	NaN	NaN	NaN	NaN	NaN	#VALUE!
VCAM1	1	100719742..100739045	0.16	1.46	2.76	0.00708	0.03	1	1.52288
EXTL2	1	complement(100872372..100895179)	8	0.05	1.03	0.66	0.79	1	0.102373
gene:ENSG00000273204	1	100894928..100895356	0	NaN	NaN	NaN	NaN	NaN	#VALUE!
SLC30A7	1	100896076..100981757	12.5	0.36	1.29	0.000336	0.00176	1	2.75449
DPH5	1	complement(100989623..101026088)	28.84	-0.15	-1.11	0.06	0.14	1	0.853872
gene:ENSG00000235795	1	100995473..100996260	0	NaN	NaN	NaN	NaN	NaN	#VALUE!
DPH5-DT	1	101025844..101090513	0	NaN	NaN	NaN	NaN	NaN	#VALUE!
gene:ENSG00000252765	1	101133153..101133339	0	NaN	NaN	NaN	NaN	NaN	#VALUE!
gene:ENSG00000289355	1	101150560..101167228	0	NaN	NaN	NaN	NaN	NaN	#VALUE!
S1PR1-DT	1	complement(101234555..101236624)	0	NaN	NaN	NaN	NaN	NaN	#VALUE!
S1PR1	1	101236865..101243713	0.22	-0.29	-1.22	0.44	0.63	1	0.200659
LINC01307	1	101323337..101390303	0	NaN	NaN	NaN	NaN	NaN	#VALUE!
[truncated: 45,468 more rows]

## Sheet: Total IFNL IFNAR vs IFNB IFNLR
Name	Chromosome	Region	Max group mean	Log₂ fold change	Fold change	P-value	FDR p-value	Bonferroni	-Log(FDR p-value)
DDX11L2	1	11869..14409	0	NaN	NaN	NaN	NaN	NaN	#VALUE!
MIR6859-1	1	complement(17369..17436)	0	NaN	NaN	NaN	NaN	NaN	#VALUE!
MIR1302-2HG	1	29554..31109	0	NaN	NaN	NaN	NaN	NaN	#VALUE!
MIR1302-2	1	30366..30503	0	NaN	NaN	NaN	NaN	NaN	#VALUE!
FAM138A	1	complement(34554..36081)	0	NaN	NaN	NaN	NaN	NaN	#VALUE!
gene:ENSG00000290826	1	57598..64116	0	NaN	NaN	NaN	NaN	NaN	#VALUE!
OR4F5	1	65419..71585	0	NaN	NaN	NaN	NaN	NaN	#VALUE!
gene:ENSG00000238009	1	complement(89295..133723)	0	NaN	NaN	NaN	NaN	NaN	#VALUE!
gene:ENSG00000239945	1	complement(89551..91105)	0	NaN	NaN	NaN	NaN	NaN	#VALUE!
gene:ENSG00000239906	1	complement(139790..140339)	0	NaN	NaN	NaN	NaN	NaN	#VALUE!
gene:ENSG00000241860	1	complement(141474..173862)	0	NaN	NaN	NaN	NaN	NaN	#VALUE!
RNU6-1100P	1	complement(157784..157887)	0	NaN	NaN	NaN	NaN	NaN	#VALUE!
gene:ENSG00000241599	1	160446..161525	0	NaN	NaN	NaN	NaN	NaN	#VALUE!
MIR6859-2	1	complement(187891..187958)	0	NaN	NaN	NaN	NaN	NaN	#VALUE!
gene:ENSG00000286448	1	266855..268655	0	NaN	NaN	NaN	NaN	NaN	#VALUE!
gene:ENSG00000236601	1	358857..366052	0	NaN	NaN	NaN	NaN	NaN	#VALUE!
gene:ENSG00000290385	1	complement(365389..522928)	0	NaN	NaN	NaN	NaN	NaN	#VALUE!
OR4F29	1	complement(450740..451678)	0.02	-0.93	-1.9	0.55	0.67	1	0.173925
U6_1	1	complement(516376..516479)	0	NaN	NaN	NaN	NaN	NaN	#VALUE!
gene:ENSG00000235146	1	587629..594768	0	NaN	NaN	NaN	NaN	NaN	#VALUE!
gene:ENSG00000278791	1	complement(632325..632413)	0	NaN	NaN	NaN	NaN	NaN	#VALUE!
OR4F16	1	complement(685716..686654)	0.01	1.81	3.5	0.51	0.63	1	0.200659
gene:ENSG00000291215	1	complement(725885..778688)	0	NaN	NaN	NaN	NaN	NaN	#VALUE!
RNU6-1199P	1	complement(758233..758336)	0	NaN	NaN	NaN	NaN	NaN	#VALUE!
gene:ENSG00000229905	1	760911..761989	0	NaN	NaN	NaN	NaN	NaN	#VALUE!
LINC01409	1	778747..810065	0	NaN	NaN	NaN	NaN	NaN	#VALUE!
gene:ENSG00000290784	1	complement(800879..817712)	0	NaN	NaN	NaN	NaN	NaN	#VALUE!
FAM87B	1	817371..819837	0	NaN	NaN	NaN	NaN	NaN	#VALUE!
LINC00115	1	complement(824228..827539)	0	NaN	NaN	NaN	NaN	NaN	#VALUE!
LINC01128	1	825138..859446	0	NaN	NaN	NaN	NaN	NaN	#VALUE!
gene:ENSG00000288531	1	860226..868202	0	NaN	NaN	NaN	NaN	NaN	#VALUE!
FAM41C	1	complement(868071..876903)	0	NaN	NaN	NaN	NaN	NaN	#VALUE!
gene:ENSG00000272438	1	904834..915976	0	NaN	NaN	NaN	NaN	NaN	#VALUE!
gene:ENSG00000230699	1	911435..914948	0	NaN	NaN	NaN	NaN	NaN	#VALUE!
gene:ENSG00000241180	1	914171..914971	0	NaN	NaN	NaN	NaN	NaN	#VALUE!
LINC02593	1	complement(916865..921016)	0	NaN	NaN	NaN	NaN	NaN	#VALUE!
SAMD11	1	923923..944575	22.25	0.91	1.88	9.92e-28	1.86e-26	1.75e-23	25.7305
NOC2L	1	complement(944203..959309)	159.04	0.04	1.02	0.6	0.71	1	0.148742
KLHL17	1	960584..965719	8.88	0.03	1.02	0.81	0.87	1	0.0604807
PLEKHN1	1	966482..975865	9.73	-0.46	-1.38	1.37e-05	6.33e-05	0.24	4.1986
PERM1	1	complement(975198..982117)	0.19	0.29	1.22	0.45	0.59	1	0.229148
gene:ENSG00000272512	1	complement(995966..998051)	0	NaN	NaN	NaN	NaN	NaN	#VALUE!
HES4	1	complement(998962..1000172)	140.78	-0.43	-1.35	3.19e-08	2.02e-07	0.000564	6.69465
ISG15	1	1001138..1014540	2178.1	-1.52	-2.87	1.15e-85	8.4e-84	2.03e-81	83.0757
gene:ENSG00000224969	1	complement(1011997..1013193)	0	NaN	NaN	NaN	NaN	NaN	#VALUE!
AGRN	1	1020120..1056118	319.99	-0.36	-1.29	0.000444	0.0016	1	2.79588
gene:ENSG00000242590	1	1055033..1056116	0	NaN	NaN	NaN	NaN	NaN	#VALUE!
gene:ENSG00000291156	1	1059687..1066459	0	NaN	NaN	NaN	NaN	NaN	#VALUE!
gene:ENSG00000273443	1	complement(1062208..1063288)	0	NaN	NaN	NaN	NaN	NaN	#VALUE!
RNF223	1	complement(1070967..1074306)	0.11	0.55	1.46	0.37	0.52	1	0.283997
C1orf159	1	complement(1081818..1116361)	14.21	-0.1	-1.07	0.25	0.39	1	0.408935
gene:ENSG00000285812	1	1097585..1104598	0	NaN	NaN	NaN	NaN	NaN	#VALUE!
LINC01342	1	1137017..1144056	0	NaN	NaN	NaN	NaN	NaN	#VALUE!
MIR200B	1	1167104..1167198	0	NaN	NaN	NaN	NaN	NaN	#VALUE!
MIR200A	1	1167863..1167952	0	NaN	NaN	NaN	NaN	NaN	#VALUE!
MIR429	1	1169005..1169087	0	NaN	NaN	NaN	NaN	NaN	#VALUE!
gene:ENSG00000272141	1	1169357..1170343	0	NaN	NaN	NaN	NaN	NaN	#VALUE!
TTLL10-AS1	1	complement(1173056..1179555)	0	NaN	NaN	NaN	NaN	NaN	#VALUE!
TTLL10	1	1173880..1197936	0	NaN	NaN	NaN	NaN	NaN	#VALUE!
TNFRSF18	1	complement(1203508..1206592)	0.02	-2.75	-6.71	0.27	0.41	1	0.387216
TNFRSF4	1	complement(1211326..1214153)	0.04	0.38	1.3	0.71	0.79	1	0.102373
SDF4	1	complement(1216931..1232031)	264.22	0.11	1.08	0.09	0.18	1	0.744727
B3GALT6	1	1232237..1235041	40.88	-0.06	-1.04	0.38	0.53	1	0.275724
C1QTNF12	1	complement(1242446..1246722)	0.19	-2.07	-4.2	0.02	0.04	1	1.39794
gene:ENSG00000260179	1	complement(1249777..1251334)	0	NaN	NaN	NaN	NaN	NaN	#VALUE!
UBE2J2	1	complement(1253909..1273864)	33.58	0.07	1.05	0.31	0.46	1	0.337242
LINC01786	1	1275223..1280420	0	NaN	NaN	NaN	NaN	NaN	#VALUE!
SCNN1D	1	1280436..1292029	1.93	-0.04	-1.03	0.81	0.88	1	0.0555173
ACAP3	1	complement(1292390..1309609)	37.56	0.98	1.97	1.17e-21	1.71e-20	2.06e-17	19.767
MIR6726	1	complement(1296110..1296170)	0	NaN	NaN	NaN	NaN	NaN	#VALUE!
PUSL1	1	1308597..1311677	34.82	0.54	1.46	3.95e-10	2.98e-09	6.99e-06	8.52578
INTS11	1	complement(1311585..1324687)	48.8	-0.02	-1.02	0.71	0.8	1	0.09691
MIR6727	1	complement(1312502..1312566)	0	NaN	NaN	NaN	NaN	NaN	#VALUE!
gene:ENSG00000240731	1	complement(1317581..1318689)	0	NaN	NaN	NaN	NaN	NaN	#VALUE!
CPTP	1	1324756..1328896	37.36	0.18	1.13	0.01	0.03	1	1.52288
TAS1R3	1	1331280..1335314	0.83	-0.32	-1.25	0.14	0.25	1	0.60206
DVL1	1	complement(1335276..1349418)	75.23	0.29	1.22	3.95e-05	0.000169	0.7	3.77211
MIR6808	1	complement(1339650..1339708)	0	NaN	NaN	NaN	NaN	NaN	#VALUE!
MXRA8	1	complement(1352689..1361777)	3.45	0.76	1.7	3.22e-05	0.00014	0.57	3.85387
AURKAIP1	1	complement(1373730..1375207)	219.76	-0.02	-1.02	0.74	0.82	1	0.0861861
CCNL2	1	complement(1385711..1399335)	42.4	0.16	1.12	0.1	0.19	1	0.721246
MRPL20-AS1	1	1399515..1402046	0	NaN	NaN	NaN	NaN	NaN	#VALUE!
MRPL20	1	complement(1401909..1407293)	85.53	0.01	1.01	0.88	0.93	1	0.0315171
RN7SL657P	1	complement(1405460..1405752)	0	NaN	NaN	NaN	NaN	NaN	#VALUE!
MRPL20-DT	1	1409096..1410618	0	NaN	NaN	NaN	NaN	NaN	#VALUE!
ANKRD65	1	complement(1418420..1421769)	0.01	-3.25	-9.54	0.18	0.3	1	0.522879
ANKRD65-AS1	1	1420245..1422691	0	NaN	NaN	NaN	NaN	NaN	#VALUE!
TMEM88B	1	1425871..1430255	0.00768	-0.11	-1.08	0.94	0.96	1	0.0177288
LINC01770	1	complement(1430539..1434573)	0	NaN	NaN	NaN	NaN	NaN	#VALUE!
VWA1	1	1434861..1442882	15.53	0.11	1.08	0.13	0.24	1	0.619789
ATAD3C	1	1449689..1470163	0.01	1.82	3.53	0.19	0.32	1	0.49485
ATAD3B	1	1471765..1497848	1.38	0.11	1.08	0.51	0.64	1	0.19382
gene:ENSG00000290916	1	1503250..1509466	0	NaN	NaN	NaN	NaN	NaN	#VALUE!
ATAD3A	1	1512162..1534685	71.59	0.26	1.2	0.000105	0.000421	1	3.37572
TMEM240	1	complement(1534778..1540624)	0.62	0.13	1.09	0.71	0.8	1	0.09691
SSU72	1	complement(1541673..1574863)	60.79	-0.07	-1.05	0.33	0.47	1	0.327902
gene:ENSG00000215014	1	1574102..1577075	0	NaN	NaN	NaN	NaN	NaN	#VALUE!
FNDC10	1	complement(1598012..1600135)	20.68	-0.03	-1.02	0.7	0.79	1	0.102373
gene:ENSG00000286989	1	1600314..1602703	0	NaN	NaN	NaN	NaN	NaN	#VALUE!
gene:ENSG00000272106	1	complement(1613758..1615795)	0	NaN	NaN	NaN	NaN	NaN	#VALUE!
MIB2	1	1615454..1630605	11.09	0.05	1.04	0.53	0.66	1	0.180456
MMP23B	1	1632163..1635263	0.61	0.41	1.33	0.24	0.37	1	0.431798
CDK11B	1	complement(1635225..1659012)	51.23	-0.12	-1.09	0.08	0.16	1	0.79588
gene:ENSG00000272004	1	1659325..1662602	0	NaN	NaN	NaN	NaN	NaN	#VALUE!
SLC35E2B	1	complement(1659529..1692795)	25.43	0.12	1.09	0.07	0.14	1	0.853872
CDK11A	1	complement(1702379..1724357)	29.21	-0.11	-1.08	0.13	0.23	1	0.638272
gene:ENSG00000268575	1	complement(1702736..1737688)	0	NaN	NaN	NaN	NaN	NaN	#VALUE!
gene:ENSG00000290854	1	complement(1724838..1745992)	0	NaN	NaN	NaN	NaN	NaN	#VALUE!
NADK	1	complement(1751232..1780457)	55.39	-0.18	-1.13	0.00721	0.02	1	1.69897
GNB1	1	complement(1785285..1892292)	211.16	0.03	1.02	0.67	0.76	1	0.119186
GNB1-DT	1	1891223..1892726	0	NaN	NaN	NaN	NaN	NaN	#VALUE!
CALML6	1	1915108..1917296	0.1	0.77	1.71	0.44	0.59	1	0.229148
TMEM52	1	complement(1917590..1919279)	0.31	-0.06	-1.04	0.89	0.93	1	0.0315171
CFAP74	1	complement(1921951..2003837)	0.01	-4.17	-18.04	0.09	0.17	1	0.769551
gene:ENSG00000233542	1	complement(2013213..2015639)	0	NaN	NaN	NaN	NaN	NaN	#VALUE!
GABRD	1	2019329..2030758	0.38	-0.16	-1.11	0.62	0.72	1	0.142668
PRKCZ-DT	1	complement(2049203..2050070)	0	NaN	NaN	NaN	NaN	NaN	#VALUE!
PRKCZ	1	2050411..2185395	6.7	-0.04	-1.03	0.62	0.73	1	0.136677
gene:ENSG00000271806	1	complement(2141084..2145279)	0	NaN	NaN	NaN	NaN	NaN	#VALUE!
PRKCZ-AS1	1	complement(2181794..2184389)	0	NaN	NaN	NaN	NaN	NaN	#VALUE!
FAAP20	1	complement(2184461..2212720)	18.15	-0.19	-1.14	0.01	0.03	1	1.52288
gene:ENSG00000234396	1	2212523..2220738	0	NaN	NaN	NaN	NaN	NaN	#VALUE!
SKI	1	2227388..2310213	36.32	0.2	1.15	0.00283	0.00866	1	2.06248
gene:ENSG00000287356	1	2315040..2323085	0	NaN	NaN	NaN	NaN	NaN	#VALUE!
MORN1	1	complement(2321253..2391707)	3.34	0.07	1.05	0.45	0.59	1	0.229148
gene:ENSG00000272161	1	complement(2326201..2326693)	0	NaN	NaN	NaN	NaN	NaN	#VALUE!
gene:ENSG00000272420	1	complement(2363061..2363628)	0	NaN	NaN	NaN	NaN	NaN	#VALUE!
RER1	1	2391775..2405442	80.9	0.23	1.18	0.000445	0.0016	1	2.79588
PEX10	1	complement(2403964..2413797)	29.12	0.08	1.06	0.24	0.38	1	0.420216
PLCH2	1	2425980..2505532	0.22	-0.31	-1.24	0.36	0.51	1	0.29243
gene:ENSG00000224387	1	complement(2492300..2493258)	0	NaN	NaN	NaN	NaN	NaN	#VALUE!
gene:ENSG00000229393	1	complement(2493437..2494479)	0	NaN	NaN	NaN	NaN	NaN	#VALUE!
PANK4	1	complement(2508537..2526597)	16.91	0.11	1.08	0.18	0.31	1	0.508638
HES5	1	complement(2528745..2530263)	0	NaN	NaN	NaN	NaN	NaN	#VALUE!
gene:ENSG00000272449	1	2530064..2547471	0	NaN	NaN	NaN	NaN	NaN	#VALUE!
TNFRSF14-AS1	1	complement(2549920..2557031)	0	NaN	NaN	NaN	NaN	NaN	#VALUE!
TNFRSF14	1	2555639..2565382	0.7	-3.2	-9.16	1.54e-13	1.49e-12	2.72e-09	11.8268
gene:ENSG00000225931	1	2566410..2569888	0	NaN	NaN	NaN	NaN	NaN	#VALUE!
gene:ENSG00000228037	1	2581560..2584533	0	NaN	NaN	NaN	NaN	NaN	#VALUE!
gene:ENSG00000289610	1	2585610..2586060	0	NaN	NaN	NaN	NaN	NaN	#VALUE!
PRXL2B	1	2586491..2591469	52.93	0.8	1.74	4.21e-31	8.91e-30	7.44e-27	29.0501
MMEL1	1	complement(2590639..2633016)	0.04	0.55	1.46	0.52	0.65	1	0.187087
MMEL1-AS1	1	2632568..2636620	0	NaN	NaN	NaN	NaN	NaN	#VALUE!
TTC34	1	complement(2636986..2801693)	0.13	0.84	1.79	0.04	0.09	1	1.04576
gene:ENSG00000285945	1	2768091..2784733	0	NaN	NaN	NaN	NaN	NaN	#VALUE!
gene:ENSG00000283259	1	2773603..2776473	0	NaN	NaN	NaN	NaN	NaN	#VALUE!
gene:ENSG00000233234	1	complement(2811850..2812692)	0	NaN	NaN	NaN	NaN	NaN	#VALUE!
gene:ENSG00000287396	1	2814056..2817767	0	NaN	NaN	NaN	NaN	NaN	#VALUE!
gene:ENSG00000231630	1	complement(2814432..2814998)	0	NaN	NaN	NaN	NaN	NaN	#VALUE!
gene:ENSG00000284745	1	complement(2960658..2968707)	0	NaN	NaN	NaN	NaN	NaN	#VALUE!
ACTRT2	1	3021467..3022903	0	NaN	NaN	NaN	NaN	NaN	#VALUE!
PRDM16-DT	1	complement(3059611..3069091)	0	NaN	NaN	NaN	NaN	NaN	#VALUE!
PRDM16	1	3069168..3438621	2.15	-3.25	-9.51	7.34e-86	5.38e-84	1.3e-81	83.2692
MIR4251	1	3127975..3128035	0	NaN	NaN	NaN	NaN	NaN	#VALUE!
gene:ENSG00000226286	1	complement(3132927..3133709)	0	NaN	NaN	NaN	NaN	NaN	#VALUE!
gene:ENSG00000279839	1	3205988..3208664	0	NaN	NaN	NaN	NaN	NaN	#VALUE!
gene:ENSG00000272235	1	complement(3306636..3310096)	0	NaN	NaN	NaN	NaN	NaN	#VALUE!
gene:ENSG00000287828	1	complement(3313052..3323149)	0	NaN	NaN	NaN	NaN	NaN	#VALUE!
gene:ENSG00000286518	1	complement(3367815..3373928)	0	NaN	NaN	NaN	NaN	NaN	#VALUE!
ARHGEF16	1	3454665..3481113	9.57	0.53	1.44	1.43e-08	9.36e-08	0.000253	7.02872
gene:ENSG00000272088	1	3487246..3487627	0	NaN	NaN	NaN	NaN	NaN	#VALUE!
MEGF6	1	complement(3487951..3611508)	25.05	-0.82	-1.76	2.15e-20	2.97e-19	3.79e-16	18.5272
MIR551A	1	complement(3560695..3560790)	0	NaN	NaN	NaN	NaN	NaN	#VALUE!
gene:ENSG00000238260	1	complement(3622857..3624786)	0	NaN	NaN	NaN	NaN	NaN	#VALUE!
TPRG1L	1	3625015..3630127	41.26	0.23	1.17	0.0009	0.00306	1	2.51428
WRAP73	1	complement(3630767..3652761)	23.67	0.14	1.1	0.06	0.13	1	0.886057
TP73	1	3652516..3736201	0.53	1.46	2.75	2.62e-09	1.84e-08	4.63e-05	7.73518
TP73-AS3	1	complement(3658938..3668772)	0	NaN	NaN	NaN	NaN	NaN	#VALUE!
TP73-AS2	1	complement(3712200..3714298)	0	NaN	NaN	NaN	NaN	NaN	#VALUE!
gene:ENSG00000276189	1	3736943..3737103	0	NaN	NaN	NaN	NaN	NaN	#VALUE!
CCDC27	1	3746460..3771645	0	NaN	NaN	NaN	NaN	NaN	#VALUE!
SMIM1	1	3772749..3775982	0.55	-0.94	-1.92	0.06	0.12	1	0.920819
LRRC47	1	complement(3778559..3796498)	44.07	0.04	1.03	0.59	0.71	1	0.148742
RN7SL574P	1	3782815..3783111	0	NaN	NaN	NaN	NaN	NaN	#VALUE!
gene:ENSG00000272153	1	3785008..3785538	0	NaN	NaN	NaN	NaN	NaN	#VALUE!
CEP104	1	complement(3812086..3857396)	18.14	0.23	1.17	0.00102	0.00344	1	2.46344
DFFB	1	3857267..3885429	3.71	0.16	1.11	0.15	0.27	1	0.568636
C1orf174	1	complement(3889125..3900293)	21.52	-0.1	-1.07	0.16	0.28	1	0.552842
LINC01134	1	3900347..3917225	0	NaN	NaN	NaN	NaN	NaN	#VALUE!
LINC01346	1	3940486..3955262	0	NaN	NaN	NaN	NaN	NaN	#VALUE!
LINC01345	1	complement(3944547..3949024)	0	NaN	NaN	NaN	NaN	NaN	#VALUE!
LINC02780	1	3976133..4012704	0	NaN	NaN	NaN	NaN	NaN	#VALUE!
gene:ENSG00000284703	1	complement(4012921..4019508)	0	NaN	NaN	NaN	NaN	NaN	#VALUE!
LINC01777	1	4412027..4424689	0	NaN	NaN	NaN	NaN	NaN	#VALUE!
gene:ENSG00000284694	1	complement(4479131..4484375)	0	NaN	NaN	NaN	NaN	NaN	#VALUE!
gene:ENSG00000227169	1	complement(4551735..4552145)	0	NaN	NaN	NaN	NaN	NaN	#VALUE!
LINC01646	1	4571481..4594016	0	NaN	NaN	NaN	NaN	NaN	#VALUE!
AJAP1	1	4654609..4792534	0	NaN	NaN	NaN	NaN	NaN	#VALUE!
gene:ENSG00000287586	1	complement(4730211..4734992)	0	NaN	NaN	NaN	NaN	NaN	#VALUE!
gene:ENSG00000284739	1	complement(4963954..4973298)	0	NaN	NaN	NaN	NaN	NaN	#VALUE!
LINC02781	1	4973381..4981568	0	NaN	NaN	NaN	NaN	NaN	#VALUE!
LINC02782	1	complement(5086459..5090899)	0	NaN	NaN	NaN	NaN	NaN	#VALUE!
gene:ENSG00000284616	1	complement(5301928..5307394)	0	NaN	NaN	NaN	NaN	NaN	#VALUE!
gene:ENSG00000284692	1	complement(5478736..5493057)	0	NaN	NaN	NaN	NaN	NaN	#VALUE!
gene:ENSG00000284666	1	complement(5480787..5482028)	0	NaN	NaN	NaN	NaN	NaN	#VALUE!
gene:ENSG00000260972	1	5492978..5494674	0	NaN	NaN	NaN	NaN	NaN	#VALUE!
gene:ENSG00000236948	1	complement(5561709..5668295)	0	NaN	NaN	NaN	NaN	NaN	#VALUE!
gene:ENSG00000264341	1	5564071..5564143	0	NaN	NaN	NaN	NaN	NaN	#VALUE!
gene:ENSG00000289893	1	complement(5733358..5771453)	0	NaN	NaN	NaN	NaN	NaN	#VALUE!
MIR4689	1	complement(5862672..5862741)	0	NaN	NaN	NaN	NaN	NaN	#VALUE!
NPHP4	1	complement(5862811..5992473)	7.78	0.38	1.3	3.05e-06	1.53e-05	0.05	4.81531
KCNAB2	1	5990927..6101193	17.03	0.23	1.17	0.000705	0.00244	1	2.61261
CHD5	1	complement(6101787..6180321)	0.82	1.38	2.6	4.43e-17	5.2e-16	7.84e-13	15.284
gene:ENSG00000285629	1	complement(6159430..6197757)	0.49	0.57	1.49	0.34	0.49	1	0.309804
RPL22	1	complement(6185020..6209389)	240.98	-0.17	-1.12	0.01	0.03	1	1.52288
RNF207-AS1	1	complement(6204840..6205780)	0	NaN	NaN	NaN	NaN	NaN	#VALUE!
RNF207	1	6205475..6221299	11.63	-0.04	-1.03	0.76	0.84	1	0.0757207
ICMT	1	complement(6221193..6235972)	153.58	0.09	1.07	0.16	0.27	1	0.568636
ICMT-DT	1	6234692..6239444	0	NaN	NaN	NaN	NaN	NaN	#VALUE!
HES3	1	6244179..6245578	0.02	1.81	3.5	0.51	0.63	1	0.200659
GPR153	1	complement(6247353..6261098)	2.71	-0.35	-1.27	0.0081	0.02	1	1.69897
ACOT7	1	complement(6264269..6393767)	95.21	-0.19	-1.14	0.00509	0.01	1	2
gene:ENSG00000271746	1	6393555..6394391	0	NaN	NaN	NaN	NaN	NaN	#VALUE!
HES2	1	complement(6412418..6424670)	0.41	-0.9	-1.87	0.000426	0.00154	1	2.81248
ESPN	1	6424776..6461367	0.04	-0.78	-1.72	0.2	0.32	1	0.49485
MIR4252	1	complement(6429834..6429896)	0	NaN	NaN	NaN	NaN	NaN	#VALUE!
gene:ENSG00000231868	1	complement(6443034..6447006)	0	NaN	NaN	NaN	NaN	NaN	#VALUE!
TNFRSF25	1	complement(6460786..6466175)	1	0.36	1.28	0.18	0.3	1	0.522879
PLEKHG5	1	complement(6467122..6520074)	1.96	0.44	1.36	0.00482	0.01	1	2
NOL9	1	complement(6521347..6554513)	19.48	0.04	1.03	0.52	0.64	1	0.19382
RNU6-731P	1	6540854..6540964	0	NaN	NaN	NaN	NaN	NaN	#VALUE!
TAS1R1	1	6555307..6579755	0.01	3.09	8.52	0.23	0.36	1	0.443697
ZBTB48	1	6579994..6589280	10.88	-0.03	-1.02	0.77	0.84	1	0.0757207
KLHL21	1	complement(6590724..6614607)	22.29	0.02	1.01	0.77	0.85	1	0.0705811
PHF13	1	6613731..6624030	18.5	-0.12	-1.09	0.08	0.16	1	0.79588
THAP3	1	6624868..6635586	10.91	-0.27	-1.21	0.00317	0.0096	1	2.01773
DNAJC11	1	complement(6634168..6701924)	54.92	0.00118	1	0.99	0.99	1	0.00436481
LINC01672	1	6724637..6730012	0	NaN	NaN	NaN	NaN	NaN	#VALUE!
gene:ENSG00000284744	1	6767954..6770038	0	NaN	NaN	NaN	NaN	NaN	#VALUE!
CAMTA1-DT	1	complement(6783892..6784843)	0	NaN	NaN	NaN	NaN	NaN	#VALUE!
CAMTA1	1	6785454..7769706	4.04	-0.08	-1.06	0.29	0.44	1	0.356547
CAMTA1-AS3	1	complement(7008376..7014279)	0	NaN	NaN	NaN	NaN	NaN	#VALUE!
RNU1-8P	1	7219360..7219524	0	NaN	NaN	NaN	NaN	NaN	#VALUE!
CAMTA1-IT1	1	7368942..7370270	0	NaN	NaN	NaN	NaN	NaN	#VALUE!
CAMTA1-AS2	1	complement(7382487..7389754)	0	NaN	NaN	NaN	NaN	NaN	#VALUE!
CAMTA1-AS1	1	complement(7441096..7441554)	0	NaN	NaN	NaN	NaN	NaN	#VALUE!
gene:ENSG00000270171	1	complement(7693124..7694844)	0	NaN	NaN	NaN	NaN	NaN	#VALUE!
gene:ENSG00000270035	1	complement(7698303..7698872)	0	NaN	NaN	NaN	NaN	NaN	#VALUE!
gene:ENSG00000269978	1	complement(7700704..7700970)	0	NaN	NaN	NaN	NaN	NaN	#VALUE!
VAMP3	1	7771296..7781432	96.17	-0.07	-1.05	0.3	0.44	1	0.356547
gene:ENSG00000269925	1	7776383..7776775	0	NaN	NaN	NaN	NaN	NaN	#VALUE!
PER3	1	7784291..7845177	2.43	-0.83	-1.78	1.05e-13	1.03e-12	1.86e-09	11.9872
gene:ENSG00000236266	1	complement(7810242..7827342)	0	NaN	NaN	NaN	NaN	NaN	#VALUE!
UTS2	1	complement(7843083..7853512)	0	NaN	NaN	NaN	NaN	NaN	#VALUE!
TNFRSF9	1	complement(7915871..7943165)	1.6	0.65	1.57	6.22e-05	0.000259	1	3.5867
PARK7	1	7954291..7985505	337.7	-0.12	-1.08	0.08	0.16	1	0.79588
Y_RNA_1	1	complement(7982881..7982983)	0	NaN	NaN	NaN	NaN	NaN	#VALUE!
gene:ENSG00000284747	1	7991134..8005312	0	NaN	NaN	NaN	NaN	NaN	#VALUE!
gene:ENSG00000284716	1	complement(7998187..7999934)	0	NaN	NaN	NaN	NaN	NaN	#VALUE!
ERRFI1	1	complement(8004404..8026309)	53.82	0.62	1.54	5.72e-20	7.71e-19	1.01e-15	18.1129
ERRFI1-DT	1	8026738..8122702	0	NaN	NaN	NaN	NaN	NaN	#VALUE!
gene:ENSG00000288816	1	8191692..8194926	0	NaN	NaN	NaN	NaN	NaN	#VALUE!
LINC01714	1	8201518..8215210	0	NaN	NaN	NaN	NaN	NaN	#VALUE!
RNU1-7P	1	complement(8206434..8206597)	0	NaN	NaN	NaN	NaN	NaN	#VALUE!
gene:ENSG00000233645	1	complement(8218190..8220529)	0	NaN	NaN	NaN	NaN	NaN	#VALUE!
RNU6-991P	1	complement(8292157..8292263)	0	NaN	NaN	NaN	NaN	NaN	#VALUE!
SLC45A1	1	8318114..8344167	3.93	1.11	2.16	2.12e-12	1.91e-11	3.74e-08	10.719
Y_RNA_2	1	8328067..8328179	0	NaN	NaN	NaN	NaN	NaN	#VALUE!
RERE	1	complement(8352397..8848921)	16.99	-0.3	-1.23	8.1e-06	3.87e-05	0.14	4.41229
RERE-AS1	1	8424645..8435013	0	NaN	NaN	NaN	NaN	NaN	#VALUE!
gene:ENSG00000221083	1	complement(8511795..8511919)	0	NaN	NaN	NaN	NaN	NaN	#VALUE!
Y_RNA_3	1	complement(8796571..8796673)	0	NaN	NaN	NaN	NaN	NaN	#VALUE!
gene:ENSG00000228423	1	complement(8805860..8807051)	0	NaN	NaN	NaN	NaN	NaN	#VALUE!
ENO1	1	complement(8861000..8879190)	2762.55	-0.24	-1.18	0.04	0.09	1	1.04576
MIR6728	1	complement(8866502..8866590)	0	NaN	NaN	NaN	NaN	NaN	#VALUE!
ENO1-AS1	1	8878835..8879894	0	NaN	NaN	NaN	NaN	NaN	#VALUE!
RNU6-304P	1	complement(8883427..8883533)	0	NaN	NaN	NaN	NaN	NaN	#VALUE!
CA6	1	8945867..8975092	0	NaN	NaN	NaN	NaN	NaN	#VALUE!
gene:ENSG00000290109	1	complement(8970490..8971244)	0	NaN	NaN	NaN	NaN	NaN	#VALUE!
RN7SL451P	1	complement(8979576..8979874)	0	NaN	NaN	NaN	NaN	NaN	#VALUE!
SLC2A7	1	complement(9002973..9026423)	0.00493	1.81	3.5	0.51	0.63	1	0.200659
SLC2A5	1	complement(9035106..9088478)	0.05	0.86	1.81	0.14	0.24	1	0.619789
gene:ENSG00000252404	1	9082696..9082879	0	NaN	NaN	NaN	NaN	NaN	#VALUE!
GPR157	1	complement(9100305..9129102)	7.11	0.09	1.06	0.31	0.46	1	0.337242
MIR34AHG	1	complement(9148011..9198906)	0	NaN	NaN	NaN	NaN	NaN	#VALUE!
MIR34A	1	complement(9151668..9151777)	0	NaN	NaN	NaN	NaN	NaN	#VALUE!
gene:ENSG00000289914	1	complement(9162322..9162945)	0	NaN	NaN	NaN	NaN	NaN	#VALUE!
LNCTAM34A	1	9182004..9196284	0	NaN	NaN	NaN	NaN	NaN	#VALUE!
H6PD	1	9234774..9271337	25.72	0.18	1.13	0.00827	0.02	1	1.69897
SPSB1	1	9292894..9369532	52.27	-0.43	-1.35	1.8e-10	1.4e-09	3.19e-06	8.85387
gene:ENSG00000284652	1	complement(9421098..9422862)	0	NaN	NaN	NaN	NaN	NaN	#VALUE!
LINC02606	1	complement(9425094..9440564)	0	NaN	NaN	NaN	NaN	NaN	#VALUE!
gene:ENSG00000235263	1	complement(9501092..9503471)	0	NaN	NaN	NaN	NaN	NaN	#VALUE!
SLC25A33	1	9539465..9585173	6.82	0.06	1.04	0.49	0.63	1	0.200659
TMEM201	1	9588911..9614877	23.21	0.23	1.18	0.00062	0.00218	1	2.66154
PIK3CD	1	9629889..9729114	6.91	-0.16	-1.12	0.06	0.12	1	0.920819
PIK3CD-AS1	1	complement(9652610..9654586)	0	NaN	NaN	NaN	NaN	NaN	#VALUE!
PIK3CD-AS2	1	complement(9672405..9687583)	0	NaN	NaN	NaN	NaN	NaN	#VALUE!
CLSTN1	1	complement(9728926..9823984)	190.52	0.12	1.09	0.07	0.15	1	0.823909
gene:ENSG00000280113	1	complement(9826289..9828271)	0	NaN	NaN	NaN	NaN	NaN	#VALUE!
CTNNBIP1	1	complement(9848276..9910336)	11.24	0.01	1.01	0.91	0.94	1	0.0268721
gene:ENSG00000223989	1	9848318..9850154	0	NaN	NaN	NaN	NaN	NaN	#VALUE!
gene:ENSG00000285701	1	9900614..9908034	0	NaN	NaN	NaN	NaN	NaN	#VALUE!
LZIC	1	complement(9922113..9943407)	23.27	0.08	1.06	0.22	0.36	1	0.443697
gene:ENSG00000228150	1	9942923..9949974	0	NaN	NaN	NaN	NaN	NaN	#VALUE!
NMNAT1	1	9943428..9985501	4.96	-0.24	-1.18	0.00987	0.03	1	1.52288
RN7SKP269	1	9947318..9947636	0	NaN	NaN	NaN	NaN	NaN	#VALUE!
MIR5697	1	9967381..9967458	0	NaN	NaN	NaN	NaN	NaN	#VALUE!
gene:ENSG00000241326	1	9983141..9984568	0	NaN	NaN	NaN	NaN	NaN	#VALUE!
RBP7	1	9997206..10016021	0.4	-0.08	-1.06	0.88	0.92	1	0.0362122
UBE4B	1	10032832..10181239	24.13	0.3	1.23	1.02e-05	4.81e-05	0.18	4.31785
RNU6-828P	1	10163268..10163374	0	NaN	NaN	NaN	NaN	NaN	#VALUE!
KIF1B	1	10210570..10381603	14.88	0.3	1.23	8.19e-06	3.91e-05	0.14	4.40782
gene:ENSG00000264881	1	10227718..10227803	0	NaN	NaN	NaN	NaN	NaN	#VALUE!
RNU6-37P	1	10298966..10299072	0	NaN	NaN	NaN	NaN	NaN	#VALUE!
RN7SL731P	1	10306465..10306757	0	NaN	NaN	NaN	NaN	NaN	#VALUE!
gene:ENSG00000284735	1	complement(10381906..10387150)	0	NaN	NaN	NaN	NaN	NaN	#VALUE!
gene:ENSG00000284642	1	10395416..10397432	0	NaN	NaN	NaN	NaN	NaN	#VALUE!
PGD	1	10398592..10420511	1506.03	0.02	1.01	0.89	0.93	1	0.0315171
gene:ENSG00000271989	1	complement(10429881..10430677)	0	NaN	NaN	NaN	NaN	NaN	#VALUE!
CENPS-CORT	1	10430102..10452153	4.25	-0.34	-1.26	0.03	0.08	1	1.09691
CENPS	1	10430433..10442808	41.83	0.02	1.02	0.76	0.84	1	0.0757207
CORT	1	10450031..10451998	0.95	0.46	1.38	0.16	0.28	1	0.552842
DFFA	1	complement(10456522..10472529)	32.77	0.02	1.01	0.76	0.84	1	0.0757207
gene:ENSG00000203469	1	10458555..10459338	0	NaN	NaN	NaN	NaN	NaN	#VALUE!
PEX14	1	10472288..10630758	36.01	-0.48	-1.39	7.87e-11	6.26e-10	1.39e-06	9.20343
gene:ENSG00000287727	1	complement(10612222..10616452)	0	NaN	NaN	NaN	NaN	NaN	#VALUE!
RN7SL614P	1	10616836..10617115	0	NaN	NaN	NaN	NaN	NaN	#VALUE!
CASZ1	1	complement(10636604..10796650)	4.02	0.15	1.11	0.12	0.22	1	0.657577
gene:ENSG00000272078	1	10639241..10654333	0	NaN	NaN	NaN	NaN	NaN	#VALUE!
C1orf127	1	complement(10946471..10982076)	0.00415	-0.13	-1.09	0.94	0.96	1	0.0177288
TARDBP	1	11012344..11030528	117.12	-0.00917	-1.01	0.89	0.93	1	0.0315171
MASP2	1	complement(11022009..11047239)	0.28	0.12	1.08	0.71	0.8	1	0.09691
SRM	1	complement(11054584..11060020)	236.9	0.2	1.15	0.00214	0.00672	1	2.17263
EXOSC10	1	complement(11066618..11099869)	85.47	-0.19	-1.14	0.00545	0.02	1	1.69897
gene:ENSG00000226849	1	11068471..11073097	0	NaN	NaN	NaN	NaN	NaN	#VALUE!
EXOSC10-AS1	1	11099430..11102105	0	NaN	NaN	NaN	NaN	NaN	#VALUE!
MTOR	1	complement(11106535..11262556)	40.22	0.08	1.06	0.22	0.35	1	0.455932
MTOR-AS1	1	11143898..11149537	0	NaN	NaN	NaN	NaN	NaN	#VALUE!
RNU6-537P	1	11152350..11152452	0	NaN	NaN	NaN	NaN	NaN	#VALUE!
ANGPTL7	1	11189355..11195981	0.01	-0.15	-1.11	0.91	0.94	1	0.0268721
RNU6-291P	1	11226254..11226360	0	NaN	NaN	NaN	NaN	NaN	#VALUE!
UBIAD1	1	11273198..11296049	25.5	0.15	1.11	0.03	0.07	1	1.1549
gene:ENSG00000284646	1	complement(11311734..11319093)	0	NaN	NaN	NaN	NaN	NaN	#VALUE!
DISP3	1	11479155..11537551	0.08	-1.04	-2.06	0.03	0.08	1	1.09691
gene:ENSG00000285833	1	complement(11500803..11502016)	0	NaN	NaN	NaN	NaN	NaN	#VALUE!
LINC01647	1	11609468..11613358	0	NaN	NaN	NaN	NaN	NaN	#VALUE!
gene:ENSG00000284708	1	11623558..11643416	0	NaN	NaN	NaN	NaN	NaN	#VALUE!
FBXO2	1	complement(11637018..11655785)	6.43	-2.31	-4.95	5.94e-54	2.26e-52	1.05e-49	51.6459
FBXO44	1	11654375..11663327	12.48	-0.67	-1.59	1.2e-12	1.1e-11	2.12e-08	10.9586
MAD2L2	1	complement(11658918..11691811)	32.39	0.02	1.02	0.73	0.81	1	0.091515
FBXO6	1	11664200..11674354	54.21	-1.87	-3.67	1.79e-116	2.02e-114	3.17e-112	113.695
DRAXIN	1	11691710..11725857	0.01	-0.72	-1.65	0.4	0.55	1	0.259637
AGTRAP	1	11736084..11754802	76.89	-0.15	-1.11	0.03	0.08	1	1.09691
C1orf167	1	11761787..11789585	0.00255	-0.13	-1.09	0.94	0.96	1	0.0177288
C1orf167-AS1	1	complement(11777077..11779619)	0	NaN	NaN	NaN	NaN	NaN	#VALUE!
MTHFR	1	complement(11785723..11806455)	5.89	-0.12	-1.09	0.11	0.2	1	0.69897
CLCN6	1	11806096..11848079	7.25	-0.08	-1.06	0.31	0.46	1	0.337242
gene:ENSG00000276470	1	11843812..11843984	0	NaN	NaN	NaN	NaN	NaN	#VALUE!
gene:ENSG00000278852	1	11845549..11845697	0	NaN	NaN	NaN	NaN	NaN	#VALUE!
NPPA	1	complement(11845709..11848345)	0.08	-1.98	-3.93	0.08	0.15	1	0.823909
gene:ENSG00000275915	1	11847442..11847549	0	NaN	NaN	NaN	NaN	NaN	#VALUE!
NPPB	1	complement(11857464..11858945)	0.18	1.04	2.05	0.21	0.34	1	0.468521
gene:ENSG00000285646	1	11907940..11914298	0	NaN	NaN	NaN	NaN	NaN	#VALUE!
RNU5E-1	1	11908152..11908271	0	NaN	NaN	NaN	NaN	NaN	#VALUE!
RNU5E-4P	1	complement(11909808..11909927)	0	NaN	NaN	NaN	NaN	NaN	#VALUE!
KIAA2013	1	complement(11919591..11926428)	69.78	0.08	1.05	0.26	0.41	1	0.387216
PLOD1	1	11934205..11975538	118.05	0.09	1.06	0.2	0.33	1	0.481486
gene:ENSG00000287384	1	complement(11979533..11980127)	0	NaN	NaN	NaN	NaN	NaN	#VALUE!
MFN2	1	11980181..12015211	60.61	-0.03	-1.02	0.64	0.74	1	0.130768
MIIP	1	12019466..12032045	22.43	-0.2	-1.15	0.05	0.1	1	1
Y_RNA_4	1	complement(12024012..12024124)	0	NaN	NaN	NaN	NaN	NaN	#VALUE!
MIR6729	1	12029158..12029222	0	NaN	NaN	NaN	NaN	NaN	#VALUE!
RN7SL649P	1	complement(12036740..12037014)	0	NaN	NaN	NaN	NaN	NaN	#VALUE!
TNFRSF8	1	12063303..12144207	0.02	0.59	1.51	0.53	0.66	1	0.180456
RNU6-777P	1	complement(12077881..12077984)	0	NaN	NaN	NaN	NaN	NaN	#VALUE!
gene:ENSG00000285604	1	complement(12088441..12092264)	0	NaN	NaN	NaN	NaN	NaN	#VALUE!
MIR7846	1	12166943..12167038	0	NaN	NaN	NaN	NaN	NaN	#VALUE!
TNFRSF1B	1	12166991..12209228	8.64	-3.02	-8.14	9.64e-157	1.62e-154	1.71e-152	153.79
MIR4632	1	12191713..12191773	0	NaN	NaN	NaN	NaN	NaN	#VALUE!
SNORA70_1	1	complement(12221148..12221271)	0	NaN	NaN	NaN	NaN	NaN	#VALUE!
VPS13D	1	12230030..12512047	12.06	0.12	1.09	0.23	0.37	1	0.431798
SNORA59A	1	12507246..12507397	0	NaN	NaN	NaN	NaN	NaN	#VALUE!
LINC02766	1	12525716..12530691	0	NaN	NaN	NaN	NaN	NaN	#VALUE!
DHRS3	1	complement(12567910..12618210)	64.43	-0.17	-1.12	0.02	0.04	1	1.39794
RNU6ATAC18P	1	complement(12569972..12570072)	0	NaN	NaN	NaN	NaN	NaN	#VALUE!
MIR6730	1	complement(12578957..12579023)	0	NaN	NaN	NaN	NaN	NaN	#VALUE!
gene:ENSG00000288927	1	12618389..12618987	0	NaN	NaN	NaN	NaN	NaN	#VALUE!
gene:ENSG00000272482	1	complement(12618900..12619980)	0	NaN	NaN	NaN	NaN	NaN	#VALUE!
AADACL4	1	12644085..12667076	0	NaN	NaN	NaN	NaN	NaN	#VALUE!
AADACL3	1	12716110..12728760	0	NaN	NaN	NaN	NaN	NaN	#VALUE!
CFAP107	1	12746200..12763699	0	NaN	NaN	NaN	NaN	NaN	#VALUE!
PRAMEF12	1	12773738..12777906	0	NaN	NaN	NaN	NaN	NaN	#VALUE!
PRAMEF1	1	12791397..12796628	0	NaN	NaN	NaN	NaN	NaN	#VALUE!
LINC01784	1	complement(12822686..12823159)	0	NaN	NaN	NaN	NaN	NaN	#VALUE!
PRAMEF11	1	complement(12824605..12831410)	0	NaN	NaN	NaN	NaN	NaN	#VALUE!
HNRNPCL1	1	complement(12847377..12848720)	0	NaN	NaN	NaN	NaN	NaN	#VALUE!
PRAMEF2	1	12857086..12861909	0	NaN	NaN	NaN	NaN	NaN	#VALUE!
PRAMEF4	1	complement(12879212..12886201)	0	NaN	NaN	NaN	NaN	NaN	#VALUE!
PRAMEF10	1	complement(12892896..12898270)	0	NaN	NaN	NaN	NaN	NaN	#VALUE!
PRAMEF7	1	12916610..12920751	0	NaN	NaN	NaN	NaN	NaN	#VALUE!
RNU6-1072P	1	12922554..12922660	0	NaN	NaN	NaN	NaN	NaN	#VALUE!
PRAMEF6	1	complement(12938472..12947580)	0	NaN	NaN	NaN	NaN	NaN	#VALUE!
PRAMEF27	1	complement(13049476..13056575)	0	NaN	NaN	NaN	NaN	NaN	#VALUE!
HNRNPCL3	1	13060769..13062878	0	NaN	NaN	NaN	NaN	NaN	#VALUE!
PRAMEF25	1	13068677..13077884	0	NaN	NaN	NaN	NaN	NaN	#VALUE!
HNRNPCL2	1	complement(13115488..13116854)	0	NaN	NaN	NaN	NaN	NaN	#VALUE!
gene:ENSG00000290772	1	13129793..13131409	0	NaN	NaN	NaN	NaN	NaN	#VALUE!
gene:ENSG00000233336	1	complement(13146981..13147460)	0	NaN	NaN	NaN	NaN	NaN	#VALUE!
PRAMEF26	1	complement(13148905..13158116)	0	NaN	NaN	NaN	NaN	NaN	#VALUE!
HNRNPCL4	1	complement(13163914..13165631)	0	NaN	NaN	NaN	NaN	NaN	#VALUE!
PRAMEF9	1	13171848..13179459	0	NaN	NaN	NaN	NaN	NaN	#VALUE!
PRAMEF13	1	complement(13196188..13201409)	0	NaN	NaN	NaN	NaN	NaN	#VALUE!
PRAMEF18	1	complement(13222695..13226154)	0	NaN	NaN	NaN	NaN	NaN	#VALUE!
PRAMEF5	1	13254198..13263435	0	NaN	NaN	NaN	NaN	NaN	#VALUE!
RNU6-771P	1	complement(13279125..13279231)	0	NaN	NaN	NaN	NaN	NaN	#VALUE!
PRAMEF8	1	complement(13281304..13285137)	0	NaN	NaN	NaN	NaN	NaN	#VALUE!
PRAMEF33	1	13303539..13308907	0	NaN	NaN	NaN	NaN	NaN	#VALUE!
PRAMEF15	1	13315581..13322598	0	NaN	NaN	NaN	NaN	NaN	#VALUE!
gene:ENSG00000228229	1	13324039..13324518	0	NaN	NaN	NaN	NaN	NaN	#VALUE!
PRAMEF14	1	complement(13341892..13347134)	0	NaN	NaN	NaN	NaN	NaN	#VALUE!
PRAMEF19	1	complement(13368431..13371947)	0	NaN	NaN	NaN	NaN	NaN	#VALUE!
PRAMEF17	1	13389632..13392629	0	NaN	NaN	NaN	NaN	NaN	#VALUE!
PRAMEF20	1	13410450..13421328	0	NaN	NaN	NaN	NaN	NaN	#VALUE!
LRRC38	1	complement(13474973..13514003)	0.02	-1.44	-2.71	0.33	0.48	1	0.318759
gene:ENSG00000259961	1	13513220..13516270	0	NaN	NaN	NaN	NaN	NaN	#VALUE!
PDPN	1	13583465..13617957	0	NaN	NaN	NaN	NaN	NaN	#VALUE!
gene:ENSG00000237445	1	complement(13657311..13659910)	0	NaN	NaN	NaN	NaN	NaN	#VALUE!
gene:ENSG00000253085	1	complement(13696070..13696199)	0	NaN	NaN	NaN	NaN	NaN	#VALUE!
PRDM2	1	13700188..13825079	9.05	-0.1	-1.07	0.17	0.28	1	0.552842
gene:ENSG00000289380	1	13757778..13758465	0	NaN	NaN	NaN	NaN	NaN	#VALUE!
KAZN	1	13892792..15118043	2.56	0.56	1.47	2.88e-09	2.01e-08	5.1e-05	7.6968
RNU6-1265P	1	complement(14124233..14124335)	0	NaN	NaN	NaN	NaN	NaN	#VALUE!
gene:ENSG00000231606	1	complement(14221887..14304445)	0	NaN	NaN	NaN	NaN	NaN	#VALUE!
KAZN-AS1	1	complement(14338825..14419973)	0	NaN	NaN	NaN	NaN	NaN	#VALUE!
gene:ENSG00000287756	1	complement(14774469..14777727)	0	NaN	NaN	NaN	NaN	NaN	#VALUE!
TMEM51-AS1	1	complement(15111815..15153618)	0	NaN	NaN	NaN	NaN	NaN	#VALUE!
TMEM51	1	15152532..15220478	74.13	-0.3	-1.23	1.43e-05	6.58e-05	0.25	4.18177
TMEM51-AS2	1	complement(15164344..15171317)	0	NaN	NaN	NaN	NaN	NaN	#VALUE!
FHAD1	1	15236521..15400283	0.23	-0.16	-1.11	0.55	0.67	1	0.173925
FHAD1-AS1	1	complement(15326680..15343876)	0	NaN	NaN	NaN	NaN	NaN	#VALUE!
gene:ENSG00000236045	1	complement(15334166..15335464)	0	NaN	NaN	NaN	NaN	NaN	#VALUE!
EFHD2-AS1	1	complement(15402979..15409433)	0	NaN	NaN	NaN	NaN	NaN	#VALUE!
EFHD2	1	15409888..15430339	274.02	-0.2	-1.15	0.00256	0.0079	1	2.10237
CTRC	1	15438442..15449242	0.04	0.23	1.17	0.74	0.82	1	0.0861861
CELA2A	1	15456728..15472091	0.01	1.81	3.5	0.51	0.63	1	0.200659
CELA2B	1	15465909..15491395	0.01	-1.95	-3.85	0.46	0.59	1	0.229148
CASP9	1	complement(15490832..15526534)	6.49	0.09	1.06	0.32	0.46	1	0.337242
DNAJC16	1	15526813..15592379	11.14	0.06	1.05	0.35	0.5	1	0.30103
SCARNA21B	1	15542165..15542304	0	NaN	NaN	NaN	NaN	NaN	#VALUE!
gene:ENSG00000272510	1	complement(15565611..15565956)	0	NaN	NaN	NaN	NaN	NaN	#VALUE!
AGMAT	1	complement(15571699..15585051)	14.74	0.35	1.27	7.34e-06	3.53e-05	0.13	4.45223
gene:ENSG00000237301	1	complement(15586136..15603626)	0	NaN	NaN	NaN	NaN	NaN	#VALUE!
RNU7-179P	1	complement(15608078..15608145)	0	NaN	NaN	NaN	NaN	NaN	#VALUE!
DDI2	1	15617458..15669044	12.07	0.08	1.06	0.24	0.37	1	0.431798
RSC1A1	1	15659713..15662033	6.46	-0.27	-1.2	0.02	0.05	1	1.30103
gene:ENSG00000271742	1	complement(15682873..15683128)	0	NaN	NaN	NaN	NaN	NaN	#VALUE!
PLEKHM2	1	15684320..15734769	46.2	0.05	1.04	0.42	0.57	1	0.244125
gene:ENSG00000237938	1	complement(15720312..15736896)	0	NaN	NaN	NaN	NaN	NaN	#VALUE!
SLC25A34	1	15736258..15741392	0.3	0.44	1.36	0.19	0.32	1	0.49485
SLC25A34-AS1	1	complement(15740048..15749896)	0	NaN	NaN	NaN	NaN	NaN	#VALUE!
TMEM82	1	15742499..15747982	0.00857	1.81	3.5	0.51	0.63	1	0.200659
FBLIM1	1	15756607..15786594	22.31	0.75	1.69	2.35e-26	4.2e-25	4.16e-22	24.3768
UQCRHL	1	complement(15807169..15809348)	0.19	-0.49	-1.4	0.32	0.46	1	0.337242
SPEN-AS1	1	complement(15834474..15848147)	0	NaN	NaN	NaN	NaN	NaN	#VALUE!
SPEN	1	15836095..15940456	37.61	-0.17	-1.13	0.05	0.1	1	1
ZBTB17	1	complement(15941869..15976132)	18.11	-0.17	-1.12	0.05	0.11	1	0.958607
SRARP	1	16004236..16008807	0	NaN	NaN	NaN	NaN	NaN	#VALUE!
gene:ENSG00000233078	1	complement(16006160..16006671)	0	NaN	NaN	NaN	NaN	NaN	#VALUE!
HSPB7	1	complement(16014028..16019594)	0.01	3.09	8.52	0.23	0.36	1	0.443697
CLCNKA	1	16018875..16034050	0.01	1.15	2.22	0.43	0.58	1	0.236572
CLCNKB	1	16040252..16057311	0.03	0.11	1.08	0.89	0.93	1	0.0315171
FAM131C	1	complement(16057769..16073651)	24.13	0.6	1.52	6.81e-11	5.44e-10	1.2e-06	9.2644
EPHA2	1	complement(16124337..16156069)	297.2	-0.00787	-1.01	0.91	0.94	1	0.0268721
EPHA2-AS1	1	16155176..16158148	0	NaN	NaN	NaN	NaN	NaN	#VALUE!
gene:ENSG00000224621	1	16159266..16161883	0	NaN	NaN	NaN	NaN	NaN	#VALUE!
ARHGEF19-AS1	1	16197854..16198357	0	NaN	NaN	NaN	NaN	NaN	#VALUE!
ARHGEF19	1	complement(16197854..16212652)	5.61	-0.06	-1.04	0.54	0.66	1	0.180456
gene:ENSG00000291077	1	complement(16215907..16217425)	0	NaN	NaN	NaN	NaN	NaN	#VALUE!
gene:ENSG00000288398	1	complement(16228674..16231335)	0	NaN	NaN	NaN	NaN	NaN	#VALUE!
CPLANE2	1	complement(16231692..16237183)	7.56	0.37	1.29	0.00226	0.00706	1	2.1512
FBXO42	1	complement(16246840..16352480)	9.19	-0.06	-1.04	0.44	0.59	1	0.229148
SZRD1	1	16352575..16398145	138.44	-0.1	-1.07	0.14	0.25	1	0.60206
SPATA21	1	complement(16387117..16437424)	0.00743	-0.93	-1.9	0.55	0.67	1	0.173925
NECAP2	1	16440721..16460078	55.2	-0.25	-1.19	0.000347	0.00128	1	2.89279
LINC01772	1	16460948..16468481	0	NaN	NaN	NaN	NaN	NaN	#VALUE!
CROCCP3	1	complement(16467436..16499257)	0	NaN	NaN	NaN	NaN	NaN	#VALUE!
RNU1-1	1	complement(16514122..16514285)	0	NaN	NaN	NaN	NaN	NaN	#VALUE!
gene:ENSG00000261135	1	16514645..16515754	0	NaN	NaN	NaN	NaN	NaN	#VALUE!
gene:ENSG00000285853	1	16515034..16521788	0	NaN	NaN	NaN	NaN	NaN	#VALUE!
gene:ENSG00000224174	1	16520694..16521796	0	NaN	NaN	NaN	NaN	NaN	#VALUE!
LINC01783	1	complement(16533886..16535649)	0	NaN	NaN	NaN	NaN	NaN	#VALUE!
RNU1-6P	1	complement(16534081..16534224)	0	NaN	NaN	NaN	NaN	NaN	#VALUE!
NBPF1	1	complement(16562319..16613562)	41.39	-0.11	-1.08	0.1	0.18	1	0.744727
gene:ENSG00000271732	1	16617391..16617729	0	NaN	NaN	NaN	NaN	NaN	#VALUE!
CROCCP2	1	complement(16618253..16644686)	0	NaN	NaN	NaN	NaN	NaN	#VALUE!
gene:ENSG00000282143	1	16656879..16667524	0	NaN	NaN	NaN	NaN	NaN	#VALUE!
RNU1-3	1	complement(16666785..16666948)	0	NaN	NaN	NaN	NaN	NaN	#VALUE!
gene:ENSG00000290849	1	complement(16687339..16692309)	0	NaN	NaN	NaN	NaN	NaN	#VALUE!
gene:ENSG00000279151	1	16701546..16705594	0	NaN	NaN	NaN	NaN	NaN	#VALUE!
gene:ENSG00000282740	1	complement(16739938..16750589)	0	NaN	NaN	NaN	NaN	NaN	#VALUE!
CROCC	1	16740273..16972964	6.11	-0.01	-1.01	0.91	0.95	1	0.0222764
gene:ENSG00000290850	1	16740280..16750968	0	NaN	NaN	NaN	NaN	NaN	#VALUE!
RNU1-4	1	16740516..16740679	0	NaN	NaN	NaN	NaN	NaN	#VALUE!
gene:ENSG00000290851	1	complement(16754910..16770237)	0	NaN	NaN	NaN	NaN	NaN	#VALUE!
gene:ENSG00000223643	1	complement(16851257..16853129)	0	NaN	NaN	NaN	NaN	NaN	#VALUE!
MIR3675	1	complement(16858949..16859021)	0	NaN	NaN	NaN	NaN	NaN	#VALUE!
gene:ENSG00000228549	1	16870945..16883659	0	NaN	NaN	NaN	NaN	NaN	#VALUE!
RNU1-5P	1	16873708..16873851	0	NaN	NaN	NaN	NaN	NaN	#VALUE!
gene:ENSG00000238142	1	complement(16887577..16889725)	0	NaN	NaN	NaN	NaN	NaN	#VALUE!
RNU1-2	1	16895980..16896143	0	NaN	NaN	NaN	NaN	NaN	#VALUE!
gene:ENSG00000272426	1	complement(16904339..16904776)	0	NaN	NaN	NaN	NaN	NaN	#VALUE!
gene:ENSG00000290122	1	16905199..16905396	0	NaN	NaN	NaN	NaN	NaN	#VALUE!
MFAP2	1	complement(16974502..16980632)	0.13	5.07	33.59	0.04	0.09	1	1.04576
gene:ENSG00000286898	1	16976302..16977792	0	NaN	NaN	NaN	NaN	NaN	#VALUE!
gene:ENSG00000226526	1	16978926..17005091	0	NaN	NaN	NaN	NaN	NaN	#VALUE!
ATP13A2	1	complement(16985958..17011928)	55.1	0.32	1.25	2.03e-06	1.04e-05	0.04	4.98297
gene:ENSG00000288636	1	complement(17005068..17011757)	0	NaN	NaN	NaN	NaN	NaN	#VALUE!
SDHB	1	complement(17018664..17054032)	124.05	-0.06	-1.04	0.37	0.51	1	0.29243
PADI2	1	complement(17066761..17119451)	14.21	-1.72	-3.3	1.06e-104	1.01e-102	1.88e-100	101.996
LINC02783	1	17189783..17197617	0	NaN	NaN	NaN	NaN	NaN	#VALUE!
gene:ENSG00000282843	1	complement(17193232..17201733)	0	NaN	NaN	NaN	NaN	NaN	#VALUE!
PADI1	1	17205128..17246007	5.59	0.38	1.3	4e-05	0.000171	0.71	3.767
PADI3	1	17249098..17284233	3.44	-0.66	-1.58	8.81e-06	4.18e-05	0.16	4.37882
MIR3972	1	17277889..17277975	0	NaN	NaN	NaN	NaN	NaN	#VALUE!
PADI4	1	17308195..17364004	0.00699	0.65	1.57	0.68	0.77	1	0.113509
PADI6	1	17372196..17401699	0.00516	1.81	3.5	0.51	0.63	1	0.200659
RCC2-AS1	1	17406760..17407382	0	NaN	NaN	NaN	NaN	NaN	#VALUE!
RCC2	1	complement(17406760..17439677)	153.98	-0.13	-1.1	0.05	0.1	1	1
gene:ENSG00000290096	1	complement(17439186..17439328)	0	NaN	NaN	NaN	NaN	NaN	#VALUE!
ARHGEF10L	1	17539698..17697874	13.93	-0.28	-1.21	0.000245	0.000926	1	3.03339
LINC02810	1	17717625..17749978	0	NaN	NaN	NaN	NaN	NaN	#VALUE!
ACTL8	1	17755333..17827063	1.37	-0.72	-1.65	0.00224	0.00701	1	2.15428
gene:ENSG00000284653	1	18015712..18045612	0	NaN	NaN	NaN	NaN	NaN	#VALUE!
LINC01654	1	18065657..18074412	0	NaN	NaN	NaN	NaN	NaN	#VALUE!
IGSF21	1	18107798..18378483	0	NaN	NaN	NaN	NaN	NaN	#VALUE!
gene:ENSG00000280222	1	18109389..18115861	0	NaN	NaN	NaN	NaN	NaN	#VALUE!
IGSF21-AS1	1	complement(18166929..18179346)	0	NaN	NaN	NaN	NaN	NaN	#VALUE!
gene:ENSG00000225387	1	18385829..18388514	0	NaN	NaN	NaN	NaN	NaN	#VALUE!
KLHDC7A	1	18480930..18485974	13.8	-0.16	-1.12	0.03	0.06	1	1.22185
PAX7	1	18630846..18748866	8.28	2.96	7.8	8.41e-190	2.01e-187	1.49e-185	186.697
TAS1R2	1	complement(18839599..18859660)	0	NaN	NaN	NaN	NaN	NaN	#VALUE!
ALDH4A1	1	complement(18871430..18902724)	30.61	0.18	1.13	0.00966	0.03	1	1.52288
MIR4695	1	complement(18883202..18883275)	0	NaN	NaN	NaN	NaN	NaN	#VALUE!
MIR1290	1	complement(18897071..18897148)	0	NaN	NaN	NaN	NaN	NaN	#VALUE!
IFFO2	1	complement(18904280..18956676)	40.37	0.24	1.18	0.000427	0.00154	1	2.81248
gene:ENSG00000272084	1	complement(19072110..19075511)	0	NaN	NaN	NaN	NaN	NaN	#VALUE!
UBR4	1	complement(19074510..19210266)	42.98	-0.11	-1.08	0.46	0.6	1	0.221849
EMC1-AS1	1	19210348..19240709	0	NaN	NaN	NaN	NaN	NaN	#VALUE!
EMC1	1	complement(19215660..19251552)	39.61	0.08	1.05	0.26	0.4	1	0.39794
MRTO4	1	19251805..19260128	138.33	-0.08	-1.06	0.24	0.38	1	0.420216
AKR7L	1	complement(19265982..19274194)	0.28	0.59	1.5	0.17	0.29	1	0.537602
AKR7A3	1	complement(19282573..19288770)	0.49	0.92	1.9	0.03	0.07	1	1.1549
AKR7A2	1	complement(19303965..19312144)	94.97	-0.1	-1.07	0.14	0.25	1	0.60206
RNU6-1099P	1	complement(19305076..19305182)	0	NaN	NaN	NaN	NaN	NaN	#VALUE!
SLC66A1	1	19312326..19329300	18.66	0.14	1.1	0.08	0.16	1	0.79588
CAPZB	1	complement(19338775..19485539)	29.72	-0.14	-1.1	0.03	0.07	1	1.1549
RN7SL277P	1	19424384..19424671	0	NaN	NaN	NaN	NaN	NaN	#VALUE!
MICOS10	1	19484403..19629821	22.15	-0.1	-1.07	0.14	0.25	1	0.60206
RNU4-28P	1	19510593..19510733	0	NaN	NaN	NaN	NaN	NaN	#VALUE!
MICOS10-DT	1	complement(19591802..19596832)	0	NaN	NaN	NaN	NaN	NaN	#VALUE!
NBL1	1	19596979..19658456	38.54	0.03	1.02	0.66	0.76	1	0.119186
MICOS10-NBL1	1	19597067..19656927	3.45	-0.48	-1.4	0.00511	0.01	1	2
HTR6	1	19664875..19680966	0.73	-2.81	-7.02	1.29e-17	1.56e-16	2.28e-13	15.8069
TMCO4	1	complement(19682240..19799945)	13.28	-0.3	-1.23	0.000689	0.00239	1	2.6216
RNF186	1	complement(19814029..19815283)	0.00822	1.81	3.5	0.51	0.63	1	0.200659
RNF186-AS1	1	19814367..19819502	0	NaN	NaN	NaN	NaN	NaN	#VALUE!
OTUD3	1	19882395..19912945	2.8	0.21	1.16	0.05	0.11	1	0.958607
PLA2G2E	1	complement(19920009..19923617)	0	NaN	NaN	NaN	NaN	NaN	#VALUE!
RN7SL304P	1	19970969..19971269	0	NaN	NaN	NaN	NaN	NaN	#VALUE!
PLA2G2A	1	complement(19975431..19980416)	0.08	-4.39	-20.93	0.07	0.13	1	0.886057
PLA2G5	1	20028179..20091911	0	NaN	NaN	NaN	NaN	NaN	#VALUE!
PLA2G2D	1	complement(20111939..20119566)	0.00819	2.59	6.01	0.32	0.46	1	0.337242
PLA2G2F	1	20139323..20150381	0	NaN	NaN	NaN	NaN	NaN	#VALUE!
gene:ENSG00000227066	1	20154171..20160568	0	NaN	NaN	NaN	NaN	NaN	#VALUE!
PLA2G2C	1	complement(20161253..20186518)	0.00276	1.81	3.5	0.51	0.63	1	0.200659
UBXN10	1	20186096..20196050	0.03	5.36	41.11	0.03	0.07	1	1.1549
LINC01757	1	20243095..20244664	0	NaN	NaN	NaN	NaN	NaN	#VALUE!
gene:ENSG00000284710	1	20272018..20275005	0	NaN	NaN	NaN	NaN	NaN	#VALUE!
VWA5B1	1	20290875..20359518	0.000934	1.81	3.5	0.51	0.63	1	0.200659
gene:ENSG00000226664	1	complement(20294211..20323187)	0	NaN	NaN	NaN	NaN	NaN	#VALUE!
LINC01141	1	complement(20360579..20431234)	0	NaN	NaN	NaN	NaN	NaN	#VALUE!
gene:ENSG00000226487	1	complement(20412304..20413253)	0	NaN	NaN	NaN	NaN	NaN	#VALUE!
gene:ENSG00000284641	1	20476222..20478937	0	NaN	NaN	NaN	NaN	NaN	#VALUE!
gene:ENSG00000284743	1	complement(20478779..20480397)	0	NaN	NaN	NaN	NaN	NaN	#VALUE!
CAMK2N1	1	complement(20482391..20486210)	112.29	0.85	1.8	7.86e-36	1.92e-34	1.39e-31	33.7167
gene:ENSG00000289402	1	complement(20486358..20487405)	0	NaN	NaN	NaN	NaN	NaN	#VALUE!
MUL1	1	complement(20499448..20508151)	65.5	0.03	1.02	0.65	0.76	1	0.119186
FAM43B	1	20552573..20555020	7.56	-2.52	-5.73	7.25e-63	3.44e-61	1.28e-58	60.4634
CDA	1	20589086..20618903	36.84	-0.39	-1.31	3.93e-05	0.000169	0.69	3.77211
PINK1	1	20633458..20651511	64.95	-0.19	-1.14	0.00474	0.01	1	2
MIR6084	1	20633679..20633788	0	NaN	NaN	NaN	NaN	NaN	#VALUE!
PINK1-AS	1	complement(20642657..20652193)	0	NaN	NaN	NaN	NaN	NaN	#VALUE!
DDOST	1	complement(20651767..20661544)	350.63	0.04	1.03	0.56	0.68	1	0.167491
KIF17	1	complement(20664014..20718017)	1.15	-0.33	-1.25	0.04	0.09	1	1.04576
SH2D5	1	complement(20719731..20732837)	12.23	-0.23	-1.17	0.02	0.05	1	1.30103
gene:ENSG00000233069	1	20732880..20733952	0	NaN	NaN	NaN	NaN	NaN	#VALUE!
HP1BP3	1	complement(20740266..20787323)	68.16	-0.0022	-1	0.97	0.98	1	0.00877392
EIF4G3	1	complement(20806292..21177285)	28.92	0.07	1.05	0.32	0.47	1	0.327902
RNU7-200P	1	20841241..20841302	0	NaN	NaN	NaN	NaN	NaN	#VALUE!
MIR1256	1	complement(20988314..20988432)	0	NaN	NaN	NaN	NaN	NaN	#VALUE!
gene:ENSG00000287192	1	21177054..21178164	0	NaN	NaN	NaN	NaN	NaN	#VALUE!
ECE1	1	complement(21217247..21345572)	156.36	0.21	1.16	0.00133	0.00438	1	2.35853
gene:ENSG00000236936	1	21266082..21267251	0	NaN	NaN	NaN	NaN	NaN	#VALUE!
ECE1-AS1	1	21293290..21299874	0	NaN	NaN	NaN	NaN	NaN	#VALUE!
gene:ENSG00000236009	1	21415898..21417492	0	NaN	NaN	NaN	NaN	NaN	#VALUE!
NBPF3	1	21440128..21485005	7.38	-0.2	-1.15	0.02	0.06	1	1.22185
ALPL	1	21509397..21578410	0.21	-1.25	-2.38	0.01	0.03	1	1.52288
gene:ENSG00000289715	1	21547404..21554002	0	NaN	NaN	NaN	NaN	NaN	#VALUE!
LINC02596	1	21586472..21591187	0	NaN	NaN	NaN	NaN	NaN	#VALUE!
RAP1GAP	1	complement(21596221..21669357)	46.35	1.71	3.27	6.06e-129	7.82e-127	1.07e-124	126.107
USP48	1	complement(21678298..21783606)	21.54	0.2	1.15	0.00324	0.00978	1	2.00966
LDLRAD2	1	21812265..21825225	0.49	0.42	1.34	0.14	0.24	1	0.619789
HSPG2	1	complement(21822244..21937310)	106.96	0.37	1.29	0.00248	0.00766	1	2.11577
CELA3B	1	21977022..21998642	0.00884	1.81	3.5	0.51	0.63	1	0.200659
gene:ENSG00000285959	1	21983606..22030617	0	NaN	NaN	NaN	NaN	NaN	#VALUE!
RN7SL386P	1	21987481..21987777	0	NaN	NaN	NaN	NaN	NaN	#VALUE!
RNU6-1022P	1	21987816..21987919	0	NaN	NaN	NaN	NaN	NaN	#VALUE!
CELA3A	1	22001657..22012542	0.03	-2.74	-6.7	0.27	0.41	1	0.387216
RN7SL186P	1	22010650..22010946	0	NaN	NaN	NaN	NaN	NaN	#VALUE!
RNU6-776P	1	22010985..22011088	0	NaN	NaN	NaN	NaN	NaN	#VALUE!
LINC01635	1	complement(22023990..22026048)	0	NaN	NaN	NaN	NaN	NaN	#VALUE!
LINC00339	1	22024558..22031223	0	NaN	NaN	NaN	NaN	NaN	#VALUE!
gene:ENSG00000289694	1	22025142..22092943	98.15	0.1	1.07	0.13	0.24	1	0.619789
CDC42-AS1	1	complement(22028317..22052927)	0	NaN	NaN	NaN	NaN	NaN	#VALUE!
CDC42	1	22052627..22101360	9.92	0.04	1.03	0.56	0.68	1	0.167491
CDC42-IT1	1	22059197..22064199	0	NaN	NaN	NaN	NaN	NaN	#VALUE!
WNT4	1	complement(22117313..22143969)	1.18	1.11	2.16	9.84e-12	8.43e-11	1.74e-07	10.0742
gene:ENSG00000285873	1	22142850..22157401	0	NaN	NaN	NaN	NaN	NaN	#VALUE!
MIR4418	1	22266239..22266300	0	NaN	NaN	NaN	NaN	NaN	#VALUE!
gene:ENSG00000279625	1	complement(22364630..22366482)	0	NaN	NaN	NaN	NaN	NaN	#VALUE!
ZBTB40	1	22428838..22531157	14.57	-0.14	-1.1	0.05	0.1	1	1
ZBTB40-IT1	1	22517474..22519708	0	NaN	NaN	NaN	NaN	NaN	#VALUE!
EPHA8	1	22563489..22603595	0.00448	-2.74	-6.7	0.27	0.41	1	0.387216
MIR6127	1	complement(22633258..22633366)	0	NaN	NaN	NaN	NaN	NaN	#VALUE!
C1QA	1	22635077..22639678	0	NaN	NaN	NaN	NaN	NaN	#VALUE!
gene:ENSG00000289692	1	22636506..22644067	0	NaN	NaN	NaN	NaN	NaN	#VALUE!
C1QC	1	22643014..22648110	0	NaN	NaN	NaN	NaN	NaN	#VALUE!
C1QB	1	22652762..22661637	0	NaN	NaN	NaN	NaN	NaN	#VALUE!
EPHB2	1	22710839..22921500	38.21	0.12	1.09	0.07	0.14	1	0.853872
MIR4684	1	22719517..22719598	0	NaN	NaN	NaN	NaN	NaN	#VALUE!
gene:ENSG00000225952	1	complement(22835713..22836849)	0	NaN	NaN	NaN	NaN	NaN	#VALUE!
MIR4253	1	complement(22863159..22863226)	0	NaN	NaN	NaN	NaN	NaN	#VALUE!
LACTBL1	1	complement(22953043..22972866)	0	NaN	NaN	NaN	NaN	NaN	#VALUE!
TEX46	1	complement(23010834..23019100)	0.03	2.59	6.01	0.32	0.46	1	0.337242
KDM1A	1	23019443..23083689	54.17	0.18	1.13	0.00673	0.02	1	1.69897
gene:ENSG00000240553	1	complement(23020147..23088058)	0	NaN	NaN	NaN	NaN	NaN	#VALUE!
MIR3115	1	23044305..23044372	0	NaN	NaN	NaN	NaN	NaN	#VALUE!
gene:ENSG00000266802	1	complement(23057858..23057934)	0	NaN	NaN	NaN	NaN	NaN	#VALUE!
LUZP1	1	complement(23084030..23177808)	30.13	-0.01	-1.01	0.87	0.92	1	0.0362122
RNU6-514P	1	23162704..23162810	0	NaN	NaN	NaN	NaN	NaN	#VALUE!
RNU6-135P	1	23163953..23164053	0	NaN	NaN	NaN	NaN	NaN	#VALUE!
gene:ENSG00000289014	1	complement(23167098..23167889)	0	NaN	NaN	NaN	NaN	NaN	#VALUE!
HTR1D	1	complement(23191895..23217502)	30.11	-0.31	-1.24	1.12e-05	5.23e-05	0.2	4.2815
LINC01355	1	complement(23281307..23287488)	0	NaN	NaN	NaN	NaN	NaN	#VALUE!
gene:ENSG00000284726	1	23297797..23302866	0	NaN	NaN	NaN	NaN	NaN	#VALUE!
HNRNPR	1	complement(23303771..23344336)	104.37	-0.1	-1.07	0.14	0.25	1	0.60206
ZNF436	1	complement(23359448..23369836)	7.76	-0.21	-1.15	0.02	0.04	1	1.39794
ZNF436-AS1	1	23368939..23371839	0	NaN	NaN	NaN	NaN	NaN	#VALUE!
Y_RNA_5	1	23370254..23370346	0	NaN	NaN	NaN	NaN	NaN	#VALUE!
gene:ENSG00000271420	1	complement(23378380..23379029)	0	NaN	NaN	NaN	NaN	NaN	#VALUE!
TCEA3	1	complement(23380909..23424748)	0.22	-0.52	-1.44	0.16	0.27	1	0.568636
ASAP3	1	complement(23428563..23484568)	8.97	-0.72	-1.65	4.66e-15	4.91e-14	8.24e-11	13.3089
E2F2	1	complement(23506438..23531233)	17.09	-0.14	-1.1	0.04	0.09	1	1.04576
gene:ENSG00000235052	1	complement(23549139..23550915)	0	NaN	NaN	NaN	NaN	NaN	#VALUE!
ID3	1	complement(23557926..23559501)	429.97	-0.94	-1.92	1.84e-44	5.67e-43	3.25e-40	42.2464
gene:ENSG00000285802	1	complement(23576436..23593621)	0	NaN	NaN	NaN	NaN	NaN	#VALUE!
MDS2	1	23581495..23640568	0	NaN	NaN	NaN	NaN	NaN	#VALUE!
RPL11	1	23691742..23696835	598.76	-0.22	-1.16	0.00115	0.00382	1	2.41794
ELOA-AS1	1	complement(23706901..23778325)	0	NaN	NaN	NaN	NaN	NaN	#VALUE!
ELOA	1	23743448..23762059	47.63	0.11	1.08	0.09	0.18	1	0.744727
PITHD1	1	23778418..23788232	40.34	0.31	1.24	1.29e-05	5.98e-05	0.23	4.2233
gene:ENSG00000289835	1	complement(23790609..23793558)	0	NaN	NaN	NaN	NaN	NaN	#VALUE!
LYPLA2	1	23791145..23795539	72.62	0.15	1.11	0.03	0.07	1	1.1549
GALE	1	complement(23795599..23800781)	100.51	0.43	1.35	2.91e-10	2.22e-09	5.14e-06	8.65365
HMGCL	1	complement(23801885..23838620)	25.1	-0.16	-1.12	0.07	0.13	1	0.886057
FUCA1	1	complement(23845077..23868290)	31.91	0.17	1.12	0.02	0.05	1	1.30103
CNR2	1	complement(23870515..23913362)	0.01	-3.93	-15.23	0.1	0.19	1	0.721246
gene:ENSG00000232557	1	23907111..23907885	0	NaN	NaN	NaN	NaN	NaN	#VALUE!
MIR378F	1	23929070..23929147	0	NaN	NaN	NaN	NaN	NaN	#VALUE!
PNRC2	1	23956839..23963462	70.63	0.15	1.11	0.04	0.09	1	1.04576
SRSF10	1	complement(23964347..23980927)	35.56	0.03	1.02	0.61	0.72	1	0.142668
gene:ENSG00000225315	1	24040835..24086799	0	NaN	NaN	NaN	NaN	NaN	#VALUE!
MYOM3	1	complement(24056035..24112135)	12.65	-0.31	-1.24	8.85e-06	4.2e-05	0.16	4.37675
MYOM3-AS1	1	24066774..24083565	0	NaN	NaN	NaN	NaN	NaN	#VALUE!
IL22RA1	1	complement(24119771..24143140)	26.05	-1.57	-2.96	7.14e-84	5.01e-82	1.26e-79	81.3002
IFNLR1	1	complement(24154168..24187959)	2.25	-0.00452	-1	0.97	0.98	1	0.00877392
GRHL3	1	24199558..24364482	0.33	-1.05	-2.07	0.00113	0.00378	1	2.42251
LINC02800	1	24200240..24211693	0	NaN	NaN	NaN	NaN	NaN	#VALUE!
GRHL3-AS1	1	complement(24307556..24321901)	0	NaN	NaN	NaN	NaN	NaN	#VALUE!
STPG1	1	complement(24356999..24416934)	8.19	0.58	1.49	2.11e-10	1.63e-09	3.74e-06	8.78781
NIPAL3	1	24415802..24472976	8.76	0.42	1.34	3.67e-09	2.54e-08	6.49e-05	7.59517
gene:ENSG00000288982	1	24476362..24476739	0	NaN	NaN	NaN	NaN	NaN	#VALUE!
RCAN3AS	1	complement(24496254..24535400)	0	NaN	NaN	NaN	NaN	NaN	#VALUE!
RCAN3	1	24502351..24541040	14.54	0.4	1.32	3.42e-08	2.15e-07	0.000605	6.66756
NCMAP-DT	1	complement(24538802..24556024)	0	NaN	NaN	NaN	NaN	NaN	#VALUE!
NCMAP	1	24556087..24609328	1.62	-0.23	-1.17	0.18	0.31	1	0.508638
Y_RNA_6	1	complement(24625411..24625513)	0	NaN	NaN	NaN	NaN	NaN	#VALUE!
SRRM1	1	24631716..24673281	79.66	-0.16	-1.11	0.02	0.05	1	1.30103
gene:ENSG00000284699	1	24704894..24717596	0	NaN	NaN	NaN	NaN	NaN	#VALUE!
CLIC4	1	24745382..24844321	61.42	0.48	1.39	3.18e-09	2.2e-08	5.62e-05	7.65758
RNU6-1208P	1	complement(24777873..24777979)	0	NaN	NaN	NaN	NaN	NaN	#VALUE!
RUNX3	1	complement(24899511..24965121)	13.38	-1.06	-2.09	7.41e-42	2.16e-40	1.31e-37	39.6655
MIR6731	1	complement(24919345..24919416)	0	NaN	NaN	NaN	NaN	NaN	#VALUE!
RUNX3-AS1	1	24961345..24963097	0	NaN	NaN	NaN	NaN	NaN	#VALUE!
gene:ENSG00000261025	1	complement(24968423..24970865)	0	NaN	NaN	NaN	NaN	NaN	#VALUE!
MIR4425	1	25023503..25023586	0	NaN	NaN	NaN	NaN	NaN	#VALUE!
LINC02793	1	25041136..25047404	0	NaN	NaN	NaN	NaN	NaN	#VALUE!
gene:ENSG00000233755	1	complement(25043707..25113120)	0	NaN	NaN	NaN	NaN	NaN	#VALUE!
gene:ENSG00000231953	1	25208139..25209437	0	NaN	NaN	NaN	NaN	NaN	#VALUE!
SYF2	1	complement(25222276..25232502)	39.09	-0.04	-1.03	0.59	0.7	1	0.154902
gene:ENSG00000284602	1	25232586..25234775	0	NaN	NaN	NaN	NaN	NaN	#VALUE!
gene:ENSG00000284657	1	25239494..25240253	0	NaN	NaN	NaN	NaN	NaN	#VALUE!
RSRP1	1	complement(25242249..25338213)	12.26	-0.05	-1.04	0.56	0.68	1	0.167491
gene:ENSG00000272432	1	25247837..25248321	0	NaN	NaN	NaN	NaN	NaN	#VALUE!
RHD	1	25272393..25330445	0.00405	1.81	3.5	0.51	0.63	1	0.200659
TMEM50A	1	25338317..25362361	175.8	-0.67	-1.59	1.59e-23	2.53e-22	2.8e-19	21.5969
RHCE	1	complement(25362249..25430192)	0.14	0.7	1.63	0.2	0.34	1	0.468521
MACO1	1	25430858..25500209	15.59	0.3	1.23	6.09e-05	0.000254	1	3.59517
LDLRAP1	1	25543606..25568886	31.04	0.25	1.19	0.000299	0.00111	1	2.95468
gene:ENSG00000225643	1	25581478..25590356	0	NaN	NaN	NaN	NaN	NaN	#VALUE!
MAN1C1	1	25616791..25786206	0.73	-0.15	-1.11	0.3	0.45	1	0.346787
gene:ENSG00000233478	1	complement(25644544..25659111)	0	NaN	NaN	NaN	NaN	NaN	#VALUE!
SELENON	1	25800193..25818221	139.93	-0.29	-1.22	1.6e-05	7.3e-05	0.28	4.13668
gene:ENSG00000255054	1	25811470..25823744	0.1	-1.44	-2.71	0.33	0.47	1	0.327902
gene:ENSG00000228172	1	complement(25816749..25820797)	0	NaN	NaN	NaN	NaN	NaN	#VALUE!
MTFR1L	1	25818640..25832942	13.89	-0.01	-1.01	0.87	0.92	1	0.0362122
gene:ENSG00000272478	1	complement(25831913..25832134)	0	NaN	NaN	NaN	NaN	NaN	#VALUE!
AUNIP	1	complement(25831913..25859458)	10.52	0.11	1.08	0.24	0.37	1	0.431798
gene:ENSG00000236528	1	25859580..25863420	0	NaN	NaN	NaN	NaN	NaN	#VALUE!
PAQR7	1	complement(25861484..25875708)	5.81	-1.26	-2.4	2.75e-32	6.07e-31	4.87e-28	30.2168
Y_RNA_7	1	25877496..25877605	0	NaN	NaN	NaN	NaN	NaN	#VALUE!
STMN1	1	complement(25884181..25906991)	222.8	-0.06	-1.04	0.37	0.52	1	0.283997
MIR3917	1	complement(25906362..25906454)	0	NaN	NaN	NaN	NaN	NaN	#VALUE!
PAFAH2	1	complement(25959767..25998117)	16.86	0.25	1.19	0.000434	0.00157	1	2.8041
RNU6-110P	1	25964197..25964300	0	NaN	NaN	NaN	NaN	NaN	#VALUE!
gene:ENSG00000252190	1	26006006..26006130	0	NaN	NaN	NaN	NaN	NaN	#VALUE!
gene:ENSG00000252691	1	26006216..26006299	0	NaN	NaN	NaN	NaN	NaN	#VALUE!
EXTL1	1	26019884..26036464	0.02	-1.58	-2.99	0.16	0.28	1	0.552842
SLC30A2	1	complement(26037252..26046118)	0.01	-1.82	-3.52	0.21	0.34	1	0.468521
gene:ENSG00000284309	1	26046665..26049099	0	NaN	NaN	NaN	NaN	NaN	#VALUE!
TRIM63	1	complement(26051301..26068436)	0	NaN	NaN	NaN	NaN	NaN	#VALUE!
PDIK1L	1	26111165..26125555	7.28	0.31	1.24	0.00354	0.01	1	2
FAM110D	1	26159079..26163962	0.06	-0.68	-1.6	0.35	0.49	1	0.309804
C1orf232	1	complement(26164101..26168963)	0	NaN	NaN	NaN	NaN	NaN	#VALUE!
ZNF593OS	1	complement(26169516..26171832)	0.47	0.51	1.43	0.11	0.21	1	0.677781
ZNF593	1	26169908..26170873	65.76	-0.15	-1.11	0.05	0.1	1	1
CNKSR1	1	26177484..26189884	0.35	0.33	1.26	0.34	0.49	1	0.309804
CATSPER4	1	26190561..26202968	0	NaN	NaN	NaN	NaN	NaN	#VALUE!
CEP85	1	26234200..26278808	26.89	0.17	1.12	0.02	0.04	1	1.39794
SH3BGRL3	1	26280086..26281522	253.8	0.17	1.12	0.01	0.04	1	1.39794
UBXN11	1	complement(26281328..26318363)	12.77	0.38	1.3	8.9e-05	0.000361	1	3.44249
CD52	1	26317958..26320523	0	NaN	NaN	NaN	NaN	NaN	#VALUE!
CRYBG2	1	complement(26321698..26360080)	0.09	0.46	1.37	0.31	0.46	1	0.337242
ZNF683	1	complement(26361634..26374522)	0	NaN	NaN	NaN	NaN	NaN	#VALUE!
LIN28A	1	26410817..26429728	0.02	-1.08	-2.11	0.28	0.43	1	0.366532
DHDDS	1	26432282..26471306	14.79	0.31	1.24	9.4e-06	4.44e-05	0.17	4.35262
DHDDS-AS1	1	complement(26462756..26468014)	0	NaN	NaN	NaN	NaN	NaN	#VALUE!
HMGN2	1	26472440..26476642	714.6	0.18	1.14	0.00991	0.03	1	1.52288
RPS6KA1	1	26529761..26575030	24.76	0.24	1.18	0.000675	0.00235	1	2.62893
MIR1976	1	26554542..26554593	0	NaN	NaN	NaN	NaN	NaN	#VALUE!
RN7SL679P	1	complement(26593243..26593546)	0	NaN	NaN	NaN	NaN	NaN	#VALUE!
Y_RNA_8	1	complement(26593940..26594041)	0	NaN	NaN	NaN	NaN	NaN	#VALUE!
RNU7-29P	1	complement(26602369..26602432)	0	NaN	NaN	NaN	NaN	NaN	#VALUE!
gene:ENSG00000289452	1	complement(26620707..26620910)	0	NaN	NaN	NaN	NaN	NaN	#VALUE!
gene:ENSG00000238316	1	complement(26642286..26642389)	0	NaN	NaN	NaN	NaN	NaN	#VALUE!
gene:ENSG00000260063	1	complement(26692132..26694131)	0	NaN	NaN	NaN	NaN	NaN	#VALUE!
gene:ENSG00000290006	1	26692586..26693046	0	NaN	NaN	NaN	NaN	NaN	#VALUE!
ARID1A	1	26693236..26782104	50.74	-0.43	-1.35	5.68e-09	3.85e-08	0.0001	7.41454
PIGV	1	26787054..26800659	5.61	-0.000222	-1	1	1	1	0
RN7SL165P	1	26814822..26815112	0	NaN	NaN	NaN	NaN	NaN	#VALUE!
ZDHHC18	1	26826688..26857604	35.64	0.4	1.32	6.2e-09	4.19e-08	0.00011	7.37779
SFN	1	26863149..26864456	440.06	0.24	1.18	0.000979	0.00331	1	2.48017
GPN2	1	complement(26876132..26890283)	14.93	0.35	1.27	3.2e-06	1.6e-05	0.06	4.79588
gene:ENSG00000226698	1	26876133..26878245	0	NaN	NaN	NaN	NaN	NaN	#VALUE!
gene:ENSG00000289554	1	complement(26881109..26882235)	0	NaN	NaN	NaN	NaN	NaN	#VALUE!
GPATCH3	1	complement(26890488..26900467)	13.58	-0.19	-1.14	0.03	0.07	1	1.1549
NUDC	1	26900238..26946871	213.5	-0.04	-1.03	0.6	0.71	1	0.148742
NR0B2	1	complement(26911489..26913975)	0.03	-0.16	-1.11	0.89	0.93	1	0.0315171
KDF1	1	complement(26949562..26960468)	0.06	-0.87	-1.83	0.28	0.42	1	0.376751
TRNP1	1	26993692..27000886	284.94	0.83	1.77	2.9e-35	6.98e-34	5.13e-31	33.1561
TENT5B	1	complement(27005020..27012850)	1.74	0.22	1.16	0.24	0.38	1	0.420216
SLC9A1	1	complement(27098809..27166981)	20.53	0.12	1.09	0.08	0.15	1	0.823909
WDTC1-DT	1	complement(27229106..27234352)	0	NaN	NaN	NaN	NaN	NaN	#VALUE!
WDTC1	1	27234632..27308636	23.47	0.3	1.23	1.77e-05	8.03e-05	0.31	4.09528
Y_RNA_9	1	complement(27255464..27255567)	0	NaN	NaN	NaN	NaN	NaN	#VALUE!
TMEM222	1	27322145..27336400	39.68	-0.05	-1.03	0.51	0.63	1	0.200659
RNU6-48P	1	27325219..27325325	0	NaN	NaN	NaN	NaN	NaN	#VALUE!
SYTL1	1	27342020..27353937	0.25	-0.93	-1.91	0.05	0.11	1	0.958607
MAP3K6	1	complement(27355184..27366961)	17.33	-0.24	-1.18	0.000854	0.00292	1	2.53462
FCN3	1	complement(27369110..27374824)	0.15	1.02	2.03	0.11	0.2	1	0.69897
CD164L2	1	complement(27379176..27383333)	0	NaN	NaN	NaN	NaN	NaN	#VALUE!
GPR3	1	27392622..27395814	2.61	0.65	1.57	2.65e-05	0.000117	0.47	3.93181
WASF2	1	complement(27404230..27490167)	78.87	0.16	1.12	0.02	0.04	1	1.39794
gene:ENSG00000241169	1	27457198..27459582	0	NaN	NaN	NaN	NaN	NaN	#VALUE!
gene:ENSG00000237429	1	27525805..27530561	0	NaN	NaN	NaN	NaN	NaN	#VALUE!
AHDC1	1	complement(27534035..27604431)	12.66	-0.04	-1.03	0.58	0.7	1	0.154902
FGR	1	complement(27612064..27635185)	0.00367	-0.13	-1.09	0.94	0.96	1	0.0177288
LINC02574	1	complement(27660328..27666279)	0	NaN	NaN	NaN	NaN	NaN	#VALUE!
IFI6	1	complement(27666064..27672212)	2339.69	-1.2	-2.29	3.72e-34	8.64e-33	6.57e-30	32.0635
gene:ENSG00000225886	1	27669468..27703063	0	NaN	NaN	NaN	NaN	NaN	#VALUE!
RNU6-949P	1	complement(27675603..27675709)	0	NaN	NaN	NaN	NaN	NaN	#VALUE!
RNU6-424P	1	27693731..27693835	0	NaN	NaN	NaN	NaN	NaN	#VALUE!
gene:ENSG00000287244	1	complement(27724822..27725756)	0	NaN	NaN	NaN	NaN	NaN	#VALUE!
FAM76A	1	27725961..27763116	8.1	-0.36	-1.28	5.35e-05	0.000225	0.95	3.64782
STX12	1	27773219..27824443	24.68	0.17	1.13	0.01	0.04	1	1.39794
gene:ENSG00000269971	1	27773858..27774041	0	NaN	NaN	NaN	NaN	NaN	#VALUE!
gene:ENSG00000270031	1	27819983..27820341	0	NaN	NaN	NaN	NaN	NaN	#VALUE!
RNU6-1245P	1	27824538..27824643	0	NaN	NaN	NaN	NaN	NaN	#VALUE!
gene:ENSG00000286433	1	complement(27827812..27831209)	0	NaN	NaN	NaN	NaN	NaN	#VALUE!
PPP1R8	1	27830782..27851676	46.25	-0.00935	-1.01	0.89	0.93	1	0.0315171
SCARNA1	1	27834401..27834566	0	NaN	NaN	NaN	NaN	NaN	#VALUE!
THEMIS2	1	27872543..27886685	53.1	-2.69	-6.46	2.03e-288	1.49e-285	3.59e-284	284.827
RPA2	1	complement(27891524..27914746)	78.58	-0.03	-1.02	0.65	0.76	1	0.119186
SMPDL3B	1	27935000..27959157	6	-3.43	-10.76	2.51e-66	1.29e-64	4.43e-62	63.8894
gene:ENSG00000227050	1	complement(27938875..27960193)	0	NaN	NaN	NaN	NaN	NaN	#VALUE!
XKR8	1	27959588..27968093	9.11	0.18	1.13	0.05	0.11	1	0.958607
EYA3	1	complement(27970344..28088637)	12.48	0.07	1.05	0.34	0.49	1	0.309804
RN7SL559P	1	complement(28031884..28032180)	0	NaN	NaN	NaN	NaN	NaN	#VALUE!
gene:ENSG00000289576	1	complement(28116812..28126939)	0	NaN	NaN	NaN	NaN	NaN	#VALUE!
RNU6-176P	1	complement(28142737..28142841)	0	NaN	NaN	NaN	NaN	NaN	#VALUE!
PTAFR	1	complement(28147166..28193936)	0.84	-1.47	-2.77	1.83e-10	1.42e-09	3.24e-06	8.84771
DNAJC8	1	complement(28199456..28233029)	119.9	-0.13	-1.1	0.05	0.1	1	1
gene:ENSG00000290123	1	complement(28234080..28236439)	0	NaN	NaN	NaN	NaN	NaN	#VALUE!
ATP5IF1	1	28236109..28246906	58.68	0.16	1.12	0.02	0.05	1	1.30103
gene:ENSG00000270605	1	complement(28239509..28241453)	0	NaN	NaN	NaN	NaN	NaN	#VALUE!
gene:ENSG00000271398	1	28247144..28247568	0	NaN	NaN	NaN	NaN	NaN	#VALUE!
SESN2	1	28259518..28282491	10.47	-0.49	-1.4	4.42e-08	2.75e-07	0.000782	6.56067
MED18	1	28329002..28335965	24.84	-0.32	-1.25	4.52e-05	0.000192	0.8	3.7167
PHACTR4	1	28369582..28500364	76.71	-0.94	-1.92	1.02e-44	3.17e-43	1.81e-40	42.4989
Y_RNA_10	1	complement(28422555..28422655)	0	NaN	NaN	NaN	NaN	NaN	#VALUE!
RNU6ATAC27P	1	28481362..28481480	0	NaN	NaN	NaN	NaN	NaN	#VALUE!
RCC1	1	28505943..28539300	121.33	-0.2	-1.15	0.0027	0.00829	1	2.08145
SNHG3	1	28505980..28510892	0	NaN	NaN	NaN	NaN	NaN	#VALUE!
SNORA73A	1	28507366..28507571	0	NaN	NaN	NaN	NaN	NaN	#VALUE!
SNORA73B	1	28508559..28508762	0	NaN	NaN	NaN	NaN	NaN	#VALUE!
gene:ENSG00000279443	1	28544460..28546542	0	NaN	NaN	NaN	NaN	NaN	#VALUE!
TRNAU1AP	1	28553085..28578545	15.07	-0.07	-1.05	0.42	0.57	1	0.244125
SNHG12	1	complement(28578538..28583132)	0	NaN	NaN	NaN	NaN	NaN	#VALUE!
SNORD99	1	complement(28578749..28578822)	0	NaN	NaN	NaN	NaN	NaN	#VALUE!
SNORA61	1	complement(28579764..28579893)	0	NaN	NaN	NaN	NaN	NaN	#VALUE!
SNORA44	1	complement(28580381..28580512)	0	NaN	NaN	NaN	NaN	NaN	#VALUE!
SNORA16A_1	1	complement(28580920..28581054)	0	NaN	NaN	NaN	NaN	NaN	#VALUE!
SNORA16A_2	1	complement(28580920..28581056)	0	NaN	NaN	NaN	NaN	NaN	#VALUE!
TAF12	1	complement(28587829..28648291)	7.89	0.06	1.04	0.47	0.6	1	0.221849
RAB42	1	28592200..28595449	31.53	-6.07	-67.38	5e-292	3.85e-289	8.85e-288	288.415
TAF12-DT	1	28643228..28648581	0	NaN	NaN	NaN	NaN	NaN	#VALUE!
gene:ENSG00000270103	1	28648600..28648730	0	NaN	NaN	NaN	NaN	NaN	#VALUE!
RNU11	1	28648600..28648733	0	NaN	NaN	NaN	NaN	NaN	#VALUE!
GMEB1	1	28668778..28719353	9.48	0.2	1.15	0.00897	0.02	1	1.69897
gene:ENSG00000252777	1	28689665..28689794	0	NaN	NaN	NaN	NaN	NaN	#VALUE!
gene:ENSG00000289291	1	complement(28736044..28737670)	0	NaN	NaN	NaN	NaN	NaN	#VALUE!
YTHDF2	1	28736621..28769775	82.81	-0.11	-1.08	0.11	0.2	1	0.69897
OPRD1	1	28812170..28871267	0.03	-0.47	-1.39	0.39	0.54	1	0.267606
gene:ENSG00000233427	1	complement(28870483..28877336)	0	NaN	NaN	NaN	NaN	NaN	#VALUE!
Y_RNA_11	1	complement(28881726..28881835)	0	NaN	NaN	NaN	NaN	NaN	#VALUE!
EPB41	1	28887091..29120046	5.55	0.26	1.2	0.000262	0.000986	1	3.00612
Y_RNA_12	1	28985710..28985810	0	NaN	NaN	NaN	NaN	NaN	#VALUE!
Metazoa_SRP_1	1	29041199..29041480	0	NaN	NaN	NaN	NaN	NaN	#VALUE!
TMEM200B	1	complement(29119429..29123903)	0.18	-0.25	-1.19	0.55	0.67	1	0.173925
gene:ENSG00000225750	1	complement(29144494..29146994)	0	NaN	NaN	NaN	NaN	NaN	#VALUE!
SRSF4	1	complement(29147743..29181900)	74.77	-0.34	-1.26	5.49e-07	2.99e-06	0.0097	5.52433
gene:ENSG00000277916	1	complement(29171285..29171453)	0	NaN	NaN	NaN	NaN	NaN	#VALUE!
MECR	1	complement(29192657..29230942)	14.52	-0.06	-1.04	0.52	0.65	1	0.187087
gene:ENSG00000237934	1	29223933..29224816	0	NaN	NaN	NaN	NaN	NaN	#VALUE!
PTPRU	1	29236516..29326813	26.14	-0.27	-1.21	6.64e-05	0.000275	1	3.56067
LINC01756	1	complement(29329620..29350114)	0	NaN	NaN	NaN	NaN	NaN	#VALUE!
gene:ENSG00000228176	1	complement(29708851..29709547)	0	NaN	NaN	NaN	NaN	NaN	#VALUE!
gene:ENSG00000284676	1	29755175..29790597	0	NaN	NaN	NaN	NaN	NaN	#VALUE!
LINC01648	1	complement(30013952..30037612)	0	NaN	NaN	NaN	NaN	NaN	#VALUE!
gene:ENSG00000233372	1	30140263..30141607	0	NaN	NaN	NaN	NaN	NaN	#VALUE!
gene:ENSG00000236335	1	complement(30409560..30411638)	0	NaN	NaN	NaN	NaN	NaN	#VALUE!
gene:ENSG00000231949	1	30415825..30421108	0	NaN	NaN	NaN	NaN	NaN	#VALUE!
gene:ENSG00000289710	1	complement(30576655..30576825)	0	NaN	NaN	NaN	NaN	NaN	#VALUE!
MATN1	1	complement(30711277..30723585)	0.11	0.48	1.39	0.31	0.46	1	0.337242
MATN1-AS1	1	30718504..30726827	0	NaN	NaN	NaN	NaN	NaN	#VALUE!
gene:ENSG00000287510	1	30731693..30733427	0	NaN	NaN	NaN	NaN	NaN	#VALUE!
LAPTM5	1	complement(30732469..30757774)	0.68	-4.69	-25.81	2.34e-12	2.11e-11	4.15e-08	10.6757
MIR4420	1	complement(30739156..30739232)	0	NaN	NaN	NaN	NaN	NaN	#VALUE!
gene:ENSG00000229607	1	complement(30810378..30815553)	0	NaN	NaN	NaN	NaN	NaN	#VALUE!
LINC01778	1	30824217..30834864	0	NaN	NaN	NaN	NaN	NaN	#VALUE!
RN7SKP91	1	30843823..30844110	0	NaN	NaN	NaN	NaN	NaN	#VALUE!
gene:ENSG00000235143	1	30858158..30860254	0	NaN	NaN	NaN	NaN	NaN	#VALUE!
SDC3	1	complement(30869466..30908758)	19.19	0.07	1.05	0.32	0.47	1	0.327902
RN7SL371P	1	complement(30918469..30918735)	0	NaN	NaN	NaN	NaN	NaN	#VALUE!
PUM1	1	complement(30931506..31065991)	47.1	0.04	1.03	0.51	0.64	1	0.19382
NKAIN1	1	complement(31179745..31239887)	1.79	-1.87	-3.66	3.71e-22	5.56e-21	6.57e-18	20.2549
SNRNP40	1	complement(31259568..31296788)	70.51	-0.06	-1.05	0.35	0.5	1	0.30103
ZCCHC17	1	31296982..31364953	32.84	0.24	1.18	0.000924	0.00314	1	2.50307
gene:ENSG00000229044	1	complement(31333067..31346799)	0	NaN	NaN	NaN	NaN	NaN	#VALUE!
FABP3	1	complement(31365253..31376850)	0.48	0.64	1.56	0.11	0.21	1	0.677781
SERINC2	1	31409565..31434680	76.39	1.15	2.22	6e-63	2.85e-61	1.06e-58	60.5452
RNU6-40P	1	complement(31497577..31497683)	0	NaN	NaN	NaN	NaN	NaN	#VALUE!
Y_RNA_13	1	complement(31503631..31503744)	0	NaN	NaN	NaN	NaN	NaN	#VALUE!
LINC01226	1	31506226..31583306	0	NaN	NaN	NaN	NaN	NaN	#VALUE!
gene:ENSG00000229167	1	complement(31571585..31577898)	0	NaN	NaN	NaN	NaN	NaN	#VALUE!
TINAGL1	1	31576485..31587686	0.32	1.61	3.06	0.000377	0.00138	1	2.86012
HCRTR1	1	31617686..31632518	0.04	2.51	5.71	0.1	0.18	1	0.744727
PEF1	1	complement(31629866..31644896)	103.36	0.04	1.03	0.59	0.7	1	0.154902
PEF1-AS1	1	31644049..31660162	0	NaN	NaN	NaN	NaN	NaN	#VALUE!
gene:ENSG00000264078	1	31644694..31649371	0	NaN	NaN	NaN	NaN	NaN	#VALUE!
COL16A1	1	complement(31652263..31704319)	8.44	0.33	1.25	8.46e-05	0.000345	1	3.46218
ADGRB2	1	complement(31727117..31764893)	11.28	0.15	1.11	0.03	0.07	1	1.1549
MIR4254	1	complement(31758660..31758735)	0	NaN	NaN	NaN	NaN	NaN	#VALUE!
gene:ENSG00000254545	1	31789130..31791322	0	NaN	NaN	NaN	NaN	NaN	#VALUE!
SPOCD1	1	complement(31790422..31816022)	3.29	2.89	7.39	1.02e-46	3.31e-45	1.81e-42	44.4802
gene:ENSG00000203620	1	complement(31842019..31855568)	0	NaN	NaN	NaN	NaN	NaN	#VALUE!
gene:ENSG00000269967	1	complement(31851913..31921841)	0	NaN	NaN	NaN	NaN	NaN	#VALUE!
PTP4A2	1	complement(31906421..31944856)	194.26	0.26	1.2	9.05e-05	0.000367	1	3.43533
gene:ENSG00000288678	1	complement(31919563..31938010)	0	NaN	NaN	NaN	NaN	NaN	#VALUE!
gene:ENSG00000228634	1	31933020..31933975	0	NaN	NaN	NaN	NaN	NaN	#VALUE!
gene:ENSG00000284702	1	complement(31972189..31987034)	0	NaN	NaN	NaN	NaN	NaN	#VALUE!
KHDRBS1	1	32013868..32060850	329.33	-0.14	-1.1	0.03	0.07	1	1.1549
gene:ENSG00000203325	1	complement(32052291..32073474)	0	NaN	NaN	NaN	NaN	NaN	#VALUE!
TMEM39B	1	32072031..32102866	19.28	-0.08	-1.06	0.38	0.53	1	0.275724
MIR5585	1	32086949..32087007	0	NaN	NaN	NaN	NaN	NaN	#VALUE!
Metazoa_SRP_2	1	complement(32087523..32087813)	0	NaN	NaN	NaN	NaN	NaN	#VALUE!
KPNA6	1	32108056..32176563	48.81	0.02	1.02	0.74	0.82	1	0.0861861
gene:ENSG00000250135	1	32170733..32176568	0	NaN	NaN	NaN	NaN	NaN	#VALUE!
TXLNA	1	32179675..32198285	79.02	0.12	1.09	0.08	0.15	1	0.823909
CCDC28B	1	32200595..32205453	3.43	-0.35	-1.28	0.02	0.06	1	1.22185
gene:ENSG00000224066	1	complement(32204769..32206814)	0	NaN	NaN	NaN	NaN	NaN	#VALUE!
IQCC	1	32205671..32208682	6.55	0.52	1.43	1.04e-05	4.9e-05	0.18	4.3098
DCDC2B	1	32209089..32216192	0.17	0.51	1.42	0.43	0.58	1	0.236572
TMEM234	1	complement(32214472..32222359)	6.7	0.12	1.09	0.28	0.42	1	0.376751
EIF3I	1	32221077..32245397	100.7	-0.09	-1.06	0.18	0.3	1	0.522879
gene:ENSG00000291132	1	complement(32231656..32241710)	0	NaN	NaN	NaN	NaN	NaN	#VALUE!
gene:ENSG00000290045	1	32240526..32241904	0	NaN	NaN	NaN	NaN	NaN	#VALUE!
FAM167B	1	32247222..32248856	1.29	-0.41	-1.33	0.23	0.37	1	0.431798
LCK	1	32251244..32286165	0	NaN	NaN	NaN	NaN	NaN	#VALUE!
Metazoa_SRP_3	1	complement(32269338..32269597)	0	NaN	NaN	NaN	NaN	NaN	#VALUE!
Y_RNA_14	1	complement(32286452..32286561)	0	NaN	NaN	NaN	NaN	NaN	#VALUE!
HDAC1	1	32292083..32333635	125.18	0.12	1.09	0.07	0.14	1	0.853872
MARCKSL1	1	complement(32333839..32336233)	214.19	0.09	1.07	0.16	0.28	1	0.552842
gene:ENSG00000233775	1	complement(32349194..32350663)	0	NaN	NaN	NaN	NaN	NaN	#VALUE!
TSSK3	1	32351521..32364312	2.4	-0.11	-1.08	0.65	0.75	1	0.124939
FAM229A	1	complement(32361270..32364278)	1.92	0.21	1.16	0.51	0.64	1	0.19382
BSDC1	1	complement(32364633..32394731)	20.57	0.13	1.09	0.07	0.15	1	0.823909
RN7SL122P	1	32457835..32458135	0	NaN	NaN	NaN	NaN	NaN	#VALUE!
gene:ENSG00000254553	1	32465057..32600792	0.08	-1.75	-3.36	0.03	0.06	1	1.22185
ZBTB8B	1	32465072..32496686	0.03	-2.21	-4.63	0.000681	0.00237	1	2.62525
ZBTB8A	1	32539427..32605941	3.39	-0.08	-1.05	0.48	0.62	1	0.207608
ZBTB8OS	1	complement(32600172..32650903)	13.6	-0.09	-1.07	0.32	0.46	1	0.337242
Y_RNA_15	1	32639951..32640052	0	NaN	NaN	NaN	NaN	NaN	#VALUE!
RBBP4	1	32651142..32686211	49.35	-0.08	-1.06	0.22	0.35	1	0.455932
SYNC	1	complement(32679906..32703596)	23.43	0.69	1.62	3.19e-19	4.17e-18	5.65e-15	17.3799
gene:ENSG00000224409	1	complement(32717734..32725237)	0	NaN	NaN	NaN	NaN	NaN	#VALUE!
KIAA1522	1	32741830..32774970	120.21	-0.14	-1.1	0.03	0.07	1	1.1549
YARS1	1	complement(32775237..32818031)	63.78	-0.09	-1.07	0.16	0.28	1	0.552842
S100PBP	1	32816767..32858875	19.27	-0.25	-1.19	0.000374	0.00137	1	2.86328
FNDC5	1	complement(32862268..32872482)	0.35	-0.86	-1.81	0.00744	0.02	1	1.69897
HPCA	1	32885994..32898441	0.8	-0.39	-1.31	0.24	0.37	1	0.431798
TMEM54	1	complement(32894594..32901438)	81.21	-0.36	-1.29	2.65e-07	1.51e-06	0.00469	5.82102
gene:ENSG00000287691	1	32925454..32951638	0	NaN	NaN	NaN	NaN	NaN	#VALUE!
RNF19B	1	complement(32936445..32964809)	143.52	-1.07	-2.1	3.64e-57	1.5e-55	6.43e-53	54.8239
gene:ENSG00000278966	1	32973553..32974463	0	NaN	NaN	NaN	NaN	NaN	#VALUE!
gene:ENSG00000236065	1	32987075..33032469	0	NaN	NaN	NaN	NaN	NaN	#VALUE!
AK2	1	complement(33007986..33080996)	26.85	-0.07	-1.05	0.3	0.45	1	0.346787
Metazoa_SRP_4	1	complement(33029232..33029576)	0	NaN	NaN	NaN	NaN	NaN	#VALUE!
AZIN2	1	33081104..33123492	0.8	-1.42	-2.67	9.91e-11	7.81e-10	1.75e-06	9.10735
gene:ENSG00000278997	1	complement(33141871..33143230)	0	NaN	NaN	NaN	NaN	NaN	#VALUE!
TRIM62	1	complement(33145399..33182059)	4.87	-0.16	-1.12	0.1	0.2	1	0.69897
gene:ENSG00000279179	1	33162851..33166298	0	NaN	NaN	NaN	NaN	NaN	#VALUE!
gene:ENSG00000284721	1	33194788..33200353	0	NaN	NaN	NaN	NaN	NaN	#VALUE!
ZNF362	1	33256492..33300719	23.84	-0.37	-1.29	2.56e-07	1.46e-06	0.00452	5.83565
gene:ENSG00000270115	1	33261212..33261680	0	NaN	NaN	NaN	NaN	NaN	#VALUE!
A3GALT2	1	complement(33306766..33321098)	0.02	-2.74	-6.7	0.27	0.41	1	0.387216
gene:ENSG00000225313	1	33307348..33349245	0	NaN	NaN	NaN	NaN	NaN	#VALUE!
PHC2	1	complement(33323623..33431095)	56.42	-0.07	-1.05	0.27	0.41	1	0.387216
MIR3605	1	complement(33332393..33332492)	0	NaN	NaN	NaN	NaN	NaN	#VALUE!
RN7SKP16	1	complement(33336566..33336864)	0	NaN	NaN	NaN	NaN	NaN	#VALUE!
PHC2-AS1	1	33350352..33363245	0	NaN	NaN	NaN	NaN	NaN	#VALUE!
ZSCAN20	1	33472645..33501643	2.38	-0.22	-1.16	0.01	0.04	1	1.39794
CSMD2	1	complement(33513998..34165842)	0.01	-0.4	-1.32	0.53	0.66	1	0.180456
HMGB4	1	33860475..33864791	0	NaN	NaN	NaN	NaN	NaN	#VALUE!
CSMD2-AS1	1	33868953..33893726	0	NaN	NaN	NaN	NaN	NaN	#VALUE!
C1orf94	1	34166883..34219131	0	NaN	NaN	NaN	NaN	NaN	#VALUE!
gene:ENSG00000287703	1	complement(34640157..34685732)	0	NaN	NaN	NaN	NaN	NaN	#VALUE!
MIR552	1	complement(34669599..34669694)	0	NaN	NaN	NaN	NaN	NaN	#VALUE!
SMIM12	1	complement(34712737..34859755)	8.4	-0.01	-1.01	0.86	0.91	1	0.0409586
GJB5	1	34755047..34758512	0.18	0.04	1.03	0.95	0.96	1	0.0177288
GJB4	1	34759740..34762327	0.52	-1.08	-2.11	0.01	0.04	1	1.39794
gene:ENSG00000255811	1	complement(34761426..34788097)	0	NaN	NaN	NaN	NaN	NaN	#VALUE!
GJB3	1	34781214..34786369	8.2	-1.46	-2.74	6.2e-28	1.17e-26	1.1e-23	25.9318
GJA4	1	34792999..34795747	0.04	-1.57	-2.96	0.23	0.37	1	0.431798
gene:ENSG00000230163	1	34850694..34851555	0	NaN	NaN	NaN	NaN	NaN	#VALUE!
DLGAP3	1	complement(34865436..34929650)	0.41	-1.36	-2.57	0.00013	0.000516	1	3.28735
gene:ENSG00000284773	1	complement(34974356..34985313)	1	-0.42	-1.34	0.04	0.08	1	1.09691
TMEM35B	1	complement(34981380..34985347)	19.81	-0.08	-1.06	0.38	0.53	1	0.275724
gene:ENSG00000271741	1	complement(34981533..35031741)	5.74	-0.03	-1.02	0.74	0.82	1	0.0861861
ZMYM6	1	complement(34986165..35031945)	3.35	0.23	1.17	0.03	0.06	1	1.22185
ZMYM1	1	35032172..35115859	9.38	-0.03	-1.02	0.83	0.89	1	0.05061
gene:ENSG00000284640	1	complement(35141515..35146435)	0	NaN	NaN	NaN	NaN	NaN	#VALUE!
SFPQ	1	complement(35176378..35193446)	386.2	0.22	1.16	0.02	0.05	1	1.30103
Y_RNA_16	1	35195969..35196062	0	NaN	NaN	NaN	NaN	NaN	#VALUE!
ZMYM4	1	35268709..35422058	35.96	-0.21	-1.16	0.002	0.00633	1	2.1986
RN7SL503P	1	complement(35292196..35292498)	0	NaN	NaN	NaN	NaN	NaN	#VALUE!
SNORA62_1	1	35310274..35310425	0	NaN	NaN	NaN	NaN	NaN	#VALUE!
ZMYM4-AS1	1	complement(35358822..35366077)	0	NaN	NaN	NaN	NaN	NaN	#VALUE!
KIAA0319L	1	complement(35393883..35557950)	30.64	-0.14	-1.1	0.04	0.09	1	1.04576
Metazoa_SRP_5	1	35399997..35400319	0	NaN	NaN	NaN	NaN	NaN	#VALUE!
NCDN	1	35557473..35567274	28.09	0.28	1.21	6.05e-05	0.000253	1	3.59688
TFAP2E-AS1	1	complement(35569807..35577779)	0	NaN	NaN	NaN	NaN	NaN	#VALUE!
TFAP2E	1	35573314..35595328	0.55	-0.72	-1.65	0.02	0.05	1	1.30103
PSMB2	1	complement(35599541..35641526)	133.13	-0.27	-1.21	4.27e-05	0.000183	0.76	3.73755
C1orf216	1	complement(35713877..35718894)	25.01	-0.2	-1.15	0.00622	0.02	1	1.69897
CLSPN	1	complement(35720218..35769978)	28.84	-0.2	-1.15	0.00322	0.00972	1	2.01233
gene:ENSG00000232335	1	35739389..35743576	0	NaN	NaN	NaN	NaN	NaN	#VALUE!
AGO4	1	35808016..35857890	3.83	-0.23	-1.17	0.01	0.03	1	1.52288
AGO1	1	35869808..35930532	9.95	0.14	1.1	0.04	0.08	1	1.09691
gene:ENSG00000286899	1	complement(35908980..35910872)	0	NaN	NaN	NaN	NaN	NaN	#VALUE!
gene:ENSG00000271914	1	complement(35929720..35930115)	0	NaN	NaN	NaN	NaN	NaN	#VALUE!
AGO3	1	35930718..36072500	2.36	0.11	1.08	0.26	0.4	1	0.39794
gene:ENSG00000271554	1	complement(35992109..36013630)	0	NaN	NaN	NaN	NaN	NaN	#VALUE!
TEKT2	1	36084094..36088275	0.06	0.08	1.06	0.91	0.94	1	0.0268721
ADPRS	1	36088892..36093932	93.4	-0.59	-1.5	1.52e-17	1.82e-16	2.68e-13	15.7399
COL8A2	1	complement(36095239..36125222)	0.08	-0.22	-1.16	0.64	0.75	1	0.124939
TRAPPC3	1	complement(36136570..36156053)	74.55	-0.06	-1.05	0.34	0.49	1	0.309804
MAP7D1	1	36155579..36180849	192.36	-0.09	-1.07	0.15	0.27	1	0.568636
RN7SL131P	1	36191915..36192170	0	NaN	NaN	NaN	NaN	NaN	#VALUE!
THRAP3	1	36224432..36305357	137.48	-0.14	-1.1	0.04	0.09	1	1.04576
SH3D21	1	36306368..36329340	1.24	0.64	1.55	0.000574	0.00203	1	2.6925
EVA1B	1	complement(36322030..36324154)	26.1	-0.29	-1.23	0.00135	0.00445	1	2.35164
gene:ENSG00000286379	1	36329630..36335406	0	NaN	NaN	NaN	NaN	NaN	#VALUE!
STK40	1	complement(36339624..36385924)	10.24	-0.29	-1.22	0.00028	0.00105	1	2.97881
LSM10	1	complement(36391238..36397908)	67.92	-0.08	-1.06	0.29	0.43	1	0.366532
RNU4-27P	1	complement(36402721..36402859)	0	NaN	NaN	NaN	NaN	NaN	#VALUE!
OSCP1	1	complement(36415827..36450451)	4.48	-0.15	-1.11	0.28	0.42	1	0.376751
SNORA63C	1	complement(36418450..36418578)	0	NaN	NaN	NaN	NaN	NaN	#VALUE!
MRPS15	1	complement(36455718..36464384)	122.28	-0.15	-1.11	0.03	0.07	1	1.1549
CSF3R	1	complement(36466043..36483278)	0.00474	2.59	6.01	0.32	0.46	1	0.337242
gene:ENSG00000284705	1	36703953..36710582	0	NaN	NaN	NaN	NaN	NaN	#VALUE!
gene:ENSG00000284720	1	complement(36768122..36769725)	0	NaN	NaN	NaN	NaN	NaN	#VALUE!
gene:ENSG00000234481	1	36769812..36775768	0	NaN	NaN	NaN	NaN	NaN	#VALUE!
GRIK3	1	complement(36795527..37034515)	0.00133	-1.95	-3.85	0.46	0.59	1	0.229148
gene:ENSG00000284650	1	37133489..37136146	0	NaN	NaN	NaN	NaN	NaN	#VALUE!
gene:ENSG00000223944	1	complement(37154761..37325100)	0	NaN	NaN	NaN	NaN	NaN	#VALUE!
MIR4255	1	37161563..37161634	0	NaN	NaN	NaN	NaN	NaN	#VALUE!
RNU6-636P	1	37203610..37203716	0	NaN	NaN	NaN	NaN	NaN	#VALUE!
ZC3H12A-DT	1	complement(37350934..37474432)	0	NaN	NaN	NaN	NaN	NaN	#VALUE!
ZC3H12A	1	37474580..37484377	20.73	0.45	1.37	7.93e-07	4.26e-06	0.01	5.37059
MIR6732	1	37480230..37480289	0	NaN	NaN	NaN	NaN	NaN	#VALUE!
MEAF6	1	complement(37489993..37514766)	13.7	0.07	1.05	0.29	0.43	1	0.366532
MIR5581	1	complement(37500935..37500994)	0	NaN	NaN	NaN	NaN	NaN	#VALUE!
SNIP1	1	complement(37534449..37554293)	11.83	-0.2	-1.15	0.00818	0.02	1	1.69897
DNALI1	1	37556919..37566857	0.17	-0.46	-1.38	0.43	0.59	1	0.229148
GNL2	1	complement(37566816..37595937)	63.96	-0.09	-1.07	0.17	0.29	1	0.537602
gene:ENSG00000284748	1	37596126..37607336	0	NaN	NaN	NaN	NaN	NaN	#VALUE!
RSPO1	1	complement(37611350..37634892)	0.04	0.79	1.73	0.33	0.48	1	0.318759
C1orf109	1	complement(37681570..37692249)	22.46	0.22	1.17	0.00201	0.00636	1	2.19654
CDCA8	1	37692481..37709719	109.24	0.47	1.38	4.67e-12	4.1e-11	8.25e-08	10.3872
EPHA10	1	complement(37713880..37765133)	3.04	-0.3	-1.23	0.00229	0.00716	1	2.14509
Y_RNA_17	1	complement(37737955..37738054)	0	NaN	NaN	NaN	NaN	NaN	#VALUE!
MANEAL	1	37793847..37801137	62.24	0.21	1.15	0.00248	0.00768	1	2.11464
gene:ENSG00000233728	1	complement(37799720..37800879)	0	NaN	NaN	NaN	NaN	NaN	#VALUE!
YRDC	1	complement(37802945..37808208)	38.78	-0.08	-1.06	0.26	0.4	1	0.39794
C1orf122	1	37806979..37809454	84.68	0.19	1.14	0.00408	0.01	1	2
MTF1	1	complement(37809574..37859592)	13.96	-0.27	-1.21	8.09e-05	0.00033	1	3.48149
gene:ENSG00000230955	1	37860697..37861580	0	NaN	NaN	NaN	NaN	NaN	#VALUE!
INPP5B	1	complement(37860697..37947053)	4.12	-0.08	-1.06	0.36	0.51	1	0.29243
SNORA63_1	1	37884237..37884317	0	NaN	NaN	NaN	NaN	NaN	#VALUE!
RNU6-584P	1	37885023..37885117	0	NaN	NaN	NaN	NaN	NaN	#VALUE!
Metazoa_SRP_6	1	37953508..37953780	0	NaN	NaN	NaN	NaN	NaN	#VALUE!
SF3A3	1	complement(37956975..37990075)	102.68	-0.00622	-1	0.93	0.95	1	0.0222764
RNU6-510P	1	37991462..37991569	0	NaN	NaN	NaN	NaN	NaN	#VALUE!
FHL3	1	complement(37996770..38005606)	15.11	-0.43	-1.34	2.71e-05	0.000119	0.48	3.92445
UTP11	1	38009258..38024820	51.3	0.07	1.05	0.34	0.49	1	0.309804
POU3F1	1	complement(38043829..38046793)	0.03	1.46	2.75	0.15	0.27	1	0.568636
MIR3659HG	1	38047314..38119025	0	NaN	NaN	NaN	NaN	NaN	#VALUE!
MIR3659	1	38089231..38089329	0	NaN	NaN	NaN	NaN	NaN	#VALUE!
LINC02786	1	complement(38129464..38140593)	0	NaN	NaN	NaN	NaN	NaN	#VALUE!
gene:ENSG00000286552	1	38149544..38162545	0	NaN	NaN	NaN	NaN	NaN	#VALUE!
gene:ENSG00000287987	1	38193619..38210340	0	NaN	NaN	NaN	NaN	NaN	#VALUE!
LINC01343	1	complement(38209034..38214806)	0	NaN	NaN	NaN	NaN	NaN	#VALUE!
RNU6-753P	1	38396659..38396765	0	NaN	NaN	NaN	NaN	NaN	#VALUE!
LINC01685	1	38474825..38516520	0	NaN	NaN	NaN	NaN	NaN	#VALUE!
gene:ENSG00000284632	1	complement(38754216..38815979)	0	NaN	NaN	NaN	NaN	NaN	#VALUE!
RRAGC	1	complement(38838198..38859772)	44.48	-0.3	-1.23	1.5e-05	6.89e-05	0.27	4.16178
gene:ENSG00000273637	1	complement(38839333..38874494)	0	NaN	NaN	NaN	NaN	NaN	#VALUE!
RRAGC-DT	1	38859912..38965038	0	NaN	NaN	NaN	NaN	NaN	#VALUE!
MYCBP	1	complement(38862493..38873368)	35.49	0.05	1.04	0.44	0.59	1	0.229148
gene:ENSG00000274944	1	complement(38864501..38881617)	0.35	-0.08	-1.06	0.86	0.91	1	0.0409586
GJA9	1	complement(38874069..38881587)	0.25	-0.9	-1.87	0.1	0.18	1	0.744727
RHBDL2	1	complement(38885807..38941830)	7.02	-3.58	-11.93	1.95e-103	1.83e-101	3.45e-99	100.738
RNU6-605P	1	38926870..38926977	0	NaN	NaN	NaN	NaN	NaN	#VALUE!
Y_RNA_18	1	complement(38950825..38950925)	0	NaN	NaN	NaN	NaN	NaN	#VALUE!
AKIRIN1	1	38991276..39006059	69.08	-0.07	-1.05	0.3	0.45	1	0.346787
NDUFS5	1	39026318..39034636	411.69	-0.22	-1.16	0.00127	0.00421	1	2.37572
MACF1	1	39081316..39487177	37.06	-0.14	-1.1	0.26	0.4	1	0.39794
RNU6-608P	1	complement(39120940..39121043)	0	NaN	NaN	NaN	NaN	NaN	#VALUE!
gene:ENSG00000287422	1	complement(39226670..39238620)	0	NaN	NaN	NaN	NaN	NaN	#VALUE!
gene:ENSG00000226438	1	complement(39249838..39257649)	0	NaN	NaN	NaN	NaN	NaN	#VALUE!
BMP8A	1	39491636..39529869	1.63	0.06	1.04	0.69	0.78	1	0.107905
PPIEL	1	complement(39522280..39559698)	0	NaN	NaN	NaN	NaN	NaN	#VALUE!
PABPC4	1	complement(39560709..39576790)	109.52	-0.00586	-1	0.93	0.96	1	0.0177288
PABPC4-AS1	1	39565052..39573860	0	NaN	NaN	NaN	NaN	NaN	#VALUE!
SNORA55	1	complement(39567374..39567508)	0	NaN	NaN	NaN	NaN	NaN	#VALUE!
HEYL	1	complement(39623435..39639643)	5.47	0.12	1.09	0.21	0.35	1	0.455932
gene:ENSG00000225903	1	39633416..39633903	0	NaN	NaN	NaN	NaN	NaN	#VALUE!
NT5C1A	1	complement(39651229..39672107)	0.00882	-4.36	-20.55	0.07	0.15	1	0.823909
HPCAL4	1	complement(39678648..39691485)	0.05	-0.81	-1.75	0.18	0.31	1	0.508638
PPIE	1	39692182..39763914	9.66	-0.06	-1.04	0.42	0.57	1	0.244125
RNU7-121P	1	complement(39723566..39723627)	0	NaN	NaN	NaN	NaN	NaN	#VALUE!
BMP8B	1	complement(39757182..39788865)	13.97	0.12	1.09	0.09	0.17	1	0.769551
OXCT2	1	complement(39769523..39771348)	0.57	0.62	1.53	0.06	0.13	1	0.886057
BMP8B-AS1	1	39779969..39781418	0	NaN	NaN	NaN	NaN	NaN	#VALUE!
gene:ENSG00000261798	1	39788976..39790171	0	NaN	NaN	NaN	NaN	NaN	#VALUE!
gene:ENSG00000284719	1	39799419..39809450	0	NaN	NaN	NaN	NaN	NaN	#VALUE!
LINC02811	1	complement(39801414..39817460)	0	NaN	NaN	NaN	NaN	NaN	#VALUE!
TRIT1	1	complement(39838110..39883511)	7.47	-0.05	-1.03	0.53	0.65	1	0.187087
Y_RNA_19	1	complement(39881566..39881678)	0	NaN	NaN	NaN	NaN	NaN	#VALUE!
MYCL	1	complement(39895428..39902256)	0.36	0.33	1.26	0.22	0.36	1	0.443697
MYCL-AS1	1	39897745..39899098	0	NaN	NaN	NaN	NaN	NaN	#VALUE!
Y_RNA_20	1	complement(39944890..39944998)	0	NaN	NaN	NaN	NaN	NaN	#VALUE!
MFSD2A	1	39955112..39969968	11.81	1.36	2.56	4.94e-41	1.42e-39	8.73e-37	38.8477
CAP1	1	40040233..40072649	260.91	0.00573	1	0.93	0.96	1	0.0177288
PPT1	1	complement(40072710..40097260)	108.37	-0.21	-1.15	0.00198	0.00629	1	2.20135
RLF	1	40161387..40240921	11.94	-0.1	-1.08	0.14	0.25	1	0.60206
RNU6-1237P	1	40177843..40177949	0	NaN	NaN	NaN	NaN	NaN	#VALUE!
TMCO2	1	40245947..40251684	0	NaN	NaN	NaN	NaN	NaN	#VALUE!
ZMPSTE24-DT	1	complement(40256333..40257971)	0	NaN	NaN	NaN	NaN	NaN	#VALUE!
ZMPSTE24	1	40258041..40294180	79.51	0.09	1.06	0.29	0.43	1	0.366532
COL9A2	1	complement(40300489..40317813)	0.15	-2.61	-6.09	0.000362	0.00133	1	2.87615
SMAP2	1	40344850..40423326	16.24	-0.03	-1.02	0.67	0.76	1	0.119186
gene:ENSG00000290111	1	complement(40394763..40394964)	0	NaN	NaN	NaN	NaN	NaN	#VALUE!
gene:ENSG00000284677	1	complement(40436199..40450039)	0	NaN	NaN	NaN	NaN	NaN	#VALUE!
ZFP69B	1	40450102..40463718	2.69	-0.17	-1.13	0.26	0.4	1	0.39794
gene:ENSG00000260920	1	40464319..40466767	0	NaN	NaN	NaN	NaN	NaN	#VALUE!
gene:ENSG00000279667	1	40473055..40474059	0	NaN	NaN	NaN	NaN	NaN	#VALUE!
ZFP69	1	40477290..40496343	0.05	-0.73	-1.66	0.32	0.46	1	0.337242
EXO5-DT	1	complement(40493157..40508661)	0	NaN	NaN	NaN	NaN	NaN	#VALUE!
EXO5	1	40508741..40516038	6.11	-0.16	-1.11	0.12	0.21	1	0.677781
gene:ENSG00000227278	1	complement(40514461..40515057)	0	NaN	NaN	NaN	NaN	NaN	#VALUE!
gene:ENSG00000238186	1	complement(40515754..40517174)	0	NaN	NaN	NaN	NaN	NaN	#VALUE!
ZNF684	1	40531573..40548167	1.85	-0.27	-1.2	0.08	0.16	1	0.79588
gene:ENSG00000286838	1	complement(40559666..40584335)	0	NaN	NaN	NaN	NaN	NaN	#VALUE!
RIMS3	1	complement(40620680..40665682)	3.81	-1.84	-3.58	1.6e-72	9.15e-71	2.83e-68	70.0386
gene:ENSG00000287743	1	40659848..40667480	0	NaN	NaN	NaN	NaN	NaN	#VALUE!
gene:ENSG00000237899	1	complement(40669089..40687588)	0	NaN	NaN	NaN	NaN	NaN	#VALUE!
NFYC-AS1	1	complement(40690380..40692074)	0	NaN	NaN	NaN	NaN	NaN	#VALUE!
NFYC	1	40691648..40771603	32.33	-0.21	-1.16	0.00231	0.00719	1	2.14327
MIR30E	1	40754355..40754446	0	NaN	NaN	NaN	NaN	NaN	#VALUE!
MIR30C1	1	40757284..40757372	0	NaN	NaN	NaN	NaN	NaN	#VALUE!
KCNQ4	1	40783787..40840452	0.12	-1	-2.01	0.03	0.06	1	1.22185
RN7SL326P	1	40804846..40805141	0	NaN	NaN	NaN	NaN	NaN	#VALUE!
CITED4	1	complement(40861054..40862363)	100.88	-0.33	-1.26	0.000156	0.00061	1	3.21467
gene:ENSG00000229528	1	40863914..40876670	0	NaN	NaN	NaN	NaN	NaN	#VALUE!
gene:ENSG00000286668	1	40939294..40945524	0	NaN	NaN	NaN	NaN	NaN	#VALUE!
CTPS1	1	40979300..41012565	72.14	-0.31	-1.24	4.26e-06	2.1e-05	0.08	4.67778
SLFNL1-AS1	1	41014590..41043890	0	NaN	NaN	NaN	NaN	NaN	#VALUE!
SLFNL1	1	complement(41015589..41023237)	1.64	-0.41	-1.33	0.02	0.05	1	1.30103
SCMH1	1	complement(41027202..41242306)	17.99	0.41	1.32	4.29e-08	2.68e-07	0.000759	6.57187
gene:ENSG00000287400	1	41241772..41338644	0	NaN	NaN	NaN	NaN	NaN	#VALUE!
SCMH1-DT	1	41242373..41284861	0	NaN	NaN	NaN	NaN	NaN	#VALUE!
gene:ENSG00000291157	1	complement(41302911..41306148)	0	NaN	NaN	NaN	NaN	NaN	#VALUE!
FOXO6	1	41361922..41383590	1.64	-0.33	-1.26	0.16	0.28	1	0.552842
FOXO6-AS1	1	complement(41375004..41375669)	0	NaN	NaN	NaN	NaN	NaN	#VALUE!
EDN2	1	complement(41478775..41484683)	8.63	1.25	2.38	1.33e-14	1.37e-13	2.34e-10	12.8633
HIVEP3	1	complement(41506365..42035925)	4.35	-0.44	-1.35	6.84e-06	3.3e-05	0.12	4.48149
gene:ENSG00000230881	1	41535443..41535868	0	NaN	NaN	NaN	NaN	NaN	#VALUE!
gene:ENSG00000284895	1	complement(41585306..41628816)	0	NaN	NaN	NaN	NaN	NaN	#VALUE!
gene:ENSG00000287587	1	42036143..42051784	0	NaN	NaN	NaN	NaN	NaN	#VALUE!
GUCA2B	1	42153410..42155820	4.51	4.59	24.1	3.29e-18	4.09e-17	5.82e-14	16.3883
GUCA2A	1	complement(42162690..42164745)	0.84	1.89	3.7	0.000693	0.0024	1	2.61979
FOXJ3	1	complement(42176539..42335877)	27.81	0.11	1.08	0.11	0.2	1	0.69897
gene:ENSG00000227527	1	complement(42335386..42338376)	0	NaN	NaN	NaN	NaN	NaN	#VALUE!
RIMKLA	1	42380792..42424232	4.31	0.99	1.98	1.23e-29	2.45e-28	2.17e-25	27.6108
ZMYND12	1	complement(42430329..42456253)	0.53	-0.08	-1.05	0.82	0.88	1	0.0555173
PPCS	1	42456117..42473385	42.62	0.27	1.2	0.000105	0.000421	1	3.37572
CCDC30	1	42463221..42657190	0.27	0.13	1.1	0.37	0.52	1	0.283997
RNU6-536P	1	42569033..42569139	0	NaN	NaN	NaN	NaN	NaN	#VALUE!
PPIH	1	42658335..42676758	15.53	-0.15	-1.11	0.04	0.08	1	1.09691
gene:ENSG00000285728	1	complement(42658687..42682207)	0	NaN	NaN	NaN	NaN	NaN	#VALUE!
gene:ENSG00000234917	1	42678735..42681659	0	NaN	NaN	NaN	NaN	NaN	#VALUE!
YBX1	1	42682418..42703805	698.78	-0.06	-1.04	0.54	0.66	1	0.180456
CLDN19	1	complement(42733093..42740254)	0.00686	0.65	1.57	0.69	0.78	1	0.107905
P3H1	1	complement(42746335..42767084)	64.62	0.75	1.68	6.47e-28	1.22e-26	1.14e-23	25.9136
C1orf50	1	42767245..42779491	5.02	0.51	1.43	5.38e-08	3.31e-07	0.000951	6.48017
gene:ENSG00000283580	1	42767292..42794493	0.71	0.16	1.12	0.66	0.76	1	0.119186
C1orf50-AS1	1	complement(42775813..42776790)	0	NaN	NaN	NaN	NaN	NaN	#VALUE!
TMEM269	1	42784991..42816619	0.11	0.6	1.52	0.18	0.3	1	0.522879
SVBP	1	complement(42807052..42817397)	33.05	0.86	1.82	4.64e-19	5.99e-18	8.2e-15	17.2226
ERMAP	1	42817122..42844991	14.81	0.49	1.4	1.3e-10	1.02e-09	2.3e-06	8.9914
ZNF691-DT	1	complement(42832522..42846427)	0	NaN	NaN	NaN	NaN	NaN	#VALUE!
ZNF691	1	42846573..42852477	16.69	1.01	2.02	1.1e-27	2.06e-26	1.95e-23	25.6861
gene:ENSG00000288955	1	42924460..42925849	0	NaN	NaN	NaN	NaN	NaN	#VALUE!
SLC2A1	1	complement(42925353..42958893)	255.44	1.73	3.31	4.16e-148	6.63e-146	7.36e-144	145.178
SLC2A1-DT	1	42959049..42996814	0	NaN	NaN	NaN	NaN	NaN	#VALUE!
gene:ENSG00000283973	1	complement(42959065..42961864)	0	NaN	NaN	NaN	NaN	NaN	#VALUE!
RNU6-880P	1	42991438..42991544	0	NaN	NaN	NaN	NaN	NaN	#VALUE!
U6_2	1	complement(43023549..43023637)	0	NaN	NaN	NaN	NaN	NaN	#VALUE!
CFAP144	1	43145153..43156396	0.1	-0.2	-1.15	0.85	0.9	1	0.0457575
EBNA1BP2	1	complement(43164175..43270936)	268.02	-0.06	-1.04	0.41	0.56	1	0.251812
MIR6733	1	complement(43171652..43171712)	0	NaN	NaN	NaN	NaN	NaN	#VALUE!
CFAP57	1	43172330..43254358	0.49	-0.44	-1.36	0.05	0.11	1	0.958607
TMEM125	1	43269983..43274002	0	NaN	NaN	NaN	NaN	NaN	#VALUE!
C1orf210	1	complement(43281877..43285617)	0.02	-2.75	-6.71	0.27	0.41	1	0.387216
TIE1	1	43300982..43323108	0.0031	1.81	3.5	0.51	0.63	1	0.200659
MPL	1	43337818..43354466	0.29	0.66	1.58	0.09	0.18	1	0.744727
gene:ENSG00000287113	1	complement(43348288..43348844)	0	NaN	NaN	NaN	NaN	NaN	#VALUE!
CDC20-DT	1	complement(43354684..43358676)	0	NaN	NaN	NaN	NaN	NaN	#VALUE!
CDC20	1	43358981..43363203	406.57	0.44	1.36	3.85e-11	3.14e-10	6.8e-07	9.50307
ELOVL1	1	complement(43363398..43368074)	237.28	0.16	1.12	0.02	0.04	1	1.39794
MIR6734	1	complement(43364648..43364715)	0	NaN	NaN	NaN	NaN	NaN	#VALUE!
gene:ENSG00000288772	1	43368180..43368609	0	NaN	NaN	NaN	NaN	NaN	#VALUE!
MED8	1	complement(43383917..43389808)	48.69	0.21	1.16	0.00213	0.0067	1	2.17393
MED8-AS1	1	43385113..43389155	0	NaN	NaN	NaN	NaN	NaN	#VALUE!
SZT2	1	43389882..43454247	9.34	-0.19	-1.14	0.0084	0.02	1	1.69897
SZT2-AS1	1	complement(43447776..43448644)	0	NaN	NaN	NaN	NaN	NaN	#VALUE!
MIR6735	1	43448539..43448611	0	NaN	NaN	NaN	NaN	NaN	#VALUE!
HYI	1	complement(43450989..43453989)	36.22	1.16	2.23	5.57e-38	1.46e-36	9.85e-34	35.8356
HYI-AS1	1	43453927..43456995	0	NaN	NaN	NaN	NaN	NaN	#VALUE!
PTPRF	1	43525187..43623666	285.95	0.51	1.42	4.63e-07	2.56e-06	0.00819	5.59176
KDM4A	1	43650149..43705518	37.3	-0.31	-1.24	4.83e-06	2.37e-05	0.09	4.62525
gene:ENSG00000284989	1	43650149..43931014	0.13	-1	-2	0.06	0.12	1	0.920819
KDM4A-AS1	1	complement(43685123..43708138)	0	NaN	NaN	NaN	NaN	NaN	#VALUE!
ST3GAL3	1	43705824..43931165	2.68	-0.41	-1.33	5.39e-06	2.63e-05	0.1	4.58004
ST3GAL3-AS1	1	complement(43709392..43727343)	0	NaN	NaN	NaN	NaN	NaN	#VALUE!
U6_3	1	43716467..43716556	0	NaN	NaN	NaN	NaN	NaN	#VALUE!
MIR6079	1	43838622..43838683	0	NaN	NaN	NaN	NaN	NaN	#VALUE!
ARTN	1	43933320..43937240	0.7	0.11	1.08	0.69	0.78	1	0.107905
LINC02918	1	complement(43937918..43940781)	0	NaN	NaN	NaN	NaN	NaN	#VALUE!
gene:ENSG00000288573	1	complement(43944355..43946624)	0	NaN	NaN	NaN	NaN	NaN	#VALUE!
IPO13	1	43946950..43968022	24.37	0.17	1.12	0.01	0.04	1	1.39794
gene:ENSG00000285649	1	complement(43968351..43974821)	0	NaN	NaN	NaN	NaN	NaN	#VALUE!
DPH2	1	43970000..43973369	53.67	-0.11	-1.08	0.11	0.21	1	0.677781
ATP6V0B	1	43974487..43978295	87.84	0.18	1.13	0.00878	0.02	1	1.69897
B4GALT2	1	43978943..43991170	39.88	-0.21	-1.16	0.00203	0.00641	1	2.19314
CCDC24	1	43991359..43996528	5.44	0.22	1.16	0.04	0.09	1	1.04576
SLC6A9	1	complement(43991500..44031467)	26.76	-1.02	-2.03	7.46e-48	2.5e-46	1.32e-43	45.6021
gene:ENSG00000230615	1	44030414..44115913	0	NaN	NaN	NaN	NaN	NaN	#VALUE!
RN7SL479P	1	complement(44117098..44117397)	0	NaN	NaN	NaN	NaN	NaN	#VALUE!
KLF17	1	44118821..44135140	0.18	1.31	2.49	0.0093	0.03	1	1.52288
KLF18	1	complement(44137821..44141631)	0	NaN	NaN	NaN	NaN	NaN	#VALUE!
Y_RNA_21	1	complement(44153385..44153480)	0	NaN	NaN	NaN	NaN	NaN	#VALUE!
DMAP1	1	44213455..44220681	29.56	0.02	1.01	0.82	0.88	1	0.0555173
ERI3	1	complement(44221070..44355260)	57.98	-0.04	-1.03	0.59	0.7	1	0.154902
ERI3-IT1	1	complement(44243408..44244273)	0	NaN	NaN	NaN	NaN	NaN	#VALUE!
RNU6-369P	1	44390722..44390823	0	NaN	NaN	NaN	NaN	NaN	#VALUE!
RNF220	1	44405194..44651723	35.24	-0.07	-1.05	0.3	0.45	1	0.346787
MIR5584	1	44545493..44545552	0	NaN	NaN	NaN	NaN	NaN	#VALUE!
TMEM53	1	complement(44635238..44674481)	5.33	0.23	1.17	0.02	0.05	1	1.30103
ARMH1	1	44674692..44725591	0.29	0.26	1.2	0.49	0.63	1	0.200659
RNU5F-1	1	complement(44721786..44721902)	0	NaN	NaN	NaN	NaN	NaN	#VALUE!
RNU5D-1	1	complement(44731055..44731170)	0	NaN	NaN	NaN	NaN	NaN	#VALUE!
KIF2C	1	44739818..44767767	90.9	0.31	1.24	5.02e-06	2.45e-05	0.09	4.61083
gene:ENSG00000225721	1	complement(44759037..44775810)	0	NaN	NaN	NaN	NaN	NaN	#VALUE!
RPS8	1	44775251..44778779	2014.36	-0.26	-1.2	0.000802	0.00275	1	2.56067
SNORD55	1	44775864..44775943	0	NaN	NaN	NaN	NaN	NaN	#VALUE!
SNORD46	1	44776490..44776593	0	NaN	NaN	NaN	NaN	NaN	#VALUE!
SNORD38A	1	44777843..44777912	0	NaN	NaN	NaN	NaN	NaN	#VALUE!
SNORD38B_1	1	44778390..44778456	0	NaN	NaN	NaN	NaN	NaN	#VALUE!
SNORD38B_2	1	44778390..44778458	0	NaN	NaN	NaN	NaN	NaN	#VALUE!
BEST4	1	complement(44783585..44788170)	0.1	0.49	1.41	0.4	0.55	1	0.259637
PLK3	1	44800377..44805990	14.64	0.17	1.12	0.09	0.17	1	0.769551
DYNLT4	1	complement(44805893..44807351)	1.04	0.45	1.36	0.15	0.26	1	0.585027
gene:ENSG00000290041	1	44807524..44808090	0	NaN	NaN	NaN	NaN	NaN	#VALUE!
BTBD19	1	44808523..44815585	3.88	0.26	1.2	0.04	0.09	1	1.04576
PTCH2	1	complement(44819844..44843253)	0.26	-0.02	-1.02	0.94	0.96	1	0.0177288
RNU5E-6P	1	complement(44819883..44819997)	0	NaN	NaN	NaN	NaN	NaN	#VALUE!
EIF2B3	1	complement(44850522..44986722)	26.35	0.06	1.04	0.37	0.52	1	0.283997
HECTD3	1	complement(45002540..45011324)	35.8	0.12	1.08	0.09	0.17	1	0.769551
UROD	1	45010950..45015575	30.16	-0.14	-1.1	0.05	0.1	1	1
ZSWIM5	1	complement(45016399..45306209)	5.92	-0.13	-1.1	0.14	0.25	1	0.60206
LINC01144	1	45303910..45305619	0	NaN	NaN	NaN	NaN	NaN	#VALUE!
HPDL	1	45326895..45328710	3.83	-0.64	-1.55	6.3e-05	0.000262	1	3.5817
MUTYH	1	complement(45329163..45340893)	6.04	-0.21	-1.16	0.03	0.08	1	1.09691
gene:ENSG00000288208	1	complement(45329262..45491155)	0	NaN	NaN	NaN	NaN	NaN	#VALUE!
TOE1	1	45340052..45343973	26.44	-0.00817	-1.01	0.92	0.95	1	0.0222764
TESK2	1	complement(45343883..45491163)	0.67	-0.99	-1.98	0.000777	0.00267	1	2.57349
CCDC163	1	complement(45493866..45500079)	2.38	0.08	1.06	0.62	0.73	1	0.136677
MMACHC	1	45500300..45513382	5.12	0.1	1.07	0.25	0.39	1	0.408935
PRDX1	1	complement(45510914..45542732)	1846.26	-0.09	-1.06	0.41	0.56	1	0.251812
AKR1A1	1	45550543..45570049	86.57	0.17	1.13	0.00979	0.03	1	1.52288
gene:ENSG00000289407	1	complement(45583238..45583933)	0	NaN	NaN	NaN	NaN	NaN	#VALUE!
NASP	1	45583846..45618904	126.89	-0.25	-1.19	0.000214	0.000816	1	3.08831
CCDC17	1	complement(45620044..45624057)	0.33	0.29	1.22	0.4	0.55	1	0.259637
GPBP1L1	1	complement(45627304..45688113)	47.87	-0.15	-1.11	0.03	0.07	1	1.1549
TMEM69	1	45688181..45694436	29.84	0.28	1.21	0.000422	0.00153	1	2.81531
IPP	1	complement(45694324..45750653)	8.25	-0.08	-1.06	0.41	0.56	1	0.251812
gene:ENSG00000230896	1	complement(45694684..45697075)	0	NaN	NaN	NaN	NaN	NaN	#VALUE!
MAST2	1	45786987..46036122	47.13	0.26	1.2	0.000122	0.000486	1	3.31336
PIK3R3	1	complement(46040140..46133036)	8.87	-0.49	-1.4	5.17e-10	3.84e-09	9.14e-06	8.41567
P3R3URF-PIK3R3	1	complement(46043661..46176488)	0	NaN	NaN	NaN	NaN	NaN	#VALUE!
gene:ENSG00000226957	1	46046818..46048368	0	NaN	NaN	NaN	NaN	NaN	#VALUE!
gene:ENSG00000227857	1	46134531..46139081	0	NaN	NaN	NaN	NaN	NaN	#VALUE!
TSPAN1	1	46175073..46185962	6.07	-0.21	-1.16	0.14	0.25	1	0.60206
P3R3URF	1	complement(46175486..46176488)	0	NaN	NaN	NaN	NaN	NaN	#VALUE!
POMGNT1	1	complement(46188683..46220305)	56.05	0.02	1.01	0.82	0.88	1	0.0555173
LURAP1	1	46203334..46221256	0.00611	-0.13	-1.09	0.94	0.96	1	0.0177288
RAD54L	1	46246461..46278480	17.73	-0.35	-1.28	7.08e-06	3.41e-05	0.13	4.46725
LRRC41	1	complement(46261196..46303616)	23.65	0.03	1.02	0.69	0.78	1	0.107905
UQCRH	1	46303698..46316776	267.96	-0.13	-1.1	0.05	0.11	1	0.958607
NSUN4	1	46340789..46365152	11.48	0.04	1.03	0.58	0.69	1	0.161151
FAAH	1	46394317..46413848	1.07	-1.44	-2.72	9.44e-07	5.02e-06	0.02	5.2993
gene:ENSG00000291138	1	46433827..46482493	0	NaN	NaN	NaN	NaN	NaN	#VALUE!
LINC01398	1	complement(46446600..46451317)	0	NaN	NaN	NaN	NaN	NaN	#VALUE!
DMBX1	1	46489836..46516216	3.3	0.83	1.78	9.23e-13	8.54e-12	1.63e-08	11.0685
TMEM275	1	complement(46532166..46543969)	0	NaN	NaN	NaN	NaN	NaN	#VALUE!
MKNK1-AS1	1	46538611..46570255	0	NaN	NaN	NaN	NaN	NaN	#VALUE!
KNCN	1	complement(46545641..46551647)	0	NaN	NaN	NaN	NaN	NaN	#VALUE!
MKNK1	1	complement(46557407..46616843)	26.69	-0.1	-1.07	0.16	0.28	1	0.552842
MOB3C	1	complement(46607719..46616811)	13.25	-0.56	-1.47	3.97e-14	3.95e-13	7.01e-10	12.4034
ATPAF1	1	complement(46632737..46673867)	41.57	0.22	1.17	0.00107	0.00359	1	2.44491
TEX38	1	46668855..46673594	0.05	0.6	1.52	0.57	0.69	1	0.161151
EFCAB14-AS1	1	46674036..46692098	0	NaN	NaN	NaN	NaN	NaN	#VALUE!
EFCAB14	1	complement(46674659..46719146)	46.1	-0.17	-1.13	0.01	0.03	1	1.52288
CYP4B1	1	46757838..46819413	0.05	-2.29	-4.88	0.04	0.09	1	1.04576
CYP4Z2P	1	complement(46843095..46900437)	0	NaN	NaN	NaN	NaN	NaN	#VALUE!
CYP4A11	1	complement(46929177..46941484)	0	NaN	NaN	NaN	NaN	NaN	#VALUE!
CYP4X1	1	47023669..47050751	0.03	1.48	2.78	0.21	0.34	1	0.468521
CYP4Z1	1	47067231..47118318	0	NaN	NaN	NaN	NaN	NaN	#VALUE!
CYP4A22-AS1	1	complement(47096653..47179271)	0	NaN	NaN	NaN	NaN	NaN	#VALUE!
CYP4A22	1	47137435..47149727	0	NaN	NaN	NaN	NaN	NaN	#VALUE!
LINC00853	1	47179250..47180339	0	NaN	NaN	NaN	NaN	NaN	#VALUE!
gene:ENSG00000290081	1	complement(47180175..47181078)	0	NaN	NaN	NaN	NaN	NaN	#VALUE!
PDZK1IP1	1	complement(47183582..47191044)	24.33	-0.26	-1.2	0.00572	0.02	1	1.69897
TAL1	1	complement(47216290..47232225)	0.00777	0.22	1.16	0.85	0.9	1	0.0457575
gene:ENSG00000226252	1	47225797..47230750	0	NaN	NaN	NaN	NaN	NaN	#VALUE!
STIL	1	complement(47250139..47314892)	42.62	0.13	1.1	0.05	0.1	1	1
CMPK1	1	47333790..47394866	103.64	0.35	1.27	1.52e-05	6.97e-05	0.27	4.15677
LINC01389	1	complement(47380928..47408477)	0	NaN	NaN	NaN	NaN	NaN	#VALUE!
FOXE3	1	47416285..47418052	0.07	-0.87	-1.83	0.3	0.45	1	0.346787
FOXD2-AS1	1	complement(47432133..47434641)	0	NaN	NaN	NaN	NaN	NaN	#VALUE!
FOXD2	1	47438044..47440691	1.83	0.1	1.07	0.53	0.65	1	0.187087
LINC01738	1	47688463..47704029	0	NaN	NaN	NaN	NaN	NaN	#VALUE!
TRABD2B	1	complement(47760528..47997385)	0.21	-1.6	-3.04	1.98e-06	1.01e-05	0.03	4.99568
gene:ENSG00000223814	1	complement(47761132..47765547)	0	NaN	NaN	NaN	NaN	NaN	#VALUE!
gene:ENSG00000225028	1	47818066..47820237	0	NaN	NaN	NaN	NaN	NaN	#VALUE!
LINC02794	1	48050659..48091736	0	NaN	NaN	NaN	NaN	NaN	#VALUE!
gene:ENSG00000231413	1	complement(48078787..48082196)	0	NaN	NaN	NaN	NaN	NaN	#VALUE!
gene:ENSG00000290466	1	complement(48096092..48161871)	0	NaN	NaN	NaN	NaN	NaN	#VALUE!
gene:ENSG00000279096	1	48102068..48104736	0	NaN	NaN	NaN	NaN	NaN	#VALUE!
gene:ENSG00000291246	1	complement(48164710..48182428)	0	NaN	NaN	NaN	NaN	NaN	#VALUE!
gene:ENSG00000223720	1	48172972..48206857	0	NaN	NaN	NaN	NaN	NaN	#VALUE!
SLC5A9	1	48222685..48248644	0.00988	0.35	1.28	0.79	0.86	1	0.0655015
gene:ENSG00000272491	1	complement(48227888..48229561)	0	NaN	NaN	NaN	NaN	NaN	#VALUE!
gene:ENSG00000279214	1	complement(48262230..48263179)	0	NaN	NaN	NaN	NaN	NaN	#VALUE!
SPATA6	1	complement(48295373..48472208)	1.83	-0.28	-1.22	0.05	0.11	1	0.958607
RNU6-723P	1	48344209..48344315	0	NaN	NaN	NaN	NaN	NaN	#VALUE!
RNU4-61P	1	48447936..48448042	0	NaN	NaN	NaN	NaN	NaN	#VALUE!
AGBL4	1	complement(48532854..50023954)	0	NaN	NaN	NaN	NaN	NaN	#VALUE!
gene:ENSG00000287661	1	48552991..48558106	0	NaN	NaN	NaN	NaN	NaN	#VALUE!
BEND5	1	complement(48727519..48776969)	0.01	-2.74	-6.7	0.27	0.41	1	0.387216
gene:ENSG00000286597	1	48926021..48936734	0	NaN	NaN	NaN	NaN	NaN	#VALUE!
gene:ENSG00000229846	1	49025595..49187585	0	NaN	NaN	NaN	NaN	NaN	#VALUE!
AGBL4-AS1	1	49257411..49269285	0	NaN	NaN	NaN	NaN	NaN	#VALUE!
AGBL4-IT1	1	complement(49374201..49472085)	0	NaN	NaN	NaN	NaN	NaN	#VALUE!
gene:ENSG00000279324	1	49994318..49996218	0	NaN	NaN	NaN	NaN	NaN	#VALUE!
ELAVL4	1	50024029..50203772	0	NaN	NaN	NaN	NaN	NaN	#VALUE!
ELAVL4-AS1	1	complement(50174306..50175868)	0	NaN	NaN	NaN	NaN	NaN	#VALUE!
gene:ENSG00000233407	1	complement(50206084..50223127)	0	NaN	NaN	NaN	NaN	NaN	#VALUE!
LINC02808	1	complement(50229662..50321192)	0	NaN	NaN	NaN	NaN	NaN	#VALUE!
gene:ENSG00000284645	1	50252569..50258994	0	NaN	NaN	NaN	NaN	NaN	#VALUE!
DMRTA2	1	complement(50417550..50423443)	0.49	0.42	1.34	0.18	0.3	1	0.522879
gene:ENSG00000284700	1	50423609..50425316	0	NaN	NaN	NaN	NaN	NaN	#VALUE!
FAF1	1	complement(50437028..50960267)	26.78	0.07	1.05	0.32	0.46	1	0.337242
FAF1-AS1	1	50461469..50471150	0	NaN	NaN	NaN	NaN	NaN	#VALUE!
RNU6-1026P	1	50582404..50582511	0	NaN	NaN	NaN	NaN	NaN	#VALUE!
CDKN2C	1	50960745..50974634	80.8	0.4	1.32	2.9e-09	2.03e-08	5.14e-05	7.6925
gene:ENSG00000290102	1	complement(50967883..50968552)	0	NaN	NaN	NaN	NaN	NaN	#VALUE!
MIR4421	1	51059837..51059905	0	NaN	NaN	NaN	NaN	NaN	#VALUE!
MIR6500	1	51060018..51060103	0	NaN	NaN	NaN	NaN	NaN	#VALUE!
C1orf185	1	51102221..51148086	0	NaN	NaN	NaN	NaN	NaN	#VALUE!
Y_RNA_22	1	51107222..51107331	0	NaN	NaN	NaN	NaN	NaN	#VALUE!
LINC01562	1	complement(51195095..51235096)	0	NaN	NaN	NaN	NaN	NaN	#VALUE!
RNF11	1	51236273..51273447	38.24	0.06	1.05	0.42	0.57	1	0.244125
gene:ENSG00000236434	1	complement(51264916..51266074)	0	NaN	NaN	NaN	NaN	NaN	#VALUE!
TTC39A	1	complement(51287258..51345116)	2.03	-0.43	-1.35	1.88e-05	8.5e-05	0.33	4.07058
TTC39A-AS1	1	51329654..51335324	0	NaN	NaN	NaN	NaN	NaN	#VALUE!
EPS15	1	complement(51354263..51519328)	19.96	-0.07	-1.05	0.34	0.49	1	0.309804
RNU6-877P	1	51382308..51382414	0	NaN	NaN	NaN	NaN	NaN	#VALUE!
gene:ENSG00000238140	1	51461721..51463416	0	NaN	NaN	NaN	NaN	NaN	#VALUE!
EPS15-AS1	1	51518288..51561651	0	NaN	NaN	NaN	NaN	NaN	#VALUE!
RNU6-1281P	1	complement(51538625..51538729)	0	NaN	NaN	NaN	NaN	NaN	#VALUE!
OSBPL9	1	51577179..51798427	30.87	0.23	1.17	0.000835	0.00286	1	2.54363
gene:ENSG00000212624	1	complement(51724775..51724896)	0	NaN	NaN	NaN	NaN	NaN	#VALUE!
NRDC	1	complement(51789191..51878805)	158.6	-0.24	-1.18	0.000269	0.00101	1	2.99568
gene:ENSG00000266993	1	51793934..51799154	0	NaN	NaN	NaN	NaN	NaN	#VALUE!
gene:ENSG00000272175	1	51801028..51801307	0	NaN	NaN	NaN	NaN	NaN	#VALUE!
MIR761	1	complement(51836344..51836402)	0	NaN	NaN	NaN	NaN	NaN	#VALUE!
RAB3B	1	complement(51907956..51990700)	14.26	1.45	2.72	8.78e-80	5.75e-78	1.55e-75	77.2403
RN7SL290P	1	51995740..51996039	0	NaN	NaN	NaN	NaN	NaN	#VALUE!
TXNDC12	1	complement(52020131..52055191)	89.84	0.17	1.12	0.01	0.04	1	1.39794
gene:ENSG00000285839	1	complement(52020153..52033350)	0.18	2.74	6.69	0.00766	0.02	1	1.69897
KTI12	1	complement(52032103..52033810)	26.11	-0.1	-1.07	0.19	0.32	1	0.49485
gene:ENSG00000223390	1	52033391..52044279	0	NaN	NaN	NaN	NaN	NaN	#VALUE!
TXNDC12-AS1	1	52050918..52052683	0	NaN	NaN	NaN	NaN	NaN	#VALUE!
BTF3L4	1	52056199..52090716	21.28	0.1	1.07	0.2	0.34	1	0.468521
ZFYVE9	1	52142089..52348671	9.91	-0.04	-1.03	0.53	0.65	1	0.187087
RN7SL788P	1	52150104..52150419	0	NaN	NaN	NaN	NaN	NaN	#VALUE!
CC2D1B	1	complement(52345723..52366205)	28.89	0.1	1.07	0.13	0.24	1	0.619789
gene:ENSG00000272100	1	52353487..52353877	0	NaN	NaN	NaN	NaN	NaN	#VALUE!
gene:ENSG00000287078	1	52365443..52367865	0	NaN	NaN	NaN	NaN	NaN	#VALUE!
ORC1	1	complement(52372829..52404423)	44.65	-0.24	-1.18	0.000484	0.00173	1	2.76195
PRPF38A	1	52404602..52420836	18.2	-0.02	-1.01	0.78	0.85	1	0.0705811
TUT4	1	complement(52408282..52553487)	17.28	-0.32	-1.25	4.31e-06	2.12e-05	0.08	4.67366
gene:ENSG00000272371	1	52554818..52555273	0	NaN	NaN	NaN	NaN	NaN	#VALUE!
GPX7	1	52602371..52609051	0.01	-1.95	-3.85	0.46	0.59	1	0.229148
SHISAL2A	1	52633168..52669683	0.01	-0.13	-1.09	0.94	0.96	1	0.0177288
COA7	1	complement(52684449..52698347)	34.66	-0.06	-1.04	0.41	0.56	1	0.251812
RN7SL62P	1	52714399..52714695	0	NaN	NaN	NaN	NaN	NaN	#VALUE!
ZYG11B	1	52726453..52827336	17.98	0.16	1.11	0.04	0.09	1	1.04576
RNU2-30P	1	52754322..52754462	0	NaN	NaN	NaN	NaN	NaN	#VALUE!
RNU6-969P	1	complement(52805108..52805212)	0	NaN	NaN	NaN	NaN	NaN	#VALUE!
ZYG11A	1	52842511..52894998	2.97	0.71	1.63	3.39e-09	2.35e-08	6e-05	7.62893
gene:ENSG00000242391	1	complement(52881216..52881730)	0	NaN	NaN	NaN	NaN	NaN	#VALUE!
ECHDC2	1	complement(52895910..52927212)	6.21	-0.45	-1.36	4.43e-06	2.18e-05	0.08	4.66154
SCP2	1	52927276..53051698	28.15	0.18	1.14	0.00657	0.02	1	1.69897
gene:ENSG00000264834	1	52928674..52928772	0	NaN	NaN	NaN	NaN	NaN	#VALUE!
gene:ENSG00000266188	1	52934930..52935017	0	NaN	NaN	NaN	NaN	NaN	#VALUE!
gene:ENSG00000265815	1	52940314..52940413	0	NaN	NaN	NaN	NaN	NaN	#VALUE!
PODN	1	53062052..53085501	0.06	1.98	3.95	0.02	0.04	1	1.39794
gene:ENSG00000232993	1	complement(53069938..53085502)	0	NaN	NaN	NaN	NaN	NaN	#VALUE!
SLC1A7	1	complement(53087179..53142638)	0.11	2.81	7.02	3.47e-05	0.00015	0.61	3.82391
gene:ENSG00000235563	1	53114576..53118609	0	NaN	NaN	NaN	NaN	NaN	#VALUE!
CPT2	1	53196792..53214197	24.74	0.21	1.15	0.00347	0.01	1	2
gene:ENSG00000236723	1	complement(53209783..53213775)	0	NaN	NaN	NaN	NaN	NaN	#VALUE!
CZIB	1	complement(53214099..53220634)	54.47	-0.08	-1.06	0.28	0.43	1	0.366532
CZIB-DT	1	53220663..53224253	0	NaN	NaN	NaN	NaN	NaN	#VALUE!
MAGOH	1	complement(53226900..53238518)	90.4	-0.11	-1.08	0.14	0.24	1	0.619789
MAGOH-DT	1	53238550..53246482	0	NaN	NaN	NaN	NaN	NaN	#VALUE!
LRP8	1	complement(53242364..53328469)	30.31	0.03	1.02	0.65	0.75	1	0.124939
gene:ENSG00000234578	1	53267935..53268601	0	NaN	NaN	NaN	NaN	NaN	#VALUE!
gene:ENSG00000228838	1	53288024..53289706	0	NaN	NaN	NaN	NaN	NaN	#VALUE!
gene:ENSG00000232762	1	53304536..53307462	0	NaN	NaN	NaN	NaN	NaN	#VALUE!
LRP8-DT	1	53328233..53336509	0	NaN	NaN	NaN	NaN	NaN	#VALUE!
gene:ENSG00000285954	1	53344031..53365473	0	NaN	NaN	NaN	NaN	NaN	#VALUE!
gene:ENSG00000226938	1	complement(53348488..53349233)	0	NaN	NaN	NaN	NaN	NaN	#VALUE!
LINC02812	1	complement(53366656..53368245)	0	NaN	NaN	NaN	NaN	NaN	#VALUE!
DMRTB1	1	53459399..53467488	0	NaN	NaN	NaN	NaN	NaN	#VALUE!
GLIS1	1	complement(53506237..53739164)	0.00726	-0.93	-1.9	0.55	0.67	1	0.173925
RNU7-95P	1	complement(53688749..53688812)	0	NaN	NaN	NaN	NaN	NaN	#VALUE!
NDC1	1	complement(53765478..53838463)	69.42	0.18	1.13	0.00809	0.02	1	1.69897
gene:ENSG00000201003	1	complement(53771018..53771153)	0	NaN	NaN	NaN	NaN	NaN	#VALUE!
YIPF1	1	complement(53851719..53889798)	31.02	-0.11	-1.08	0.13	0.23	1	0.638272
DIO1	1	53891239..53911086	0.06	0.46	1.37	0.56	0.68	1	0.167491
IFT25	1	complement(53916574..53945699)	28.98	0.00817	1.01	0.91	0.94	1	0.0268721
LRRC42	1	53946085..53968168	47.86	-0.13	-1.09	0.07	0.13	1	0.886057
LDLRAD1	1	complement(54007298..54018186)	0.00494	-1.95	-3.85	0.46	0.59	1	0.229148
TMEM59	1	complement(54026681..54053504)	31.79	0.06	1.04	0.4	0.55	1	0.259637
gene:ENSG00000280378	1	complement(54033126..54034880)	0	NaN	NaN	NaN	NaN	NaN	#VALUE!
TCEANC2	1	54053584..54112519	3.02	0.36	1.28	6.15e-05	0.000257	1	3.59007
MIR4781	1	54054079..54054154	0	NaN	NaN	NaN	NaN	NaN	#VALUE!
gene:ENSG00000256407	1	complement(54132686..54200073)	0.02	-0.38	-1.3	0.66	0.76	1	0.119186
CDCP2	1	complement(54132687..54153770)	0	NaN	NaN	NaN	NaN	NaN	#VALUE!
gene:ENSG00000280425	1	54137746..54142980	0	NaN	NaN	NaN	NaN	NaN	#VALUE!
CYB5RL	1	complement(54169651..54200036)	6.29	0.05	1.03	0.53	0.65	1	0.187087
MRPL37	1	54184041..54225464	124.48	0.09	1.06	0.2	0.33	1	0.481486
SSBP3	1	complement(54225432..54413479)	22.52	-0.39	-1.31	5.23e-08	3.23e-07	0.000925	6.4908
SSBP3-AS1	1	54236440..54239063	0	NaN	NaN	NaN	NaN	NaN	#VALUE!
gene:ENSG00000225632	1	54285404..54287371	0	NaN	NaN	NaN	NaN	NaN	#VALUE!
gene:ENSG00000232245	1	54416256..54420860	0	NaN	NaN	NaN	NaN	NaN	#VALUE!
gene:ENSG00000287582	1	54514417..54517383	0	NaN	NaN	NaN	NaN	NaN	#VALUE!
LINC02784	1	complement(54516412..54517259)	0	NaN	NaN	NaN	NaN	NaN	#VALUE!
ACOT11	1	54542257..54639192	1.33	-0.4	-1.32	0.00613	0.02	1	1.69897
FAM151A	1	complement(54609181..54623556)	0	NaN	NaN	NaN	NaN	NaN	#VALUE!
gene:ENSG00000230728	1	complement(54621477..54628438)	0	NaN	NaN	NaN	NaN	NaN	#VALUE!
MROH7	1	54641754..54710266	0.00479	-0.93	-1.9	0.57	0.68	1	0.167491
MROH7-TTC4	1	54641786..54742308	0.03	0.38	1.3	0.6	0.71	1	0.148742
TTC4	1	54715861..54742657	37.46	0.1	1.07	0.16	0.28	1	0.552842
PARS2	1	complement(54756898..54764523)	8.7	-0.14	-1.1	0.14	0.25	1	0.60206
TTC22	1	complement(54779712..54801323)	0	NaN	NaN	NaN	NaN	NaN	#VALUE!
gene:ENSG00000237453	1	54792885..54794905	0	NaN	NaN	NaN	NaN	NaN	#VALUE!
LEXM	1	54806063..54842252	0.00696	1.81	3.5	0.51	0.63	1	0.200659
DHCR24	1	complement(54849627..54887195)	41.95	0.41	1.33	8.19e-10	5.96e-09	1.45e-05	8.22475
gene:ENSG00000287724	1	54874672..54883664	0	NaN	NaN	NaN	NaN	NaN	#VALUE!
gene:ENSG00000242396	1	54886812..54974458	0	NaN	NaN	NaN	NaN	NaN	#VALUE!
DHCR24-DT	1	54887563..54888850	0	NaN	NaN	NaN	NaN	NaN	#VALUE!
gene:ENSG00000284601	1	complement(54974900..54980464)	0	NaN	NaN	NaN	NaN	NaN	#VALUE!
TMEM61	1	54980628..54992288	0.23	-1.71	-3.27	0.01	0.03	1	1.52288
gene:ENSG00000233271	1	complement(54980950..54992274)	0	NaN	NaN	NaN	NaN	NaN	#VALUE!
BSND	1	54998933..55017172	0	NaN	NaN	NaN	NaN	NaN	#VALUE!
PCSK9	1	55039447..55064852	16.8	1.9	3.74	1.52e-125	1.88e-123	2.69e-121	122.726
USP24	1	complement(55066359..55215378)	29.52	-0.05	-1.04	0.52	0.64	1	0.19382
MIR4422HG	1	55217645..55324691	0	NaN	NaN	NaN	NaN	NaN	#VALUE!
MIR4422	1	55225641..55225723	0	NaN	NaN	NaN	NaN	NaN	#VALUE!
gene:ENSG00000234810	1	55329288..56070513	0	NaN	NaN	NaN	NaN	NaN	#VALUE!
RN7SKP291	1	complement(55376526..55376852)	0	NaN	NaN	NaN	NaN	NaN	#VALUE!
RNU6-830P	1	55398514..55398620	0	NaN	NaN	NaN	NaN	NaN	#VALUE!
Y_RNA_23	1	complement(55484871..55484972)	0	NaN	NaN	NaN	NaN	NaN	#VALUE!
LINC01755	1	55868254..55950119	0	NaN	NaN	NaN	NaN	NaN	#VALUE!
LINC01753	1	complement(55915603..55944980)	0	NaN	NaN	NaN	NaN	NaN	#VALUE!
gene:ENSG00000235612	1	56145721..56155224	0	NaN	NaN	NaN	NaN	NaN	#VALUE!
gene:ENSG00000260971	1	complement(56154545..56477687)	0	NaN	NaN	NaN	NaN	NaN	#VALUE!
gene:ENSG00000284686	1	complement(56173433..56524495)	0.09	-0.67	-1.6	0.25	0.39	1	0.408935
LINC01767	1	56414918..56417137	0	NaN	NaN	NaN	NaN	NaN	#VALUE!
PLPP3	1	complement(56494761..56645301)	20.45	-0.28	-1.21	0.000137	0.000539	1	3.26841
PRKAA2	1	56645314..56715335	5.76	-0.14	-1.11	0.17	0.29	1	0.537602
FYB2	1	complement(56718789..56819696)	0.01	-1.42	-2.67	0.37	0.52	1	0.283997
gene:ENSG00000229913	1	complement(56823679..56826920)	0	NaN	NaN	NaN	NaN	NaN	#VALUE!
C8A	1	56854768..56918223	0	NaN	NaN	NaN	NaN	NaN	#VALUE!
C8B	1	complement(56929207..56974383)	0	NaN	NaN	NaN	NaN	NaN	#VALUE!
gene:ENSG00000236341	1	56963886..56996757	0	NaN	NaN	NaN	NaN	NaN	#VALUE!
DAB1	1	complement(56994778..58546734)	0	NaN	NaN	NaN	NaN	NaN	#VALUE!
gene:ENSG00000227935	1	57386576..57387450	0	NaN	NaN	NaN	NaN	NaN	#VALUE!
DAB1-AS1	1	57860532..57880905	0	NaN	NaN	NaN	NaN	NaN	#VALUE!
gene:ENSG00000290536	1	complement(58047889..58049335)	0	NaN	NaN	NaN	NaN	NaN	#VALUE!
gene:ENSG00000235038	1	58060139..58080274	0	NaN	NaN	NaN	NaN	NaN	#VALUE!
OMA1	1	complement(58415384..58546802)	8.16	-0.14	-1.1	0.16	0.28	1	0.552842
gene:ENSG00000286918	1	58546168..58563897	0	NaN	NaN	NaN	NaN	NaN	#VALUE!
RN7SL713P	1	complement(58565631..58565932)	0	NaN	NaN	NaN	NaN	NaN	#VALUE!
TACSTD2	1	complement(58575433..58577252)	0	NaN	NaN	NaN	NaN	NaN	#VALUE!
MYSM1	1	complement(58643440..58700090)	4.93	0.08	1.06	0.29	0.43	1	0.366532
gene:ENSG00000283445	1	58715609..58771295	0	NaN	NaN	NaN	NaN	NaN	#VALUE!
JUN	1	complement(58776845..58784048)	76.98	0.31	1.24	4.26e-06	2.1e-05	0.08	4.67778
gene:ENSG00000290013	1	complement(58784270..58784935)	0	NaN	NaN	NaN	NaN	NaN	#VALUE!
LINC01135	1	58784384..58901109	0	NaN	NaN	NaN	NaN	NaN	#VALUE!
gene:ENSG00000272226	1	complement(58812808..58813342)	0	NaN	NaN	NaN	NaN	NaN	#VALUE!
gene:ENSG00000231740	1	complement(58838448..58851254)	0	NaN	NaN	NaN	NaN	NaN	#VALUE!
LINC02777	1	complement(58882868..58931897)	0	NaN	NaN	NaN	NaN	NaN	#VALUE!
LINC01358	1	58933643..59240555	0	NaN	NaN	NaN	NaN	NaN	#VALUE!
gene:ENSG00000241042	1	complement(59054397..59056049)	0	NaN	NaN	NaN	NaN	NaN	#VALUE!
gene:ENSG00000235215	1	complement(59055999..59078116)	0	NaN	NaN	NaN	NaN	NaN	#VALUE!
FGGY-DT	1	complement(59131932..59296491)	0	NaN	NaN	NaN	NaN	NaN	#VALUE!
gene:ENSG00000270457	1	complement(59289303..59289640)	0	NaN	NaN	NaN	NaN	NaN	#VALUE!
FGGY	1	59296638..59810647	0.74	-0.67	-1.59	1.84e-05	8.31e-05	0.33	4.0804
MIR4711	1	complement(59733227..59733296)	0	NaN	NaN	NaN	NaN	NaN	#VALUE!
gene:ENSG00000226883	1	complement(59754747..59789182)	0	NaN	NaN	NaN	NaN	NaN	#VALUE!
HOOK1	1	59814786..59876322	3.52	1.08	2.11	5.58e-24	9.05e-23	9.87e-20	22.0434
CYP2J2	1	complement(59893308..59926773)	3.88	-3.25	-9.53	3.42e-58	1.45e-56	6.06e-54	55.8386
RN7SL475P	1	complement(59974757..59975054)	0	NaN	NaN	NaN	NaN	NaN	#VALUE!
C1orf87	1	complement(59987269..60073770)	0	NaN	NaN	NaN	NaN	NaN	#VALUE!
LINC02778	1	60114875..60149784	0	NaN	NaN	NaN	NaN	NaN	#VALUE!
LINC01748	1	complement(60515716..60640507)	0	NaN	NaN	NaN	NaN	NaN	#VALUE!
gene:ENSG00000231252	1	complement(60659631..60868009)	0	NaN	NaN	NaN	NaN	NaN	#VALUE!
NFIA	1	60865259..61462788	7.36	0.3	1.23	7.19e-05	0.000296	1	3.52871
NFIA-AS2	1	complement(60912675..61056885)	0	NaN	NaN	NaN	NaN	NaN	#VALUE!
NFIA-AS1	1	complement(61248945..61253510)	0	NaN	NaN	NaN	NaN	NaN	#VALUE!
gene:ENSG00000284808	1	61481087..61533271	0	NaN	NaN	NaN	NaN	NaN	#VALUE!
gene:ENSG00000287224	1	complement(61588049..61589904)	0	NaN	NaN	NaN	NaN	NaN	#VALUE!
TM2D1	1	complement(61681046..61725423)	7.29	0.1	1.07	0.25	0.4	1	0.39794
PATJ-DT	1	complement(61741998..61742424)	0	NaN	NaN	NaN	NaN	NaN	#VALUE!
PATJ	1	61742477..62178675	14.06	0.22	1.17	0.00343	0.01	1	2
RNU6-414P	1	61816419..61816522	0	NaN	NaN	NaN	NaN	NaN	#VALUE!
RNU6-1177P	1	61852499..61852602	0	NaN	NaN	NaN	NaN	NaN	#VALUE!
RN7SL180P	1	62072448..62072741	0	NaN	NaN	NaN	NaN	NaN	#VALUE!
MIR3116-1	1	62078786..62078859	0	NaN	NaN	NaN	NaN	NaN	#VALUE!
MIR3116-2	1	complement(62078789..62078856)	0	NaN	NaN	NaN	NaN	NaN	#VALUE!
L1TD1	1	62194849..62212328	0	NaN	NaN	NaN	NaN	NaN	#VALUE!
Y_RNA_24	1	62211557..62211666	0	NaN	NaN	NaN	NaN	NaN	#VALUE!
KANK4	1	complement(62236165..62319434)	0.07	-4.95	-31	9.6e-05	0.000387	1	3.41229
RNU6-371P	1	complement(62298149..62298256)	0	NaN	NaN	NaN	NaN	NaN	#VALUE!
USP1	1	62436297..62451804	69.36	0.08	1.06	0.24	0.38	1	0.420216
DOCK7	1	complement(62454298..62688386)	10.21	0.08	1.06	0.27	0.41	1	0.387216
ANGPTL3	1	62597520..62606313	0	NaN	NaN	NaN	NaN	NaN	#VALUE!
gene:ENSG00000278967	1	62607766..62609584	0	NaN	NaN	NaN	NaN	NaN	#VALUE!
DOCK7-DT	1	62688482..62710694	0	NaN	NaN	NaN	NaN	NaN	#VALUE!
ATG4C	1	62784132..62865516	8.73	0.09	1.07	0.36	0.51	1	0.29243
gene:ENSG00000234318	1	62896009..62901639	0	NaN	NaN	NaN	NaN	NaN	#VALUE!
LINC01739	1	complement(62975751..63022504)	0	NaN	NaN	NaN	NaN	NaN	#VALUE!
gene:ENSG00000286455	1	63011197..63018614	0	NaN	NaN	NaN	NaN	NaN	#VALUE!
gene:ENSG00000227485	1	63024207..63025658	0	NaN	NaN	NaN	NaN	NaN	#VALUE!
gene:ENSG00000229225	1	complement(63078081..63079031)	0	NaN	NaN	NaN	NaN	NaN	#VALUE!
gene:ENSG00000203605	1	63139250..63163153	0	NaN	NaN	NaN	NaN	NaN	#VALUE!
LINC00466	1	complement(63159083..63317274)	0	NaN	NaN	NaN	NaN	NaN	#VALUE!
gene:ENSG00000228734	1	63249920..63251771	0	NaN	NaN	NaN	NaN	NaN	#VALUE!
FOXD3-AS1	1	complement(63320878..63324441)	0	NaN	NaN	NaN	NaN	NaN	#VALUE!
FOXD3	1	63322567..63325128	3.04	-0.69	-1.62	2.09e-05	9.37e-05	0.37	4.02826
MIR6068	1	complement(63326925..63326984)	0	NaN	NaN	NaN	NaN	NaN	#VALUE!
Y_RNA_25	1	63338263..63338372	0	NaN	NaN	NaN	NaN	NaN	#VALUE!
ALG6	1	63367575..63438553	10.56	-0.04	-1.03	0.7	0.79	1	0.102373
ITGB3BP	1	complement(63440770..63593721)	35.62	-0.11	-1.08	0.25	0.39	1	0.408935
gene:ENSG00000286429	1	63487957..63508204	0	NaN	NaN	NaN	NaN	NaN	#VALUE!
EFCAB7	1	63523372..63572693	8.16	-0.05	-1.03	0.65	0.76	1	0.119186
RN7SL488P	1	complement(63529613..63529898)	0	NaN	NaN	NaN	NaN	NaN	#VALUE!
RNU7-123P	1	complement(63536711..63536770)	0	NaN	NaN	NaN	NaN	NaN	#VALUE!
DLEU2L	1	63547082..63550636	0	NaN	NaN	NaN	NaN	NaN	#VALUE!
gene:ENSG00000276884	1	complement(63548977..63549112)	0	NaN	NaN	NaN	NaN	NaN	#VALUE!
gene:ENSG00000278287	1	complement(63549133..63549216)	0	NaN	NaN	NaN	NaN	NaN	#VALUE!
gene:ENSG00000277565	1	complement(63549227..63549284)	0	NaN	NaN	NaN	NaN	NaN	#VALUE!
gene:ENSG00000275823	1	complement(63549294..63549366)	0	NaN	NaN	NaN	NaN	NaN	#VALUE!
gene:ENSG00000277689	1	complement(63549374..63549463)	0	NaN	NaN	NaN	NaN	NaN	#VALUE!
gene:ENSG00000274199	1	complement(63549489..63549608)	0	NaN	NaN	NaN	NaN	NaN	#VALUE!
PGM1	1	63593411..63660245	54.22	-0.12	-1.09	0.08	0.15	1	0.823909
RN7SL130P	1	63655743..63656047	0	NaN	NaN	NaN	NaN	NaN	#VALUE!
ROR1	1	63774017..64181498	34.89	0.69	1.61	2.62e-24	4.32e-23	4.63e-20	22.3645
RNU6-809P	1	complement(64028894..64029000)	0	NaN	NaN	NaN	NaN	NaN	#VALUE!
Y_RNA_26	1	complement(64066640..64066741)	0	NaN	NaN	NaN	NaN	NaN	#VALUE!
ROR1-AS1	1	complement(64094379..64171342)	0	NaN	NaN	NaN	NaN	NaN	#VALUE!
gene:ENSG00000284928	1	64186791..64192685	0	NaN	NaN	NaN	NaN	NaN	#VALUE!
UBE2U	1	64203623..64267368	0	NaN	NaN	NaN	NaN	NaN	#VALUE!
RNU7-62P	1	complement(64384398..64384459)	0	NaN	NaN	NaN	NaN	NaN	#VALUE!
CACHD1	1	64470129..64693058	2.03	0.28	1.22	0.02	0.04	1	1.39794
MIR4794	1	64579847..64579923	0	NaN	NaN	NaN	NaN	NaN	#VALUE!
RAVER2	1	64745075..64833232	7.45	0.07	1.05	0.39	0.54	1	0.267606
JAK1	1	complement(64833223..65067754)	88.83	0.000386	1	1	1	1	0
LINC01359	1	complement(64972225..65002489)	0	NaN	NaN	NaN	NaN	NaN	#VALUE!
gene:ENSG00000272506	1	complement(65003470..65004087)	0	NaN	NaN	NaN	NaN	NaN	#VALUE!
RNU6-1176P	1	complement(65022968..65023074)	0	NaN	NaN	NaN	NaN	NaN	#VALUE!
MIR3671	1	complement(65057755..65057842)	0	NaN	NaN	NaN	NaN	NaN	#VALUE!
MIR101-1	1	complement(65058434..65058508)	0	NaN	NaN	NaN	NaN	NaN	#VALUE!
gene:ENSG00000288804	1	65067808..65069453	0	NaN	NaN	NaN	NaN	NaN	#VALUE!
AK4	1	65147549..65232145	5.2	-1.27	-2.41	2.56e-40	7.14e-39	4.52e-36	38.1463
DNAJC6	1	65248219..65415871	6.37	-0.25	-1.19	0.0048	0.01	1	2
gene:ENSG00000229294	1	complement(65279456..65306521)	0	NaN	NaN	NaN	NaN	NaN	#VALUE!
gene:ENSG00000290094	1	65310302..65318877	0	NaN	NaN	NaN	NaN	NaN	#VALUE!
RNU2-15P	1	65415816..65416006	0	NaN	NaN	NaN	NaN	NaN	#VALUE!
LEPROT	1	65420587..65436007	46.04	0.13	1.09	0.06	0.13	1	0.886057
LEPR	1	65420652..65641559	1.5	-1	-2	8.95e-16	9.87e-15	1.58e-11	14.0057
gene:ENSG00000237852	1	65486406..65494188	0	NaN	NaN	NaN	NaN	NaN	#VALUE!
gene:ENSG00000285079	1	65703962..65714847	0	NaN	NaN	NaN	NaN	NaN	#VALUE!
RN7SL854P	1	complement(65761058..65761352)	0	NaN	NaN	NaN	NaN	NaN	#VALUE!
PDE4B	1	65792514..66374579	30.15	-0.17	-1.13	0.01	0.03	1	1.52288
PDE4B-AS1	1	complement(66042500..66050718)	0	NaN	NaN	NaN	NaN	NaN	#VALUE!
RNU4-88P	1	complement(66094461..66094546)	0	NaN	NaN	NaN	NaN	NaN	#VALUE!
SGIP1	1	66533267..66751139	0.01	-1.77	-3.42	0.03	0.07	1	1.1549
MIR3117	1	66628440..66628517	0	NaN	NaN	NaN	NaN	NaN	#VALUE!
gene:ENSG00000248458	1	complement(66665864..66677027)	0	NaN	NaN	NaN	NaN	NaN	#VALUE!
DYNLT5	1	66752459..66779047	0	NaN	NaN	NaN	NaN	NaN	#VALUE!
INSL5	1	complement(66797740..66801276)	0	NaN	NaN	NaN	NaN	NaN	#VALUE!
DNAI4	1	complement(66812885..66924856)	0.68	-0.19	-1.14	0.23	0.37	1	0.431798
gene:ENSG00000231080	1	66826942..66828558	0	NaN	NaN	NaN	NaN	NaN	#VALUE!
MIER1	1	66924895..66988619	15.96	-0.32	-1.25	2.71e-06	1.37e-05	0.05	4.86328
gene:ENSG00000289394	1	66925327..66926027	0	NaN	NaN	NaN	NaN	NaN	#VALUE!
SLC35D1	1	complement(66999350..67054148)	12.7	0.26	1.2	0.000217	0.000828	1	3.08197
C1orf141	1	complement(67092165..67231853)	0	NaN	NaN	NaN	NaN	NaN	#VALUE!
gene:ENSG00000252433	1	complement(67102645..67102779)	0	NaN	NaN	NaN	NaN	NaN	#VALUE!
gene:ENSG00000275678	1	complement(67121605..67123956)	0	NaN	NaN	NaN	NaN	NaN	#VALUE!
IL23R	1	67138907..67259979	0	NaN	NaN	NaN	NaN	NaN	#VALUE!
RNU6-586P	1	67196140..67196243	0	NaN	NaN	NaN	NaN	NaN	#VALUE!
RNU4ATAC4P	1	complement(67267601..67267726)	0	NaN	NaN	NaN	NaN	NaN	#VALUE!
IL12RB2	1	67307364..67398724	0.08	-0.00225	-1	1	1	1	0
SERBP1	1	complement(67407810..67430415)	172.69	0.03	1.02	0.67	0.77	1	0.113509
[truncated: 45,853 more rows]
