# Supplementary material for: Interferon lambda restricts herpes simplex virus skin disease by suppressing neutrophil-mediated pathology
Source: mBio. 2024 Mar 1;15(4):e02623-23. doi: 10.1128/mbio.02623-23 (PMC11005406; doi:10.1128/mbio.02623-23)
Supplement: Table S2 — RNAseq data from primary keratinocytes. [file mbio.02623-23-s0009.xlsx]

## Sheet: Legend
Supplementary Table 2: RNAseq data from primary murine keratinocytes
GEO Superseries GSE242171 (GSE242068)
RNA extracted from primary keratinocytes with the indicated IFN treatments was prepared for RNA sequencing by the UNC High Throughput Sequencing Facility using the Kapa mRNA stranded library prep kit. Primary keratinocytes were sequenced using NovaSeq6000S4 XP Paired End 2x100. Sequences were analyzed using CLC Genomics Workbench version 23.0.4 (Qiagen) with references to Mus musculus reference g…

## Sheet: IFNL Specific Gene List
IFNL in WT										IFNB in WT											IFN-λ→WT		IFN-β→WT
Name	Chromosome	Region	Max group mean	Log₂ fold change	Fold change	P-value	FDR p-value	Bonferroni		Name	Chromosome	Region	Max group mean	Log₂ fold change	Fold change	P-value	FDR p-value	Bonferroni		Name	Log₂ fold change	FDR p-value	Log₂ fold change	FDR p-value
Ppp4r4	12	103498542..103580090	0.4	1.26	2.39	0.00108	0.03	1		Ppp4r4	12	103498542..103580090	0.29	0.82	1.77	0.04	0.14	1		Ppp4r4	1.26	0.03	0.82	0.14
Traf5	1	complement(191729166..191776868)	3.46	1.11	2.16	1.42e-08	7.73e-07	0.000261		Traf5	1	complement(191729166..191776868)	2.67	0.77	1.7	0.000145	0.00144	1		Traf5	1.11	7.73e-07	0.77	0.00144
Trim26	17	37148026..37170290	35.52	1.03	2.05	3.45e-42	4.38e-40	6.34e-38		Trim26	17	37148026..37170290	31.56	0.88	1.85	4.21e-31	3.92e-29	7.75e-27		Trim26	1.03	4.38e-40	0.88	3.92e-29
H2-Eb1	17	34524841..34535648	0.75	-1.57	-2.96	0.000876	0.02	1		H2-Eb1	17	34524841..34535648	0.75	-0.83	-1.77	0.05	0.16	1		H2-Eb1	-1.57	0.02	-0.83	0.16
Pnpt1	11	29080744..29111828	73.43	1.16	2.24	2.18e-58	3.08e-56	4.01e-54		Pnpt1	11	29080744..29111828	61.09	0.92	1.89	9.36e-37	9.73e-35	1.72e-32		Pnpt1	1.16	3.08e-56	0.92	9.73e-35
Kansl1l	1	complement(66758407..66856721)	8.31	1.06	2.09	4.01e-28	4.22e-26	7.38e-24		Kansl1l	1	complement(66758407..66856721)	7.69	0.97	1.95	2.46e-23	1.8e-21	4.52e-19		Kansl1l	1.06	4.22e-26	0.97	1.8e-21
Gm20517	17	47922514..47994786	0.61	-1.12	-2.17	0.00129	0.03	1		Gm20517	17	47922514..47994786	0.61	-0.34	-1.26	0.3	0.53	1		Gm20517	-1.12	0.03	-0.34	0.53
Il7	3	complement(7635054..7678820)	0.9	1.36	2.57	7.28e-07	3.37e-05	0.01		Il7	3	complement(7635054..7678820)	0.65	0.9	1.87	0.00138	0.00983	1		Il7	1.36	3.37e-05	0.9	0.00983
Tnfrsf1b	4	complement(144940033..144973440)	0.91	1.01	2.01	0.000744	0.02	1		Tnfrsf1b	4	complement(144940033..144973440)	0.8	0.84	1.79	0.00552	0.03	1		Tnfrsf1b	1.01	0.02	0.84	0.03
Gm49510	15	78783867..78803232	2.15	-1.07	-2.09	0.000412	0.01	1		Gm49510	15	78783867..78803232	2.15	-0.34	-1.27	0.24	0.47	1		Gm49510	-1.07	0.01	-0.34	0.47
Daxx	17	34128388..34134564	57.39	1.04	2.06	8.6e-47	1.12e-44	1.58e-42		Daxx	17	34128388..34134564	52.91	0.95	1.93	1.06e-38	1.17e-36	1.94e-34		Daxx	1.04	1.12e-44	0.95	1.17e-36
IFNL in Ifnar										IFNB in Ifnlr
Name	Chromosome	Region	Max group mean	Log₂ fold change	Fold change	P-value	FDR p-value	Bonferroni		Name	Chromosome	Region	Max group mean	Log₂ fold change	Fold change	P-value	FDR p-value	Bonferroni
Gm37285	1	complement(66838818..66839956)	2.2	1.08	2.11	0.00052	0.02	1		Gm37285	1	complement(66838818..66839956)	1.44	0.6	1.51	0.04	0.11	1
Apol8	15	complement(77631998..77641203)	3	1.94	3.85	5.77e-17	5.28e-15	1.07e-12		Apol8	15	complement(77631998..77641203)	2.2	1	2	5.81e-07	6.7e-06	0.01
Gata6	18	11052064..11085635	0.27	1.79	3.46	0.0002	0.00674	1		Gata6	18	11052064..11085635	0.09	1.29	2.45	0.07	0.18	1
Ifi27	12	103400470..103406498	75.05	1.93	3.81	4.4e-115	9.96e-113	8.19e-111		Ifi27	12	103400470..103406498	32.15	0.79	1.73	4.24e-17	1.44e-15	7.92e-13
Col9a3	2	180239583..180263982	0.37	1.67	3.18	0.000245	0.00798	1		Col9a3	2	180239583..180263982	0.3	0.31	1.24	0.48	0.67	1
Tmem221	8	complement(72006882..72011515)	1.01	1.42	2.68	0.000136	0.00471	1		Tmem221	8	complement(72006882..72011515)	0.81	0.9	1.87	0.02	0.06	1
Nnt_2	13	complement(119472064..119545488)	0.86	-4.36	-20.51	0.000972	0.03	1		Nnt_2	13	complement(119472064..119545488)	1.87	0.3	1.23	0.78	0.88	1
Cers4	8	4543026..4581680	0.65	1.13	2.2	4.08e-06	0.000185	0.08		Cers4	8	4543026..4581680	0.93	0.71	1.64	3.36e-05	0.000279	0.63
Gm28539	16	18655334..18774997	0.64	2.96	7.77	0.00187	0.05	1		Gm28539	16	18655334..18774997	0.15	2.28	4.85	0.08	0.2	1
Gm49410	15	77624961..77628090	0.19	3.15	8.89	0.000392	0.01	1		Gm49410	15	77624961..77628090	0.09	2.36	5.12	0.03	0.1	1

## Sheet: DEGs IFNL vs Media WT
Name	Chromosome	Region	Max group mean	Log₂ fold change	Fold change	P-value	FDR p-value	Bonferroni
Xkr4	1	complement(3276124..3741721)	4.9	2.02	4.06	1.47e-38	1.77e-36	2.7e-34
Mitd1	1	complement(37913882..37929492)	73.37	1.56	2.96	8.73e-88	1.55e-85	1.61e-83
Stat1	1	52158599..52201024	248.48	3.57	11.84	0	0	0
Inpp1	1	complement(52824586..52856847)	1.62	2.14	4.41	8.37e-22	7.75e-20	1.54e-17
Kansl1l	1	complement(66758407..66856721)	8.31	1.06	2.09	4.01e-28	4.22e-26	7.38e-24
Acadl	1	complement(66869998..66902436)	148.92	1.58	3	4.06e-109	8.1e-107	7.46e-105
Sp110	1	complement(85504620..85526538)	2.68	3.33	10.03	1.54e-19	1.35e-17	2.83e-15
Sp100	1	85577709..85637719	52.83	7.15	141.64	0	0	0
Tor1aip1	1	complement(155880345..155912226)	75.75	1.52	2.87	1.25e-104	2.37e-102	2.3e-100
Tor1aip2	1	155911149..155944607	133	1.08	2.12	6.37e-59	9.09e-57	1.17e-54
Tdrd5	1	complement(156082866..156131234)	0.56	1.35	2.54	0.000118	0.00386	1
Nphs2	1	156138297..156155605	0.36	2.44	5.41	3.1e-05	0.00113	0.57
Axdnd1	1	complement(156151079..156248729)	2.04	1.7	3.24	1.49e-20	1.34e-18	2.74e-16
Tor3a	1	complement(156481187..156501926)	55.93	1.86	3.62	1.25e-136	2.81e-134	2.3e-132
Ifi209	1	173458483..173475494	2.36	2.38	5.2	6.19e-22	5.77e-20	1.14e-17
Ifi204	1	complement(173574859..173594509)	144.58	5.04	32.98	0	0	0
Mndal	1	complement(173676692..173708447)	10.21	4.4	21.09	2.3e-70	3.61e-68	4.23e-66
Ifi211	1	complement(173723911..173740612)	45.22	5.52	45.88	3.63e-174	9.23e-172	6.68e-170
Ifi203	1	complement(173747973..173770238)	5.38	4.8	27.93	6e-80	1.01e-77	1.1e-75
Ifi205	1	complement(173839564..173859376)	1.9	5.2	36.76	8.95e-10	5.3e-08	1.65e-05
Susd4	1	182591425..182724156	11.96	1.97	3.92	5e-62	7.37e-60	9.21e-58
Traf5	1	complement(191729166..191776868)	3.46	1.11	2.16	1.42e-08	7.73e-07	0.000261
Rbm43	2	complement(51814460..51825175)	16.11	1.66	3.15	3.35e-56	4.64e-54	6.17e-52
Nmi	2	complement(51838499..51863506)	49.26	2.83	7.1	5.67e-183	1.52e-180	1.04e-178
Ifih1	2	complement(62426142..62476599)	58.55	3.93	15.2	0	0	0
Gca	2	62494629..62524453	0.33	1.81	3.51	0.000667	0.02	1
Ube2l6	2	84629172..84640679	72.22	4.6	24.19	9.68e-284	4.83e-281	1.78e-279
B2m	2	121978167..121983564	1728.26	2.75	6.71	0	0	0
Trim69	2	121991181..122009508	0.33	3.27	9.64	0.00212	0.05	1
AA467197	2	122478906..122483111	1.18	1.33	2.51	0.00107	0.03	1
Samhd1	2	complement(156939453..156977185)	64.52	1.26	2.4	2.76e-75	4.6e-73	5.09e-71
Znfx1	2	complement(166877713..166904935)	26.03	1.3	2.47	1.53e-71	2.43e-69	2.81e-67
Zbp1	2	complement(173048405..173060716)	66.98	7.42	171.01	1.76e-180	4.65e-178	3.24e-176
Ogfr	2	180231038..180237629	144.47	2.19	4.57	3.06e-203	8.92e-201	5.63e-199
Helz2	2	complement(180869408..180883820)	40.25	3.24	9.42	0	0	0
Il7	3	complement(7635054..7678820)	0.9	1.36	2.57	7.28e-07	3.37e-05	0.01
Tnfsf10	3	27371177..27396576	0.47	4.14	17.61	2.79e-09	1.61e-07	5.13e-05
Gm38357	3	51139338..51141801	2.57	-1.22	-2.33	1.72e-06	7.55e-05	0.03
Adar	3	89622329..89660753	76.71	2.08	4.22	2.22e-191	6.09e-189	4.08e-187
Rhoc	3	104695691..104701775	33.9	1.09	2.13	6.11e-35	7.11e-33	1.12e-30
Mov10	3	complement(104702152..104725879)	27.5	3.53	11.55	2.52e-242	8.81e-240	4.64e-238
Gbp5	3	142199739..142228105	0.33	3.95	15.51	2.16e-06	9.43e-05	0.04
Gbp7	3	142236103..142255910	42.48	5.08	33.79	0	0	0
Gbp3	3	142265787..142278970	52.35	6.22	74.45	4.2e-283	2.03e-280	7.73e-279
Gbp2	3	142326363..142343769	47.19	3.71	13.06	4.5e-280	2.03e-277	8.28e-276
Clca2	3	complement(144776024..144805204)	85.48	1.12	2.18	5.72e-59	8.25e-57	1.05e-54
Ifi44	3	complement(151436559..151455597)	126.77	11.4	2707.19	3.88e-74	6.32e-72	7.14e-70
Rigi	4	complement(40203773..40239828)	105.62	3	7.98	0	0	0
Tdrd7	4	45965334..46034761	43.77	2.13	4.37	1.8e-164	4.33e-162	3.3e-160
Trim14	4	complement(46493781..46536141)	3.5	3.46	11.03	4.06e-48	5.35e-46	7.46e-44
Kcnq4	4	complement(120553335..120605809)	0.85	1.66	3.15	8.53e-07	3.91e-05	0.02
Tnfrsf1b	4	complement(144940033..144973440)	0.91	1.01	2.01	0.000744	0.02	1
Mxra8	4	155924137..155928545	0.94	1.17	2.25	0.00075	0.02	1
Isg15	4	complement(156283912..156285253)	1127.66	9.34	646.7	0	0	0
Cxcl9	5	complement(92469206..92475938)	1.22	3.28	9.7	6.31e-15	4.87e-13	1.16e-10
Cxcl10	5	complement(92494497..92496748)	42.18	4.17	18.05	1.27e-160	3.01e-158	2.33e-156
Gbp6	5	complement(105418568..105441564)	1.57	5.93	61.03	4.43e-17	3.64e-15	8.14e-13
Oasl2	5	115034997..115050295	177.42	9.05	531.72	0	0	0
Oasl1	5	115061299..115075974	6.32	10.52	1470.57	8.4e-06	0.000335	0.15
Oas2	5	complement(120868398..120887918)	57.78	10.51	1463.13	1.34e-74	2.21e-72	2.47e-70
Oas3	5	complement(120891163..120915726)	52.53	6.74	106.57	0	0	0
Oas1e	5	complement(120924291..120933595)	6.02	2.17	4.51	2.86e-24	2.84e-22	5.27e-20
Oas1c	5	complement(120938259..120950579)	11.87	2	3.99	4.8e-62	7.14e-60	8.83e-58
Oas1b	5	120950700..120962228	15.13	6.87	116.84	1.71e-45	2.21e-43	3.14e-41
Oas1g	5	complement(121014205..121025676)	42.59	8.13	280.49	8.1e-85	1.38e-82	1.49e-80
Oas1a	5	complement(121034319..121045584)	152.51	8.45	350.45	2.3e-227	7.31e-225	4.23e-223
Trim56	5	complement(137134498..137145063)	21.25	1.62	3.07	1.6e-106	3.06e-104	2.94e-102
Fam220a_2	5	143534463..143550286	8.59	1.77	3.41	4.88e-05	0.00173	0.9
Gm43197	6	complement(3336772..3339354)	2.32	5.45	43.78	7.04e-17	5.75e-15	1.29e-12
Samd9l	6	complement(3372257..3399572)	136.62	4.74	26.66	0	0	0
Tmem140	6	34840081..34851881	38.02	1.38	2.6	1.54e-32	1.75e-30	2.82e-28
Parp12	6	complement(39063344..39095283)	174.67	3.41	10.63	0	0	0
Rab19	6	39358109..39367314	0.81	1.81	3.5	9.91e-05	0.00329	1
Herc6	6	57557985..57641617	8.83	4.76	27.15	4.88e-116	1.05e-113	8.98e-112
Usp18	6	121222865..121247876	141.88	8.5	361.29	1.2e-229	3.91e-227	2.21e-225
Apobec1	6	complement(122554751..122579403)	5.92	1.54	2.92	1.29e-24	1.29e-22	2.37e-20
Mill2	7	18573891..18599327	0.32	2.43	5.41	8.33e-06	0.000333	0.15
2310043P16Rik	7	34089157..34093037	0.38	1.28	2.43	0.000741	0.02	1
Atp10a	7	58305914..58479168	6.55	1.27	2.41	9.62e-30	1.05e-27	1.77e-25
Isg20	7	78563172..78570144	15.7	1.85	3.61	1.9e-41	2.39e-39	3.49e-37
Il18bp	7	complement(101664092..101667897)	2.18	2.26	4.78	2.79e-21	2.53e-19	5.13e-17
Trim21	7	complement(102207128..102214693)	35.05	3.92	15.15	8.91e-257	3.28e-254	1.64e-252
Trim6	7	103868000..103884359	1.24	1.15	2.22	2.85e-06	0.000123	0.05
Trim34a	7	103893664..103911441	40.22	4.31	19.84	7.94e-272	3.36e-269	1.46e-267
Trim5	7	complement(103912593..103937301)	0.66	4.15	17.75	7.86e-10	4.68e-08	1.45e-05
Trim12a	7	complement(103949101..103964673)	13.43	3.65	12.56	6.35e-97	1.15e-94	1.17e-92
Trim12c	7	complement(103987961..104002569)	29.81	4.09	17.01	1.02e-282	4.73e-280	1.87e-278
Trim30a	7	complement(104058232..104114400)	36.76	11.96	3976.9	2.97e-22	2.81e-20	5.47e-18
Trim30d	7	complement(104119221..104157056)	9.02	9.14	563.08	2.98e-22	2.81e-20	5.48e-18
Gvin1	7	complement(105755763..105814533)	0.08	4.48	22.27	0.000504	0.01	1
Ifitm3	7	complement(140589499..140590683)	1729.37	2.61	6.12	2.75E-320	1.48E-317	5.06E-316
Irf7	7	complement(140842619..140846394)	113.87	7.19	145.93	0	0	0
Tlr3	8	complement(45848702..45864117)	9.52	2	3.99	1.4e-73	2.25e-71	2.58e-69
Ddx60	8	62381121..62491278	17.09	9.27	617.93	4.46e-67	6.92e-65	8.2e-63
Bst2	8	complement(71986899..71990100)	545.57	6.15	70.77	0	0	0
Hsh2d	8	72943482..72955371	2.1	6.79	110.32	5.98e-08	3.11e-06	0.0011
Mmp2	8	93553919..93580048	3.17	1.24	2.37	1.3e-12	9.08e-11	2.39e-08
Nlrc5	8	95160984..95253900	20.69	2.9	7.49	1.34e-262	5.08e-260	2.47e-258
Psmb10	8	complement(106662367..106665076)	40.89	1.3	2.46	8.23e-31	9.13e-29	1.51e-26
Mlkl	8	complement(112038429..112064809)	62.25	1.72	3.29	6.61e-107	1.28e-104	1.22e-102
Casp4	9	5308828..5336783	4.05	1.4	2.64	6.86e-13	4.85e-11	1.26e-08
Shfl	9	20779938..20785603	3.57	3.41	10.59	2.6e-23	2.49e-21	4.77e-19
Pml	9	complement(58125359..58157069)	54.3	1.7	3.25	2.15e-124	4.7e-122	3.96e-120
Myo5c	9	75139302..75212733	0.33	-1.07	-2.11	0.000952	0.02	1
Uba7	9	107852704..107861259	2.9	5.85	57.49	1.1e-26	1.12e-24	2.02e-22
Amigo3	9	107930358..107932900	3.45	1.01	2.01	3.79e-08	2e-06	0.000696
Shisa5	9	108867633..108886845	233.16	1.35	2.56	1.19e-87	2.08e-85	2.18e-83
Trex1	9	complement(108887001..108888802)	133.36	1.74	3.35	1.27e-114	2.62e-112	2.34e-110
Ulbp1	10	complement(7390362..7423638)	4.69	-1.61	-3.04	6.65e-37	7.88e-35	1.22e-32
Vnn1	10	23770586..23781241	1.19	2.11	4.33	1.74e-09	1.02e-07	3.2e-05
Zfp365	10	complement(67721933..67748492)	12.65	1.15	2.21	1.68e-36	1.98e-34	3.1e-32
Misp	10	79656823..79666324	0.57	2.44	5.42	1.11e-05	0.000439	0.2
Anks1b	10	89709371..90809162	0.18	2.33	5.02	1.97e-09	1.15e-07	3.62e-05
Cfap54	10	complement(92611481..92917480)	0.18	2.67	6.38	4.1e-09	2.33e-07	7.54e-05
Stat2	10	128106428..128128718	115.75	3.37	10.32	0	0	0
Il23a	10	complement(128132008..128134621)	1.89	-1.23	-2.34	0.00128	0.03	1
Commd1b	11	complement(22784744..22932090)	3.19	2.84	7.14	6.1e-05	0.00211	1
Pnpt1	11	29080744..29111828	73.43	1.16	2.24	2.18e-58	3.08e-56	4.01e-54
Irgm1	11	complement(48752795..48762510)	131.16	5.12	34.87	0	0	0
9930111J21Rik1	11	complement(48836977..48870225)	1.39	1.48	2.8	1.15e-11	7.56e-10	2.12e-07
9930111J21Rik2	11	complement(48906701..48942069)	3.27	1.39	2.62	3.7e-33	4.25e-31	6.81e-29
Ifi47	11	48967414..48987801	2.77	9.5	723.14	5.9e-05	0.00205	1
Flt4	11	49500090..49543566	0.18	1.7	3.24	0.000492	0.01	1
Igtp	11	58090382..58098417	87.09	5.85	57.63	0	0	0
Irgm2	11	58090444..58113608	25.36	8.11	276.2	1.48e-90	2.65e-88	2.72e-86
Xaf1	11	72192455..72204559	51.55	6.53	92.18	1.16e-237	3.95e-235	2.13e-233
Lgals9	11	complement(78853800..78875772)	431.39	4.21	18.49	0	0	0
Slfn5	11	82842175..82855666	2.12	6.31	79.31	2.9e-27	2.98e-25	5.34e-23
Slfn9	11	complement(82869216..82882656)	33.63	1.56	2.94	1.39e-99	2.56e-97	2.56e-95
Slfn8	11	complement(82892984..82911636)	1.05	3.06	8.35	1.64e-16	1.32e-14	3.03e-12
Slfn2	11	82955938..82961504	47.34	4.86	28.98	2.65e-196	7.56e-194	4.88e-192
Slfn4	11	83066012..83081042	0.45	5.7	51.95	6.83e-06	0.000276	0.13
Slfn3	11	83082156..83105980	2.35	5.39	41.89	4.34e-14	3.28e-12	7.98e-10
Trim25	11	88890202..88911119	106.99	2.16	4.46	4.03e-212	1.25e-209	7.42e-208
Hap1	11	complement(100238153..100246954)	1.51	2.59	6	9.98e-16	7.88e-14	1.84e-11
Dhx58	11	complement(100585710..100595097)	63.85	7.35	162.62	5.99e-196	1.67e-193	1.1e-191
Ifi35	11	101339233..101349524	126.42	2.88	7.36	1.18e-274	5.17e-272	2.18e-270
Tmem106a	11	101473068..101482614	9.82	1.23	2.35	1.02e-27	1.06e-25	1.88e-23
Lgals3bp	11	complement(118283577..118292918)	94.38	7.15	141.69	0	0	0
Rnf213	11	119283926..119378244	68.3	4.82	28.18	5.52e-205	1.68e-202	1.02e-200
Rsad2	12	complement(26492745..26506451)	173.29	10.09	1093.42	1.82e-267	7.29e-265	3.36e-263
Cmpk2	12	26519203..26529836	16.47	9.77	874.02	3.73e-25	3.76e-23	6.87e-21
Ddx24	12	complement(103374241..103392089)	169.75	1.13	2.18	1.29e-61	1.87e-59	2.36e-57
Gm47260	12	complement(103378751..103381855)	1.58	1.01	2.02	0.000179	0.00555	1
Ifi27	12	103400470..103406498	53.47	1.82	3.52	6.25e-63	9.4e-61	1.15e-58
Ifi27l2a	12	complement(103408426..103409939)	13.67	9.38	665.56	7.25e-05	0.00247	1
Ppp4r4	12	103498542..103580090	0.4	1.26	2.39	0.00108	0.03	1
Hfe	13	complement(23886017..23894837)	1.83	1.2	2.31	2.97e-08	1.59e-06	0.000546
Gm8113	14	44162847..44170868	0.78	2.2	4.59	3.7e-08	1.96e-06	0.00068
Ndrg2	14	complement(52142728..52151615)	52.11	1.13	2.18	6.92e-52	9.4e-50	1.27e-47
Psme1	14	55815580..55818986	155.74	1.06	2.08	1.04e-48	1.39e-46	1.92e-44
Psme2	14	complement(55824898..55828570)	265.18	1.21	2.31	2.9e-65	4.46e-63	5.34e-61
Irf9	14	55841028..55847487	81.23	3.73	13.3	0	0	0
Phf11b	14	complement(59558413..59578800)	1.99	4.79	27.65	5.98e-09	3.33e-07	0.00011
Phf11d	14	complement(59584856..59602919)	69.9	7.09	136.38	1.08e-268	4.46e-266	2e-264
Pcdh17	14	84681003..84776442	0.36	2.49	5.63	3.79e-14	2.88e-12	6.97e-10
Gdnf	15	7840327..7867056	2.01	1.49	2.8	2.11e-09	1.23e-07	3.88e-05
Gsdmd	15	75734176..75739257	4.38	1.06	2.08	6.66e-08	3.43e-06	0.00122
Parp10	15	complement(76115374..76127641)	30.53	3.46	10.97	1.15e-265	4.45e-263	2.11e-261
Mb	15	complement(76899687..76934870)	1.01	2.26	4.79	3.99e-06	0.000167	0.07
Apol7a	15	complement(77272419..77283310)	8.74	2.23	4.69	8.41e-49	1.13e-46	1.55e-44
Apol9a	15	complement(77287989..77295335)	151.21	9.05	528.5	8.54e-169	2.1e-166	1.57e-164
Apol9b	15	77613239..77620582	142.49	7.99	253.53	8.6e-249	3.08e-246	1.58e-244
Apol8	15	complement(77631998..77641203)	2.91	1.57	2.96	8.25e-11	5.17e-09	1.52e-06
Gm49510	15	78783867..78803232	2.15	-1.07	-2.09	0.000412	0.01	1
Arhgap8	15	84604253..84656408	11.37	1.36	2.56	1.45e-19	1.29e-17	2.67e-15
Cntn1	15	91949046..92239848	0.25	2.33	5.04	1.04e-06	4.73e-05	0.02
Socs1	16	complement(10600104..10603400)	3.02	1.75	3.36	3.6e-16	2.88e-14	6.63e-12
Rtp4	16	23339041..23432972	62.9	10.61	1566.65	2.64e-41	3.29e-39	4.85e-37
Apod	16	complement(31115010..31133626)	1.8	2.27	4.81	3.57e-11	2.3e-09	6.56e-07
Parp14	16	complement(35653244..35691914)	69.17	4.8	27.85	0	0	0
Dtx3l	16	complement(35746881..35759521)	87.95	3.83	14.21	0	0	0
Parp9	16	35758840..35792975	127.15	4.12	17.39	0	0	0
Abi3bp	16	56298241..56510498	0.17	2.95	7.74	8.84e-05	0.00297	1
Adgrg7	16	complement(56544972..56616218)	0.31	2.18	4.52	0.000474	0.01	1
Mx1	16	complement(97248235..97264107)	21.44	5.67	50.95	1.7e-149	3.96e-147	3.13e-145
Mx2	16	97336508..97362100	30.96	5.22	37.36	1.1e-234	3.65e-232	2.01e-230
Rhbdl1	17	complement(26053439..26056269)	0.74	-1.79	-3.45	0.00157	0.04	1
Cmtr1	17	29879569..29924953	44.54	1.38	2.6	1.69e-85	2.91e-83	3.1e-81
Daxx	17	34128388..34134564	57.39	1.04	2.06	8.6e-47	1.12e-44	1.58e-42
Tapbp	17	34134873..34148266	347.37	1.53	2.89	1.1e-114	2.34e-112	2.03e-110
H2-K1	17	complement(34214991..34219321)	707.93	1.48	2.79	8.74e-108	1.72e-105	1.61e-103
Psmb9	17	complement(34400961..34406738)	17.19	4.1	17.18	3.47e-101	6.46e-99	6.37e-97
Tap1	17	34406527..34416199	120.86	3.07	8.38	0	0	0
Psmb8	17	34416695..34420428	40.24	3.47	11.06	8.49e-179	2.2e-176	1.56e-174
Tap2	17	34422501..34435295	37.36	2.02	4.07	2.92e-141	6.7e-139	5.38e-137
H2-Eb1	17	34524841..34535648	0.75	-1.57	-2.96	0.000876	0.02	1
C2	17	complement(35081580..35117241)	0.68	1.62	3.08	1.56e-05	0.000601	0.29
H2-D1	17	35481706..35486475	615.79	1.52	2.88	1.12e-114	2.35e-112	2.07e-110
H2-Q4	17	35598593..35604266	75.06	2.57	5.93	8.48e-204	2.52e-201	1.56e-199
H2-Q6	17	35643826..35649031	1.54	3.49	11.23	1.84e-13	1.32e-11	3.38e-09
H2-Q7	17	35658131..35662749	2.01	3.32	9.95	2.03e-13	1.45e-11	3.73e-09
H2-T23	17	complement(36340665..36343747)	226.94	1.74	3.35	4.37e-133	9.7e-131	8.04e-129
H2-T22	17	complement(36348020..36353639)	150.05	2.04	4.13	1.3e-171	3.25e-169	2.4e-167
H2-T10	17	complement(36426768..36432357)	1.57	2.87	7.32	1.2e-10	7.46e-09	2.22e-06
Trim26	17	37148026..37170290	35.52	1.03	2.05	3.45e-42	4.38e-40	6.34e-38
H2-M3	17	37581111..37585375	3.45	1.6	3.04	1.9e-09	1.11e-07	3.49e-05
Gm20517	17	47922514..47994786	0.61	-1.12	-2.17	0.00129	0.03	1
Satb1	17	complement(52043215..52140318)	1.28	1.37	2.59	1.26e-17	1.06e-15	2.32e-13
Eif2ak2	17	complement(79159993..79190002)	105.79	2.7	6.48	2.69e-304	1.39e-301	4.95e-300
Sult6b1	17	complement(79191367..79214421)	0.77	2.04	4.12	1.45e-05	0.000562	0.27
Gm4951	18	60345152..60380892	0.68	7.59	193.09	0.00136	0.03	1
Iigp1	18	60509099..60525706	7.65	9.42	687.22	2.17e-14	1.66e-12	4e-10
Mpeg1	19	12438143..12442647	0.61	3.34	10.15	8.79e-12	5.83e-10	1.62e-07
Cd274	19	29344855..29365495	8.85	2.17	4.5	4.62e-63	7.03e-61	8.5e-59
Ifit2	19	34528094..34553819	4.43	2.9	7.44	3.27e-54	4.48e-52	6.01e-50
Ifit3	19	34560931..34566131	35.25	8.18	289.64	2.67e-58	3.73e-56	4.9e-54
Ifit1bl1	19	complement(34570291..34579356)	1.04	6.08	67.87	1.12e-06	5.08e-05	0.02
Ifit3b	19	34585370..34590801	23.4	9.09	546.07	1.55e-30	1.7e-28	2.84e-26
Ifit1bl2	19	complement(34594449..34618143)	1.88	6.72	105.64	1.92e-12	1.33e-10	3.52e-08
Ifit1	19	34618271..34627409	202.51	11.31	2534.93	8.09e-112	1.64e-109	1.49e-107

## Sheet: DEGs IFNB vs Media WT
Name	Chromosome	Region	Max group mean	Log₂ fold change	Fold change	P-value	FDR p-value	Bonferroni
Xkr4	1	complement(3276124..3741721)	5.66	2.25	4.76	4.27e-48	5.62e-46	7.86e-44
Mitd1	1	complement(37913882..37929492)	68.17	1.48	2.79	3.78e-78	6.02e-76	6.96e-74
Stat1	1	52158599..52201024	199.04	3.27	9.62	0	0	0
Inpp1	1	complement(52824586..52856847)	0.98	1.45	2.73	3.43e-10	9.91e-09	6.3e-06
Acadl	1	complement(66869998..66902436)	171.4	1.81	3.5	3.69e-142	8.29e-140	6.79e-138
Wnt6	1	74811051..74824481	0.64	-1.4	-2.63	0.00233	0.02	1
Gm7592	1	85454323..85479899	0.39	6.89	118.36	0.00376	0.02	1
Sp110	1	complement(85504620..85526538)	6.49	4.62	24.63	8.5e-38	9.14e-36	1.56e-33
Sp100	1	85577709..85637719	65.59	7.48	178.53	0	0	0
Tor1aip1	1	complement(155880345..155912226)	74.2	1.51	2.85	2.05e-103	4.13e-101	3.78e-99
Tor1aip2	1	155911149..155944607	127.5	1.04	2.06	9.92e-55	1.43e-52	1.83e-50
Tdrd5	1	complement(156082866..156131234)	0.76	1.83	3.54	7.76e-08	1.55e-06	0.00143
Nphs2	1	156138297..156155605	0.68	3.36	10.29	2.87e-09	7.3e-08	5.29e-05
Axdnd1	1	complement(156151079..156248729)	4.04	2.71	6.53	4.98e-54	7.04e-52	9.16e-50
Tor3a	1	complement(156481187..156501926)	45.49	1.58	2.99	1.77e-98	3.5e-96	3.25e-94
Gpa33	1	165957807..165994079	0.85	1.06	2.08	0.00101	0.00754	1
Ifi209	1	173458483..173475494	4.44	3.31	9.94	5.25e-43	6.52e-41	9.66e-39
Ifi207	1	complement(173550993..173569313)	0.24	6.46	88.34	0.00665	0.04	1
Ifi204	1	complement(173574859..173594509)	209.39	5.6	48.46	0	0	0
Mndal	1	complement(173676692..173708447)	13.15	4.79	27.59	1.31e-83	2.21e-81	2.42e-79
Ifi211	1	complement(173723911..173740612)	63.18	6.02	65.09	4.99e-208	1.44e-205	9.18e-204
Ifi203	1	complement(173747973..173770238)	5.71	4.91	30.13	1.15e-83	1.95e-81	2.11e-79
Ifi205	1	complement(173839564..173859376)	2.06	5.33	40.33	3.19e-10	9.32e-09	5.87e-06
Susd4	1	182591425..182724156	15.9	2.4	5.29	4.38e-93	8.26e-91	8.06e-89
Pnpla7	2	24866045..24944069	6.74	1.12	2.18	5.28e-27	4.48e-25	9.72e-23
Slc2a6	2	complement(26911375..26918010)	0.96	-1.34	-2.54	6.87e-05	0.000745	1
Prrx2	2	30724984..30771263	2.67	1.07	2.1	2.25e-05	0.000283	0.41
Ptges	2	complement(30779483..30819875)	185.19	1.07	2.09	1.48e-25	1.16e-23	2.73e-21
Rbm43	2	complement(51814460..51825175)	13.28	1.4	2.63	2.35e-39	2.64e-37	4.32e-35
Nmi	2	complement(51838499..51863506)	47.5	2.8	6.94	2.45e-178	6.24e-176	4.51e-174
Dapl1	2	59314997..59335364	3.67	-1.44	-2.71	0.000266	0.00247	1
Dpp4	2	complement(62160417..62242575)	3.19	1.55	2.92	5.12e-22	3.56e-20	9.42e-18
Ifih1	2	complement(62426142..62476599)	55.52	3.87	14.64	0	0	0
Gca	2	62494629..62524453	0.32	1.78	3.43	0.000885	0.00678	1
Serping1	2	complement(84595731..84605788)	0.29	4.12	17.37	0.00151	0.01	1
Ube2l6	2	84629172..84640679	154.75	5.72	52.65	0	0	0
Slc1a2	2	102489004..102621129	0.04	2.32	4.99	0.00768	0.04	1
Ell3	2	complement(121269491..121274759)	0.94	-1.17	-2.25	0.00264	0.02	1
B2m	2	121978167..121983564	3318.9	3.71	13.08	0	0	0
Trim69	2	121991181..122009508	0.31	3.23	9.39	0.00243	0.02	1
AA467197	2	122478906..122483111	3.27	2.83	7.1	5.29e-14	2.33e-12	9.74e-10
Fbn1	2	complement(125142514..125349913)	0.13	1.57	2.98	0.000214	0.00203	1
Prnd	2	131792781..131798050	17.39	-1.12	-2.18	1.77e-14	8.03e-13	3.26e-10
Procr	2	155593037..155597391	138.95	1.1	2.15	1.35e-10	4.15e-09	2.49e-06
Myl9	2	156617340..156623578	18.5	-2.14	-4.42	2.71e-41	3.16e-39	4.99e-37
Samhd1	2	complement(156939453..156977185)	74.57	1.49	2.81	1.3e-104	2.65e-102	2.39e-100
Znfx1	2	complement(166877713..166904935)	23.62	1.18	2.27	3.72e-59	5.42e-57	6.85e-55
Zbp1	2	complement(173048405..173060716)	101.59	8.04	263.34	4.43e-212	1.3e-209	8.15e-208
Ogfr	2	180231038..180237629	139.6	2.16	4.48	7.5e-198	2.08e-195	1.38e-193
Helz2	2	complement(180869408..180883820)	42.17	3.32	10.01	0	0	0
Tnfsf10	3	27371177..27396576	0.43	4.04	16.47	6.93e-09	1.65e-07	0.000127
Smim43	3	complement(36569206..36586533)	0.16	2.48	5.56	0.00672	0.04	1
Gm38357	3	51139338..51141801	2.57	-1.25	-2.38	1.13e-06	1.85e-05	0.02
Gpr149	3	complement(62436498..62512561)	0.36	-1.64	-3.11	0.000144	0.00142	1
Cd1d1	3	complement(86903141..86906748)	1.81	-1.17	-2.26	4.86e-05	0.000551	0.89
Adar	3	89622329..89660753	73.79	2.04	4.12	7.16e-185	1.85e-182	1.32e-180
S100a7a	3	90561324..90565976	26.08	1.07	2.1	6.34e-10	1.78e-08	1.17e-05
Sprr2d	3	92246447..92248180	354.99	1.09	2.13	3.09e-53	4.33e-51	5.68e-49
Sprr2f	3	92272494..92273749	18.59	1.76	3.39	1.02e-14	4.69e-13	1.88e-10
Sprr2g	3	92281222..92282536	186.28	1.44	2.72	1.94e-54	2.76e-52	3.56e-50
Crnn	3	93052094..93057126	7.22	1	2	1.42e-08	3.24e-07	0.000262
H2bc21	3	96128435..96131054	1.2	-1.05	-2.07	0.000296	0.0027	1
Pdzk1	3	96736600..96778242	0.38	1.67	3.17	0.000453	0.00389	1
Cd101	3	complement(100900845..100936872)	0.85	1.22	2.34	0.000754	0.00594	1
Tspan2	3	102641845..102708829	0.5	-1.81	-3.5	2.31e-07	4.28e-06	0.00426
Rhoc	3	104695691..104701775	45.8	1.55	2.92	3.8e-71	5.8e-69	6.99e-67
Mov10	3	complement(104702152..104725879)	44.58	4.25	19.01	0	0	0
Arsj	3	126157333..126234024	0.37	1.33	2.51	0.00376	0.02	1
Gbp5	3	142199739..142228105	0.29	3.81	14.04	5.37e-06	7.79e-05	0.1
Gbp7	3	142236103..142255910	37.36	4.92	30.17	0	0	0
Gbp3	3	142265787..142278970	62.49	6.5	90.29	0	1.24e-306	4.77e-305
Gbp2	3	142326363..142343769	58.08	4.03	16.32	0	0	0
Clca3a2	3	complement(144502320..144525255)	1.13	-1.79	-3.45	3.81e-09	9.51e-08	7.01e-05
Clca2	3	complement(144776024..144805204)	97.87	1.34	2.53	2.05e-83	3.39e-81	3.76e-79
Ifi44	3	complement(151436559..151455597)	159.18	11.75	3451.01	1.19e-78	1.92e-76	2.2e-74
Fut9	4	complement(25609332..25800244)	0.22	1.23	2.34	0.000296	0.00269	1
Rigi	4	complement(40203773..40239828)	95.31	2.87	7.31	0	0	0
Glipr2	4	43957401..43979118	1.62	-1.51	-2.86	1.96e-05	0.00025	0.36
Tdrd7	4	45965334..46034761	40.45	2.03	4.09	5.47e-150	1.27e-147	1.01e-145
Trim14	4	complement(46493781..46536141)	3.55	3.5	11.31	4.2e-49	5.58e-47	7.72e-45
Gabbr2	4	complement(46662305..46991873)	0.21	1.97	3.91	9.02e-05	0.000941	1
Abca1	4	complement(53030787..53159895)	4.16	1.08	2.12	4.77e-16	2.43e-14	8.78e-12
Pakap_2	4	57568179..57896982	0.3	-3.42	-10.74	2.33e-10	6.94e-09	4.29e-06
Hacd4	4	complement(88314381..88357165)	0.37	-1.09	-2.13	0.000585	0.0048	1
Pcsk9	4	complement(106299526..106321526)	4.81	-1.16	-2.23	2.59e-11	8.8e-10	4.77e-07
Podn	4	complement(107871988..107953642)	2	1.04	2.06	5.23e-06	7.6e-05	0.1
Kcnq4	4	complement(120553335..120605809)	0.59	1.13	2.19	0.00115	0.0084	1
Nt5c1a	4	123095297..123110068	1.1	1.2	2.3	0.00782	0.04	1
Lck	4	complement(129442137..129467434)	0.26	2.21	4.63	0.0031	0.02	1
Sdc3	4	130519848..130553630	14.54	1.12	2.17	3.9e-38	4.26e-36	7.18e-34
Extl1	4	complement(134083683..134111161)	2.46	1	2	6.03e-08	1.22e-06	0.00111
Angptl7	4	complement(148579640..148584917)	4.32	1.51	2.84	1.18e-11	4.13e-10	2.18e-07
Gpr153	4	152358689..152369794	1.46	-1.04	-2.06	3.64e-05	0.000432	0.67
Tmem88b	4	complement(155866048..155870331)	0.28	-1.42	-2.68	0.00741	0.04	1
Mxra8	4	155924137..155928545	1.01	1.29	2.44	0.000192	0.00183	1
Tnfrsf4	4	156098300..156101069	4.65	-1.63	-3.09	4e-09	9.93e-08	7.36e-05
Isg15	4	complement(156283912..156285253)	1184.26	9.43	689.66	0	0	0
Steap4	5	8010457..8032213	21.91	-1.22	-2.33	2.04e-35	2.05e-33	3.75e-31
Drc1	5	30486386..30524039	0.78	1.6	3.03	2e-05	0.000255	0.37
Tcf23	5	31126006..31134362	0.98	1.34	2.53	2.71e-06	4.13e-05	0.05
Gm10463	5	complement(32287627..32290515)	0.49	-1.28	-2.42	0.00273	0.02	1
G630022F23Rik	5	complement(33877387..33881013)	0.17	1.97	3.91	0.00376	0.02	1
Hmx1	5	35546452..35557074	0.6	-1.45	-2.74	0.00681	0.04	1
Hs3st1	5	complement(39771278..39912818)	1.75	1.21	2.31	0.000136	0.00136	1
Gm43041	5	complement(60110854..60113483)	0.25	-2.51	-5.68	0.00183	0.01	1
Spink2	5	complement(77352954..77359318)	2.32	2.47	5.52	1e-06	1.65e-05	0.02
Odaph	5	92135334..92143179	2.49	-1.18	-2.27	0.00107	0.00792	1
Cxcl9	5	complement(92469206..92475938)	8.04	6.02	64.93	5.91e-50	7.99e-48	1.09e-45
Cxcl10	5	complement(92494497..92496748)	16.77	2.87	7.31	3.24e-73	5.05e-71	5.96e-69
Plac8	5	complement(100701591..100720111)	11.98	1.47	2.78	3.89e-20	2.51e-18	7.16e-16
Gbp9	5	complement(105225496..105287405)	0.36	5.58	47.85	9.72e-06	0.000134	0.18
Gbp6	5	complement(105418568..105441564)	2.75	6.77	108.86	6.88e-22	4.75e-20	1.26e-17
Oasl2	5	115034997..115050295	187.28	9.15	569.61	0	0	0
Oasl1	5	115061299..115075974	14.58	11.75	3444.41	6.5e-07	1.12e-05	0.01
Oas2	5	complement(120868398..120887918)	101.96	11.35	2618.86	1.06e-86	1.83e-84	1.95e-82
Oas3	5	complement(120891163..120915726)	55.95	6.85	115.08	0	0	0
Oas1e	5	complement(120924291..120933595)	6.71	2.34	5.06	3.74e-28	3.24e-26	6.88e-24
Oas1c	5	complement(120938259..120950579)	10.61	1.85	3.62	6.65e-53	9.23e-51	1.22e-48
Oas1b	5	120950700..120962228	12.21	6.58	95.91	7.3e-42	8.71e-40	1.34e-37
Oas1g	5	complement(121014205..121025676)	57.48	8.59	384.52	1.94e-94	3.71e-92	3.57e-90
Oas1a	5	complement(121034319..121045584)	195.61	8.83	456.34	2.92e-248	1.04e-245	5.38e-244
Gm42748	5	122303660..122306000	0.3	2.13	4.39	0.00154	0.01	1
Col26a1	5	complement(136770613..136912063)	0.77	-1.43	-2.69	3.02e-05	0.000369	0.56
Trim56	5	complement(137134498..137145063)	18.94	1.47	2.77	6.93e-88	1.23e-85	1.27e-83
Fam220a_2	5	143534463..143550286	7.95	1.68	3.21	0.000115	0.00117	1
Gm43198	6	3334633..3334958	3.49	6.95	123.8	0.00338	0.02	1
Gm43197	6	complement(3336772..3339354)	2.22	5.41	42.46	1.29e-16	6.88e-15	2.38e-12
Samd9l	6	complement(3372257..3399572)	147.65	4.87	29.24	0	0	0
Foxp2	6	14901348..15441976	0.14	-1.71	-3.28	0.0012	0.00872	1
Tmem140	6	34840081..34851881	33.71	1.22	2.33	7.42e-26	5.87e-24	1.37e-21
Slc23a4	6	complement(34922213..34965339)	1.23	1.49	2.81	1.78e-07	3.37e-06	0.00328
Parp12	6	complement(39063344..39095283)	159.02	3.3	9.83	0	0	0
Rab19	6	39358109..39367314	0.55	1.29	2.44	0.00783	0.04	1
5730596B20Rik	6	52154135..52157831	0.12	-2.49	-5.62	0.00713	0.04	1
Herc6	6	57557985..57641617	10.46	5.03	32.68	8.93e-130	1.95e-127	1.64e-125
Fam13a	6	complement(58909075..59001534)	0.16	1.57	2.98	0.00495	0.03	1
Actg2	6	complement(83489887..83513247)	0.51	-2.47	-5.54	0.000553	0.00459	1
Gm44292	6	complement(86640170..86642533)	0.53	1.46	2.75	0.00157	0.01	1
Uroc1	6	90310266..90341533	0.53	-1.46	-2.76	8.18e-05	0.000861	1
Cxcl12	6	117145496..117158328	1.49	-1.36	-2.57	2.37e-07	4.37e-06	0.00436
Usp18	6	121222865..121247876	120.78	8.29	312.4	1.9e-218	5.81e-216	3.5e-214
Apobec1	6	complement(122554751..122579403)	6.79	1.76	3.38	5.01e-32	4.78e-30	9.22e-28
Gm45234	6	complement(124716152..124732984)	1.46	-3.03	-8.16	0.00281	0.02	1
Parp11	6	127423803..127471224	6.81	1.08	2.11	4.98e-23	3.6e-21	9.16e-19
Styk1	6	complement(131276105..131330560)	3.14	1.04	2.05	8.13e-10	2.27e-08	1.5e-05
Art4	6	complement(136825449..136834731)	13.55	-1.16	-2.23	2.49e-11	8.49e-10	4.58e-07
Gm45844	7	complement(7216016..7281288)	0.4	-1.24	-2.36	6.16e-05	0.000681	1
Gm45783	7	complement(7337148..7377572)	2.28	1.23	2.35	0.00295	0.02	1
Mill2	7	18573891..18599327	0.51	3.14	8.79	4.21e-09	1.04e-07	7.75e-05
Lrfn3	7	complement(30054914..30062197)	0.76	-1.03	-2.04	0.00518	0.03	1
2310043P16Rik	7	34089157..34093037	0.34	1.11	2.15	0.00428	0.03	1
Etfbl	7	43093552..43113011	1.47	1.6	3.04	0.000739	0.00584	1
Klk13	7	43361991..43376958	20.93	1.05	2.06	1.49e-23	1.1e-21	2.74e-19
Fgf21	7	complement(45263310..45264914)	0.8	-1.94	-3.85	0.00636	0.03	1
Saa3	7	complement(46361422..46365124)	0.36	-1.96	-3.9	0.00139	0.0099	1
Atp10a	7	58305914..58479168	8	1.58	2.99	4.58e-46	5.98e-44	8.42e-42
Isg20	7	78563172..78570144	21.33	2.32	4.98	9.56e-66	1.43e-63	1.76e-61
Fes	7	complement(80027504..80037694)	1.71	1.4	2.64	2.94e-11	9.91e-10	5.41e-07
Nox4	7	86895304..87047918	0.21	1.99	3.96	0.00038	0.00335	1
Il18bp	7	complement(101664092..101667897)	7.53	4.07	16.79	2.2e-72	3.4e-70	4.05e-68
Trim21	7	complement(102207128..102214693)	28.55	3.65	12.54	2.06e-220	6.56e-218	3.79e-216
Trim6	7	103868000..103884359	1.39	1.32	2.51	5.1e-08	1.04e-06	0.000938
Trim34a	7	103893664..103911441	36.26	4.18	18.15	5.79e-255	2.1e-252	1.06e-250
Trim5	7	complement(103912593..103937301)	0.67	4.18	18.19	5.66e-10	1.6e-08	1.04e-05
Trim12a	7	complement(103949101..103964673)	11.83	3.49	11.24	4.67e-88	8.4e-86	8.6e-84
Trim12c	7	complement(103987961..104002569)	30.99	4.17	17.95	7.83e-294	3.52e-291	1.44e-289
Trim30a	7	complement(104058232..104114400)	81.06	13.12	8902.89	1.83e-26	1.5e-24	3.37e-22
Trim30d	7	complement(104119221..104157056)	15.64	9.96	992.94	3.93e-26	3.16e-24	7.23e-22
Gvin2	7	complement(105544346..105603174)	0.6	7.3	157.7	7.72e-09	1.83e-07	0.000142
Gvin1	7	complement(105755763..105814533)	1.31	8.44	347.12	2.27e-11	7.77e-10	4.17e-07
Lyve1	7	complement(110449814..110462446)	0.66	-1.23	-2.35	0.000417	0.00363	1
Sox6	7	complement(115070107..115638031)	2.32	-1.14	-2.21	1.47e-10	4.5e-09	2.71e-06
Pagr1a	7	complement(126614205..126616524)	3.3	-4.3	-19.65	1.04e-07	2.06e-06	0.00192
Tgfb1i1	7	127845984..127854871	2.31	-1.01	-2.01	2.33e-09	6e-08	4.29e-05
Ifitm3	7	complement(140589499..140590683)	2134.51	2.94	7.67	0	0	0
Irf7	7	complement(140842619..140846394)	313.3	8.67	407.53	0	0	0
Tnfrsf26	7	complement(143161396..143182459)	1.32	1.13	2.18	0.00185	0.01	1
Tnfrsf23	7	complement(143219546..143239609)	148.62	1.06	2.09	2.12e-28	1.87e-26	3.91e-24
Tlr3	8	complement(45848702..45864117)	9.87	2.07	4.2	3.43e-79	5.57e-77	6.3e-75
Ddx60	8	62381121..62491278	17.75	9.35	652.06	3.55e-68	5.36e-66	6.52e-64
Npy1r	8	67149844..67159444	0.38	1.8	3.48	6.85e-05	0.000742	1
Gm3336	8	71171192..71175283	0.42	1.88	3.68	0.00979	0.05	1
Bst2	8	complement(71986899..71990100)	853.81	6.81	112.47	0	0	0
Tmem221	8	complement(72006882..72011515)	1.01	1.19	2.28	0.00232	0.02	1
Hsh2d	8	72943482..72955371	3.84	7.68	204.88	8.01e-10	2.24e-08	1.47e-05
Il15	8	complement(83058261..83129851)	0.94	1.53	2.89	1.61e-05	0.000209	0.3
Mmp2	8	93553919..93580048	3.76	1.5	2.83	4.02e-18	2.37e-16	7.39e-14
Mt4	8	94863825..94865659	4.72	-1.33	-2.52	0.000503	0.00424	1
Nlrc5	8	95160984..95253900	24.99	3.2	9.17	5.68E-320	2.99E-317	1.05E-315
Psmb10	8	complement(106662367..106665076)	39.69	1.28	2.43	6.98e-30	6.31e-28	1.28e-25
Mlkl	8	complement(112038429..112064809)	74.69	2	4.01	3.48e-146	7.94e-144	6.41e-142
Acta1	8	complement(124618508..124621490)	4.37	-1.92	-3.79	6.29e-12	2.26e-10	1.16e-07
Casp4	9	5308828..5336783	3.93	1.37	2.58	2.27e-12	8.42e-11	4.17e-08
Casp12	9	5345430..5373032	2.43	1.12	2.17	1.5e-05	0.000196	0.28
Mmp1b	9	complement(7368239..7388047)	1.27	1.36	2.56	0.000542	0.00451	1
Mmp10	9	7502353..7510241	2.17	1.95	3.87	2.72e-08	5.91e-07	0.0005
Muc16	9	complement(18406751..18585826)	0.15	1.93	3.8	2.06e-08	4.57e-07	0.000378
Shfl	9	20779938..20785603	6.79	4.35	20.46	2.31e-38	2.54e-36	4.25e-34
Cnn1	9	22010512..22020926	0.2	-2.56	-5.91	0.00435	0.03	1
Tagln	9	complement(45840917..45847356)	4.92	-1.1	-2.14	2.75e-08	5.96e-07	0.000506
Pml	9	complement(58125359..58157069)	49.93	1.6	3.03	4.22e-110	8.83e-108	7.76e-106
Igdcc4	9	65008768..65045222	0.18	1.36	2.56	0.00636	0.03	1
C2cd4b	9	67666719..67668212	1.85	1.03	2.05	0.00213	0.01	1
Gcnt3	9	complement(69938778..69945370)	0.6	1.65	3.13	7.9e-05	0.000838	1
Myo5c	9	75139302..75212733	0.33	-1.29	-2.45	0.000125	0.00126	1
Uba7	9	107852704..107861259	5.86	6.89	118.31	1.12e-36	1.16e-34	2.06e-32
Amigo3	9	107930358..107932900	4.02	1.25	2.37	5.84e-12	2.11e-10	1.07e-07
Shisa5	9	108867633..108886845	266.98	1.57	2.97	1.47e-117	3.16e-115	2.7e-113
Trex1	9	complement(108887001..108888802)	118.28	1.59	3.01	4.16e-95	8.05e-93	7.66e-91
Stac	9	complement(111390505..111519416)	1.13	-1.06	-2.08	0.000332	0.00299	1
Ccr3	9	123822009..123831726	2.08	1.11	2.16	0.000573	0.00472	1
Esr1	10	4561593..4955614	0.89	1.1	2.15	2.01e-07	3.79e-06	0.00371
Ulbp1	10	complement(7390362..7423638)	4.69	-1.44	-2.7	1.15e-30	1.07e-28	2.12e-26
Myb	10	complement(21000834..21036883)	0.93	-1.03	-2.05	0.000155	0.00152	1
Vnn1	10	23770586..23781241	2.36	3.12	8.69	3.02e-20	1.98e-18	5.55e-16
Chst3	10	complement(60017354..60055082)	0.29	-1.04	-2.05	0.00678	0.04	1
Zfp365	10	complement(67721933..67748492)	19.5	1.79	3.46	3.66e-90	6.82e-88	6.74e-86
Misp	10	79656823..79666324	0.7	2.75	6.74	5.47e-07	9.55e-06	0.01
Slc41a2	10	complement(83066712..83173746)	0.13	-1.9	-3.73	0.00582	0.03	1
Nuak1	10	complement(84206769..84276461)	26.87	-1.03	-2.05	5.37e-13	2.13e-11	9.87e-09
Anks1b	10	89709371..90809162	0.3	3.07	8.39	4.31e-16	2.22e-14	7.93e-12
Cfap54	10	complement(92611481..92917480)	0.28	3.32	9.99	1.02e-13	4.37e-12	1.88e-09
Glipr1	10	complement(111821353..111838536)	1.54	-1.6	-3.03	1.89e-05	0.000242	0.35
Tspan8	10	115652737..115685798	0.22	3.52	11.45	0.0092	0.05	1
Msrb3	10	complement(120617001..120735006)	16.19	-1.15	-2.22	6.95e-39	7.75e-37	1.28e-34
Stat2	10	128106428..128128718	109.74	3.31	9.93	0	0	0
Il23a	10	complement(128132008..128134621)	1.89	-1.47	-2.78	0.000187	0.00179	1
Commd1b	11	complement(22784744..22932090)	4.91	3.48	11.12	8.49e-07	1.42e-05	0.02
Irgm1	11	complement(48752795..48762510)	117.58	4.99	31.75	0	0	0
Psme2b	11	complement(48836181..48837017)	2.46	2.28	4.87	1.41e-05	0.000185	0.26
9930111J21Rik1	11	complement(48836977..48870225)	2.73	2.47	5.55	5.04e-32	4.78e-30	9.26e-28
Tgtp1	11	complement(48876154..48884999)	1.61	9.12	557.89	0.000117	0.00119	1
9930111J21Rik2	11	complement(48906701..48942069)	5.25	2.09	4.27	6.6e-78	1.04e-75	1.21e-73
Tgtp2	11	complement(48948021..48955033)	0.67	7.68	205.64	0.0012	0.0087	1
Ifi47	11	48967414..48987801	4.52	10.23	1201.06	1.51e-05	0.000197	0.28
Flt4	11	49500090..49543566	0.41	2.97	7.82	8.75e-11	2.76e-09	1.61e-06
Igtp	11	58090382..58098417	75.41	5.66	50.68	2.44E-318	1.24E-315	4.49E-314
Irgm2	11	58090444..58113608	20.46	7.82	226.39	2.53e-84	4.33e-82	4.65e-80
Lypd8	11	58269869..58281554	0.76	1.35	2.55	0.00517	0.03	1
Kcnab3	11	69217084..69223868	0.38	-1.29	-2.44	0.00928	0.05	1
Nlgn2	11	complement(69713948..69728610)	2.96	1.09	2.12	1.98e-12	7.42e-11	3.65e-08
Slc2a4	11	complement(69833365..69839014)	0.93	-1.52	-2.86	1.83e-05	0.000234	0.34
Cldn7	11	69855605..69858711	3.02	-1.26	-2.39	4.38e-06	6.47e-05	0.08
Slc13a5	11	complement(72132815..72158048)	0.16	3.19	9.15	0.00303	0.02	1
Xaf1	11	72192455..72204559	52.39	6.57	95.15	5.32e-241	1.8e-238	9.78e-237
Lgals9	11	complement(78853800..78875772)	520.85	4.5	22.66	0	0	0
Slfn5	11	82842175..82855666	7.02	8.06	266.56	9.33e-44	1.17e-41	1.72e-39
Slfn9	11	complement(82869216..82882656)	43.09	1.93	3.82	2.48e-154	6.02e-152	4.57e-150
Slfn8	11	complement(82892984..82911636)	1.89	3.94	15.31	3.02e-27	2.6e-25	5.55e-23
Slfn2	11	82955938..82961504	61.36	5.25	38.13	1.58e-230	5.14e-228	2.91e-226
Slfn4	11	83066012..83081042	0.72	6.4	84.49	3.98e-07	7.1e-06	0.00732
Slfn3	11	83082156..83105980	5.89	6.74	107.07	1.88e-21	1.28e-19	3.46e-17
Trim25	11	88890202..88911119	97.94	2.05	4.15	1.18e-191	3.21e-189	2.17e-187
Cacna1g	11	complement(94299217..94365024)	0.69	-1.3	-2.45	5.45e-07	9.53e-06	0.01
Col1a1	11	94827050..94843868	0.29	1.64	3.11	0.00237	0.02	1
Hap1	11	complement(100238153..100246954)	1.97	2.99	7.95	6.68e-21	4.5e-19	1.23e-16
Dhx58	11	complement(100585710..100595097)	64.9	7.39	167.76	2.48e-198	7.01e-196	4.56e-194
Ifi35	11	101339233..101349524	122.34	2.85	7.23	1.53e-269	6e-267	2.82e-265
Tmem106a	11	101473068..101482614	10.38	1.34	2.52	2.03e-32	1.95e-30	3.73e-28
Lgals3bp	11	complement(118283577..118292918)	193.08	8.2	294.24	0	0	0
Rnf213	11	119283926..119378244	75.42	4.98	31.53	6.64e-219	2.07e-216	1.22e-214
Rsad2	12	complement(26492745..26506451)	150.9	9.92	966.59	3.66e-258	1.4e-255	6.74e-254
Cmpk2	12	26519203..26529836	13.76	9.54	742.49	4.97e-24	3.72e-22	9.15e-20
Sox11	12	complement(27384263..27392573)	0.29	-2.45	-5.48	1.27e-08	2.91e-07	0.000234
Scin	12	complement(40109768..40184227)	1.86	-1.04	-2.05	5.87e-06	8.44e-05	0.11
Rtn1	12	complement(72258526..72455828)	0.5	-1.87	-3.65	1.1e-05	0.00015	0.2
Fos	12	85520664..85524047	46.09	1.27	2.41	9.72e-30	8.73e-28	1.79e-25
Dio2	12	complement(90691326..90705812)	0.53	1.61	3.05	2.73e-08	5.93e-07	0.000503
Asb2	12	complement(103287401..103322260)	4.01	1.28	2.42	3.43e-11	1.14e-09	6.3e-07
Ddx24	12	complement(103374241..103392089)	157.69	1.04	2.06	8.03e-53	1.11e-50	1.48e-48
Gm47260	12	complement(103378751..103381855)	1.57	1.02	2.03	0.000161	0.00157	1
Ifi27	12	103400470..103406498	33.96	1.19	2.27	1.26e-26	1.05e-24	2.31e-22
Ifi27l2a	12	complement(103408426..103409939)	23.31	10.17	1150.45	1.68e-05	0.000217	0.31
Serpina3b	12	104094255..104105804	4.42	-1.3	-2.46	4.85e-12	1.76e-10	8.92e-08
Slc25a29	12	complement(108791799..108801809)	3.52	-1.21	-2.32	2.11e-08	4.68e-07	0.000388
Gpr132	12	complement(112814493..112831848)	0.67	-1	-2	0.00407	0.02	1
Nid1	13	13612136..13686854	4.04	-1.06	-2.09	2.87e-17	1.61e-15	5.28e-13
Hfe	13	complement(23886017..23894837)	1.92	1.31	2.48	1.55e-09	4.12e-08	2.85e-05
Ctla2a	13	complement(61081969..61084439)	0.55	1.49	2.82	0.00988	0.05	1
Irx4	13	73408598..73417727	6.67	-1.24	-2.37	0.000502	0.00424	1
Arsb	13	93908138..94079524	7.64	1.03	2.05	1.63e-23	1.19e-21	2.99e-19
Naip2	13	complement(100280571..100338600)	0.17	1.42	2.67	0.0091	0.05	1
Adamts6	13	104424343..104633203	0.23	1.22	2.32	0.00159	0.01	1
Sema3g	14	30939817..30952309	0.17	-2.12	-4.36	0.00207	0.01	1
Sncg	14	complement(34092231..34096746)	7.39	-1.08	-2.12	4.91e-07	8.67e-06	0.00904
Gm8113	14	44162847..44170868	1.39	3.04	8.25	2.92e-15	1.41e-13	5.37e-11
Ndrg2	14	complement(52142728..52151615)	88.81	1.92	3.78	1.53e-150	3.64e-148	2.81e-146
Psme1	14	55815580..55818986	206.52	1.48	2.8	1.89e-95	3.69e-93	3.47e-91
Psme2	14	complement(55824898..55828570)	298.65	1.4	2.64	1.5e-87	2.63e-85	2.76e-83
Rnf31	14	55829165..55841150	26.56	1.04	2.06	1.91e-40	2.21e-38	3.51e-36
Irf9	14	55841028..55847487	77.1	3.68	12.81	0	0	0
Phf11a	14	complement(59514362..59534971)	0.35	3.82	14.09	0.00509	0.03	1
Phf11b	14	complement(59558413..59578800)	3.91	5.77	54.73	1.55e-12	5.87e-11	2.85e-08
Phf11d	14	complement(59584856..59602919)	79.03	7.29	156.6	4.33e-284	1.79e-281	7.96e-280
Gfra2	14	71127560..71217278	3.52	-1.07	-2.09	5.6e-11	1.82e-09	1.03e-06
Lcp1	14	75368541..75468282	0.19	-2.05	-4.13	0.000557	0.00461	1
Pcdh17	14	84681003..84776442	0.6	3.24	9.44	7.59e-24	5.65e-22	1.4e-19
Acod1	14	103284413..103294009	0.29	2.53	5.78	0.000498	0.00421	1
Gdnf	15	7840327..7867056	2.15	1.61	3.05	7.52e-11	2.39e-09	1.38e-06
Cpq	15	33083275..33594698	0.6	1.76	3.39	8.01e-05	0.000848	1
Has2	15	complement(56529023..56557935)	6.14	1.19	2.29	1.25e-05	0.000167	0.23
Sla	15	complement(66652668..66703678)	0.24	-2.42	-5.35	0.00063	0.00511	1
Ccn4	15	66763169..66795050	1.3	-1.42	-2.67	1.71e-09	4.5e-08	3.15e-05
Ly6e	15	74826900..74831752	1136.02	1.13	2.19	4.41e-65	6.53e-63	8.1e-61
Ly6c1	15	complement(74915867..74920679)	49.09	1.5	2.83	1.01e-49	1.35e-47	1.86e-45
Gsdmd	15	75734176..75739257	5.78	1.48	2.79	1.01e-14	4.64e-13	1.85e-10
Parp10	15	complement(76115374..76127641)	30.75	3.49	11.23	7.99e-271	3.21e-268	1.47e-266
Gpt	15	76579916..76583886	6.89	-1.23	-2.34	4.62e-09	1.13e-07	8.5e-05
Mb	15	complement(76899687..76934870)	0.74	1.84	3.58	0.000256	0.00237	1
Apol7a	15	complement(77272419..77283310)	7.26	1.98	3.94	5.07e-38	5.49e-36	9.32e-34
Apol9a	15	complement(77287989..77295335)	145.34	9.01	515.81	1.72e-167	4.31e-165	3.17e-163
Apol9b	15	77613239..77620582	136.9	7.95	247.31	1.53e-246	5.32e-244	2.82e-242
Apol8	15	complement(77631998..77641203)	2.2	1.18	2.27	1.57e-06	2.47e-05	0.03
Foxred2	15	complement(77824722..77840922)	1.81	1.01	2.01	6.6e-08	1.33e-06	0.00121
Mgat3	15	80057922..80099720	0.22	-2.39	-5.23	0.000129	0.0013	1
Arhgap8	15	84604253..84656408	15.33	1.81	3.51	1.04e-34	1.03e-32	1.91e-30
Cntn1	15	91949046..92239848	0.59	3.56	11.76	7.73e-15	3.62e-13	1.42e-10
Pdzrn4	15	92294762..92669700	0.37	1.22	2.34	0.00539	0.03	1
Slc38a1	15	complement(96469299..96540794)	0.56	-1	-2.01	0.000183	0.00176	1
Aqp5	15	99488663..99492710	6.84	1.92	3.8	1.05e-21	7.21e-20	1.94e-17
Gm5414	15	complement(101532463..101536623)	1.38	1.17	2.25	0.00135	0.00969	1
Krt79	15	complement(101837767..101848759)	0.58	-1.59	-3.01	0.00226	0.01	1
Krt8	15	complement(101905133..101912917)	14.04	-1.73	-3.32	9.61e-42	1.14e-39	1.77e-37
Igfbp6	15	102052797..102057946	0.5	-3.07	-8.41	0.00334	0.02	1
Socs1	16	complement(10600104..10603400)	3.44	1.96	3.9	2.66e-20	1.75e-18	4.89e-16
Rtp4	16	23339041..23432972	67.96	10.75	1719.61	2.58e-42	3.15e-40	4.74e-38
Apod	16	complement(31115010..31133626)	6.73	4.18	18.18	1.55e-37	1.64e-35	2.84e-33
Parp14	16	complement(35653244..35691914)	57.44	4.55	23.47	0	0	0
Dtx3l	16	complement(35746881..35759521)	80.62	3.72	13.22	0	0	0
Parp9	16	35758840..35792975	111.57	3.95	15.49	0	0	0
Fbxo40	16	complement(36783822..36810829)	0.15	-1.7	-3.24	0.00313	0.02	1
Abi3bp	16	56298241..56510498	0.19	3.12	8.72	3.12e-05	0.000379	0.57
Adgrg7	16	complement(56544972..56616218)	0.36	2.41	5.31	9.16e-05	0.000952	1
4932438H23Rik	16	complement(90850823..90892010)	0.16	-2.41	-5.33	0.00944	0.05	1
Olig1	16	91066660..91068821	4.58	-1.3	-2.45	3.81e-08	8.03e-07	0.000702
Gm21970	16	91180749..91222722	0.4	4.79	27.62	0.00226	0.01	1
Mx1	16	complement(97248235..97264107)	26.13	5.98	62.99	2.43e-166	5.99e-164	4.48e-162
Mx2	16	97336508..97362100	25.66	4.98	31.46	3.88e-212	1.16e-209	7.14e-208
Dynlt2a2	17	complement(15216049..15261799)	0.52	-1.4	-2.64	0.00062	0.00504	1
Meiob	17	25023263..25058762	0.92	1.26	2.4	0.000749	0.00591	1
Rhbdl1	17	complement(26053439..26056269)	0.74	-2.09	-4.27	0.000465	0.00398	1
Cmtr1	17	29879569..29924953	44.69	1.4	2.64	1.08e-88	1.97e-86	1.99e-84
Pglyrp2	17	complement(32631433..32643141)	3.21	-1.16	-2.23	1.15e-08	2.65e-07	0.000211
Tapbp	17	34134873..34148266	399.46	1.76	3.38	4.87e-150	1.14e-147	8.95e-146
H2-K1	17	complement(34214991..34219321)	1225.14	2.29	4.9	8.6e-257	3.2e-254	1.58e-252
Psmb9	17	complement(34400961..34406738)	25.5	4.7	25.92	6.76e-134	1.5e-131	1.24e-129
Tap1	17	34406527..34416199	130.24	3.2	9.17	0	0	0
Psmb8	17	34416695..34420428	83.81	4.55	23.41	9.24E-315	4.55E-312	1.70E-310
Tap2	17	34422501..34435295	45.97	2.35	5.08	5.09e-191	1.36e-188	9.36e-187
C4b	17	complement(34947354..34962856)	0.36	3.24	9.44	1.11e-08	2.58e-07	0.000205
Cfb	17	complement(35075350..35081494)	0.41	3.38	10.44	3.22e-05	0.000388	0.59
C2	17	complement(35081580..35117241)	2.5	3.54	11.59	4.6e-24	3.46e-22	8.46e-20
H2-D1	17	35481706..35486475	978.99	2.22	4.64	1.69e-240	5.62e-238	3.12e-236
H2-Q4	17	35598593..35604266	103.67	3.06	8.32	3.7e-292	1.62e-289	6.81e-288
H2-Q5	17	35613102..35616776	2.83	8.26	305.84	0.000515	0.00433	1
H2-Q6	17	35643826..35649031	10.14	6.23	74.92	6.71e-42	8.13e-40	1.23e-37
H2-Q7	17	35658131..35662749	11.7	5.87	58.32	2.35e-41	2.76e-39	4.31e-37
2300002M23Rik	17	35878347..35879849	0.85	-1.47	-2.77	0.00182	0.01	1
H2-T23	17	complement(36340665..36343747)	280.96	2.07	4.21	2.65e-188	6.99e-186	4.88e-184
H2-T22	17	complement(36348020..36353639)	223.31	2.64	6.24	3.74e-288	1.58e-285	6.87e-284
H2-T10	17	complement(36426768..36432357)	2.68	3.66	12.67	5e-17	2.75e-15	9.2e-13
H2-M3	17	37581111..37585375	4.45	2	4	2.61e-14	1.17e-12	4.8e-10
Satb1	17	complement(52043215..52140318)	1.2	1.3	2.47	6.9e-16	3.45e-14	1.27e-11
Eif2ak2	17	complement(79159993..79190002)	101.74	2.66	6.32	3.59e-296	1.66e-293	6.6e-292
Sult6b1	17	complement(79191367..79214421)	0.71	1.91	3.75	6.07e-05	0.000673	1
Slc8a1	17	complement(81680534..82045806)	0.15	1.05	2.07	0.00043	0.00372	1
Fhod3	18	24841680..25266558	0.29	-1.34	-2.53	0.00422	0.02	1
Tslp	18	32948436..32952850	398.96	2.44	5.43	2.41e-109	4.97e-107	4.43e-105
Arhgap26	18	39126198..39509337	0.77	1.29	2.45	8.13e-07	1.37e-05	0.01
Gm4951	18	60345152..60380892	2.26	9.33	644.73	8.05e-05	0.00085	1
F830016B08Rik	18	60426452..60436088	0.43	7.26	153.8	0.00224	0.01	1
Iigp1	18	60509099..60525706	20.83	10.89	1899.09	1.02e-18	6.14e-17	1.88e-14
Unc93b1	19	3985186..3999340	7.83	1.25	2.38	7.21e-20	4.59e-18	1.33e-15
Ms4a4d	19	11514165..11535831	0.53	6.42	85.62	0.00712	0.04	1
Mpeg1	19	12438143..12442647	3.62	5.92	60.5	6.09e-36	6.16e-34	1.12e-31
Gm44505	19	complement(12741024..12773490)	0.28	1.8	3.48	0.00183	0.01	1
Gna14	19	16413126..16588184	0.81	-1.3	-2.47	0.000468	0.00399	1
Aldh1a7	19	complement(20670317..20704926)	0.39	-2.32	-5.01	0.00225	0.01	1
Spata6l	19	complement(28870442..28945200)	0.24	1.2	2.3	0.00527	0.03	1
Cd274	19	29344855..29365495	6.89	1.84	3.58	1.67e-44	2.11e-42	3.07e-40
Acta2	19	complement(34218490..34232990)	161.67	-1.51	-2.85	5.6e-65	8.22e-63	1.03e-60
Ch25h	19	complement(34451178..34452564)	1.49	1.06	2.09	0.00375	0.02	1
Ifit2	19	34528094..34553819	7.52	3.68	12.84	1.2e-89	2.2e-87	2.2e-85
Ifit3	19	34560931..34566131	104.93	9.77	875.81	1.15e-82	1.89e-80	2.12e-78
Ifit1bl1	19	complement(34570291..34579356)	1.5	6.62	98.42	1.1e-07	2.16e-06	0.00203
Ifit3b	19	34585370..34590801	60.09	10.48	1425.05	5.04e-40	5.79e-38	9.28e-36
Ifit1bl2	19	complement(34594449..34618143)	2.2	6.97	125.65	2.73e-13	1.11e-11	5.02e-09
Ifit1	19	34618271..34627409	198.34	11.3	2520.3	1.18e-111	2.5e-109	2.17e-107
Gpr34	X	13498328..13507097	0.25	2.32	4.99	0.00414	0.02	1
Rgn	X	20416026..20428328	1.18	-1.15	-2.22	0.00112	0.00821	1
Slc6a14	X	21581135..21608594	71.65	1.38	2.6	7.65e-45	9.73e-43	1.41e-40
Gpc3	X	complement(51361303..51702827)	0.79	-1.39	-2.62	0.000194	0.00185	1
Fgf13	X	complement(58107505..58613431)	7.45	-1.13	-2.19	3.34e-25	2.58e-23	6.14e-21
Gpr50	X	70707273..70712863	3.56	1.29	2.45	1.23e-06	2e-05	0.02
Heph	X	95498965..95618091	0.58	1.75	3.36	9.98e-08	1.98e-06	0.00184
Gjb1	X	100419984..100429235	1.51	-1.41	-2.66	1.31e-05	0.000175	0.24
Taf9b	X	complement(105250489..105264764)	8.94	1.85	3.61	1.59e-39	1.8e-37	2.93e-35
Fnd3c2	X	complement(105278852..105298982)	0.13	2.57	5.93	0.00864	0.04	1

## Sheet: DEGs IFNL vs Media IFNARKO
Name	Chromosome	Region	Max group mean	Log₂ fold change	Fold change	P-value	FDR p-value	Bonferroni
Xkr4	1	complement(3276124..3741721)	3.85	1.53	2.89	1.81e-21	1.92e-19	3.37e-17
Mitd1	1	complement(37913882..37929492)	80.97	1.46	2.74	1.08e-82	2.03e-80	2.01e-78
Stat1	1	52158599..52201024	214.83	3.42	10.68	0	0	0
Inpp1	1	complement(52824586..52856847)	1.15	1.57	2.98	1.2e-13	9.85e-12	2.24e-09
Gm37285	1	complement(66838818..66839956)	2.2	1.08	2.11	0.00052	0.02	1
Acadl	1	complement(66869998..66902436)	118	1.37	2.58	6.41e-82	1.18e-79	1.19e-77
Sp110	1	complement(85504620..85526538)	2.77	3.43	10.77	5.53e-22	5.98e-20	1.03e-17
Sp100	1	85577709..85637719	40.4	7.32	159.92	0	0	0
Tor1aip1	1	complement(155880345..155912226)	70.43	1.33	2.52	4.57e-82	8.52e-80	8.51e-78
Tor1aip2	1	155911149..155944607	120.81	1.02	2.02	3.23e-52	5.01e-50	6.02e-48
Axdnd1	1	complement(156151079..156248729)	1.29	1.63	3.1	1.25e-13	1.01e-11	2.32e-09
Tor3a	1	complement(156481187..156501926)	45.74	1.74	3.35	1.12e-121	2.59e-119	2.09e-117
Ifi209	1	173458483..173475494	3.56	2.09	4.26	3.09e-26	3.7e-24	5.75e-22
Ifi204	1	complement(173574859..173594509)	89.59	6.1	68.41	0	0	0
Mndal	1	complement(173676692..173708447)	6.49	5.66	50.66	1.68e-44	2.5e-42	3.13e-40
Ifi211	1	complement(173723911..173740612)	27.98	6.02	64.68	2.91e-131	6.91e-129	5.42e-127
Ifi203	1	complement(173747973..173770238)	4.07	5.38	41.67	5.35e-65	8.85e-63	9.97e-61
Ifi205	1	complement(173839564..173859376)	1.25	4.89	29.58	4.2e-09	2.65e-07	7.82e-05
Susd4	1	182591425..182724156	9.35	2.1	4.3	1.1e-78	1.95e-76	2.05e-74
Rbm43	2	complement(51814460..51825175)	14.36	1.32	2.5	1.17e-41	1.68e-39	2.17e-37
Nmi	2	complement(51838499..51863506)	48.42	2.53	5.77	1.42e-174	4.09e-172	2.64e-170
Ifih1	2	complement(62426142..62476599)	52.1	3.84	14.32	0	0	0
Ube2l6	2	84629172..84640679	64.63	4.14	17.64	8.64E-318	5.30E-315	1.61E-313
B2m	2	121978167..121983564	1622.49	2.77	6.83	0	0	0
AA467197	2	122478906..122483111	1.31	1.69	3.23	3.22e-05	0.00129	0.6
Samhd1	2	complement(156939453..156977185)	45.62	1.33	2.52	6.47e-82	1.18e-79	1.2e-77
Zbp1	2	complement(173048405..173060716)	73.68	6.86	115.85	5.48e-293	2.78e-290	1.02e-288
Ogfr	2	180231038..180237629	131.67	1.99	3.98	1.47e-173	4.15e-171	2.73e-169
Col9a3	2	180239583..180263982	0.37	1.67	3.18	0.000245	0.00798	1
Helz2	2	complement(180869408..180883820)	41.56	3.19	9.09	0	0	0
Tnfsf10	3	27371177..27396576	0.19	3.48	11.18	4.82e-05	0.00186	0.9
Gm38357	3	51139338..51141801	4.53	-1.24	-2.36	1.48e-08	8.81e-07	0.000275
Adar	3	89622329..89660753	77.01	1.94	3.82	2.84e-171	7.75e-169	5.29e-167
Mov10	3	complement(104702152..104725879)	22.27	3.46	11.02	5.91e-250	2.17e-247	1.1e-245
Gbp5	3	142199739..142228105	0.39	4.53	23.13	1.3e-07	7.22e-06	0.00242
Gbp7	3	142236103..142255910	36.51	4.91	30.08	0	0	0
Gbp3	3	142265787..142278970	51.29	5.85	57.71	0	0	0
Gbp2	3	142326363..142343769	36.93	3.37	10.33	1.93e-258	7.48e-256	3.59e-254
Clca2	3	complement(144776024..144805204)	85.46	1.04	2.05	2.15e-51	3.29e-49	3.99e-47
Ifi44	3	complement(151436559..151455597)	100.18	12.53	5903.7	5.89e-42	8.58e-40	1.1e-37
Rigi	4	complement(40203773..40239828)	102.53	2.89	7.43	0	0	0
Tdrd7	4	45965334..46034761	39.34	2.2	4.58	3.99e-177	1.17e-174	7.42e-173
Trim14	4	complement(46493781..46536141)	3.62	3.3	9.86	3.78e-51	5.73e-49	7.03e-47
Kcnq4	4	complement(120553335..120605809)	0.74	1.78	3.43	2.21e-07	1.19e-05	0.00411
Isg15	4	complement(156283912..156285253)	877.04	10.29	1254.81	5.09e-259	2.03e-256	9.48e-255
Cxcl9	5	complement(92469206..92475938)	1.52	4.53	23.04	7.21e-20	7.03e-18	1.34e-15
Cxcl10	5	complement(92494497..92496748)	35.54	4.52	22.98	2.92e-140	7.42e-138	5.44e-136
Gbp6	5	complement(105418568..105441564)	1.49	5.64	49.9	5.71e-21	5.96e-19	1.06e-16
Oasl2	5	115034997..115050295	153.51	8.99	507.96	0	0	0
Oasl1	5	115061299..115075974	5.51	6.79	110.77	1.15e-26	1.39e-24	2.15e-22
Oas2	5	complement(120868398..120887918)	49.71	14.44	22194.5	1.43e-11	1.08e-09	2.67e-07
Oas3	5	complement(120891163..120915726)	71	7.12	139.15	0	0	0
Oas1e	5	complement(120924291..120933595)	4.67	1.86	3.64	2.08e-14	1.73e-12	3.86e-10
Oas1c	5	complement(120938259..120950579)	10.88	1.81	3.51	1.3e-40	1.82e-38	2.42e-36
Oas1b	5	120950700..120962228	15.56	5.59	48.29	1.8e-84	3.49e-82	3.35e-80
Oas1g	5	complement(121014205..121025676)	34	8.39	335.12	6.96e-77	1.21e-74	1.3e-72
Oas1a	5	complement(121034319..121045584)	131.16	9.38	666.62	4.48e-165	1.18e-162	8.35e-161
Trim56	5	complement(137134498..137145063)	26.13	1.61	3.06	1.03e-112	2.3e-110	1.92e-108
Gm43198	6	3334633..3334958	1.79	4.38	20.78	0.00083	0.02	1
Gm43197	6	complement(3336772..3339354)	2.69	5.73	53.16	1.08e-21	1.15e-19	2.01e-17
Samd9l	6	complement(3372257..3399572)	109.56	4.63	24.77	0	0	0
Tmem140	6	34840081..34851881	21.94	1.56	2.95	3.2e-77	5.6e-75	5.95e-73
Slc23a4	6	complement(34922213..34965339)	0.58	1.34	2.53	0.000807	0.02	1
Parp12	6	complement(39063344..39095283)	142.5	3.22	9.32	0	0	0
Herc6	6	57557985..57641617	9.31	4.06	16.66	5.87e-152	1.52e-149	1.09e-147
Usp18	6	121222865..121247876	120.06	9.32	641.1	1.85e-171	5.15e-169	3.45e-167
Apobec1	6	complement(122554751..122579403)	5.73	1.02	2.03	5.6e-15	4.69e-13	1.04e-10
Gm26920	7	complement(29755459..29789835)	0.37	-2.94	-7.67	0.000961	0.03	1
Isg20	7	78563172..78570144	10.53	2.01	4.03	1.11e-31	1.46e-29	2.07e-27
Il18bp	7	complement(101664092..101667897)	2.26	1.49	2.81	1.88e-10	1.34e-08	3.5e-06
Trim21	7	complement(102207128..102214693)	32.23	3.35	10.22	1.2e-252	4.54e-250	2.24e-248
Trim6	7	103868000..103884359	1.1	1.06	2.09	6.8e-06	0.000301	0.13
Trim34a	7	103893664..103911441	36.71	4	16.03	3.33e-277	1.53e-274	6.2e-273
Trim5	7	complement(103912593..103937301)	0.71	3.19	9.14	1.79e-11	1.33e-09	3.33e-07
Trim12a	7	complement(103949101..103964673)	11.38	3.78	13.71	1.21e-90	2.48e-88	2.26e-86
Trim12c	7	complement(103987961..104002569)	25.42	3.94	15.3	1.27e-261	5.34e-259	2.36e-257
Trim30a	7	complement(104058232..104114400)	21.29	10.67	1625.96	7.85e-31	1.01e-28	1.46e-26
Trim30d	7	complement(104119221..104157056)	3.86	10.63	1587.1	6.85e-07	3.49e-05	0.01
Gvin2	7	complement(105544346..105603174)	0.08	3.97	15.72	0.000249	0.00809	1
Hmx2	7	131150502..131159743	0.39	-1.37	-2.58	0.00121	0.03	1
Ifitm3	7	complement(140589499..140590683)	1969.23	2.22	4.66	9.26e-239	3.32e-236	1.72e-234
Irf7	7	complement(140842619..140846394)	100.51	7.88	234.91	2.71e-301	1.48e-298	5.04e-297
Cers4	8	4543026..4581680	0.65	1.13	2.2	4.08e-06	0.000185	0.08
Tlr3	8	complement(45848702..45864117)	10.04	1.64	3.12	2.2e-62	3.59e-60	4.09e-58
Ddx60	8	62381121..62491278	13.66	8.78	440.11	3.35e-83	6.4e-81	6.23e-79
Bst2	8	complement(71986899..71990100)	472.73	5.81	56.04	0	0	0
Tmem221	8	complement(72006882..72011515)	1.01	1.42	2.68	0.000136	0.00471	1
Hsh2d	8	72943482..72955371	1.48	6.55	93.81	8.44e-08	4.76e-06	0.00157
Mmp2	8	93553919..93580048	3.47	1.29	2.44	3.33e-11	2.44e-09	6.21e-07
Nlrc5	8	95160984..95253900	19.1	3.19	9.15	4.82E-311	2.84e-308	8.98e-307
Psmb10	8	complement(106662367..106665076)	43.82	1.09	2.13	2.03e-39	2.82e-37	3.78e-35
Mlkl	8	complement(112038429..112064809)	67.78	1.29	2.44	8.7e-68	1.46e-65	1.62e-63
Shfl	9	20779938..20785603	3.73	3.73	13.28	3.54e-27	4.3e-25	6.58e-23
Pml	9	complement(58125359..58157069)	59.35	1.43	2.69	8.43e-93	1.75e-90	1.57e-88
C2cd4b	9	67666719..67668212	0.88	1.44	2.71	0.000619	0.02	1
Gm38375	9	95910677..95912903	0.33	1.59	3.02	0.00168	0.04	1
Uba7	9	107852704..107861259	2.13	6.46	88.08	5e-20	4.94e-18	9.31e-16
Shisa5	9	108867633..108886845	231.95	1.37	2.58	4.96e-90	1e-87	9.24e-86
Trex1	9	complement(108887001..108888802)	114.77	1.52	2.86	8.63e-90	1.72e-87	1.61e-85
Ulbp1	10	complement(7390362..7423638)	10.57	-1.54	-2.9	6.71e-72	1.15e-69	1.25e-67
Misp	10	79656823..79666324	0.51	1.83	3.56	3.06e-05	0.00124	0.57
Anks1b	10	89709371..90809162	0.16	1.64	3.11	7.17e-05	0.00268	1
Stat2	10	128106428..128128718	103.37	3.11	8.65	0	0	0
Il23a	10	complement(128132008..128134621)	2.76	-1.34	-2.54	3.43e-06	0.000159	0.06
Irgm1	11	complement(48752795..48762510)	115.55	5.14	35.16	0	0	0
9930111J21Rik1	11	complement(48836977..48870225)	0.46	2.01	4.04	1.16e-06	5.77e-05	0.02
9930111J21Rik2	11	complement(48906701..48942069)	0.82	1.38	2.6	1.76e-10	1.27e-08	3.28e-06
Ifi47	11	48967414..48987801	1.05	8.17	288.02	0.000159	0.00545	1
Flt4	11	49500090..49543566	0.13	2	3.99	0.000457	0.01	1
Igtp	11	58090382..58098417	75.21	5.49	44.92	0	0	0
Irgm2	11	58090444..58113608	22.13	6.39	83.79	1.11e-185	3.39e-183	2.06e-181
Xaf1	11	72192455..72204559	50.53	6.67	101.94	9.62e-274	4.29e-271	1.79e-269
Lgals9	11	complement(78853800..78875772)	384.31	4.58	23.97	0	0	0
Slfn5	11	82842175..82855666	1.4	7.42	171.55	2.16e-15	1.85e-13	4.02e-11
Slfn9	11	complement(82869216..82882656)	53.7	1.15	2.21	2.94e-61	4.75e-59	5.47e-57
Slfn8	11	complement(82892984..82911636)	0.98	2.82	7.05	3.61e-15	3.04e-13	6.73e-11
Slfn2	11	82955938..82961504	32.1	4.26	19.12	7.69e-190	2.46e-187	1.43e-185
Slfn4	11	83066012..83081042	0.53	7.87	233.27	0.000253	0.0082	1
Slfn3	11	83082156..83105980	1.45	4.47	22.23	2.98e-13	2.37e-11	5.55e-09
Trim25	11	88890202..88911119	108.17	2.18	4.54	8.75e-221	2.93e-218	1.63e-216
Hap1	11	complement(100238153..100246954)	1.87	2.21	4.64	5.42e-23	6.1e-21	1.01e-18
Dhx58	11	complement(100585710..100595097)	54.78	7.11	138.56	3.37e-228	1.15e-225	6.28e-224
Ifi35	11	101339233..101349524	121.47	2.75	6.73	2.79e-270	1.21e-267	5.19e-266
Tmem106a	11	101473068..101482614	9.62	1.01	2.01	2.86e-23	3.24e-21	5.33e-19
Lgals3bp	11	complement(118283577..118292918)	53	6.94	122.75	2.04e-261	8.33e-259	3.79e-257
Rnf213	11	119283926..119378244	92.14	4.31	19.85	2.02e-278	9.6e-276	3.76e-274
Rsad2	12	complement(26492745..26506451)	110.49	11.6	3108.41	3.35e-105	7.36e-103	6.24e-101
Cmpk2	12	26519203..26529836	12.04	9.11	553.45	1.89e-31	2.46e-29	3.51e-27
Ddx24	12	complement(103374241..103392089)	186.4	1.06	2.08	3.68e-55	5.77e-53	6.85e-51
Gm47260	12	complement(103378751..103381855)	2.49	1.28	2.43	1.85e-11	1.37e-09	3.45e-07
Ifi27	12	103400470..103406498	75.05	1.93	3.81	4.4e-115	9.96e-113	8.19e-111
Ifi27l2a	12	complement(103408426..103409939)	16.34	9.69	827.42	6.15e-06	0.000275	0.11
Ifi27l2b	12	complement(103417157..103423482)	1.16	1.87	3.65	0.000194	0.00653	1
Nnt_2	13	complement(119472064..119545488)	0.86	-4.36	-20.51	0.000972	0.03	1
Gm8113	14	44162847..44170868	1.13	1.29	2.45	1.07e-06	5.35e-05	0.02
Ndrg2	14	complement(52142728..52151615)	31.55	1.04	2.06	3.67e-41	5.2e-39	6.84e-37
Psme1	14	55815580..55818986	158.34	1.01	2.01	1.38e-45	2.07e-43	2.56e-41
Psme2	14	complement(55824898..55828570)	258.76	1.14	2.2	4.1e-59	6.49e-57	7.64e-55
Irf9	14	55841028..55847487	79.21	3.95	15.41	0	0	0
Phf11b	14	complement(59558413..59578800)	1.08	7.16	142.77	0.000909	0.03	1
Phf11d	14	complement(59584856..59602919)	64.15	7.11	138.16	1.67e-303	9.43e-301	3.1e-299
Pcdh17	14	84681003..84776442	0.49	1.43	2.69	1.86e-10	1.33e-08	3.46e-06
Parp10	15	complement(76115374..76127641)	26.87	2.95	7.71	2.09e-232	7.32e-230	3.89e-228
Mb	15	complement(76899687..76934870)	0.58	4.93	30.55	9.1e-05	0.0033	1
Apol7a	15	complement(77272419..77283310)	6.61	2.24	4.72	6.67e-36	9.18e-34	1.24e-31
Apol9a	15	complement(77287989..77295335)	145.32	10.59	1544.21	2.44e-99	5.28e-97	4.54e-95
Apol9b	15	77613239..77620582	136.3	9.1	549.38	3.43e-187	1.07e-184	6.39e-183
Gm49410	15	77624961..77628090	0.19	3.15	8.89	0.000392	0.01	1
Apol8	15	complement(77631998..77641203)	3	1.94	3.85	5.77e-17	5.28e-15	1.07e-12
Arhgap8	15	84604253..84656408	9.32	1.06	2.08	3.61e-12	2.8e-10	6.73e-08
Socs1	16	complement(10600104..10603400)	3.21	1.85	3.61	6.64e-16	5.78e-14	1.24e-11
Gm28539	16	18655334..18774997	0.64	2.96	7.77	0.00187	0.05	1
Rtp4	16	23339041..23432972	58.94	11.31	2544.54	1.58e-34	2.11e-32	2.94e-30
Apod	16	complement(31115010..31133626)	3.59	3.14	8.83	1.04e-25	1.22e-23	1.93e-21
Parp14	16	complement(35653244..35691914)	66.52	4.41	21.19	0	0	0
Dtx3l	16	complement(35746881..35759521)	77.93	3.49	11.25	0	0	0
Parp9	16	35758840..35792975	109.73	3.93	15.26	0	0	0
Mx1	16	complement(97248235..97264107)	15.86	5.51	45.5	2.88e-132	6.96e-130	5.37e-128
Mx2	16	97336508..97362100	64.33	5.2	36.84	0	0	0
Cmtr1	17	29879569..29924953	43.99	1.23	2.34	6.63e-70	1.12e-67	1.23e-65
Tapbp	17	34134873..34148266	333.84	1.39	2.62	3.31e-95	7.07e-93	6.17e-91
H2-K1	17	complement(34214991..34219321)	764.7	1.32	2.5	2.61e-87	5.12e-85	4.86e-83
Psmb9	17	complement(34400961..34406738)	13.12	3.66	12.63	1.01e-78	1.81e-76	1.88e-74
Tap1	17	34406527..34416199	100.5	2.7	6.49	3.11e-292	1.53e-289	5.79e-288
Psmb8	17	34416695..34420428	40.97	3.11	8.65	1.26e-202	4.13e-200	2.35e-198
Tap2	17	34422501..34435295	34.54	1.88	3.68	2.22e-128	5.19e-126	4.13e-124
C4b	17	complement(34947354..34962856)	0.49	1.97	3.92	1.75e-09	1.13e-07	3.25e-05
C2	17	complement(35081580..35117241)	0.68	2.12	4.36	3.78e-07	1.98e-05	0.00703
H2-D1	17	35481706..35486475	656.53	1.38	2.6	7.45e-95	1.57e-92	1.39e-90
H2-Q4	17	35598593..35604266	72.87	2.31	4.95	2.21e-183	6.65e-181	4.12e-179
H2-Q5	17	35613102..35616776	0.57	3.58	11.95	0.000412	0.01	1
H2-Q6	17	35643826..35649031	1.66	3.92	15.17	3.74e-16	3.3e-14	6.97e-12
H2-Q7	17	35658131..35662749	1.75	2.95	7.73	2.33e-10	1.63e-08	4.33e-06
H2-T23	17	complement(36340665..36343747)	201.91	1.73	3.33	8.99e-133	2.21e-130	1.67e-128
H2-T22	17	complement(36348020..36353639)	134.88	1.99	3.97	1.21e-165	3.23e-163	2.24e-161
H2-T10	17	complement(36426768..36432357)	2.13	3.23	9.35	4.22e-17	3.89e-15	7.86e-13
H2-M3	17	37581111..37585375	2.96	1.64	3.11	4.12e-10	2.83e-08	7.67e-06
Eif2ak2	17	complement(79159993..79190002)	106.38	2.59	6.04	1.42e-293	7.48e-291	2.65e-289
Sult6b1	17	complement(79191367..79214421)	0.78	2.02	4.05	6.69e-06	0.000298	0.12
Gata6	18	11052064..11085635	0.27	1.79	3.46	0.0002	0.00674	1
Gm4951	18	60345152..60380892	0.41	6.89	118.68	0.00146	0.04	1
Iigp1	18	60509099..60525706	4.92	10.71	1670.83	5.73e-07	2.95e-05	0.01
Mpeg1	19	12438143..12442647	0.41	5.19	36.59	5.72e-08	3.29e-06	0.00106
Cd274	19	29344855..29365495	7.11	1.89	3.7	1.53e-60	2.44e-58	2.84e-56
Ifit2	19	34528094..34553819	2.08	2.33	5.02	5.58e-23	6.22e-21	1.04e-18
Ifit3	19	34560931..34566131	15.54	9.86	927.92	2.5e-16	2.26e-14	4.66e-12
Ifit1bl1	19	complement(34570291..34579356)	0.24	4.19	18.27	0.00095	0.03	1
Ifit3b	19	34585370..34590801	8.66	9.21	592.74	2.16e-14	1.79e-12	4.03e-10
Ifit1bl2	19	complement(34594449..34618143)	1.47	6.64	99.92	1.77e-12	1.38e-10	3.3e-08

## Sheet: DEGs IFNB vs Media IFNLRKO
Name	Chromosome	Region	Max group mean	Log₂ fold change	Fold change	P-value	FDR p-value	Bonferroni
Xkr4	1	complement(3276124..3741721)	5.79	2.02	4.06	1.39e-50	1.76e-48	2.59e-46
Sema4c	1	complement(36587720..36597430)	5.98	-1.12	-2.17	1.9e-20	8.03e-19	3.55e-16
Mitd1	1	complement(37913882..37929492)	76.76	1.59	3	7.48e-95	1.35e-92	1.4e-90
Stat1	1	52158599..52201024	213	3.33	10.05	0	0	0
Inpp1	1	complement(52824586..52856847)	1.09	1.67	3.19	7.53e-13	1.77e-11	1.41e-08
Gpr1	1	complement(63221850..63253702)	0.4	-1.59	-3.01	0.00194	0.00997	1
Acadl	1	complement(66869998..66902436)	143.49	1.65	3.13	4.8e-119	9.88e-117	8.98e-115
Fn1	1	complement(71624679..71692359)	20.61	-1.18	-2.27	4.12e-40	4.03e-38	7.7e-36
Cryba2	1	complement(74929093..74932302)	0.32	-2.35	-5.09	0.0045	0.02	1
Tmem198	1	75456176..75462349	0.5	1.23	2.34	0.00144	0.00777	1
Kcne4	1	78794475..78797745	0.14	-2.27	-4.83	0.01	0.05	1
Gm15433	1	84936703..84942293	0.3	3.42	10.68	0.00993	0.04	1
Gm7592	1	85454323..85479899	0.27	6.74	107.16	0.00983	0.04	1
Sp110	1	complement(85504620..85526538)	5.99	4.91	30.09	3.99e-37	3.54e-35	7.45e-33
Sp100	1	85577709..85637719	76.32	8.65	401.16	0	0	0
Neu2	1	87437611..87525567	1.01	1.31	2.47	3.08e-05	0.000258	0.58
Iqca	1	complement(89969854..90081123)	0.3	1.44	2.71	0.00101	0.00569	1
Ackr3	1	90131702..90144473	41.27	1.5	2.82	1.4e-49	1.73e-47	2.63e-45
En1	1	120530147..120535721	0.38	2	4.01	0.000123	0.000896	1
Gm37174	1	121255821..121258878	0.2	-1.62	-3.07	0.01	0.05	1
Tnni1	1	135707172..135738727	0.24	-1.9	-3.73	0.01	0.05	1
Niban1	1	151446937..151597690	24.68	-1.3	-2.46	1.89e-33	1.42e-31	3.53e-29
Rgs16	1	153616095..153621214	0.46	1.62	3.08	0.0032	0.02	1
Tor1aip1	1	complement(155880345..155912226)	74	1.6	3.04	2.75e-117	5.59e-115	5.14e-113
Tor1aip2	1	155911149..155944607	125.18	1.14	2.21	1.24e-65	1.88e-63	2.31e-61
Tdrd5	1	complement(156082866..156131234)	0.83	2.77	6.8	2.24e-11	4.52e-10	4.19e-07
Nphs2	1	156138297..156155605	0.53	3.2	9.16	1.13e-07	1.47e-06	0.00211
Axdnd1	1	complement(156151079..156248729)	3.88	2.8	6.97	6.53e-46	7.41e-44	1.22e-41
Tor3a	1	complement(156481187..156501926)	42.39	1.71	3.26	1.77e-114	3.55e-112	3.31e-110
Serpinc1	1	160806155..160833433	0.08	2.49	5.61	0.01	0.04	1
Dnm3	1	complement(161810022..162305603)	0.32	1.03	2.04	0.000377	0.00242	1
Slamf9	1	172302925..172306142	3.48	-1.05	-2.07	1.4e-05	0.000125	0.26
Aim2	1	173178445..173293606	0.21	2.06	4.16	0.00175	0.00913	1
Ifi209	1	173458483..173475494	3.4	2.71	6.55	9.27e-35	7.48e-33	1.73e-30
Ifi204	1	complement(173574859..173594509)	187.24	7.13	140.24	0	0	0
Mndal	1	complement(173676692..173708447)	7.34	5	32.09	4.52e-48	5.39e-46	8.45e-44
Ifi211	1	complement(173723911..173740612)	53.08	7.78	219.14	4.37e-113	8.66e-111	8.18e-109
Ifi203	1	complement(173747973..173770238)	4.07	6.28	77.66	8.31e-44	8.73e-42	1.55e-39
Ifi205	1	complement(173839564..173859376)	1.82	5.21	37.11	2.88e-10	5.2e-09	5.39e-06
Susd4	1	182591425..182724156	19.58	2.66	6.31	1.22e-173	3.23e-171	2.28e-169
Prkcq	2	11176919..11306033	0.11	3.57	11.84	0.00931	0.04	1
Pnpla7	2	24866045..24944069	7.97	1.12	2.18	1.64e-35	1.36e-33	3.07e-31
C8g	2	complement(25388663..25391731)	0.18	-3.3	-9.88	0.01	0.05	1
Slc2a6	2	complement(26911375..26918010)	1.1	-1.41	-2.65	1.12e-06	1.23e-05	0.02
Brd3os	2	27332336..27334233	0.9	-1.1	-2.15	0.000504	0.00311	1
Prrx2	2	30724984..30771263	2.36	1.39	2.62	3.66e-07	4.37e-06	0.00685
Ptges	2	complement(30779483..30819875)	196.5	1.33	2.51	1.95e-40	1.93e-38	3.65e-36
Lcn2	2	complement(32274645..32278264)	2.5	-1.63	-3.1	2.03e-08	2.9e-07	0.000379
Rbm43	2	complement(51814460..51825175)	12.52	1.37	2.59	6.02e-34	4.69e-32	1.13e-29
Nmi	2	complement(51838499..51863506)	49.22	2.89	7.39	1.12e-191	3.26e-189	2.1e-187
Dapl1	2	59314997..59335364	3.95	-1.26	-2.4	8.9e-06	8.23e-05	0.17
Dpp4	2	complement(62160417..62242575)	3.83	1.7	3.24	4.77e-42	4.88e-40	8.92e-38
Ifih1	2	complement(62426142..62476599)	57.01	4.26	19.16	0	0	0
Gca	2	62494629..62524453	0.18	1.95	3.87	0.00865	0.03	1
Klhl23	2	69652288..69666995	2.46	-1.09	-2.13	3.16e-14	8.54e-13	5.91e-10
Serping1	2	complement(84595731..84605788)	0.31	4.4	21.1	0.000784	0.00455	1
Ube2l6	2	84629172..84640679	164.42	5.84	57.32	0	0	0
Gm14137	2	119004990..119008056	11.73	1.1	2.15	1.04e-30	6.88e-29	1.95e-26
Chac1	2	119181710..119184862	69.59	-1.2	-2.29	1.2e-24	6.19e-23	2.24e-20
Sptbn5	2	complement(119871974..119916159)	0.08	1.1	2.14	0.00771	0.03	1
Pla2g4e	2	complement(119996893..120075816)	28.98	1.15	2.23	3.26e-44	3.45e-42	6.11e-40
Pla2g4d	2	complement(120096076..120119678)	12.43	1.28	2.43	1.11e-41	1.12e-39	2.08e-37
Pla2g4f	2	complement(120130438..120144646)	21.86	1.09	2.13	4.12e-42	4.24e-40	7.7e-38
B2m	2	121978167..121983564	3502.63	4.04	16.42	0	0	0
Trim69	2	121991181..122009508	0.27	3.82	14.15	0.00478	0.02	1
AA467197	2	122478906..122483111	2.56	2.58	5.98	1.05e-12	2.43e-11	1.96e-08
Mal	2	complement(127475146..127498615)	70.71	1.15	2.22	1.81e-36	1.58e-34	3.38e-32
Mertk	2	128540876..128644814	0.33	1.48	2.79	0.000122	0.000894	1
Prnd	2	131792781..131798050	22.94	-1.38	-2.6	3.24e-45	3.54e-43	6.05e-41
Trib3	2	complement(152179342..152185952)	85.46	-1.03	-2.04	4.68e-32	3.31e-30	8.75e-28
Procr	2	155593037..155597391	135.76	1.19	2.28	6.66e-40	6.47e-38	1.25e-35
Myl9	2	156617340..156623578	19.39	-2.64	-6.25	5.6e-72	8.95e-70	1.05e-67
Samhd1	2	complement(156939453..156977185)	68.67	1.91	3.75	1.9e-167	4.79e-165	3.55e-163
Znfx1	2	complement(166877713..166904935)	25.5	1.18	2.27	4.63e-61	6.65e-59	8.66e-57
B4galt5	2	complement(167140364..167191103)	0.93	1.53	2.88	1.51e-07	1.91e-06	0.00282
Gm20431	2	complement(167449770..167503416)	0.31	6.69	103.03	0.01	0.05	1
Zbp1	2	complement(173048405..173060716)	127.58	8.26	306.14	3.6e-254	1.38e-251	6.74e-250
Gm14434	2	complement(176165071..176178576)	1.08	-2.59	-6.02	0.01	0.05	1
Gm14308	2	complement(176305157..176328137)	4.12	-1.63	-3.09	2.75e-06	2.8e-05	0.05
Gm14419	2	176692749..176704580	2.42	1.27	2.41	0.01	0.04	1
Ogfr	2	180231038..180237629	136.69	2.22	4.67	2.42e-211	7.73e-209	4.53e-207
Helz2	2	complement(180869408..180883820)	42.98	3.7	12.98	0	0	0
Fabp4	3	complement(10269148..10273636)	5.79	1.94	3.84	5.48e-12	1.16e-10	1.03e-07
Tnfsf10	3	27371177..27396576	0.27	5.47	44.37	2.61e-05	0.00022	0.49
Smim43	3	complement(36569206..36586533)	0.15	3.91	15.06	0.00345	0.02	1
Cetn4	3	complement(37361898..37366857)	0.47	1.17	2.25	0.000157	0.00111	1
Gm38357	3	51139338..51141801	2.92	-1.12	-2.18	1.34e-06	1.44e-05	0.02
Gpr149	3	complement(62436498..62512561)	0.27	-2.15	-4.45	2.78e-06	2.82e-05	0.05
Ptx3	3	66127331..66133226	0.34	1.57	2.97	0.01	0.05	1
Bche	3	complement(73543141..73615748)	0.11	2.79	6.92	0.000316	0.00207	1
Cd1d1	3	complement(86903141..86906748)	1.2	-1.01	-2.01	0.000961	0.00546	1
Crabp2	3	87855973..87860683	386.35	1.15	2.23	4.91e-63	7.18e-61	9.19e-59
Trim46	3	complement(89141484..89153616)	0.5	-1.43	-2.7	4.47e-05	0.00036	0.84
Adar	3	89622329..89660753	78.2	2.1	4.28	1.1e-198	3.31e-196	2.06e-194
S100a7a	3	90561324..90565976	26.94	1.25	2.38	3.44e-29	2.12e-27	6.44e-25
Sprr2f	3	92272494..92273749	13.76	1.35	2.55	7.91e-11	1.52e-09	1.48e-06
Sprr2g	3	92281222..92282536	158.56	1.29	2.44	4.19e-53	5.6e-51	7.83e-49
Crnn	3	93052094..93057126	4.78	1.24	2.36	1.05e-10	1.98e-09	1.96e-06
Tchhl1	3	93376061..93379287	13.81	1.08	2.11	1.55e-16	5.09e-15	2.9e-12
Tdrkh	3	94320580..94341975	0.06	-2.06	-4.16	0.0066	0.03	1
Txnip	3	96465273..96469199	29.13	1.07	2.1	5.64e-08	7.64e-07	0.00105
Pdzk1	3	96736600..96778242	0.39	2.43	5.39	4.46e-06	4.31e-05	0.08
Cd101	3	complement(100900845..100936872)	0.65	1.28	2.43	9.32e-05	0.0007	1
Tspan2	3	102641845..102708829	0.31	-1.31	-2.47	0.000496	0.00307	1
Gm43064	3	103716889..103745964	0.98	-1.15	-2.22	0.00432	0.02	1
Rhoc	3	104695691..104701775	30.69	1.74	3.35	6.3e-57	8.65e-55	1.18e-52
Mov10	3	complement(104702152..104725879)	45.9	4.69	25.77	0	0	0
Synpo2	3	complement(122870168..123029798)	0.39	-1.05	-2.07	1.5e-06	1.59e-05	0.03
Adh7	3	137923521..137939143	5.87	-1.05	-2.07	1.44e-12	3.28e-11	2.69e-08
Gbp5	3	142199739..142228105	0.32	3.3	9.83	1.6e-06	1.69e-05	0.03
Gbp7	3	142236103..142255910	39.57	5.89	59.25	0	0	0
Gbp3	3	142265787..142278970	70.97	7.02	129.67	0	0	0
Gbp2	3	142326363..142343769	51.07	4.43	21.5	0	0	0
Clca3a2	3	complement(144502320..144525255)	1.86	-1.84	-3.58	4.83e-17	1.64e-15	9.03e-13
Clca2	3	complement(144776024..144805204)	106.14	1.46	2.74	7.42e-100	1.38e-97	1.39e-95
Ifi44	3	complement(151436559..151455597)	170.01	16.04	67341.3	5.38e-10	9.4e-09	1.01e-05
Nexn	3	complement(151942619..151971987)	4.57	-1.16	-2.23	1.13e-19	4.59e-18	2.12e-15
Gm43857	3	complement(152096799..152099877)	0.18	-1.5	-2.83	0.01	0.04	1
Gm43314	3	complement(157600598..157602828)	0.54	-1.03	-2.05	0.00388	0.02	1
1700009N14Rik	4	39450295..39451776	0.5	-2.45	-5.45	0.00044	0.00277	1
Rigi	4	complement(40203773..40239828)	105.66	3.19	9.14	0	0	0
Glipr2	4	43957401..43979118	1.1	-1.51	-2.85	3.17e-05	0.000265	0.59
Tdrd7	4	45965334..46034761	39.6	2.18	4.54	3.33e-173	8.68e-171	6.23e-169
Trim14	4	complement(46493781..46536141)	3.84	3.01	8.08	8.55e-45	9.29e-43	1.6e-40
Tek	4	94627526..94763213	0.68	1.06	2.08	8.51e-05	0.000646	1
Dnajc6	4	101353828..101499996	0.12	-1.76	-3.38	0.0015	0.00807	1
Pcsk9	4	complement(106299526..106321526)	3.04	-1.51	-2.85	2.83e-17	9.8e-16	5.28e-13
B4galt2	4	complement(117726457..117740684)	1.54	-1.1	-2.14	2.47e-08	3.51e-07	0.000462
Kcnq4	4	complement(120553335..120605809)	0.55	1.07	2.1	0.000875	0.00502	1
Gja4	4	complement(127205214..127207832)	0.99	1.03	2.04	0.00247	0.01	1
Lck	4	complement(129442137..129467434)	0.2	2.25	4.75	0.00406	0.02	1
Sdc3	4	130519848..130553630	11.31	1.11	2.15	1.74e-29	1.08e-27	3.26e-25
Angptl7	4	complement(148579640..148584917)	2.93	1.58	2.99	6.5e-10	1.13e-08	1.22e-05
Gpr153	4	152358689..152369794	0.56	-1.27	-2.42	4.87e-05	0.000389	0.91
Kcnab2	4	complement(152475199..152562367)	0.79	1.14	2.21	2.34e-05	0.0002	0.44
Mxra8	4	155924137..155928545	0.8	2.04	4.11	1.28e-06	1.4e-05	0.02
Tnfrsf4	4	156098300..156101069	4.57	-1.17	-2.25	3.03e-07	3.69e-06	0.00567
Isg15	4	complement(156283912..156285253)	1203.52	11.11	2204.58	3.09e-205	9.48e-203	5.78e-201
Steap4	5	8010457..8032213	30.49	-1.36	-2.56	1.01e-49	1.26e-47	1.89e-45
Drc1	5	30486386..30524039	0.68	1.96	3.89	2.5e-06	2.57e-05	0.05
Lgi2	5	complement(52690859..52723804)	2.14	-1.11	-2.16	4.6e-13	1.1e-11	8.6e-09
Gm43041	5	complement(60110854..60113483)	0.41	-1.66	-3.16	0.000175	0.00122	1
Kdr	5	complement(76093487..76139118)	0.76	1.1	2.14	4.03e-06	3.94e-05	0.08
Spink2	5	complement(77352954..77359318)	3.17	2.52	5.75	1.42e-10	2.65e-09	2.66e-06
Tmprss11f	5	complement(86669757..86780283)	7.83	1.04	2.06	3.62e-25	1.9e-23	6.78e-21
Slc4a4	5	89034345..89387512	0.05	1.84	3.59	0.00608	0.03	1
Parm1	5	91665474..91774753	3.85	-1.21	-2.32	2.92e-17	1.01e-15	5.47e-13
Cxcl9	5	complement(92469206..92475938)	7.78	5.87	58.49	1.12e-53	1.52e-51	2.1e-49
Cxcl10	5	complement(92494497..92496748)	20.37	3.83	14.27	4.87e-105	9.19e-103	9.11e-101
Stbd1	5	92750900..92754438	31.92	-1.12	-2.18	4.45e-31	2.99e-29	8.32e-27
Plac8	5	complement(100701591..100720111)	3.54	1.63	3.09	1.55e-09	2.56e-08	2.89e-05
Gbp9	5	complement(105225496..105287405)	0.38	7.8	222.87	0.00266	0.01	1
Gbp6	5	complement(105418568..105441564)	2.75	6.1	68.38	3.95e-28	2.36e-26	7.39e-24
Oasl2	5	115034997..115050295	206.32	9.35	652.08	0	0	0
Oasl1	5	115061299..115075974	16.99	9.42	685.54	5.47e-23	2.61e-21	1.02e-18
Oas2	5	complement(120868398..120887918)	118.37	13.94	15687	2.19e-28	1.31e-26	4.1e-24
Oas3	5	complement(120891163..120915726)	72.21	8.09	271.65	0	0	0
Oas1e	5	complement(120924291..120933595)	7.77	2.46	5.52	5.79e-34	4.53e-32	1.08e-29
Oas1c	5	complement(120938259..120950579)	12.79	2.14	4.41	2.26e-65	3.4e-63	4.23e-61
Oas1b	5	120950700..120962228	14.94	5.47	44.36	6.31e-75	1.04e-72	1.18e-70
Oas1g	5	complement(121014205..121025676)	57.68	9.65	801.72	1.81e-62	2.62e-60	3.38e-58
Oas1a	5	complement(121034319..121045584)	205.25	9.29	624.57	1.91e-226	6.51e-224	3.58e-222
Gm43359	5	complement(122620863..122623062)	0.23	2.3	4.94	0.00568	0.02	1
Gm43361	5	122634222..122638911	0.14	1.5	2.82	0.00817	0.03	1
Col26a1	5	complement(136770613..136912063)	2.28	-1.99	-3.96	9.3e-17	3.08e-15	1.74e-12
Trim56	5	complement(137134498..137145063)	20.42	1.45	2.73	5.38e-89	9.35e-87	1.01e-84
Elfn1	5	139893698..139960477	0.68	1.05	2.08	0.000276	0.00184	1
Grid2ip	5	143343093..143377907	1.11	1.1	2.15	1.22e-06	1.33e-05	0.02
Gm43198	6	3334633..3334958	3.09	5	32.09	0.000115	0.000844	1
Gm43197	6	complement(3336772..3339354)	2.76	7.86	231.74	6.6e-10	1.14e-08	1.24e-05
Samd9l	6	complement(3372257..3399572)	141.39	5.57	47.63	0	0	0
Gng11	6	4003904..4008445	0.46	2.09	4.25	0.0089	0.04	1
Foxp2	6	14901348..15441976	0.4	-1.06	-2.09	4.85e-05	0.000388	0.91
Cpa4	6	30568368..30592417	494.36	1.19	2.29	1.42e-71	2.22e-69	2.66e-67
Tmem140	6	34840081..34851881	25.27	1.58	2.99	7.79e-72	1.23e-69	1.46e-67
Slc23a4	6	complement(34922213..34965339)	0.69	1.74	3.34	4.43e-07	5.24e-06	0.00829
Akr1d1	6	37507108..37545750	0.46	1.23	2.34	0.00313	0.01	1
Parp12	6	complement(39063344..39095283)	152.93	3.5	11.29	0	0	0
Rab19	6	39358109..39367314	0.61	1.48	2.79	0.00613	0.03	1
Tmem176a	6	48817853..48824005	8.93	-1.05	-2.07	2.22e-21	9.75e-20	4.15e-17
Herc6	6	57557985..57641617	10	5.12	34.77	2.49e-132	5.33e-130	4.65e-128
Actg2	6	complement(83489887..83513247)	0.46	-2.66	-6.31	7.62e-05	0.000585	1
Dysf	6	83985572..84188042	1.55	1.03	2.04	5.33e-10	9.32e-09	9.96e-06
H1f10	6	complement(87957403..87958619)	1.82	-1.03	-2.04	0.000292	0.00193	1
Gm44065	6	97125155..97128681	0.78	-1.02	-2.03	0.000602	0.00363	1
Gxylt2	6	100681695..100787874	0.11	-1.58	-3	0.00229	0.01	1
Cxcl12	6	117145496..117158328	2.88	-2.57	-5.92	2.14e-38	1.96e-36	4e-34
Usp18	6	121222865..121247876	125.6	9.42	682.67	5.78e-148	1.29e-145	1.08e-143
Apobec1	6	complement(122554751..122579403)	6.49	1.73	3.31	1.56e-25	8.44e-24	2.91e-21
Slc2a3	6	complement(122704768..122778599)	2.66	1.49	2.82	1.56e-11	3.16e-10	2.91e-07
Parp11	6	127423803..127471224	6.87	1.16	2.23	3.76e-34	2.96e-32	7.04e-30
Rerg	6	complement(137031823..137147495)	0.17	-2.59	-6.03	0.00138	0.00748	1
Mgst1	6	138117314..138133753	13.45	-1.03	-2.04	2.67e-18	9.99e-17	4.99e-14
Sspn	6	145877367..145910949	0.35	-1.11	-2.16	0.00106	0.00598	1
Tarm1	7	complement(3535016..3551140)	0.32	1.47	2.76	0.00657	0.03	1
Brsk1	7	4693603..4718996	0.07	-2.68	-6.41	0.01	0.05	1
Gm45844	7	complement(7216016..7281288)	0.45	-1.64	-3.11	5.75e-08	7.78e-07	0.00108
Mill2	7	18573891..18599327	0.45	4.71	26.17	1.01e-08	1.5e-07	0.000188
Fosb	7	complement(19036621..19043976)	1	1.07	2.1	9.36e-05	0.000703	1
Nkpd1	7	19251763..19258981	12.77	1.2	2.3	8.66e-39	8.16e-37	1.62e-34
Lipe	7	complement(25078952..25098135)	16.56	1.04	2.05	4.22e-36	3.66e-34	7.88e-32
Nccrp1	7	complement(28243021..28246679)	300.54	1.1	2.14	2.23e-58	3.09e-56	4.17e-54
Gm26920	7	complement(29755459..29789835)	0.67	1.75	3.37	0.000526	0.00323	1
Vsig10l	7	43112575..43121443	40.46	1.11	2.15	1.66e-52	2.18e-50	3.1e-48
Klk13	7	43361991..43376958	21.36	1.44	2.71	2.08e-59	2.91e-57	3.89e-55
Klk12	7	43418321..43423009	9.05	1.57	2.96	2.42e-17	8.49e-16	4.53e-13
Klk10	7	43430459..43434834	550.9	1.2	2.29	1.77e-70	2.75e-68	3.32e-66
Spib	7	complement(44175417..44181495)	0.32	-1.34	-2.53	0.00309	0.01	1
Il4i1	7	44465811..44490233	0.31	-1.32	-2.5	0.01	0.05	1
Flt3l	7	complement(44779212..44785856)	5.74	1.01	2.01	4.18e-10	7.41e-09	7.82e-06
Fgf21	7	complement(45263310..45264914)	2.01	-2.59	-6.01	6e-07	6.9e-06	0.01
Fut1	7	45266713..45270483	4.43	-1.94	-3.83	1.46e-17	5.16e-16	2.73e-13
Saa3	7	complement(46361422..46365124)	0.89	-3	-8	2.56e-11	5.14e-10	4.78e-07
Saa1	7	complement(46389921..46392404)	2.18	-1.5	-2.82	0.00297	0.01	1
Atp10a	7	58305914..58479168	8.74	1.34	2.53	2.71e-45	2.98e-43	5.06e-41
Isg20	7	78563172..78570144	20.82	2.73	6.65	6.25e-78	1.05e-75	1.17e-73
Nox4	7	86895304..87047918	0.1	1.95	3.85	0.01	0.05	1
Lrrc32	7	98138490..98151388	3.96	-1.46	-2.75	6.81e-18	2.47e-16	1.27e-13
Gm45837	7	101060093..101162026	0.33	-7.41	-170.33	0.0018	0.00936	1
Pde2a	7	101070898..101162034	1.92	1.18	2.26	2.4e-05	0.000204	0.45
Il18bp	7	complement(101664092..101667897)	7.67	3.93	15.22	5.61e-76	9.34e-74	1.05e-71
Trim21	7	complement(102207128..102214693)	31.71	3.58	11.97	3.3e-246	1.23e-243	6.16e-242
Trim6	7	103868000..103884359	1.13	1.51	2.85	6.85e-09	1.05e-07	0.000128
Trim34a	7	103893664..103911441	38.7	4.58	23.98	1.93e-279	7.76e-277	3.62e-275
Trim5	7	complement(103912593..103937301)	0.67	4.3	19.71	6.94e-11	1.34e-09	1.3e-06
Trim12a	7	complement(103949101..103964673)	12.83	4.08	16.96	4.98e-89	8.75e-87	9.31e-85
Trim12c	7	complement(103987961..104002569)	27.75	4.38	20.76	1.01e-288	4.28e-286	1.89e-284
Trim30a	7	complement(104058232..104114400)	82.27	15.37	42239.6	2.73e-09	4.35e-08	5.1e-05
Trim30d	7	complement(104119221..104157056)	15.1	10.84	1827.88	9.03e-18	3.23e-16	1.69e-13
Gvin2	7	complement(105544346..105603174)	0.64	7.55	187.49	4.23e-09	6.63e-08	7.92e-05
Gvin1	7	complement(105755763..105814533)	1.3	10.63	1590.11	3.98e-05	0.000326	0.74
Lyve1	7	complement(110449814..110462446)	0.87	-1.47	-2.77	2.56e-06	2.62e-05	0.05
Irag1	7	complement(110467473..110581668)	0.21	-1.04	-2.05	0.00332	0.02	1
Sox6	7	complement(115070107..115638031)	3.23	-1	-2	3.89e-19	1.52e-17	7.28e-15
Gm49388	7	127384780..127402974	0.21	7.28	155.02	0.00673	0.03	1
Tgfb1i1	7	127845984..127854871	3.14	-1.36	-2.56	1.34e-19	5.39e-18	2.5e-15
Hmx2	7	131150502..131159743	0.29	-1.45	-2.74	0.0015	0.00806	1
Ifitm3	7	complement(140589499..140590683)	2225.34	3	8	0	0	0
Irf7	7	complement(140842619..140846394)	366.64	9.15	568.13	0	0	0
Tnfrsf26	7	complement(143161396..143182459)	0.82	1.69	3.23	1.18e-07	1.53e-06	0.00221
Tnfrsf23	7	complement(143219546..143239609)	134.17	1.25	2.37	3.36e-74	5.48e-72	6.29e-70
Fcor	8	complement(3721188..3722362)	0.99	-2.05	-4.13	0.01	0.05	1
Myo16	8	10203911..10684742	0.13	1.33	2.51	0.00422	0.02	1
Defb14	8	19244373..19245228	134.88	1.03	2.04	4.66e-22	2.14e-20	8.72e-18
Defb3	8	19343376..19345307	8.34	1.34	2.52	7.9e-05	0.000604	1
Zdhhc2	8	40876856..40963309	6.63	-1.15	-2.22	1.39e-27	8.14e-26	2.61e-23
Klkb1	8	complement(45719726..45747896)	0.06	3.49	11.22	0.0091	0.04	1
Tlr3	8	complement(45848702..45864117)	11.07	2.19	4.56	4.08e-109	7.98e-107	7.63e-105
Tenm3	8	complement(48680717..49296986)	0.23	-1.09	-2.13	7.6e-05	0.000584	1
Glra3	8	56393495..56583105	0.18	-2.41	-5.3	7.81e-06	7.29e-05	0.15
Ddx60	8	62381121..62491278	16.78	10.12	1115.42	1.22e-47	1.43e-45	2.28e-43
Bst2	8	complement(71986899..71990100)	803.07	6.55	93.66	0	0	0
Hsh2d	8	72943482..72955371	3.47	6.33	80.22	1.84e-14	5.05e-13	3.44e-10
Rasd2	8	75940572..75950741	0.56	-1.05	-2.08	0.00158	0.00839	1
Il15	8	complement(83058261..83129851)	0.73	1.5	2.83	4.36e-05	0.000353	0.82
Gm45424	8	86326461..86329760	0.15	-2.37	-5.18	0.00202	0.01	1
Gm6658	8	complement(91633160..91635044)	0.85	-1.2	-2.3	0.000217	0.00149	1
Mmp2	8	93553919..93580048	5.13	1.47	2.76	1.74e-19	6.93e-18	3.25e-15
Mt4	8	94863825..94865659	5.06	-1.11	-2.15	0.00142	0.00766	1
Nlrc5	8	95160984..95253900	26.6	3.81	14.03	0	0	0
Terb1	8	complement(105173351..105236542)	0.46	1.02	2.03	0.00197	0.01	1
Psmb10	8	complement(106662367..106665076)	37.91	1.35	2.55	1.79e-50	2.24e-48	3.35e-46
Mlkl	8	complement(112038429..112064809)	74	2.04	4.11	1.81e-155	4.42e-153	3.38e-151
1190005I06Rik	8	complement(121335341..121374371)	0.77	-1.08	-2.12	0.01	0.05	1
Foxf1	8	121811125..121814883	0.14	2.29	4.88	0.01	0.05	1
Foxc2	8	121842910..121845634	0.4	-1.45	-2.73	0.00119	0.00661	1
Acta1	8	complement(124618508..124621490)	3.1	-1.9	-3.73	1.59e-09	2.62e-08	2.97e-05
Casp4	9	5308828..5336783	3.87	1.06	2.08	1e-09	1.69e-08	1.87e-05
Casp12	9	5345430..5373032	1.73	1.11	2.15	1.05e-05	9.63e-05	0.2
Mmp1b	9	complement(7368239..7388047)	1.8	1.23	2.35	0.000122	0.000893	1
Mmp10	9	7502353..7510241	1.31	1.09	2.13	0.000843	0.00485	1
Muc16	9	complement(18406751..18585826)	0.05	1.49	2.81	0.00128	0.007	1
Col5a3	9	complement(20681346..20726363)	1.21	-1.53	-2.88	4.61e-14	1.23e-12	8.63e-10
Shfl	9	20779938..20785603	6.4	4.14	17.63	2.26e-35	1.87e-33	4.22e-31
Cnn1	9	22010512..22020926	0.3	-2.01	-4.04	0.000262	0.00176	1
Adamts8	9	30853858..30875134	0.06	-2.68	-6.41	0.01	0.04	1
Tagln	9	complement(45840917..45847356)	7.08	-1.34	-2.53	2.76e-14	7.51e-13	5.17e-10
Cspg4	9	56772317..56807154	1.15	-1.03	-2.04	6.32e-07	7.24e-06	0.01
Pml	9	complement(58125359..58157069)	61.98	1.84	3.57	3.85e-149	8.85e-147	7.2e-145
Fbxl22	9	complement(66415657..66421891)	0.31	1.1	2.15	0.00343	0.02	1
C2cd4b	9	67666719..67668212	1.76	1.67	3.18	3.97e-07	4.71e-06	0.00742
Gcnt3	9	complement(69938778..69945370)	0.57	1	2.01	0.00183	0.00947	1
Tmod2	9	complement(75472903..75518607)	0.1	-1.16	-2.23	0.00662	0.03	1
Mei4	9	81745723..82088060	0.7	-2.03	-4.1	2.85e-09	4.52e-08	5.33e-05
Adamts7	9	90045122..90090124	0.25	-1.03	-2.04	0.00146	0.00785	1
Plscr2	9	92157655..92179805	0.27	1.74	3.33	0.01	0.05	1
Gm38375	9	95910677..95912903	0.36	1.62	3.08	0.0013	0.00707	1
Cpne4	9	104424485..104911743	0.12	1.7	3.25	0.01	0.04	1
Uba7	9	107852704..107861259	5.3	7.05	132.25	9.35e-32	6.56e-30	1.75e-27
Amigo3	9	107930358..107932900	3.55	1.23	2.34	8.37e-11	1.6e-09	1.57e-06
Shisa5	9	108867633..108886845	308.2	1.73	3.32	5.4e-144	1.19e-141	1.01e-139
Trex1	9	complement(108887001..108888802)	121.98	1.84	3.59	3.97e-121	8.39e-119	7.42e-117
Stac	9	complement(111390505..111519416)	0.47	-1.36	-2.56	0.00122	0.00671	1
Xirp1	9	complement(119842821..119852664)	0.2	1.03	2.04	0.00368	0.02	1
Ccr1	9	complement(123762161..123768729)	1.83	1.16	2.24	8.41e-07	9.41e-06	0.02
Ulbp1	10	complement(7390362..7423638)	7.82	-1.45	-2.73	4.04e-64	5.97e-62	7.56e-60
Pde7b	10	complement(20273750..20600824)	0.17	1.89	3.71	0.000832	0.0048	1
Vnn1	10	23770586..23781241	1.39	3.02	8.14	1.07e-13	2.75e-12	2.01e-09
Ncoa7	10	complement(30504995..30679322)	1.65	1.15	2.22	2.38e-20	1e-18	4.45e-16
Tspyl4	10	34173438..34177316	1.62	-1.43	-2.69	1.05e-07	1.37e-06	0.00197
Tspan15	10	complement(62021175..62067030)	0.7	1.34	2.53	2.55e-05	0.000215	0.48
Zfp365	10	complement(67721933..67748492)	20.65	1.69	3.22	4.08e-96	7.43e-94	7.63e-92
Slc16a9	10	70080930..70121798	5.16	-1.08	-2.11	1.13e-14	3.18e-13	2.12e-10
Misp	10	79656823..79666324	0.42	1.84	3.59	7e-05	0.000541	1
Arhgap45	10	79852487..79867306	0.92	1.12	2.18	1.36e-05	0.000122	0.25
Creb3l3	10	complement(80920158..80934708)	0.83	1.22	2.33	4.83e-05	0.000386	0.9
Gm48552	10	81224839..81227101	0.78	-1.73	-3.32	0.01	0.04	1
Nuak1	10	complement(84206769..84276461)	15.11	-1.43	-2.7	3.34e-39	3.17e-37	6.25e-35
Anks1b	10	89709371..90809162	0.35	2.32	4.98	4.24e-13	1.02e-11	7.92e-09
Cfap54	10	complement(92611481..92917480)	0.16	2.83	7.12	1.39e-09	2.32e-08	2.61e-05
Hal	10	93324630..93355166	1.9	1.31	2.48	3.68e-12	7.97e-11	6.89e-08
Dusp6	10	99099093..99103351	15.27	1.14	2.2	6.32e-13	1.5e-11	1.18e-08
Glipr1	10	complement(111821353..111838536)	0.77	-1.31	-2.48	0.00305	0.01	1
Msrb3	10	complement(120617001..120735006)	17.42	-1.53	-2.89	6.28e-61	8.93e-59	1.17e-56
Stat2	10	128106428..128128718	132.25	3.46	10.98	0	0	0
Il23a	10	complement(128132008..128134621)	2.15	-1.85	-3.6	8.89e-10	1.51e-08	1.66e-05
Pgam2	11	complement(5751640..5753733)	6.42	-1.05	-2.07	5.77e-07	6.66e-06	0.01
Stc2	11	complement(31307307..31320074)	9.15	-1.54	-2.91	5.17e-37	4.57e-35	9.68e-33
Fndc9	11	46126358..46130699	5.64	1.07	2.1	1.17e-09	1.97e-08	2.19e-05
Irgm1	11	complement(48752795..48762510)	115.49	5.43	43.07	0	0	0
Psme2b	11	complement(48836181..48837017)	0.9	6.62	98.04	0.01	0.04	1
9930111J21Rik1	11	complement(48836977..48870225)	1.06	3.93	15.26	8.43e-19	3.24e-17	1.58e-14
Tgtp1	11	complement(48876154..48884999)	1.38	9.2	588.31	0.000378	0.00242	1
9930111J21Rik2	11	complement(48906701..48942069)	2.44	2.39	5.24	9.68e-46	1.09e-43	1.81e-41
Tgtp2	11	complement(48948021..48955033)	0.6	7.83	227.24	0.00254	0.01	1
Ifi47	11	48967414..48987801	2.3	6.17	71.92	3.79e-14	1.01e-12	7.08e-10
Or2y16	11	49327451..49336930	1.32	-1.41	-2.65	2.71e-07	3.33e-06	0.00507
Flt4	11	49500090..49543566	0.35	4.14	17.67	3.61e-10	6.43e-09	6.76e-06
Col23a1	11	51180747..51474745	0.2	1.66	3.17	0.000115	0.000848	1
Gm17334	11	complement(53660878..53664021)	0.26	1.42	2.67	0.00549	0.02	1
Igtp	11	58090382..58098417	80.29	5.56	47.05	0	0	0
Irgm2	11	58090444..58113608	21.14	6.43	86.41	6.78e-154	1.61e-151	1.27e-149
Lypd8	11	58269869..58281554	0.92	1.47	2.77	0.000303	0.002	1
Aldh3a1	11	61098363..61109247	3.9	-1.42	-2.68	7.56e-13	1.78e-11	1.41e-08
Alox12b	11	69047815..69060618	103.07	1.22	2.33	3.16e-64	4.71e-62	5.92e-60
Nlgn2	11	complement(69713948..69728610)	3.61	1.47	2.78	2.18e-32	1.56e-30	4.07e-28
Cldn7	11	69855605..69858711	1.6	-1.73	-3.31	2.36e-08	3.37e-07	0.000442
Slc13a5	11	complement(72132815..72158048)	0.1	3.49	11.22	0.00816	0.03	1
Xaf1	11	72192455..72204559	54.63	7.49	179.56	7e-194	2.07e-191	1.31e-189
Ankfy1	11	72580832..72662972	88.87	1.01	2.01	1.5e-50	1.9e-48	2.81e-46
Lgals9	11	complement(78853800..78875772)	585.22	4.89	29.64	0	0	0
Adap2	11	80044931..80069784	0.44	1.73	3.31	0.00104	0.00587	1
Slfn5	11	82842175..82855666	6.25	8.92	483.13	8.37e-29	5.1e-27	1.57e-24
Slfn9	11	complement(82869216..82882656)	64.53	1.84	3.57	8.06e-152	1.88e-149	1.51e-147
Slfn8	11	complement(82892984..82911636)	2.52	3.88	14.74	1.01e-35	8.61e-34	1.88e-31
Slfn2	11	82955938..82961504	55.73	5.31	39.65	3.41e-225	1.13e-222	6.37e-221
Slfn4	11	83066012..83081042	1.24	7.3	157.39	9.82e-09	1.47e-07	0.000184
Slfn3	11	83082156..83105980	6.88	8.77	436.34	4.8e-12	1.03e-10	8.97e-08
Wfdc17	11	83594817..83597094	0.64	-2.16	-4.47	0.01	0.05	1
Trim25	11	88890202..88911119	98.13	2.3	4.93	4.47e-240	1.59e-237	8.36e-236
Cacna1g	11	complement(94299217..94365024)	0.42	-1.52	-2.86	8.64e-08	1.14e-06	0.00162
B4galnt2	11	complement(95756769..95805717)	0.26	-2.52	-5.73	0.00313	0.01	1
Plxdc1	11	complement(97814064..97877270)	1.43	-1.44	-2.71	1.02e-08	1.52e-07	0.000191
Csf3	11	98592089..98594455	2.23	-1.76	-3.4	2.59e-09	4.16e-08	4.85e-05
Krt19	11	complement(100031636..100039491)	0.31	-1.74	-3.34	0.00835	0.03	1
Hap1	11	complement(100238153..100246954)	2.19	2.69	6.45	1.51e-23	7.48e-22	2.82e-19
Dhx58	11	complement(100585710..100595097)	64.83	7.73	211.98	1.17e-184	3.22e-182	2.2e-180
Cntnap1	11	101061349..101081550	2.08	-1.25	-2.38	7.1e-15	2.02e-13	1.33e-10
Ifi35	11	101339233..101349524	137.39	2.96	7.78	1.03e-304	4.46e-302	1.92e-300
Tmem106a	11	101473068..101482614	9.66	1.22	2.33	2.22e-27	1.29e-25	4.15e-23
Myl4	11	104441489..104486579	0.27	-1.67	-3.17	0.0094	0.04	1
Otop3	11	115225557..115237753	0.41	1.22	2.33	0.00685	0.03	1
Lgals3bp	11	complement(118283577..118292918)	172	8.36	329.51	0	0	0
Rnf213	11	119283926..119378244	71.39	5	31.95	0	0	0
Rsad2	12	complement(26492745..26506451)	153.65	11.25	2432.8	4.04e-148	9.16e-146	7.56e-144
Cmpk2	12	26519203..26529836	13.76	8.46	350.96	9.92e-41	9.88e-39	1.85e-36
Sox11	12	complement(27384263..27392573)	0.09	-2.11	-4.31	0.000387	0.00247	1
Agmo	12	37291640..37632201	0.22	1.21	2.31	0.00671	0.03	1
Scin	12	complement(40109768..40184227)	2.36	-1.57	-2.96	5.65e-13	1.34e-11	1.06e-08
Nrcam	12	44375668..44648747	0.24	1.28	2.43	0.00021	0.00144	1
Rtn1	12	complement(72258526..72455828)	0.23	-2.3	-4.92	0.000479	0.00298	1
Gpx2	12	complement(76839107..76842273)	44.46	-1.03	-2.04	1.26e-28	7.6e-27	2.35e-24
Acot2	12	84034635..84040647	7.44	-1.25	-2.37	3.3e-13	8.09e-12	6.16e-09
Fos	12	85520664..85524047	41.64	1.21	2.32	4.24e-33	3.15e-31	7.93e-29
Jdp2	12	85645801..85686652	17.48	-1.44	-2.71	8.24e-23	3.9e-21	1.54e-18
Dio2	12	complement(90691326..90705812)	0.4	1.89	3.71	1.72e-09	2.83e-08	3.22e-05
Asb2	12	complement(103287401..103322260)	4.24	1.72	3.29	5.95e-16	1.85e-14	1.11e-11
Ddx24	12	complement(103374241..103392089)	181.61	1.2	2.29	5.46e-70	8.38e-68	1.02e-65
Gm47260	12	complement(103378751..103381855)	2.35	1.37	2.59	3.4e-10	6.09e-09	6.35e-06
Ifi27l2a	12	complement(103408426..103409939)	30.1	10.88	1883.78	2.62e-05	0.00022	0.49
Ifi27l2b	12	complement(103417157..103423482)	1.13	2.57	5.96	1.19e-05	0.000107	0.22
Ppp4r4	12	103498542..103580090	0.29	1.01	2.01	0.00542	0.02	1
Serpina3b	12	104094255..104105804	7.07	-1.42	-2.68	1.77e-26	9.87e-25	3.3e-22
Serpina3f	12	104180803..104187388	0.42	-1.08	-2.12	0.01	0.04	1
Serpina3m	12	104304745..104360516	0.22	-3.23	-9.41	0.00475	0.02	1
Slc25a29	12	complement(108791799..108801809)	3.69	-1.13	-2.18	1.42e-08	2.08e-07	0.000266
Akr1c18	13	complement(4182614..4200653)	1.38	1.47	2.77	0.000154	0.00109	1
H2ac8	13	complement(23754691..23755394)	2.58	-1.02	-2.03	0.00837	0.03	1
Serpinb1a	13	complement(33026075..33035168)	78.37	-1.14	-2.2	5.27e-56	7.18e-54	9.86e-52
Phactr1	13	42834099..43292002	0.09	3.02	8.14	0.000829	0.00479	1
Diras2	13	complement(52658416..52685315)	0.2	-1.16	-2.23	0.00438	0.02	1
Hrh2	13	54346148..54390199	0.1	-1.75	-3.37	0.00433	0.02	1
Ctla2a	13	complement(61081969..61084439)	0.32	3.04	8.24	0.00335	0.02	1
Irx4	13	73408598..73417727	6.25	-1.11	-2.16	3.68e-08	5.12e-07	0.000688
Gm48639	13	76347110..76348985	0.18	2.74	6.68	0.00769	0.03	1
Arsb	13	93908138..94079524	6.75	1.05	2.07	1.61e-23	7.9e-22	3.01e-19
Naip2	13	complement(100280571..100338600)	0.18	1.21	2.32	0.01	0.05	1
Adamts6	13	104424343..104633203	0.16	1.18	2.27	0.00292	0.01	1
Dnase1l3	14	14475200..14505240	18.16	1.1	2.14	1.79e-45	1.99e-43	3.35e-41
Sncg	14	complement(34092231..34096746)	5.98	-1.14	-2.2	3.3e-07	3.99e-06	0.00617
Gm8113	14	44162847..44170868	0.96	1.97	3.91	1.86e-08	2.68e-07	0.000348
Gm5624	14	complement(44794252..44865395)	0.39	1.44	2.72	0.00663	0.03	1
Klhl33	14	complement(51126039..51134964)	0.06	-2.06	-4.16	0.0072	0.03	1
Ang2	14	complement(51432781..51436605)	2.13	1.39	2.63	1.31e-05	0.000118	0.24
Ndrg2	14	complement(52142728..52151615)	80.54	2.33	5.02	1e-211	3.26e-209	1.87e-207
Slc7a8	14	complement(54959666..55019403)	47.07	1.05	2.06	7.93e-49	9.62e-47	1.48e-44
Pck2	14	55777723..55788699	26.57	-1.35	-2.55	5.11e-38	4.63e-36	9.56e-34
Psme1	14	55815580..55818986	219.49	1.54	2.91	3.96e-105	7.55e-103	7.4e-101
Psme2	14	complement(55824898..55828570)	268.26	1.36	2.56	1.36e-82	2.32e-80	2.55e-78
Irf9	14	55841028..55847487	84.6	4.05	16.56	0	0	0
Phf11b	14	complement(59558413..59578800)	3.02	6.84	114.48	8.23e-08	1.09e-06	0.00154
Phf11d	14	complement(59584856..59602919)	85.97	8.16	285.25	6.22e-236	2.16e-233	1.16e-231
Spata13	14	60871450..61002005	0.26	-1.08	-2.11	9.28e-05	0.000698	1
Egr3	14	70314652..70320063	26.76	1.15	2.23	6.1e-53	8.1e-51	1.14e-48
Lcp1	14	75368541..75468282	0.22	-2.53	-5.78	8.1e-06	7.55e-05	0.15
Pcdh17	14	84681003..84776442	0.6	2.18	4.52	1.83e-17	6.42e-16	3.42e-13
Acod1	14	103284413..103294009	0.23	4.24	18.92	0.00118	0.00653	1
Dab2	15	6329269..6470193	0.18	1.08	2.11	0.00814	0.03	1
Gdnf	15	7840327..7867056	1.7	1.69	3.22	1.22e-11	2.51e-10	2.28e-07
Cpq	15	33083275..33594698	0.2	2.68	6.4	0.0026	0.01	1
Has2	15	complement(56529023..56557935)	2.74	1.16	2.23	4.9e-08	6.68e-07	0.000916
Sla	15	complement(66652668..66703678)	0.16	-1.92	-3.79	0.00754	0.03	1
Ccn4	15	66763169..66795050	0.91	-1.26	-2.39	1.16e-07	1.5e-06	0.00217
Ly6e	15	74826900..74831752	1186.07	1.2	2.3	1.1e-73	1.77e-71	2.06e-69
Ly6a	15	complement(74866726..74869880)	1296.72	1	2	2.61e-51	3.34e-49	4.88e-47
Ly6c1	15	complement(74915867..74920679)	41.57	1.67	3.18	4.69e-87	8.06e-85	8.76e-83
Gsdmd	15	75734176..75739257	5.52	1.46	2.75	1.84e-15	5.48e-14	3.43e-11
Parp10	15	complement(76115374..76127641)	30.76	3.43	10.79	2.59e-280	1.06e-277	4.83e-276
Slc39a4	15	complement(76496583..76501584)	0.34	-2.02	-4.06	2.93e-05	0.000245	0.55
Mb	15	complement(76899687..76934870)	1.01	2.44	5.41	3.42e-06	3.4e-05	0.06
Apol7a	15	complement(77272419..77283310)	5.95	2.3	4.91	7.08e-31	4.71e-29	1.32e-26
Apol9a	15	complement(77287989..77295335)	164.81	10.13	1118.25	2.49e-120	5.19e-118	4.65e-116
Apol9b	15	77613239..77620582	156.13	9.29	625.36	3.81e-169	9.77e-167	7.12e-165
Tspo	15	83447793..83458404	358.97	1	2.01	1.32e-48	1.59e-46	2.47e-44
Arhgap8	15	84604253..84656408	14.79	1.81	3.5	7.48e-49	9.14e-47	1.4e-44
Cntn1	15	91949046..92239848	0.49	3.61	12.24	5.34e-13	1.27e-11	9.99e-09
Adamts20	15	complement(94168044..94363299)	0.31	-1.13	-2.18	0.000165	0.00116	1
Amigo2	15	complement(97142006..97145168)	0.22	2.17	4.5	0.00275	0.01	1
Wnt10b	15	complement(98668593..98676031)	14.83	-1.18	-2.27	1.32e-44	1.42e-42	2.47e-40
Aqp5	15	99488663..99492710	5.73	2.87	7.29	1.23e-30	8.11e-29	2.31e-26
Gm5414	15	complement(101532463..101536623)	2.06	1.98	3.96	2.52e-10	4.59e-09	4.72e-06
Krt79	15	complement(101837767..101848759)	0.67	-1.51	-2.85	2.1e-05	0.000182	0.39
Krt8	15	complement(101905133..101912917)	6.54	-1.76	-3.38	1.01e-34	8.08e-33	1.88e-30
Socs1	16	complement(10600104..10603400)	3.02	2.16	4.46	3.76e-21	1.64e-19	7.03e-17
Rtp4	16	23339041..23432972	72.46	10.57	1519.6	8.71e-52	1.14e-49	1.63e-47
Apod	16	complement(31115010..31133626)	8.87	5.59	48.26	2.32e-47	2.69e-45	4.35e-43
Parp14	16	complement(35653244..35691914)	53.08	4.69	25.81	0	0	0
Dtx3l	16	complement(35746881..35759521)	82.91	3.9	14.94	0	0	0
Parp9	16	35758840..35792975	110.18	4.03	16.33	0	0	0
Fbxo40	16	complement(36783822..36810829)	0.12	-1.61	-3.05	0.00418	0.02	1
Abi3bp	16	56298241..56510498	0.18	1.49	2.8	0.00185	0.00956	1
Jam2	16	84571011..84622816	0.15	1.52	2.86	0.00464	0.02	1
Gm21970	16	91180749..91222722	0.39	7.03	131.1	0.01	0.05	1
Ripply3	16	94129279..94137794	2.38	-1.2	-2.29	5.31e-06	5.08e-05	0.1
Mx1	16	complement(97248235..97264107)	31.16	6.72	105.66	4.19e-155	1.01e-152	7.84e-151
2210009P08Rik	16	complement(97267684..97268148)	1.73	1.42	2.67	0.00698	0.03	1
Mx2	16	97336508..97362100	26.27	5.91	60.3	1.06e-186	2.97e-184	1.99e-182
Dusp1	17	complement(26724564..26781102)	22.42	1.14	2.21	1.51e-28	9.06e-27	2.82e-24
Cmtr1	17	29879569..29924953	45.09	1.42	2.68	6.4e-93	1.14e-90	1.2e-88
Umodl1	17	31173614..31229684	0.12	1.84	3.59	0.00351	0.02	1
Pglyrp2	17	complement(32631433..32643141)	3.43	-1.76	-3.39	1.35e-21	6.01e-20	2.52e-17
Daxx	17	34128388..34134564	54.24	1.02	2.03	1.7e-45	1.9e-43	3.18e-41
Tapbp	17	34134873..34148266	369.29	1.79	3.46	1.11e-156	2.77e-154	2.08e-152
H2-K1	17	complement(34214991..34219321)	1240.03	2.34	5.07	1.69e-268	6.59e-266	3.15e-264
Psmb9	17	complement(34400961..34406738)	19.49	4.89	29.75	1.64e-96	3.02e-94	3.07e-92
Tap1	17	34406527..34416199	128.67	3.22	9.3	0	0	0
Psmb8	17	34416695..34420428	73.85	4.83	28.36	2.16E-319	9.95E-317	4.04E-315
Tap2	17	34422501..34435295	37.34	2.3	4.91	1.66e-179	4.48e-177	3.11e-175
C4b	17	complement(34947354..34962856)	0.6	2.99	7.96	7.57e-15	2.15e-13	1.42e-10
Cfb	17	complement(35075350..35081494)	0.54	4.27	19.24	2.82e-07	3.46e-06	0.00528
C2	17	complement(35081580..35117241)	2.45	3.74	13.39	2.62e-25	1.39e-23	4.91e-21
H2-D1	17	35481706..35486475	1011.88	2.23	4.68	7.68e-244	2.79e-241	1.44e-239
H2-Q4	17	35598593..35604266	100.91	3.4	10.54	0	0	0
H2-Q5	17	35613102..35616776	3.01	8.64	398.61	0.000849	0.00488	1
H2-Q6	17	35643826..35649031	8.11	8.27	309.12	9.24e-18	3.3e-16	1.73e-13
H2-Q7	17	35658131..35662749	10.77	6.39	83.62	1.75e-34	1.4e-32	3.27e-30
Psors1c2	17	35844098..35845544	8.27	1.36	2.56	2.88e-10	5.2e-09	5.39e-06
H2-T23	17	complement(36340665..36343747)	280.82	2.18	4.52	1.39e-209	4.36e-207	2.61e-205
H2-T22	17	complement(36348020..36353639)	216.8	2.74	6.68	1.50E-311	0	2.81e-307
H2-T10	17	complement(36426768..36432357)	4.15	4.03	16.35	1.71e-25	9.25e-24	3.21e-21
H2-M3	17	37581111..37585375	3.87	2.19	4.57	2.01e-13	5.04e-12	3.77e-09
Gm20517	17	47922514..47994786	0.38	1.78	3.44	0.00154	0.00819	1
Kif6	17	49922164..50216875	0.42	-1.44	-2.71	7.95e-05	0.000607	1
C3	17	complement(57510970..57535136)	15.27	-1.22	-2.33	2.5e-31	1.7e-29	4.68e-27
Spdya	17	71859056..71896528	1.07	-1.04	-2.06	0.000991	0.00561	1
Eif2ak2	17	complement(79159993..79190002)	112.38	2.83	7.12	0	0	0
Sult6b1	17	complement(79191367..79214421)	0.77	2	3.99	7.15e-06	6.72e-05	0.13
Arhgef33	17	80614836..80707510	0.16	2.06	4.16	0.00161	0.00855	1
Greb1l	18	10325177..10562940	0.05	2.14	4.41	0.01	0.04	1
Dsg1c	18	20380397..20418088	0.33	1.21	2.32	0.0049	0.02	1
Tslp	18	32948436..32952850	116.51	2.3	4.91	2.64e-105	5.11e-103	4.95e-101
Camk4	18	33067984..33324281	0.23	1.4	2.64	0.00873	0.04	1
Ecscr	18	complement(35846139..35855409)	0.45	-1.5	-2.82	0.00608	0.03	1
Spry4	18	complement(38719300..38734468)	0.13	1.29	2.45	0.01	0.05	1
Arhgap26	18	39126198..39509337	0.73	1.32	2.49	6.36e-10	1.1e-08	1.19e-05
Sncaip	18	52900781..53049007	0.1	2.09	4.25	0.00958	0.04	1
Gm4951	18	60345152..60380892	2.52	9.81	900.14	0.000154	0.00109	1
Gm4841	18	complement(60401377..60406344)	0.26	6.58	95.75	0.01	0.04	1
F830016B08Rik	18	60426452..60436088	0.44	7.56	188.96	0.00363	0.02	1
Iigp1	18	60509099..60525706	21.78	13.18	9256.32	3.42e-07	4.11e-06	0.00639
Unc93b1	19	3985186..3999340	9.24	1.04	2.05	1.66e-18	6.28e-17	3.11e-14
Cd248	19	5118106..5120710	0.76	1.01	2.01	0.00168	0.00885	1
Fosl1	19	5497575..5505974	41.81	1.1	2.15	3.7e-13	8.99e-12	6.91e-09
Ms4a4d	19	11514165..11535831	0.55	6.86	116.4	0.00847	0.03	1
Mpeg1	19	12438143..12442647	3.58	6.94	123.04	7.45e-27	4.24e-25	1.39e-22
Gna14	19	16413126..16588184	1.43	-1.02	-2.03	5.76e-05	0.000453	1
Cd274	19	29344855..29365495	6.65	1.69	3.23	1.5e-44	1.61e-42	2.81e-40
Acta2	19	complement(34218490..34232990)	201.02	-1.75	-3.37	1.96e-133	4.26e-131	3.66e-129
Ifit2	19	34528094..34553819	5.54	3.34	10.12	1.15e-51	1.48e-49	2.15e-47
Ifit3	19	34560931..34566131	96.26	12.41	5444.1	9.7e-23	4.57e-21	1.81e-18
Ifit1bl1	19	complement(34570291..34579356)	0.62	4.65	25.13	3.16e-06	3.17e-05	0.06
Ifit3b	19	34585370..34590801	50.48	11.67	3265.92	2.52e-20	1.05e-18	4.71e-16
Ifit1bl2	19	complement(34594449..34618143)	2.73	7.41	170.27	1.6e-14	4.42e-13	2.99e-10
Ifit1	19	34618271..34627409	203.25	10.37	1325.57	1.25e-189	3.57e-187	2.35e-185
Crtac1	19	complement(42256726..42420224)	0.52	1.81	3.51	0.000115	0.000846	1
Scd3	19	44191708..44232455	0.83	1.18	2.26	1.7e-05	0.00015	0.32
Rgn	X	20416026..20428328	1.05	-1.5	-2.83	1.09e-05	9.92e-05	0.2
Timp1	X	20736405..20740974	9.06	1	2	2.5e-07	3.1e-06	0.00468
Fgf13	X	complement(58107505..58613431)	10.94	-1.51	-2.85	9.77e-61	1.38e-58	1.83e-56
Ids	X	complement(69386675..69408690)	29.13	-1.01	-2.02	1.54e-44	1.64e-42	2.89e-40
Gpr50	X	70707273..70712863	2.05	1.2	2.3	9.63e-09	1.44e-07	0.00018
Bgn	X	72527208..72539539	0.33	1.6	3.03	0.00643	0.03	1
Slc7a3	X	complement(100122816..100129626)	4.63	-1.46	-2.74	1.83e-16	5.96e-15	3.42e-12
Taf9b	X	complement(105250489..105264764)	6.59	1.25	2.37	4.94e-26	2.71e-24	9.24e-22
Fnd3c2	X	complement(105278852..105298982)	0.1	3.49	11.23	0.00832	0.03	1
Pcdh19	X	complement(132483609..132589736)	3.13	1.12	2.17	1.35e-26	7.68e-25	2.53e-22
Drp2	X	133305300..133357322	0.17	-1.13	-2.19	0.00553	0.02	1
Zmat1	X	complement(133872121..133909958)	0.32	-1.25	-2.38	0.00159	0.00845	1
Frmpd3	X	139243012..139336216	0.07	2.35	5.09	0.00343	0.02	1

## Sheet: DEGs IFNL vs IFNB WT
Name	Chromosome	Region	Max group mean	Log₂ fold change	Fold change	P-value	FDR p-value	Bonferroni
Gm42417	1	complement(36569274..36578510)	0.52	2.3	4.93	5.91e-05	0.00114	1
Gm7592	1	85454323..85479899	0.39	-3.35	-10.17	8.29e-06	0.000203	0.15
Sp110	1	complement(85504620..85526538)	6.49	-1.3	-2.46	4.93e-14	6.09e-12	8.81e-10
Gm29427	1	complement(130597946..130643536)	1.02	1.46	2.75	0.000248	0.00374	1
Axdnd1	1	complement(156151079..156248729)	4.04	-1.01	-2.02	2.38e-15	3.54e-13	4.24e-11
Olfml2b	1	170472101..170510358	0.43	-1.45	-2.73	0.00192	0.02	1
Slc2a6	2	complement(26911375..26918010)	0.84	1.15	2.22	0.00153	0.02	1
Prrx2	2	30724984..30771263	2.67	-1.32	-2.5	1.81e-07	6.57e-06	0.00322
Serping1	2	complement(84595731..84605788)	0.29	-2.16	-4.46	0.00284	0.03	1
Ube2l6	2	84629172..84640679	154.75	-1.13	-2.18	2.39e-53	3.42e-50	4.27e-49
AA467197	2	122478906..122483111	3.27	-1.5	-2.84	1.46e-07	5.41e-06	0.0026
Myl9	2	156617340..156623578	11.5	1.47	2.77	1.05e-17	2.23e-15	1.87e-13
Gpr149	3	complement(62436498..62512561)	0.29	1.36	2.57	0.00247	0.02	1
Paqr6	3	88271891..88275848	0.3	-2.63	-6.19	0.00412	0.04	1
Sprr2f	3	92272494..92273749	18.59	-1.22	-2.33	6.27e-10	4.15e-08	1.12e-05
Sprr2g	3	92281222..92282536	186.28	-1.14	-2.2	4.32e-36	2.81e-33	7.72e-32
Tspan2	3	102641845..102708829	0.39	1.44	2.71	0.00017	0.00273	1
Clca3a2	3	complement(144502320..144525255)	0.71	1.16	2.24	0.000122	0.00205	1
Myorg	4	complement(41495604..41503076)	4.74	1.06	2.09	3.21e-15	4.68e-13	5.73e-11
Glipr2	4	43957401..43979118	1.19	1.1	2.14	0.000955	0.01	1
Pakap_2	4	57568179..57896982	0.24	3.06	8.36	1.97e-08	9.41e-07	0.000351
Hacd4	4	complement(88314381..88357165)	0.37	1.14	2.2	0.000238	0.00361	1
Gm21969	4	139330497..139390002	0.11	3.79	13.81	0.00491	0.04	1
Angptl7	4	complement(148579640..148584917)	4.32	-1.22	-2.32	3.14e-09	1.8e-07	5.61e-05
Kcnh2	5	complement(24524587..24556602)	0.12	2.02	4.06	0.00456	0.04	1
Drc1	5	30486386..30524039	0.78	-1.05	-2.07	0.00205	0.02	1
Tcf23	5	31126006..31134362	0.98	-1.39	-2.62	1.31e-07	4.92e-06	0.00234
Gm42553	5	43216598..43218226	0.36	-3.34	-10.11	0.00155	0.02	1
Kdr	5	complement(76093487..76139118)	1.59	-1.07	-2.09	2.46e-06	6.89e-05	0.04
Spink2	5	complement(77352954..77359318)	2.32	-1.04	-2.06	0.00552	0.05	1
Odaph	5	92135334..92143179	2.41	1.04	2.05	0.00244	0.02	1
Cxcl9	5	complement(92469206..92475938)	8.04	-2.75	-6.71	3.2e-59	6.53e-56	5.71e-55
Cxcl10	5	complement(92494497..92496748)	42.18	1.3	2.46	9.03e-41	6.8e-38	1.61e-36
Gbp9	5	complement(105225496..105287405)	0.36	-2.1	-4.29	4.14e-06	0.00011	0.07
Oasl1	5	115061299..115075974	14.58	-1.23	-2.35	2.92e-24	1.13e-21	5.22e-20
1700003E16Rik	6	83133386..83139927	1.11	-1.1	-2.14	0.00167	0.02	1
Lrfn3	7	complement(30054914..30062197)	0.86	1.23	2.35	0.000347	0.00493	1
Iglon5	7	complement(43122328..43139499)	0.43	-1.57	-2.96	0.000707	0.00881	1
Il18bp	7	complement(101664092..101667897)	7.53	-1.82	-3.52	4.27e-41	3.39e-38	7.62e-37
Trim30a	7	complement(104058232..104114400)	81.06	-1.17	-2.25	1.59e-62	4.56e-59	2.85e-58
Gvin2	7	complement(105544346..105603174)	0.6	-4.06	-16.65	8.54e-17	1.59e-14	1.52e-12
Gvin1	7	complement(105755763..105814533)	1.31	-3.97	-15.63	6.74e-30	3.57e-27	1.2e-25
Pagr1a	7	complement(126614205..126616524)	2.81	4.07	16.75	1.5e-08	7.4e-07	0.000268
Stk32c	7	complement(138683554..138793223)	0.52	-1.33	-2.51	0.00188	0.02	1
Irf7	7	complement(140842619..140846394)	313.3	-1.49	-2.8	1.73e-106	2.48e-102	3.1e-102
Tnfrsf26	7	complement(143161396..143182459)	1.32	-1.19	-2.27	0.000222	0.00341	1
Acta1	8	complement(124618508..124621490)	2.68	1.21	2.31	6.2e-05	0.00118	1
Mmp10	9	7502353..7510241	2.17	-1.39	-2.61	1.08e-05	0.000256	0.19
Gcnt3	9	complement(69938778..69945370)	0.6	-1.6	-3.04	6.97e-05	0.00129	1
Uba7	9	107852704..107861259	5.86	-1.05	-2.06	3.26e-17	6.56e-15	5.82e-13
Myb	10	complement(21000834..21036883)	1.09	1.19	2.28	1.46e-06	4.39e-05	0.03
Vnn1	10	23770586..23781241	2.36	-1.01	-2.01	6.74e-06	0.000169	0.12
Tspan15	10	complement(62021175..62067030)	0.84	-1.08	-2.12	0.000119	0.002	1
Lyz2	10	complement(117113236..117118226)	0.59	2.22	4.66	0.00397	0.04	1
Psme2b	11	complement(48836181..48837017)	2.46	-1.29	-2.45	0.00186	0.02	1
Tgtp1	11	complement(48876154..48884999)	1.61	-2.49	-5.62	1.18e-15	1.86e-13	2.11e-11
Tgtp2	11	complement(48948021..48955033)	0.67	-2	-3.99	2.02e-06	5.82e-05	0.04
Flt4	11	49500090..49543566	0.41	-1.28	-2.42	5.48e-05	0.00107	0.98
Slfn5	11	82842175..82855666	7.02	-1.75	-3.37	1.42e-58	2.54e-55	2.54e-54
Slfn3	11	83082156..83105980	5.89	-1.36	-2.56	1.21e-14	1.64e-12	2.17e-10
Abi3	11	complement(95720900..95733302)	0.14	-2.39	-5.25	0.00249	0.03	1
Lgals3bp	11	complement(118283577..118292918)	193.08	-1.06	-2.08	1.89e-54	3e-51	3.38e-50
Sectm1a	11	complement(120958233..120972046)	0.39	2.56	5.88	0.00111	0.01	1
Sox11	12	complement(27384263..27392573)	0.2	1.87	3.67	2.4e-05	0.000527	0.43
Gm49384	12	complement(69236613..69251041)	3.87	1.09	2.13	0.000354	0.005	1
Rtn1	12	complement(72258526..72455828)	0.49	1.85	3.6	4.23e-05	0.000863	0.75
Dio2	12	complement(90691326..90705812)	0.53	-1.15	-2.21	1.72e-05	0.00039	0.31
Asb2	12	complement(103287401..103322260)	4.01	-1.24	-2.36	1.85e-11	1.59e-09	3.31e-07
Clmn	12	complement(104729376..104831335)	0.42	-1.05	-2.07	3.65e-05	0.000758	0.65
Gpr132	12	complement(112814493..112831848)	0.79	1.23	2.35	0.000289	0.00426	1
Sema3g	14	30939817..30952309	0.15	2.07	4.19	0.00156	0.02	1
Cpq	15	33083275..33594698	0.6	-1.53	-2.88	0.000414	0.00567	1
Ccn4	15	66763169..66795050	1.19	1.31	2.47	2.77e-07	9.62e-06	0.00495
Cntn1	15	91949046..92239848	0.59	-1.23	-2.34	4.01e-06	0.000108	0.07
Aqp5	15	99488663..99492710	6.84	-1.6	-3.03	8.1e-18	1.76e-15	1.45e-13
Krt8	15	complement(101905133..101912917)	10.68	1.32	2.5	8.97e-23	3.13e-20	1.6e-18
Atf7ip2	16	10010576..10069342	0.26	1.92	3.78	0.00065	0.00822	1
Apod	16	complement(31115010..31133626)	6.73	-1.92	-3.79	4.09e-22	1.3e-19	7.3e-18
Cstdc6	16	complement(36142027..36154694)	5.38	-1.03	-2.04	0.00211	0.02	1
Fbxo40	16	complement(36783822..36810829)	0.17	1.82	3.52	0.00169	0.02	1
Psmb8	17	34416695..34420428	83.81	-1.09	-2.12	1.49e-48	1.93e-45	2.65e-44
C4b	17	complement(34947354..34962856)	0.36	-1.48	-2.8	8.96e-05	0.0016	1
Cfb	17	complement(35075350..35081494)	0.41	-2.47	-5.53	8.98e-05	0.0016	1
C2	17	complement(35081580..35117241)	2.5	-1.92	-3.77	2.48e-15	3.66e-13	4.43e-11
H2-Q5	17	35613102..35616776	2.83	-2.49	-5.64	5.15e-09	2.81e-07	9.2e-05
H2-Q6	17	35643826..35649031	10.14	-2.74	-6.7	6.17e-47	5.88e-44	1.1e-42
H2-Q7	17	35658131..35662749	11.7	-2.56	-5.88	5.74e-48	5.87e-45	1.03e-43
Tslp	18	32948436..32952850	398.96	-1.54	-2.92	1.18e-84	8.45e-81	2.11e-80
Gm4951	18	60345152..60380892	2.26	-1.74	-3.35	4.68e-12	4.47e-10	8.37e-08
F830016B08Rik	18	60426452..60436088	0.43	-1.5	-2.84	0.000521	0.00689	1
Iigp1	18	60509099..60525706	20.83	-1.47	-2.77	6.23e-66	2.76e-62	1.11e-61
Ms4a4d	19	11514165..11535831	0.53	-2.58	-5.99	0.000234	0.00355	1
Mpeg1	19	12438143..12442647	3.62	-2.58	-5.98	1.33e-40	9.55e-38	2.38e-36
Acta2	19	complement(34218490..34232990)	126.27	1.15	2.22	4.98e-60	1.19e-56	8.9e-56
Ifit3	19	34560931..34566131	104.93	-1.6	-3.03	7.72e-66	2.76e-62	1.38e-61
Ifit3b	19	34585370..34590801	60.09	-1.39	-2.62	1.04e-45	9.33e-43	1.86e-41
Slc6a14	X	21581135..21608594	71.65	-1.17	-2.25	3.52e-48	3.87e-45	6.29e-44
Gpc3	X	complement(51361303..51702827)	0.71	1.27	2.42	0.000475	0.00636	1

## Sheet: DEGs IFNL vs IFNB IFNRKO 
Name	Chromosome	Region	Max group mean	Log₂ fold change	Fold change	P-value	FDR p-value	Bonferroni
Col3a1	1	45350698..45388866	0.18	2.13	4.39	0.00057	0.0037	1
Gm28551	1	complement(53364666..53391826)	0.36	1.35	2.54	0.00371	0.02	1
Aox4	1	58249556..58307756	2.81	-1.11	-2.15	6.61e-16	2.34e-14	1.2e-11
Map2	1	66214432..66481742	13.2	-1.06	-2.08	4.16e-47	8.19e-45	7.56e-43
Unc80	1	66507526..66738307	0.09	1.93	3.8	0.000101	0.000797	1
Wdfy1	1	complement(79679979..79753860)	23.39	1.79	3.47	2.25e-121	4.08e-118	4.09e-117
Gm7592	1	85454323..85479899	0.27	-2.27	-4.82	0.000819	0.00506	1
Sp110	1	complement(85504620..85526538)	5.99	-1.22	-2.32	2.96e-17	1.14e-15	5.38e-13
Sp140	1	85528099..85572758	5.6	-1.11	-2.16	3e-15	1e-13	5.44e-11
Sp100	1	85577709..85637719	76.32	-1.01	-2.01	1.06e-49	2.33e-47	1.92e-45
Gm21972	1	86061359..86090510	1.21	1.39	2.62	0.00513	0.02	1
Serpinb12	1	106862179..106884810	43.71	-1.28	-2.42	8.39e-56	2.45e-53	1.52e-51
Serpinb11	1	107288928..107308205	31.73	-1.19	-2.28	6.23e-48	1.26e-45	1.13e-43
Inhbb	1	complement(119343195..119349978)	5.42	-1.02	-2.03	1.62e-19	7.21e-18	2.94e-15
En1	1	120530147..120535721	0.38	-1.87	-3.64	0.000644	0.00411	1
Il19	1	complement(130860393..130867852)	2.79	1.11	2.15	8.22e-05	0.000663	1
Slc26a9	1	131671760..131699242	6.24	-1.03	-2.05	1.05e-20	5.08e-19	1.91e-16
Cntn2	1	complement(132437165..132470994)	0.91	-1.02	-2.03	9.35e-07	1.15e-05	0.02
Gm47985	1	151058288..151059994	0.36	-2.17	-4.5	0.00271	0.01	1
Tdrd5	1	complement(156082866..156131234)	0.83	-1.66	-3.15	3.38e-07	4.48e-06	0.00614
Nphs2	1	156138297..156155605	0.53	-1.74	-3.33	3.94e-05	0.000345	0.71
Axdnd1	1	complement(156151079..156248729)	3.88	-1.68	-3.21	3.22e-36	3.78e-34	5.85e-32
Tnfsf18	1	161322224..161332859	0.88	1.07	2.1	0.00106	0.00635	1
Prrx1	1	complement(163072688..163141279)	0.09	1.46	2.75	0.005	0.02	1
Gpa33	1	165957807..165994079	0.46	-1.85	-3.6	0.000463	0.0031	1
Ifi204	1	complement(173574859..173594509)	187.24	-1.15	-2.23	1.55e-63	5.87e-61	2.81e-59
Ifi211	1	complement(173723911..173740612)	53.08	-1.01	-2.01	3.24e-39	4.64e-37	5.88e-35
Susd4	1	182591425..182724156	19.58	-1.15	-2.22	1.15e-46	2.21e-44	2.09e-42
Il36b	2	24043173..24050531	37.98	-1.19	-2.28	3.04e-41	4.63e-39	5.51e-37
Il36rn	2	24166966..24173438	123.08	-1.05	-2.07	1.74e-52	4.57e-50	3.15e-48
Cacna1b	2	complement(24493899..24653164)	0.11	1.02	2.03	0.01	0.05	1
Gpsm1	2	26205527..26238249	9.68	-1.03	-2.04	3.43e-29	2.66e-27	6.22e-25
Slc2a6	2	complement(26911375..26918010)	1.15	1.44	2.71	4.76e-06	5.15e-05	0.09
Prrx2	2	30724984..30771263	2.36	-1.55	-2.92	3.51e-08	5.39e-07	0.000637
Lamc3	2	31777303..31836551	0.2	-1.15	-2.22	0.0091	0.04	1
Aif1l	2	31840151..31863454	17.72	-1.42	-2.67	4.34e-59	1.42e-56	7.87e-55
Lcn2	2	complement(32274645..32278264)	2.11	1.32	2.5	7.53e-05	0.000616	1
Dpp4	2	complement(62160417..62242575)	3.83	-1.21	-2.31	1.71e-24	1.04e-22	3.11e-20
Rapgef4	2	71811584..72087818	0.84	-1.03	-2.04	6.18e-05	0.000511	1
Serping1	2	complement(84595731..84605788)	0.31	-2	-3.99	0.00297	0.02	1
Ube2l6	2	84629172..84640679	164.42	-1.44	-2.71	2.62e-91	2.52e-88	4.76e-87
Bmf	2	complement(118359238..118380168)	0.44	-1.18	-2.27	0.00116	0.00684	1
Pla2g4d	2	complement(120096076..120119678)	12.43	-1.47	-2.76	1.52e-57	4.68e-55	2.76e-53
B2m	2	121978167..121983564	3502.63	-1.2	-2.3	1.63e-73	7.84e-71	2.96e-69
AA467197	2	122478906..122483111	2.56	-1.08	-2.11	3.15e-05	0.000283	0.57
Tgm6	2	129954336..129996152	6.87	-1.12	-2.17	4.76e-24	2.81e-22	8.64e-20
Sdcbp2	2	151414542..151431925	36.78	-1.02	-2.02	7.57e-33	7.31e-31	1.37e-28
Myl9	2	156617340..156623578	9.66	1.6	3.03	4.77e-23	2.61e-21	8.66e-19
Wfdc12	2	complement(164031151..164032528)	6.85	-1.1	-2.14	1.92e-06	2.23e-05	0.03
Ripor3	2	complement(167822084..167852538)	2.28	-1.12	-2.17	1.86e-10	3.8e-09	3.38e-06
Gm14440	2	175116918..175128598	0.91	8.54	371.32	0.000119	0.000928	1
Gm14434	2	complement(176165071..176178576)	1.11	2.61	6.09	0.000199	0.00149	1
Kcnq2	2	complement(180717372..180777093)	0.27	-1.26	-2.39	0.000142	0.00109	1
Zfhx4	3	5283586..5480917	0.11	1.57	2.97	0.000355	0.00247	1
Fabp4	3	complement(10269148..10273636)	5.79	-1.7	-3.25	1.28e-10	2.65e-09	2.33e-06
4632432E15Rik	3	complement(10286055..10288493)	0.26	-1.93	-3.8	0.01	0.04	1
Car2	3	14951333..14965830	4.34	1.46	2.74	1.01e-10	2.12e-09	1.84e-06
Bhlhe22	3	18108338..18111681	0.69	1.31	2.48	1.9e-05	0.000179	0.34
Cyp7b1	3	complement(18126114..18297502)	12.31	1.05	2.07	9.78e-22	4.99e-20	1.77e-17
Gm37261	3	51580222..51581322	0.63	2.58	6	0.00012	0.000935	1
Frem2	3	complement(53421359..53564776)	0.12	1.38	2.61	0.000657	0.00418	1
Postn	3	54268530..54298458	0.45	1.1	2.15	0.00177	0.00982	1
Bche	3	complement(73543141..73615748)	0.11	-2.11	-4.3	0.00167	0.00932	1
Gm38392	3	complement(88150687..88194517)	1.8	-1.2	-2.29	0.0013	0.00755	1
Lor	3	complement(91987578..91990449)	129.41	-1.45	-2.73	1.54e-90	1.4e-87	2.8e-86
Adrm1b	3	complement(92335339..92336730)	21.81	-1	-2	8.78e-20	3.96e-18	1.59e-15
Sprr1b	3	complement(92344116..92346096)	4442.67	-1.1	-2.14	8.51e-62	3.02e-59	1.54e-57
Sprr1a	3	complement(92391259..92393202)	6108.26	-1.18	-2.26	3.26e-71	1.48e-68	5.91e-67
2310046K23Rik	3	complement(92439812..92441818)	1664.02	-1.22	-2.33	3.65e-74	1.86e-71	6.62e-70
Ivl	3	complement(92478209..92481042)	107.34	-1.08	-2.11	1.3e-51	3.18e-49	2.37e-47
2210017I01Rik	3	complement(92512025..92514799)	49.07	-1.41	-2.65	2.31e-50	5.23e-48	4.19e-46
Lce6a	3	complement(92527388..92528967)	5.08	-1.61	-3.04	4.02e-08	6.15e-07	0.00073
Lce1a1	3	complement(92553842..92555614)	209.36	-1.23	-2.35	2.03e-62	7.35e-60	3.68e-58
Lce1b	3	complement(92562957..92564233)	122.11	-1.27	-2.41	1.72e-50	4.01e-48	3.12e-46
Lce1a2	3	complement(92575920..92577622)	139.54	-1.18	-2.26	2.24e-52	5.79e-50	4.06e-48
Lce1c	3	92586554..92588225	83.86	-1.39	-2.62	1.74e-59	5.81e-57	3.16e-55
Lce1d	3	complement(92592806..92594517)	122.92	-1.35	-2.54	5.14e-59	1.65e-56	9.33e-55
Lce1e	3	complement(92614708..92616381)	108.48	-1.23	-2.34	1.62e-33	1.63e-31	2.94e-29
Lce1f	3	complement(92625992..92627657)	112.54	-1.26	-2.4	5.61e-56	1.66e-53	1.02e-51
Lce1g	3	complement(92657455..92659645)	78.92	-1.14	-2.2	2.4e-45	4.22e-43	4.36e-41
Lce1h	3	complement(92670522..92672372)	23.66	-1.28	-2.44	8.63e-20	3.9e-18	1.57e-15
Lce1i	3	complement(92684517..92686206)	63.94	-1.5	-2.84	4.12e-55	1.16e-52	7.48e-51
Lce1j	3	complement(92696147..92697821)	8.86	-1.51	-2.85	1.4e-09	2.58e-08	2.55e-05
Lce1k	3	complement(92713598..92715198)	35.82	-1.47	-2.77	2.81e-37	3.56e-35	5.11e-33
Kprp	3	complement(92730381..92734554)	227.56	-1.42	-2.68	3.5e-97	3.81e-94	6.35e-93
Lce1l	3	complement(92757256..92758593)	32.59	-1.06	-2.08	5.95e-23	3.23e-21	1.08e-18
2310050C09Rik	3	complement(92775666..92777523)	243.12	-1.32	-2.49	3.6e-77	2.03e-74	6.53e-73
Lce1m	3	complement(92925117..92926367)	4.26	-1.53	-2.9	2.29e-08	3.63e-07	0.000415
Crnn	3	93052094..93057126	4.78	-2.01	-4.02	7.16e-24	4.13e-22	1.3e-19
Flg	3	93180830..93200993	124.37	-1.63	-3.1	1.06e-128	2.48e-125	1.93e-124
Rptn	3	93301006..93306749	287.84	-1.48	-2.79	3.98e-108	5.91e-105	7.23e-104
Tchhl1	3	93376061..93379287	13.81	-1.46	-2.76	1.49e-41	2.3e-39	2.71e-37
Pdzk1	3	96736600..96778242	0.39	-1.5	-2.84	0.000509	0.00336	1
Vtcn1	3	100732775..100804238	2.12	1.37	2.59	1.74e-07	2.41e-06	0.00316
Cd101	3	complement(100900845..100936872)	0.65	-1.58	-2.98	1.87e-06	2.18e-05	0.03
Tspan2	3	102641845..102708829	0.29	1.26	2.39	0.00114	0.00677	1
Rhoc	3	104695691..104701775	30.69	-1.01	-2.01	6.33e-28	4.7e-26	1.15e-23
Mov10	3	complement(104702152..104725879)	45.9	-1.13	-2.19	3.72e-55	1.07e-52	6.76e-51
Gm43191	3	complement(116435551..116474909)	0.81	2.4	5.27	0.00936	0.04	1
Arsj	3	126157333..126234024	0.46	-1.01	-2.02	0.00372	0.02	1
Gm43429	3	135566109..135568359	0.49	-1.27	-2.4	0.00342	0.02	1
Clca3a2	3	complement(144502320..144525255)	2.41	2.2	4.58	4.43e-26	2.93e-24	8.03e-22
Mcoln3	3	145823205..145847561	0.69	-1.35	-2.56	3.37e-05	0.000299	0.61
Gm43857	3	complement(152096799..152099877)	0.26	1.95	3.87	0.00234	0.01	1
Gm43314	3	complement(157600598..157602828)	0.74	1.47	2.76	2.2e-05	0.000205	0.4
Penk	4	complement(4133531..4138819)	2.14	-1.19	-2.28	1.55e-05	0.00015	0.28
Slc46a2	4	complement(59905126..59915056)	1.98	-1.08	-2.11	2.11e-06	2.43e-05	0.04
Ptprd	4	complement(75859475..78130198)	0.16	-1.9	-3.72	2.79e-06	3.14e-05	0.05
Efcab7	4	99717435..99769985	6	-1.58	-2.98	1.3e-29	1.03e-27	2.36e-25
Pcsk9	4	complement(106299526..106321526)	2.53	1.22	2.33	8.99e-11	1.9e-09	1.63e-06
Podn	4	complement(107871988..107953642)	3.57	-1.14	-2.2	3.92e-14	1.17e-12	7.12e-10
B4galt2	4	complement(117726457..117740684)	1.54	1.11	2.15	3.42e-08	5.26e-07	0.000621
Gja4	4	complement(127205214..127207832)	0.99	-1.23	-2.35	0.000693	0.00438	1
Tmem200b	4	131648511..131650451	0.62	1.63	3.1	0.00136	0.0078	1
Angptl7	4	complement(148579640..148584917)	2.93	-1.47	-2.78	1.5e-08	2.44e-07	0.000272
Kcnab2	4	complement(152475199..152562367)	0.79	-1.34	-2.53	8.25e-07	1.03e-05	0.01
Tnfrsf4	4	156098300..156101069	4.38	1.07	2.09	3.12e-05	0.00028	0.57
Steap4	5	8010457..8032213	28.79	1.24	2.37	2.65e-39	3.83e-37	4.81e-35
Atg9b	5	complement(24589179..24597141)	61.38	-1.04	-2.06	2.44e-49	5.03e-47	4.42e-45
Cgref1	5	complement(31090487..31102935)	18.33	-1.16	-2.24	8.24e-27	5.74e-25	1.5e-22
Dok7	5	35214110..35245183	0.24	-1.15	-2.22	0.01	0.05	1
Lnx1	5	complement(74753108..74863573)	3.7	-1.01	-2.01	2.98e-15	1e-13	5.4e-11
Spink2	5	complement(77352954..77359318)	3.17	-1.16	-2.23	0.000116	0.000905	1
Tmprss11f	5	complement(86669757..86780283)	7.83	-1.34	-2.53	2.93e-36	3.49e-34	5.32e-32
Cxcl9	5	complement(92469206..92475938)	7.78	-2.45	-5.46	7.54e-63	2.8e-60	1.37e-58
Arhgap24	5	102629257..103045803	3.66	-1.01	-2.01	3.33e-18	1.38e-16	6.04e-14
Gbp9	5	complement(105225496..105287405)	0.38	-2.61	-6.13	2.14e-07	2.93e-06	0.00389
Myo18b	5	complement(112836742..113044228)	0.26	-1.26	-2.4	4.11e-05	0.000357	0.75
Grk3	5	complement(113058348..113163657)	0.35	-1.63	-3.09	2.87e-07	3.84e-06	0.00521
Oasl1	5	115061299..115075974	16.99	-1.71	-3.26	2.46e-52	6.18e-50	4.47e-48
Oas2	5	complement(120868398..120887918)	118.37	-1.34	-2.54	2.76e-85	2.05e-82	5.01e-81
Rhof	5	complement(123241107..123270755)	5.78	-1.01	-2.01	1.5e-23	8.38e-22	2.72e-19
Cldn3	5	135015068..135016326	1.33	1.05	2.07	0.00155	0.00872	1
Stag3	5	138278502..138310655	0.35	1.21	2.32	0.00133	0.00768	1
Gm42815	5	138617550..138619019	1.27	-1.08	-2.12	0.00219	0.01	1
Cyp2w1	5	139338372..139342788	1	-1.01	-2.02	0.0031	0.02	1
Elfn1	5	139893698..139960477	0.68	-1.02	-2.03	0.000203	0.00151	1
Sdk1	5	141227245..142201341	0.48	1.11	2.16	1.42e-06	1.7e-05	0.03
Mtus2	5	147894130..148252875	0.18	-2.18	-4.54	4.81e-06	5.19e-05	0.09
Gm44424	6	5279655..5281480	0.33	1.85	3.61	0.00485	0.02	1
Hyal4	6	24748328..24767661	2.5	-1.11	-2.15	1.71e-10	3.5e-09	3.1e-06
Gm42548	6	complement(28233080..28237012)	0.31	1.79	3.45	0.000236	0.00173	1
Dgki	6	complement(36822957..37277119)	0.37	-1.16	-2.23	0.000857	0.00526	1
Akr1d1	6	37507108..37545750	0.46	-1.63	-3.09	0.000227	0.00167	1
Tmem176a	6	48817853..48824005	9.13	1.05	2.08	2.06e-23	1.15e-21	3.74e-19
Igf2bp3	6	complement(49062157..49191891)	0.64	-3.64	-12.49	2.58e-11	5.78e-10	4.68e-07
Hoxa11	6	complement(52219086..52222790)	1.91	1.36	2.57	4.56e-08	6.93e-07	0.000829
Chn2	6	54016539..54278795	1.28	-1.7	-3.26	5.13e-12	1.25e-10	9.31e-08
Hpgds	6	complement(65094277..65121892)	32.85	-1.06	-2.09	2.17e-45	3.84e-43	3.93e-41
Gm9008	6	complement(76472415..76474767)	12.96	6.44	86.65	8.58e-81	5.83e-78	1.56e-76
Dysf	6	83985572..84188042	1.55	-1.55	-2.93	5.07e-24	2.97e-22	9.21e-20
Asprv1	6	86605146..86606692	1241.87	-1.16	-2.23	1.08e-67	4.52e-65	1.96e-63
Gpr27	6	99669640..99672027	0.4	1.68	3.19	0.00155	0.00872	1
Cxcl12	6	117145496..117158328	1.75	1.78	3.43	1.33e-29	1.05e-27	2.41e-25
Ntf3	6	complement(126078375..126143873)	0.24	-2.01	-4.02	0.01	0.05	1
Peg3	7	complement(6706891..6733430)	5.17	-1.54	-2.91	5.15e-58	1.62e-55	9.35e-54
Slc8a2	7	15863751..15894988	0.14	-2.17	-4.51	0.000953	0.00578	1
Mill2	7	18573891..18599327	0.45	-1.38	-2.59	3.23e-05	0.00029	0.59
Nkpd1	7	19251763..19258981	12.77	-1.32	-2.49	1.5e-39	2.21e-37	2.73e-35
Ceacam19	7	complement(19609667..19621890)	22.01	-1.02	-2.03	1.41e-37	1.85e-35	2.57e-33
Lypd5	7	24048621..24054534	322.8	-1.23	-2.34	9.41e-74	4.65e-71	1.71e-69
Cnfn	7	complement(25067045..25069149)	1186.46	-1.24	-2.36	1.35e-75	7.35e-73	2.45e-71
Lipe	7	complement(25078952..25098135)	16.56	-1.09	-2.13	2.07e-45	3.71e-43	3.75e-41
Cyp2b19	7	26456567..26472055	5.2	-1.37	-2.59	1.5e-24	9.15e-23	2.73e-20
Fcgbp	7	27770661..27820287	1.56	1.59	3.02	2.52e-27	1.84e-25	4.58e-23
Nccrp1	7	complement(28243021..28246679)	300.54	-1.46	-2.76	2.97e-100	3.73e-97	5.39e-96
Acp7	7	complement(28306701..28330757)	21.88	-1.01	-2.01	5.35e-34	5.56e-32	9.71e-30
Ggn	7	28869635..28873401	0.89	-1.24	-2.36	4.28e-05	0.00037	0.78
Gm26920	7	complement(29755459..29789835)	0.67	-3.86	-14.55	2.63e-06	2.97e-05	0.05
Gapdhs	7	complement(30429200..30443106)	9.28	-1.02	-2.02	1.45e-16	5.36e-15	2.64e-12
Zfp976	7	complement(42258950..42292012)	1.35	-1.17	-2.25	3.54e-05	0.000313	0.64
Vsig10l	7	43112575..43121443	40.46	-1.14	-2.2	2.04e-54	5.64e-52	3.7e-50
Klk13	7	43361991..43376958	21.36	-1.08	-2.12	5.69e-36	6.41e-34	1.03e-31
Klk12	7	43418321..43423009	9.05	-1.35	-2.55	1.23e-17	4.83e-16	2.23e-13
Klk9	7	43441315..43446181	49.46	-1.11	-2.16	2.43e-43	3.92e-41	4.4e-39
Klk8	7	43447001..43453250	180.14	-1	-2.01	3.38e-46	6.2e-44	6.13e-42
Klk7	7	43460718..43465783	687.88	-1.1	-2.14	5.5e-61	1.91e-58	9.98e-57
Klk5	7	43491395..43500605	79.22	-1.17	-2.25	7.58e-53	2.03e-50	1.38e-48
Dkkl1	7	complement(44856943..44861571)	5.13	-1.09	-2.13	1.12e-06	1.36e-05	0.02
Saa3	7	complement(46361422..46365124)	0.49	2.16	4.47	1.14e-05	0.000113	0.21
Tmem86a	7	46700349..46704525	19.09	-1.31	-2.48	1.61e-38	2.23e-36	2.93e-34
Ndn	7	61996317..62000010	1.45	1.02	2.02	8.65e-06	8.86e-05	0.16
Trpm1	7	63803583..63919523	0.24	-1.15	-2.22	0.000569	0.0037	1
Isg20	7	78563172..78570144	20.82	-1.07	-2.1	8.27e-18	3.3e-16	1.5e-13
Il18bp	7	complement(101664092..101667897)	7.67	-1.83	-3.55	1.72e-49	3.6e-47	3.12e-45
Trim30a	7	complement(104058232..104114400)	82.27	-2.04	-4.11	1.39e-176	1.14e-172	2.53e-172
Trim30d	7	complement(104119221..104157056)	15.1	-2.05	-4.13	2.69e-103	3.66e-100	4.88e-99
Gvin2	7	complement(105544346..105603174)	0.64	-2.99	-7.96	4.59e-15	1.5e-13	8.34e-11
Gvin1	7	complement(105755763..105814533)	1.3	-4.79	-27.59	2.54e-35	2.76e-33	4.61e-31
4930413G21Rik	7	complement(122568281..122569273)	0.76	-1.46	-2.76	0.0091	0.04	1
Apobr	7	126184114..126188284	0.25	-1.63	-3.1	0.00136	0.0078	1
Gm49388	7	127384780..127402974	0.21	-4.29	-19.56	0.000166	0.00126	1
Irf7	7	complement(140842619..140846394)	366.64	-1.96	-3.89	1.52e-182	2.48e-178	2.75e-178
Tnfrsf26	7	complement(143161396..143182459)	0.82	-1.1	-2.14	7.88e-05	0.00064	1
Fgf3	7	144391820..144398173	0.55	-1.14	-2.2	0.00242	0.01	1
Xkr5	8	complement(18982745..19000991)	0.12	2.66	6.33	0.00429	0.02	1
Defb4	8	19248722..19251561	36.87	-1.16	-2.23	4e-18	1.64e-16	7.25e-14
Defb3	8	19343376..19345307	8.34	-1.73	-3.32	9.64e-07	1.18e-05	0.02
Defb2	8	22329942..22333498	1.47	2.91	7.53	0.00219	0.01	1
Gm45251	8	complement(26621206..26622670)	1	1.57	2.97	9.49e-05	0.000753	1
Slc7a2	8	41315433..41375345	0.18	-1.06	-2.08	0.00177	0.00982	1
Npy1r	8	67149844..67159444	0.34	-1.05	-2.07	0.00958	0.04	1
Sh2d4a	8	68729219..68800351	19.91	-1.06	-2.09	3.25e-36	3.79e-34	5.9e-32
Fcho1	8	complement(72161031..72178360)	2.37	-1.28	-2.44	1.45e-13	4.17e-12	2.63e-09
Hsh2d	8	72943482..72955371	3.47	-1.28	-2.42	2.06e-07	2.82e-06	0.00374
Gm6658	8	complement(91633160..91635044)	0.77	1.05	2.07	0.00187	0.01	1
Gm45758	8	complement(95816299..95817304)	0.28	3.43	10.79	0.00914	0.04	1
Gm45853	8	complement(96207081..96210251)	0.22	1.47	2.77	0.01	0.05	1
Cdh11	8	complement(103358727..103512274)	0.26	1.52	2.87	8.72e-05	0.000698	1
Smpd3	8	complement(106979180..107064620)	40.77	-1.36	-2.56	2.62e-79	1.53e-76	4.76e-75
Pkd1l2	8	complement(117722418..117809188)	0.06	-2.34	-5.05	0.00835	0.04	1
Crispld2	8	120719177..120779532	0.33	1.18	2.26	0.0009	0.00549	1
Foxc2	8	121842910..121845634	0.4	1.38	2.61	0.00497	0.02	1
Rab4a	8	124532724..124562026	5.27	1.42	2.68	2.06e-17	7.97e-16	3.74e-13
Acta1	8	complement(124618508..124621490)	2.16	1.35	2.55	2.08e-06	2.4e-05	0.04
Mmp1b	9	complement(7368239..7388047)	1.8	-1.09	-2.13	7.59e-05	0.00062	1
Mmp3	9	7445822..7455975	8.18	1.12	2.17	0.000313	0.00222	1
Olfm2	9	complement(20578986..20657645)	9.36	-1.22	-2.33	1.06e-27	7.83e-26	1.93e-23
Col5a3	9	complement(20681346..20726363)	0.89	1.07	2.1	9.31e-06	9.43e-05	0.17
Gm47652	9	complement(37241063..37245725)	0.21	-1.78	-3.44	0.000716	0.0045	1
Robo3	9	complement(37326965..37344542)	0.57	-1.28	-2.43	2.35e-05	0.000217	0.43
Vwa5a	9	38629564..38654633	33.71	-2.15	-4.45	1.09e-164	5.92e-161	1.97e-160
Clmp	9	40597258..40696615	1.07	-1.6	-3.03	1.18e-09	2.19e-08	2.14e-05
Thy1	9	43954681..43959876	0.71	2.28	4.85	4.36e-07	5.66e-06	0.00792
Gm10686	9	44166344..44169590	0.41	1.26	2.4	0.00367	0.02	1
Ift46	9	44679205..44704744	11.7	1.08	2.12	1.15e-37	1.52e-35	2.08e-33
Tagln	9	complement(45840917..45847356)	6.01	1.06	2.08	1.51e-09	2.77e-08	2.74e-05
Il18	9	50466127..50493140	26.36	-1.07	-2.1	5.22e-23	2.84e-21	9.47e-19
Stra6	9	57971071..58061279	0.57	1.71	3.28	4.98e-07	6.41e-06	0.00904
Paqr5	9	complement(61860763..61934138)	3.2	1.26	2.39	4.62e-15	1.51e-13	8.39e-11
C2cd4b	9	67666719..67668212	1.76	-1.09	-2.14	0.000142	0.00109	1
Gcnt3	9	complement(69938778..69945370)	0.57	-1.72	-3.29	3.94e-07	5.17e-06	0.00716
Prtg	9	72714156..72824573	0.06	2.73	6.63	0.000942	0.00571	1
Uba7	9	107852704..107861259	5.3	-1.4	-2.64	6.34e-21	3.11e-19	1.15e-16
Raet1e	10	22034468..22250038	0.63	1.19	2.28	0.00228	0.01	1
Vnn1	10	23770586..23781241	1.39	-1.49	-2.81	3.04e-07	4.04e-06	0.00551
Ccdc162	10	complement(41414842..41592630)	0.74	-1.34	-2.53	7.74e-08	1.13e-06	0.00141
Armc2	10	complement(41790986..41894438)	0.18	-1.32	-2.5	0.00472	0.02	1
Prdm1	10	complement(44313173..44404497)	32.48	-1.04	-2.05	8.92e-47	1.73e-44	1.62e-42
Sh3rf3	10	58649181..58974738	0.78	-1.15	-2.23	1.48e-06	1.75e-05	0.03
Chst3	10	complement(60017354..60055082)	0.31	1.02	2.03	0.000882	0.00539	1
Tspan15	10	complement(62021175..62067030)	0.7	-1.07	-2.1	0.000387	0.00265	1
Zfp365	10	complement(67721933..67748492)	20.65	-1.13	-2.19	2.26e-47	4.49e-45	4.1e-43
Upb1	10	75236949..75277513	0.48	1.02	2.03	0.007	0.03	1
Ggt5	10	75425174..75453034	0.06	3.57	11.84	0.00632	0.03	1
Casp14	10	complement(78547825..78554128)	151.88	-1.37	-2.59	9.54e-87	7.42e-84	1.73e-82
Gzmm	10	79524854..79531095	0.92	1.11	2.16	0.00801	0.04	1
Anks1b	10	89709371..90809162	0.35	-1.22	-2.33	5.67e-06	6.03e-05	0.1
Cfap54	10	complement(92611481..92917480)	0.16	-1.25	-2.38	8.73e-05	0.000698	1
Hal	10	93324630..93355166	1.9	-1.77	-3.4	1.67e-21	8.4e-20	3.03e-17
Cpm	10	117465405..117523257	15.1	-1.38	-2.6	3.01e-64	1.23e-61	5.46e-60
Hmga2	10	complement(120197180..120312374)	7.96	-1.28	-2.44	1.94e-27	1.42e-25	3.53e-23
Agap2	10	126911153..126929038	0.11	2.32	4.99	0.000642	0.00411	1
Sdr9c7	10	127734387..127747630	74.67	-1.07	-2.1	2.53e-51	6.08e-49	4.6e-47
4921536K21Rik	11	complement(3836088..3845098)	1.69	-1.5	-2.83	8.18e-08	1.19e-06	0.00149
Dusp18	11	3845240..3851296	7.09	-1.59	-3.02	9.89e-43	1.58e-40	1.8e-38
Nefh	11	complement(4888754..4898064)	0.18	-4.43	-21.48	0.000769	0.00478	1
Rasl10a	11	5008128..5010385	1.68	-1.14	-2.2	0.000854	0.00525	1
Pgam2	11	complement(5751640..5753733)	7.81	1.31	2.48	5.14e-08	7.78e-07	0.000933
Camk2b	11	complement(5919644..6016362)	0.28	-3.9	-14.97	3.43e-06	3.83e-05	0.06
Adcy1	11	7013489..7128506	0.09	-2.57	-5.95	2.12e-05	0.000198	0.38
Gm11992	11	8998594..9019356	12.94	-1.01	-2.02	7.82e-25	4.87e-23	1.42e-20
Dock2	11	complement(34176815..34674719)	0.2	-1.64	-3.11	2.41e-05	0.000222	0.44
Fndc9	11	46126358..46130699	5.64	-1.54	-2.9	8.79e-22	4.5e-20	1.6e-17
9930111J21Rik1	11	complement(48836977..48870225)	1.06	-1.29	-2.45	1.65e-06	1.94e-05	0.03
Tgtp1	11	complement(48876154..48884999)	1.38	-2.51	-5.68	9.97e-15	3.14e-13	1.81e-10
9930111J21Rik2	11	complement(48906701..48942069)	2.44	-1.69	-3.22	3.81e-36	4.38e-34	6.92e-32
Tgtp2	11	complement(48948021..48955033)	0.6	-1.98	-3.94	1.94e-06	2.26e-05	0.04
Ifi47	11	48967414..48987801	2.3	-1.16	-2.24	4.28e-06	4.69e-05	0.08
Or2y16	11	49327451..49336930	1.29	1.35	2.55	2.65e-07	3.56e-06	0.00481
Flt4	11	49500090..49543566	0.35	-1.49	-2.81	8.9e-06	9.07e-05	0.16
Pdlim4	11	complement(53945754..53959840)	1.65	-1.19	-2.28	0.000149	0.00114	1
Lypd8	11	58269869..58281554	0.92	-1.59	-3.01	0.000368	0.00254	1
Kcnj12	11	60913390..60961957	0.56	-2.23	-4.7	1.58e-06	1.86e-05	0.03
Aldh3a1	11	61098363..61109247	3.19	1.11	2.15	3.39e-07	4.49e-06	0.00616
Rnf222	11	68779379..68786603	29.57	-1.06	-2.08	1.04e-43	1.7e-41	1.88e-39
Aloxe3	11	69016722..69039941	22.69	-1.01	-2.01	6.17e-36	6.9e-34	1.12e-31
Alox12b	11	69047815..69060618	103.07	-1.42	-2.68	1.07e-88	8.74e-86	1.94e-84
Cldn7	11	69855605..69858711	1.71	1.78	3.43	7.13e-09	1.22e-07	0.000129
Adap2	11	80044931..80069784	0.44	-1.33	-2.52	0.01	0.05	1
Ccl2	11	81926397..81928279	29.29	1.18	2.26	1.5e-30	1.25e-28	2.73e-26
Slfn5	11	82842175..82855666	6.25	-2.24	-4.73	6.91e-68	2.97e-65	1.25e-63
Slfn8	11	complement(82892984..82911636)	2.52	-1.42	-2.68	2.1e-17	8.09e-16	3.8e-13
Slfn4	11	83066012..83081042	1.24	-1.28	-2.42	1.51e-07	2.1e-06	0.00273
Slfn3	11	83082156..83105980	6.88	-2.31	-4.96	1.49e-38	2.1e-36	2.71e-34
Cacna1g	11	complement(94299217..94365024)	0.31	1.05	2.07	8.16e-05	0.000659	1
Dlx3	11	95010945..95016122	21.49	-1.08	-2.12	5.1e-38	6.88e-36	9.25e-34
Plxdc1	11	complement(97814064..97877270)	1.37	1.38	2.6	5.94e-07	7.54e-06	0.01
Stac2	11	complement(97927449..97944288)	6.3	-1.32	-2.49	5.15e-29	3.99e-27	9.36e-25
Gsdma	11	98555177..98568534	105.11	-1.03	-2.05	1.13e-49	2.46e-47	2.05e-45
Csf3	11	98592089..98594455	1.38	1.04	2.05	0.000583	0.00377	1
Krt23	11	complement(99368800..99383963)	7.98	-1.08	-2.12	1.31e-12	3.39e-11	2.37e-08
Krt32	11	complement(99971674..99979100)	0.29	-2.21	-4.63	0.00459	0.02	1
Kcnj2	11	110956990..110967647	0.71	1.31	2.48	1.24e-06	1.49e-05	0.02
Otop3	11	115225557..115237753	0.41	-1.85	-3.61	0.000402	0.00274	1
Lgals3bp	11	complement(118283577..118292918)	172	-1.79	-3.45	4.57e-146	1.49e-142	8.3e-142
Scin	12	complement(40109768..40184227)	2.03	1.3	2.47	3.2e-09	5.68e-08	5.8e-05
Gpr135	12	complement(72114750..72117899)	0.44	-1.16	-2.24	0.00226	0.01	1
Ppp1r36	12	76464312..76486266	0.69	-1.55	-2.92	0.000635	0.00407	1
Tmem229b	12	complement(79008569..79054401)	31.26	-1.47	-2.77	9.47e-84	6.72e-81	1.72e-79
Asb2	12	complement(103287401..103322260)	4.24	-2.08	-4.22	2.57e-34	2.69e-32	4.67e-30
Ifi27	12	103400470..103406498	75.05	1.13	2.19	1.51e-46	2.86e-44	2.73e-42
Serpina12	12	complement(103995028..104010702)	11.61	-1.88	-3.68	8.97e-80	5.42e-77	1.63e-75
Serpina3b	12	104094255..104105804	6.58	1.28	2.43	6.05e-20	2.78e-18	1.1e-15
Clmn	12	complement(104729376..104831335)	0.33	-1.17	-2.25	6.6e-06	6.91e-05	0.12
Degs2	12	complement(108644970..108668570)	28.22	-1.05	-2.08	1.33e-39	1.98e-37	2.42e-35
Calm4	13	3887757..3888673	1770.09	-1.26	-2.4	2.9e-80	1.89e-77	5.26e-76
Calm5	13	3904173..3904761	2.93	-1.67	-3.19	5.24e-05	0.000442	0.95
Akr1c18	13	complement(4182614..4200653)	1.38	-1.16	-2.23	0.00184	0.01	1
Prl2c2	13	complement(13170710..13179968)	18.57	1.16	2.24	5.99e-12	1.45e-10	1.09e-07
H4c17	13	21995916..21996317	4.81	-7.95	-247.44	0.00314	0.02	1
H4c18	13	complement(22015937..22016366)	5.91	1.17	2.26	6.16e-05	0.00051	1
H2ac11	13	complement(22226630..22227114)	2.28	1.15	2.22	0.00531	0.02	1
Serpinb9b	13	33211399..33225867	1.88	-1.16	-2.24	9.9e-07	1.21e-05	0.02
Iqgap2	13	complement(95763682..96028991)	0.94	-1.04	-2.06	1.19e-05	0.000118	0.22
Adamts6	13	104424343..104633203	0.16	-1.1	-2.15	0.00551	0.03	1
Rgs7bp	13	complement(105082412..105191438)	0.65	1.56	2.95	2.6e-09	4.66e-08	4.73e-05
Nnt_2	13	complement(119472064..119545488)	1.87	-5.6	-48.64	4.15e-10	8.15e-09	7.53e-06
Tmem267	13	119624575..120072595	21.9	-1.52	-2.87	3.39e-68	1.5e-65	6.15e-64
Plac9	14	complement(25887930..25903524)	10.95	1.22	2.33	9.76e-26	6.37e-24	1.77e-21
Klhl33	14	complement(51126039..51134964)	0.07	2.1	4.29	0.01	0.04	1
Ang2	14	complement(51432781..51436605)	2.13	-1.16	-2.23	0.000583	0.00377	1
Ndrg2	14	complement(52142728..52151615)	80.54	-1.44	-2.72	2.99e-89	2.57e-86	5.42e-85
Phf11a	14	complement(59514362..59534971)	0.34	-3.74	-13.4	0.0049	0.02	1
Phf11b	14	complement(59558413..59578800)	3.02	-1.53	-2.88	1.1e-07	1.57e-06	0.00199
Egr3	14	70314652..70320063	26.76	-1.12	-2.18	1.4e-49	2.96e-47	2.53e-45
Piwil2	14	complement(70609926..70666832)	1.58	1.17	2.25	3.14e-10	6.24e-09	5.7e-06
Lcp1	14	75368541..75468282	0.13	1.8	3.48	0.00636	0.03	1
Kctd4	14	76192449..76203646	10.25	-1.06	-2.08	3.19e-32	2.94e-30	5.78e-28
Scel	14	103750778..103850233	48.05	-1.15	-2.21	2.35e-52	5.99e-50	4.26e-48
Slc15a1	14	complement(121697033..121742664)	16.51	-1.11	-2.16	3.02e-38	4.11e-36	5.49e-34
Slc45a2	15	11000807..11029319	0.91	-1.27	-2.42	2.07e-05	0.000194	0.38
Rims2	15	39061656..39547768	0.13	2.76	6.76	9.87e-06	9.96e-05	0.18
Gsdmc	15	complement(63647817..63680608)	16.14	-1.05	-2.07	4.92e-31	4.25e-29	8.93e-27
Gm35339	15	76238632..76249401	0.15	1.21	2.31	0.00682	0.03	1
Slc39a4	15	complement(76496583..76501584)	0.46	2.4	5.27	9.35e-07	1.15e-05	0.02
Shisa8	15	complement(82090369..82097016)	0.23	-2.1	-4.27	0.00318	0.02	1
Tafa5	15	87428500..87643565	0.99	-1.07	-2.1	3.62e-05	0.000319	0.66
Cntn1	15	91949046..92239848	0.49	-1.87	-3.66	1.58e-08	2.57e-07	0.000287
Wnt10b	15	complement(98668593..98676031)	13.47	1.02	2.02	2.56e-32	2.39e-30	4.65e-28
Gm49450	15	complement(98830018..98851432)	7.03	-2.83	-7.12	0.00302	0.02	1
Aqp5	15	99488663..99492710	5.73	-2.99	-7.96	1.09e-32	1.03e-30	1.97e-28
Krt80	15	complement(101245325..101268043)	236.32	-1.02	-2.02	3.24e-52	8.02e-50	5.88e-48
Krt75	15	complement(101471780..101482339)	11.25	-1.08	-2.11	1.04e-31	9.33e-30	1.89e-27
Gm5414	15	complement(101532463..101536623)	2.06	-1.09	-2.12	2.43e-05	0.000224	0.44
Krt78	15	complement(101854436..101862722)	82.18	-1.44	-2.72	1.54e-92	1.58e-89	2.8e-88
Krt8	15	complement(101905133..101912917)	5.47	1.46	2.76	3.26e-20	1.51e-18	5.91e-16
Hoxc8	15	102899039..102902543	0.6	1.17	2.26	0.00977	0.04	1
Vasn	16	4457805..4468666	23.25	-1.15	-2.23	9.28e-45	1.58e-42	1.68e-40
Gp1bb	16	complement(18439067..18441153)	2.15	-1.1	-2.15	0.000363	0.00252	1
Apod	16	complement(31115010..31133626)	8.87	-1.38	-2.6	1.49e-24	9.1e-23	2.7e-20
Stfa2	16	complement(36224354..36228819)	26.2	-1.03	-2.04	1.38e-12	3.56e-11	2.51e-08
Slc15a2	16	complement(36570539..36605324)	5.04	-1.01	-2.02	3.13e-21	1.56e-19	5.67e-17
Gm49599	16	36695502..36700596	0.88	1.1	2.14	1.2e-05	0.000119	0.22
Abi3bp	16	56298241..56510498	0.18	-1.44	-2.71	0.00265	0.01	1
Hunk	16	90182901..90296441	1.38	2.13	4.39	2.43e-18	1.02e-16	4.41e-14
Ifnar1	16	91282126..91304329	21.57	-1.18	-2.27	9.17e-51	2.17e-48	1.66e-46
Sim2	16	93885790..93927891	0.18	-2.37	-5.19	0.00132	0.00764	1
Ripply3	16	94129279..94137794	3.31	1.67	3.18	4.58e-11	9.88e-10	8.32e-07
Mx1	16	complement(97248235..97264107)	31.16	-1.06	-2.09	9.09e-31	7.65e-29	1.65e-26
Mx2	16	97336508..97362100	64.33	1.2	2.3	9.35e-64	3.64e-61	1.7e-59
Tmprss2	16	complement(97365882..97412395)	3.98	-3.64	-12.48	2.57e-53	7e-51	4.67e-49
Agpat4	17	12337591..12438532	40.32	-1.35	-2.55	5.16e-64	2.06e-61	9.37e-60
Gm3435	17	15230438..15242711	0.91	1.76	3.39	5.44e-05	0.000456	0.99
Dnase1l2	17	complement(24659055..24662079)	44.73	-1.15	-2.22	1.39e-49	2.96e-47	2.52e-45
Pnpla1	17	29077385..29109283	33.99	-1.2	-2.3	9.71e-60	3.3e-57	1.76e-55
Abcg1	17	31276649..31336962	12.23	-1.02	-2.03	7.38e-39	1.05e-36	1.34e-34
Pglyrp2	17	complement(32631433..32643141)	3.23	1.63	3.09	7.77e-20	3.53e-18	1.41e-15
Cfb	17	complement(35075350..35081494)	0.54	-2.8	-6.97	5.16e-07	6.63e-06	0.00936
C2	17	complement(35081580..35117241)	2.45	-1.87	-3.66	7.29e-15	2.33e-13	1.32e-10
Ly6g6c	17	35284364..35289026	264.06	-1.26	-2.4	2.71e-74	1.43e-71	4.92e-70
H2-Q5	17	35613102..35616776	3.01	-2.4	-5.29	4.19e-11	9.07e-10	7.61e-07
H2-Q6	17	35643826..35649031	8.11	-2.36	-5.13	8.32e-40	1.26e-37	1.51e-35
H2-Q7	17	35658131..35662749	10.77	-2.67	-6.35	2.76e-49	5.64e-47	5.02e-45
Cdsn	17	35863025..35868077	779.81	-1.26	-2.39	7.3e-80	4.59e-77	1.33e-75
H2-T10	17	complement(36426768..36432357)	4.15	-1.04	-2.05	6.12e-08	9.13e-07	0.00111
Adgrf5	17	43671342..43770448	0.2	-1.22	-2.33	0.000704	0.00444	1
Capn11	17	complement(45941130..45970251)	0.43	-7.25	-152.28	0.0072	0.03	1
Satb1	17	complement(52043215..52140318)	2.39	-1.22	-2.32	7.34e-27	5.16e-25	1.33e-22
C3	17	complement(57510970..57535136)	14.66	1.12	2.17	3.55e-45	6.1e-43	6.45e-41
Spdya	17	71859056..71896528	1.11	1.02	2.03	0.000884	0.0054	1
Ehd3	17	74111129..74139089	0.52	-1.06	-2.08	0.00322	0.02	1
Arhgef33	17	80614836..80707510	0.16	-1.92	-3.78	0.00453	0.02	1
Gata6	18	11052064..11085635	0.27	1.37	2.59	0.00337	0.02	1
Dsc1	18	complement(20217241..20247928)	240.26	-1.2	-2.3	5.92e-72	2.76e-69	1.07e-67
Dsg1c	18	20380397..20418088	0.33	-1.56	-2.94	0.000598	0.00386	1
Dtna	18	23548192..23792772	0.19	-1.09	-2.12	0.0016	0.009	1
Ecscr	18	complement(35846139..35855409)	0.45	1.45	2.74	0.00989	0.04	1
Pcdhb11	18	37554471..37558889	0.27	1.53	2.88	0.000428	0.00289	1
Pcdhb12	18	37568674..37571707	0.72	1.21	2.32	0.000233	0.00171	1
Pcdhga8	18	37858759..37974926	0.66	-1.11	-2.15	8.32e-05	0.000671	1
Spink12	18	44237474..44241610	11.99	-1.22	-2.33	2.61e-13	7.34e-12	4.74e-09
Marchf3	18	complement(56894788..57058620)	11.28	-1.19	-2.28	3.32e-26	2.24e-24	6.02e-22
Gm4951	18	60345152..60380892	2.52	-2.69	-6.44	7.51e-18	3.01e-16	1.36e-13
Gm4841	18	complement(60401377..60406344)	0.26	-1.54	-2.92	0.01	0.04	1
F830016B08Rik	18	60426452..60436088	0.44	-2.39	-5.23	8e-06	8.24e-05	0.15
Iigp1	18	60509099..60525706	21.78	-2.24	-4.72	1.14e-127	2.33e-124	2.07e-123
Pdgfrb	18	61178222..61218133	0.12	3.06	8.34	0.000137	0.00105	1
Spink7	18	complement(62725265..62729398)	3.07	-1.17	-2.26	0.00321	0.02	1
Hsbp1l1	18	complement(80272973..80290317)	4.16	-1.75	-3.36	7.99e-11	1.69e-09	1.45e-06
Aldh3b3	19	4008645..4022103	9.01	-1.31	-2.48	7.61e-44	1.27e-41	1.38e-39
Gstp2	19	complement(4090285..4096023)	12.14	1.05	2.06	5.55e-14	1.65e-12	1.01e-09
Carns1	19	complement(4214323..4225478)	0.43	-1.11	-2.16	0.000974	0.00589	1
Cd248	19	5118106..5120710	0.76	-2.48	-5.57	7.67e-08	1.12e-06	0.00139
Ms4a4d	19	11514165..11535831	0.55	-3.85	-14.38	0.000132	0.00102	1
Mpeg1	19	12438143..12442647	3.58	-3.18	-9.06	5.21e-50	1.17e-47	9.46e-46
Ifit2	19	34528094..34553819	5.54	-1.49	-2.82	4.93e-24	2.91e-22	8.95e-20
Ifit3	19	34560931..34566131	96.26	-2.72	-6.59	4.38e-137	1.19e-133	7.95e-133
Ifit1bl1	19	complement(34570291..34579356)	0.62	-1.45	-2.72	0.000556	0.00363	1
Ifit3b	19	34585370..34590801	50.48	-2.63	-6.2	5.65e-116	9.22e-113	1.03e-111
Ifit1bl2	19	complement(34594449..34618143)	2.73	-1	-2	2.9e-10	5.77e-09	5.27e-06
Fgfbp3	19	complement(36894950..36897015)	55.15	-2.23	-4.69	2.89e-149	1.18e-145	5.25e-145
Ide	19	complement(37246142..37340010)	356.01	-1.41	-2.66	2.12e-99	2.48e-96	3.85e-95
Crtac1	19	complement(42256726..42420224)	0.52	-1.67	-3.18	0.000229	0.00168	1
Rbm20	19	53665737..53855511	0.22	-1.24	-2.36	0.002	0.01	1
Fgf13	X	complement(58107505..58613431)	8.06	1.04	2.06	4.42e-24	2.64e-22	8.03e-20
Gpr50	X	70707273..70712863	2.05	-1.23	-2.35	6.46e-08	9.59e-07	0.00117
Xlr3b	X	72235813..72246536	0.52	-2.36	-5.13	0.000321	0.00227	1
Trex2	X	complement(72477311..72478950)	282.49	-1.12	-2.17	2.3e-57	6.95e-55	4.17e-53
Bgn	X	72527208..72539539	0.65	1.02	2.03	0.00701	0.03	1
Nalf2	X	98864627..98892396	2.58	-1.18	-2.26	1.09e-12	2.86e-11	1.98e-08
Xkrx	X	complement(133049792..133062825)	22.18	-1.04	-2.05	9.3e-37	1.14e-34	1.69e-32

## Sheet: Total WT IFNL vs Media
Name	Chromosome	Region	Max group mean	Log₂ fold change	Fold change	P-value	FDR p-value	Bonferroni	negLOG10(FDR)
4933401J01Rik	1	3143476..3144545	0	NaN	NaN	NaN	NaN	NaN	#VALUE!
Xkr4	1	complement(3276124..3741721)	4.9	2.02	4.06	1.47e-38	1.77e-36	2.7e-34	35.752
Gm37180	1	complement(3435954..3438772)	0	NaN	NaN	NaN	NaN	NaN	#VALUE!
Gm37363	1	complement(3445779..3448011)	0.03	-2.66	-6.31	0.3	NaN	1	#VALUE!
Gm37686	1	complement(3535200..3537508)	0.00835	-1.87	-3.65	0.48	NaN	1	#VALUE!
Gm37329	1	complement(3582674..3584730)	0	NaN	NaN	NaN	NaN	NaN	#VALUE!
Gm38148	1	complement(3663115..3666126)	0	NaN	NaN	NaN	NaN	NaN	#VALUE!
Gm10568	1	3750378..3752011	0	NaN	NaN	NaN	NaN	NaN	#VALUE!
Gm38385	1	3822233..3824583	0	NaN	NaN	NaN	NaN	NaN	#VALUE!
Rp1	1	complement(4069780..4479464)	0	NaN	NaN	NaN	NaN	NaN	#VALUE!
Gm37483	1	complement(4433569..4435052)	0	NaN	NaN	NaN	NaN	NaN	#VALUE!
Sox17	1	complement(4561154..4567577)	0	NaN	NaN	NaN	NaN	NaN	#VALUE!
Mrpl15	1	complement(4843429..4855962)	23.5	-0.06	-1.04	0.41	0.88	1	0.0555173
Gm37144	1	complement(4848286..4849435)	0.4	0.17	1.12	0.77	0.98	1	0.00877392
Lypla1	1	4878011..4918633	100.62	0.02	1.01	0.81	0.98	1	0.00877392
Gm37988	1	4878115..4956993	0.51	0.36	1.28	0.59	0.94	1	0.0268721
Tcea1	1	4928037..4968132	121.58	0.02	1.02	0.73	0.97	1	0.0132283
Gm37277	1	complement(4975974..4977084)	2.03	0.34	1.27	0.24	0.77	1	0.113509
Rgs20	1	complement(4979799..5140508)	7.35	0.08	1.06	0.45	0.89	1	0.05061
Gm37079	1	complement(5008799..5010933)	0	NaN	NaN	NaN	NaN	NaN	#VALUE!
Atp6v1h	1	5140241..5232752	87.98	-0.03	-1.02	0.63	0.95	1	0.0222764
Gm37567	1	5377962..5380240	0.01	1.88	3.67	0.48	NaN	1	#VALUE!
Gm38264	1	5473770..5475801	0	NaN	NaN	NaN	NaN	NaN	#VALUE!
Oprk1	1	5658689..5676354	0.00526	1.88	3.67	0.48	NaN	1	#VALUE!
Gm37429	1	complement(5913097..5914895)	0	NaN	NaN	NaN	NaN	NaN	#VALUE!
Npbwr1	1	complement(5983926..5987617)	0.02	-0.000272	-1	1	NaN	1	#VALUE!
Rb1cc1	1	6276421..6346872	30.55	0.01	1.01	0.88	0.99	1	0.00436481
Alkal1	1	6429442..6464955	0.08	-0.000659	-1	1	NaN	1	#VALUE!
St18	1	6557455..6931164	0.03	-1.43	-2.69	0.23	NaN	1	#VALUE!
Gm42492	1	complement(6931461..6934375)	0.04	-3.59	-12.06	0.15	NaN	1	#VALUE!
Pcmtd1	1	7159144..7243852	36.76	-0.16	-1.11	0.03	0.27	1	0.568636
Gm38372	1	7218334..7222361	0.65	0.24	1.18	0.37	0.86	1	0.0655015
Sntg1	1	complement(8431699..9370103)	0	NaN	NaN	NaN	NaN	NaN	#VALUE!
Gm38024	1	complement(8521184..8523715)	0	NaN	NaN	NaN	NaN	NaN	#VALUE!
Gm38259	1	complement(8598004..8601537)	0	NaN	NaN	NaN	NaN	NaN	#VALUE!
Gm37005	1	complement(8713920..8715083)	0	NaN	NaN	NaN	NaN	NaN	#VALUE!
Gm37629	1	complement(9261292..9262341)	0	NaN	NaN	NaN	NaN	NaN	#VALUE!
Gm37143	1	9357147..9360405	0	NaN	NaN	NaN	NaN	NaN	#VALUE!
Rrs1	1	9615633..9617680	114.28	0.02	1.01	0.79	0.98	1	0.00877392
Adhfe1	1	9618173..9650898	0.07	-0.22	-1.17	0.8	0.98	1	0.00877392
Vxn	1	9671424..9697368	0.00736	1.88	3.67	0.48	NaN	1	#VALUE!
Mybl1	1	complement(9737640..9770434)	5.35	0.06	1.04	0.57	0.93	1	0.0315171
Vcpip1	1	complement(9788847..9818607)	18.75	0.23	1.17	0.000993	0.03	1	1.52288
Sgk3	1	9868332..9971070	36.48	0.18	1.13	0.01	0.15	1	0.823909
Mcmdc2	1	9978863..10012310	0.03	-0.21	-1.16	0.81	NaN	1	#VALUE!
Tcf24	1	complement(10030388..10038157)	0.68	0.15	1.11	0.6	0.94	1	0.0268721
E330040D14Rik	1	10037539..10038912	0.08	-0.62	-1.54	0.6	NaN	1	#VALUE!
Ppp1r42	1	complement(10038849..10079361)	0.03	2.66	6.34	0.29	NaN	1	#VALUE!
Cops5	1	complement(10094826..10108393)	142.01	-0.09	-1.07	0.18	0.7	1	0.154902
Cspp1	1	10108212..10206993	7.39	0.03	1.02	0.74	0.97	1	0.0132283
1700047N06Rik	1	complement(10127250..10128169)	0	NaN	NaN	NaN	NaN	NaN	#VALUE!
Arfgef1	1	complement(10207796..10302895)	75.65	-0.00987	-1.01	0.88	0.99	1	0.00436481
Gm37569	1	complement(10267306..10269027)	0	0.00798	1.01	1	NaN	1	#VALUE!
Cpa6	1	complement(10394945..10790170)	0.16	-0.92	-1.89	0.25	0.78	1	0.107905
Gm38005	1	complement(10519470..10522214)	0	NaN	NaN	NaN	NaN	NaN	#VALUE!
Gm37133	1	complement(10852681..10854602)	0.01	-1.87	-3.65	0.48	NaN	1	#VALUE!
Prex2	1	11063689..11373905	0.09	-0.14	-1.1	0.75	0.97	1	0.0132283
Gm37410	1	complement(11434150..11437188)	0	NaN	NaN	NaN	NaN	NaN	#VALUE!
A830018L16Rik	1	11484329..12046125	0	NaN	NaN	NaN	NaN	NaN	#VALUE!
Gm38178	1	11487142..11489612	0	NaN	NaN	NaN	NaN	NaN	#VALUE!
Gm38069	1	11774431..11776574	0	NaN	NaN	NaN	NaN	NaN	#VALUE!
Sulf1	1	12762501..12931416	14.33	-0.06	-1.05	0.39	0.87	1	0.0604807
Slco5a1	1	complement(12936773..13062874)	0.09	0.78	1.72	0.1	0.58	1	0.236572
Gm37162	1	complement(13129625..13130175)	0	NaN	NaN	NaN	NaN	NaN	#VALUE!
Prdm14	1	complement(13183681..13197387)	0.02	-0.79	-1.73	0.61	NaN	1	#VALUE!
Ncoa2	1	complement(13209329..13444307)	21.94	-0.02	-1.01	0.77	0.98	1	0.00877392
Gm38376	1	complement(13247686..13249938)	0.02	-2.66	-6.3	0.31	NaN	1	#VALUE!
Gm37409	1	complement(13305033..13306658)	0.02	1.88	3.67	0.48	NaN	1	#VALUE!
Gm38223	1	complement(13360036..13360730)	0	NaN	NaN	NaN	NaN	NaN	#VALUE!
Gm37702	1	complement(13367260..13369131)	0.03	2.66	6.34	0.29	NaN	1	#VALUE!
Gm38120	1	complement(13413787..13418428)	0.01	-2.66	-6.31	0.3	NaN	1	#VALUE!
Gm38380	1	complement(13424707..13426954)	0.02	-0.79	-1.73	0.62	NaN	1	#VALUE!
Tram1	1	complement(13634922..13660134)	140.51	-0.04	-1.03	0.56	0.93	1	0.0315171
Lactb2	1	complement(13693554..13730770)	19.59	-0.00457	-1	0.95	1	1	0
Gm38319	1	complement(13711707..13712972)	0.2	0.97	1.95	0.27	0.8	1	0.09691
Xkr9	1	13738995..13771947	0	0.00798	1.01	1	NaN	1	#VALUE!
Gm36947	1	complement(13917095..13919343)	0.15	-0.4	-1.32	0.57	0.93	1	0.0315171
Gm37400	1	complement(14179439..14183043)	0	NaN	NaN	NaN	NaN	NaN	#VALUE!
Eya1	1	complement(14239178..14380459)	0.12	-1.04	-2.06	0.07	0.49	1	0.309804
Gm37444	1	complement(14325776..14326214)	0	NaN	NaN	NaN	NaN	NaN	#VALUE!
Msc	1	complement(14823570..14826216)	0	NaN	NaN	NaN	NaN	NaN	#VALUE!
Gm37412	1	14858869..14863189	0	NaN	NaN	NaN	NaN	NaN	#VALUE!
Trpa1	1	complement(14942872..14989086)	0	NaN	NaN	NaN	NaN	NaN	#VALUE!
Kcnb2	1	15357478..15793974	0.00254	-0.79	-1.73	0.62	NaN	1	#VALUE!
Gm38116	1	15434526..15436058	0	NaN	NaN	NaN	NaN	NaN	#VALUE!
Gm37138	1	15626473..15628561	0	NaN	NaN	NaN	NaN	NaN	#VALUE!
Terf1	1	15875870..15914276	29.82	0.02	1.01	0.83	0.98	1	0.00877392
Gm37509	1	15923555..15926723	0.07	1.39	2.62	0.21	NaN	1	#VALUE!
Sbspon	1	complement(15924086..15962946)	0.12	-1.34	-2.53	0.17	0.7	1	0.154902
4930444P10Rik	1	complement(16136203..16163549)	0	NaN	NaN	NaN	NaN	NaN	#VALUE!
Rpl7	1	complement(16171519..16174886)	1877.67	-0.06	-1.04	0.4	0.87	1	0.0604807
Rdh10	1	16175998..16203958	9.97	-0.02	-1.02	0.79	0.98	1	0.00877392
Gm38249	1	complement(16278421..16280741)	0	NaN	NaN	NaN	NaN	NaN	#VALUE!
Stau2	1	complement(16298898..16590336)	7.9	-0.1	-1.07	0.24	0.77	1	0.113509
Ube2w	1	complement(16611014..16689713)	25.22	-0.02	-1.01	0.8	0.98	1	0.00877392
Gm38342	1	16688784..16691763	0.05	-0.21	-1.16	0.82	NaN	1	#VALUE!
Eloc	1	complement(16711949..16727266)	62.54	-0.06	-1.04	0.41	0.88	1	0.0555173
Tmem70	1	16735431..16748499	58.2	-0.04	-1.03	0.58	0.94	1	0.0268721
Ly96	1	16758275..16779835	16.82	0.07	1.05	0.64	0.95	1	0.0222764
4921511E07Rik	1	17001194..17002020	0	NaN	NaN	NaN	NaN	NaN	#VALUE!
Jph1	1	complement(17034784..17168113)	2.66	0.19	1.14	0.17	0.69	1	0.161151
Gdap1	1	17215586..17234495	0.06	0.8	1.74	0.35	NaN	1	#VALUE!
Pi15	1	17672125..17701163	22.85	-0.25	-1.19	0.06	0.46	1	0.337242
Crispld1	1	17797269..17836568	0.05	-0.8	-1.75	0.38	NaN	1	#VALUE!
Crisp4	1	complement(18185415..18216126)	0	NaN	NaN	NaN	NaN	NaN	#VALUE!
Defb18	1	complement(18306697..18307667)	0	NaN	NaN	NaN	NaN	NaN	#VALUE!
Defb41	1	complement(18321204..18335362)	0	NaN	NaN	NaN	NaN	NaN	#VALUE!
Tfap2d	1	19173246..19236570	0	NaN	NaN	NaN	NaN	NaN	#VALUE!
Tfap2b	1	19279138..19308800	5.95	-0.21	-1.15	0.02	0.21	1	0.677781
Gm38382	1	19684493..19686991	0	NaN	NaN	NaN	NaN	NaN	#VALUE!
Pkhd1	1	complement(20128003..20688288)	0.00396	-0.79	-1.73	0.61	NaN	1	#VALUE!
Gm37315	1	complement(20132294..20135772)	0	NaN	NaN	NaN	NaN	NaN	#VALUE!
Il17a	1	20801129..20804720	0	NaN	NaN	NaN	NaN	NaN	#VALUE!
Il17f	1	complement(20847370..20860841)	0.02	-1.87	-3.65	0.48	NaN	1	#VALUE!
Mcm3	1	complement(20873192..20890536)	107.23	0.04	1.03	0.54	0.93	1	0.0315171
Paqr8	1	20960830..21009874	3.6	-0.27	-1.21	0.02	0.23	1	0.638272
Efhc1	1	21021850..21061065	0.23	-0.08	-1.06	0.88	0.99	1	0.00436481
Tram2	1	complement(21066523..21149453)	3.33	0.2	1.15	0.08	0.51	1	0.29243
Tmem14a	1	21288799..21300391	2.23	0.18	1.13	0.5	0.91	1	0.0409586
Gm38224	1	21304946..21307045	0.02	0.000916	1	1	NaN	1	#VALUE!
Gsta3	1	21310813..21335885	2	-0.55	-1.47	0.03	0.31	1	0.508638
Khdc1a	1	21419865..21422424	0	NaN	NaN	NaN	NaN	NaN	#VALUE!
Khdc1c	1	21438555..21441069	0	NaN	NaN	NaN	NaN	NaN	#VALUE!
Khdc1b	1	21453780..21456597	0	NaN	NaN	NaN	NaN	NaN	#VALUE!
Kcnq5	1	complement(21468627..22032166)	0.02	0.45	1.37	0.63	0.95	1	0.0222764
Gm36949	1	complement(21524915..21527241)	0.01	1.88	3.67	0.48	NaN	1	#VALUE!
Gm38243	1	complement(21909172..21910738)	0	NaN	NaN	NaN	NaN	NaN	#VALUE!
Rims1	1	complement(22356475..22845203)	0.01	0.37	1.3	0.74	NaN	1	#VALUE!
Ppp1r14bl	1	complement(23139554..23141334)	0	NaN	NaN	NaN	NaN	NaN	#VALUE!
Gm6420	1	complement(23294766..23295488)	0	NaN	NaN	NaN	NaN	NaN	#VALUE!
Ogfrl1	1	complement(23405505..23436853)	6.96	0.15	1.11	0.1	0.57	1	0.244125
B3gat2	1	23800834..23888239	0.36	-0.16	-1.12	0.6	0.94	1	0.0268721
Smap1	1	complement(23883927..23961398)	110.71	0.000233	1	1	1	1	0
Sdhaf4	1	complement(24035020..24044737)	25.56	0.02	1.01	0.88	0.99	1	0.00436481
Gm26524	1	24044586..24044975	0	0.00798	1.01	1	NaN	1	#VALUE!
Fam135a	1	complement(24050174..24139422)	45.2	0.07	1.05	0.32	0.83	1	0.0809219
Gm37580	1	24139706..24142505	0.02	-1.29	-2.45	0.4	NaN	1	#VALUE!
Col9a1	1	24216691..24291765	0	NaN	NaN	NaN	NaN	NaN	#VALUE!
Col19a1	1	complement(24300971..24626553)	0.0064	0.000899	1	1	NaN	1	#VALUE!
Lmbrd1	1	24717711..24805382	20.83	-0.02	-1.01	0.82	0.98	1	0.00877392
Adgrb3	1	complement(25106557..25868788)	0	NaN	NaN	NaN	NaN	NaN	#VALUE!
Gm20172	1	complement(25315485..25317035)	0	NaN	NaN	NaN	NaN	NaN	#VALUE!
Gm37543	1	complement(25323299..25324329)	0	NaN	NaN	NaN	NaN	NaN	#VALUE!
Gm37331	1	complement(25335593..25338967)	0	NaN	NaN	NaN	NaN	NaN	#VALUE!
Gm37211	1	complement(25353357..25356789)	0	NaN	NaN	NaN	NaN	NaN	#VALUE!
Gm37862	1	complement(25364947..25367479)	0	NaN	NaN	NaN	NaN	NaN	#VALUE!
Gm38286	1	complement(25385059..25388163)	0	NaN	NaN	NaN	NaN	NaN	#VALUE!
Gm37880	1	complement(25401645..25404901)	0	NaN	NaN	NaN	NaN	NaN	#VALUE!
Gm37011	1	complement(25647331..25650265)	0	NaN	NaN	NaN	NaN	NaN	#VALUE!
Gm37051	1	complement(25659319..25662261)	0	NaN	NaN	NaN	NaN	NaN	#VALUE!
Gm38260	1	complement(25711326..25715320)	0	NaN	NaN	NaN	NaN	NaN	#VALUE!
Gm37628	1	complement(25725143..25730582)	0	NaN	NaN	NaN	NaN	NaN	#VALUE!
8030445P17Rik	1	complement(25761119..25763859)	0	NaN	NaN	NaN	NaN	NaN	#VALUE!
Gm38198	1	complement(25774470..25778050)	0	NaN	NaN	NaN	NaN	NaN	#VALUE!
Gm37077	1	complement(25794424..25798114)	0.00649	1.88	3.67	0.48	NaN	1	#VALUE!
Gm37895	1	complement(25814838..25819387)	0	NaN	NaN	NaN	NaN	NaN	#VALUE!
Gm36952	1	complement(25836362..25839986)	0	NaN	NaN	NaN	NaN	NaN	#VALUE!
Gm37602	1	complement(25843178..25846487)	0	NaN	NaN	NaN	NaN	NaN	#VALUE!
2900022M07Rik	1	complement(25848037..25849053)	0	NaN	NaN	NaN	NaN	NaN	#VALUE!
2900002M20Rik	1	complement(25863471..25863800)	0	NaN	NaN	NaN	NaN	NaN	#VALUE!
Gm9884	1	25869738..25870959	0	NaN	NaN	NaN	NaN	NaN	#VALUE!
4931408C20Rik	1	complement(26720895..26726541)	0	NaN	NaN	NaN	NaN	NaN	#VALUE!
Gm38089	1	28608999..28610512	0	NaN	NaN	NaN	NaN	NaN	#VALUE!
Gm597	1	complement(28815198..28819333)	0.0083	1.88	3.67	0.48	NaN	1	#VALUE!
Phf3	1	complement(30841420..30913002)	37.62	-0.00544	-1	0.94	0.99	1	0.00436481
Gm37522	1	complement(30872629..30875512)	0.02	2.66	6.34	0.29	NaN	1	#VALUE!
Gm37906	1	complement(30904585..30907619)	0.05	-1.16	-2.23	0.31	NaN	1	#VALUE!
Ptp4a1_1	1	complement(30979383..30988390)	1.02	0.91	1.88	0.000127	0.00408	1	2.38934
Ptp4a1_2	1	complement(30979383..30988851)	185.96	-0.03	-1.02	0.67	0.96	1	0.0177288
Gm5698	1	complement(31016324..31017049)	0	NaN	NaN	NaN	NaN	NaN	#VALUE!
4931428L18Rik	1	complement(31036933..31261765)	0.1	0.39	1.31	0.65	NaN	1	#VALUE!
Lgsn	1	31215482..31243806	0.01	1.88	3.67	0.48	NaN	1	#VALUE!
Dnaaf6	1	31261919..31263369	0	NaN	NaN	NaN	NaN	NaN	#VALUE!
Gm6489	1	31326026..31326787	0	NaN	NaN	NaN	NaN	NaN	#VALUE!
Khdrbs2	1	32211795..32697649	0	NaN	NaN	NaN	NaN	NaN	#VALUE!
Gm37999	1	32512838..32514646	0	NaN	NaN	NaN	NaN	NaN	#VALUE!
Gm37110	1	32524396..32526023	0.04	-3.16	-8.96	0.21	NaN	1	#VALUE!
Gm37911	1	32535525..32537069	0	NaN	NaN	NaN	NaN	NaN	#VALUE!
Gm9839	1	complement(32558644..32560080)	0	NaN	NaN	NaN	NaN	NaN	#VALUE!
Gm37792	1	32578109..32581521	0	NaN	NaN	NaN	NaN	NaN	#VALUE!
Semp2l1	1	complement(32582767..32586375)	0	NaN	NaN	NaN	NaN	NaN	#VALUE!
Gm37426	1	32749260..32751729	0	NaN	NaN	NaN	NaN	NaN	#VALUE!
Gm37151	1	complement(33006565..33011571)	0	NaN	NaN	NaN	NaN	NaN	#VALUE!
Prim2	1	complement(33492891..33708876)	27.48	-0.05	-1.04	0.52	0.92	1	0.0362122
Gm37618	1	complement(33652839..33655913)	0.01	-1.87	-3.65	0.48	NaN	1	#VALUE!
1700001G17Rik	1	33708900..33710163	0.4	-0.98	-1.97	0.11	0.59	1	0.229148
Gm38173	1	complement(33710996..33713309)	0	NaN	NaN	NaN	NaN	NaN	#VALUE!
Rab23	1	33758968..33781645	8.82	-0.00741	-1.01	0.93	0.99	1	0.00436481
Bag2	1	complement(33784565..33796876)	32.18	-0.21	-1.15	0.00907	0.14	1	0.853872
Gm37905	1	33787088..33787428	0.06	-1.87	-3.65	0.48	NaN	1	#VALUE!
Zfp451	1	complement(33800626..33853676)	6.42	-0.04	-1.03	0.6	0.94	1	0.0268721
Bend6	1	complement(33891133..33946897)	0.06	0.24	1.18	0.78	NaN	1	#VALUE!
Gm37067	1	complement(33928571..33930198)	0	NaN	NaN	NaN	NaN	NaN	#VALUE!
Dst	1	33947306..34347742	98.61	-0.12	-1.09	0.07	0.48	1	0.318759
Gm37354	1	33961536..33963919	0	NaN	NaN	NaN	NaN	NaN	#VALUE!
Gm38157	1	34071181..34072878	0.01	1.88	3.67	0.48	NaN	1	#VALUE!
A930005N03Rik	1	complement(34308963..34310209)	0	NaN	NaN	NaN	NaN	NaN	#VALUE!
Gm37385	1	34389856..34390242	0.07	1.88	3.67	0.48	NaN	1	#VALUE!
Ccdc115	1	complement(34475751..34478753)	31.37	-0.05	-1.04	0.52	0.92	1	0.0362122
Imp4	1	34478932..34488437	26.17	0.02	1.02	0.76	0.97	1	0.0132283
Ptpn18	1	34498843..34514814	0.23	-0.53	-1.44	0.4	0.87	1	0.0604807
Prss39	1	34537491..34542144	0	NaN	NaN	NaN	NaN	NaN	#VALUE!
Cfc1	1	34574729..34583394	0	NaN	NaN	NaN	NaN	NaN	#VALUE!
Prss40	1	complement(34583049..34600024)	0	NaN	NaN	NaN	NaN	NaN	#VALUE!
Amer3	1	34618738..34630025	0.00545	1.88	3.67	0.48	NaN	1	#VALUE!
Arhgef4	1	34717269..34852390	30.15	0.04	1.03	0.6	0.94	1	0.0268721
Gm55978	1	34840875..34841045	0	NaN	NaN	NaN	NaN	NaN	#VALUE!
Fam168b	1	complement(34852300..34882146)	86.41	0.02	1.02	0.75	0.97	1	0.0132283
Gm37127	1	34862606..34865641	0.24	0.69	1.61	0.21	0.74	1	0.130768
Plekhb2	1	34889057..34918661	62.1	0.07	1.05	0.32	0.82	1	0.0861861
Gm38049	1	complement(36068728..36070099)	0.04	-0.000307	-1	1	NaN	1	#VALUE!
Hs6st1	1	36107481..36145527	39.07	-0.06	-1.04	0.39	0.87	1	0.0604807
Uggt1	1	complement(36179108..36283801)	36.89	0.02	1.02	0.74	0.97	1	0.0132283
Neurl3	1	complement(36303678..36313760)	0.04	-0.92	-1.89	0.37	NaN	1	#VALUE!
Arid5a	1	36346814..36363110	5.25	0.26	1.19	0.11	0.59	1	0.229148
Kansl3	1	complement(36374811..36408262)	23.92	0.11	1.08	0.12	0.62	1	0.207608
Fer1l5	1	36411372..36461191	0.09	-0.28	-1.21	0.63	0.95	1	0.0222764
Lman2l	1	complement(36458952..36484352)	8.51	0.02	1.01	0.83	0.99	1	0.00436481
Cnnm4	1	36510701..36547845	11.87	0.02	1.02	0.79	0.98	1	0.00877392
Gm37909	1	36513033..36515191	0.04	-0.37	-1.3	0.74	NaN	1	#VALUE!
Cnnm3	1	36550948..36567318	8.35	-0.00168	-1	0.98	1	1	0
Ankrd23	1	complement(36569269..36575964)	1.24	-0.33	-1.25	0.24	0.77	1	0.113509
Gm42417	1	complement(36569274..36578510)	0.52	1.3	2.46	0.01	0.19	1	0.721246
Ankrd39	1	complement(36576588..36586526)	3.63	-0.16	-1.12	0.35	0.85	1	0.0705811
Sema4c	1	complement(36587720..36597430)	5.53	-0.3	-1.23	0.12	0.6	1	0.221849
Fam178b	1	complement(36601773..36722264)	0.1	0.95	1.93	0.28	0.8	1	0.09691
Cox5b	1	36730530..36732762	222.23	-0.02	-1.01	0.79	0.98	1	0.00877392
Actr1b	1	complement(36737195..36753503)	69.9	-0.04	-1.03	0.59	0.94	1	0.0268721
4933424G06Rik	1	36749230..36797034	0.03	-2.66	-6.31	0.3	NaN	1	#VALUE!
Zap70	1	36800879..36821899	0.03	-3.16	-8.96	0.2	NaN	1	#VALUE!
Tmem131	1	complement(36831272..36982747)	59.94	-0.14	-1.1	0.04	0.35	1	0.455932
Gm37506	1	complement(36910984..36911126)	0	NaN	NaN	NaN	NaN	NaN	#VALUE!
F830112A20Rik	1	complement(36961878..36965429)	0.02	1.3	2.45	0.38	NaN	1	#VALUE!
Vwa3b	1	37065677..37226694	0.01	-0.79	-1.73	0.61	NaN	1	#VALUE!
Cnga3	1	37253515..37302465	0.56	-0.51	-1.42	0.15	0.66	1	0.180456
1700074A21Rik	1	complement(37338433..37338778)	0	NaN	NaN	NaN	NaN	NaN	#VALUE!
Inpp4a	1	37338946..37449817	3.18	-0.08	-1.06	0.4	0.87	1	0.0604807
Gm37135	1	complement(37370052..37370585)	0	NaN	NaN	NaN	NaN	NaN	#VALUE!
Coa5	1	complement(37456165..37469184)	89.13	-0.05	-1.03	0.47	0.9	1	0.0457575
Unc50	1	37469220..37478205	44.59	0.0057	1	0.94	0.99	1	0.00436481
Mgat4a	1	complement(37478421..37580097)	6.98	-0.08	-1.06	0.33	0.83	1	0.0809219
4930594C11Rik	1	complement(37524932..37527686)	0.02	0.79	1.73	0.61	NaN	1	#VALUE!
Cracdl	1	complement(37650758..37759166)	0.46	-0.09	-1.07	0.79	0.98	1	0.00877392
4930470B04Rik	1	37699803..37701728	0	NaN	NaN	NaN	NaN	NaN	#VALUE!
Gm19863	1	complement(37733528..37735745)	0	0.00798	1.01	1	NaN	1	#VALUE!
Tsga10	1	complement(37793857..37905510)	1.18	0.22	1.16	0.15	0.66	1	0.180456
Lipt1	1	37910819..37915309	4.14	0.3	1.23	0.09	0.55	1	0.259637
Mitd1	1	complement(37913882..37929492)	73.37	1.56	2.96	8.73e-88	1.55e-85	1.61e-83	84.8097
Mrpl30	1	37929558..37937616	79.3	0.68	1.6	1.56e-21	1.43e-19	2.87e-17	18.8447
Lyg2	1	complement(37945004..37955574)	0	0.00798	1.01	1	NaN	1	#VALUE!
Lyg1	1	complement(37985817..37996840)	0.06	-2.66	-6.31	0.29	NaN	1	#VALUE!
Txndc9	1	complement(38024270..38036974)	29.64	0.02	1.02	0.73	0.97	1	0.0132283
Eif5b	1	38037091..38094660	97.24	0.11	1.08	0.09	0.53	1	0.275724
Rev1	1	complement(38091867..38168882)	9.67	0.1	1.07	0.23	0.77	1	0.113509
Aff3	1	complement(38216407..38704036)	8.02	0.24	1.18	0.00591	0.1	1	1
2610300A13Rik	1	38806265..38806767	0	NaN	NaN	NaN	NaN	NaN	#VALUE!
Lonrf2	1	complement(38832726..38875792)	0	0.00798	1.01	1	NaN	1	#VALUE!
Chst10	1	complement(38902948..38937242)	0.02	1.97	3.91	0.16	NaN	1	#VALUE!
Nms	1	38978230..38989357	0	NaN	NaN	NaN	NaN	NaN	#VALUE!
Pdcl3	1	39024689..39036319	37.48	-0.1	-1.07	0.16	0.68	1	0.167491
Gm37309	1	39031759..39033397	0.47	0.14	1.1	0.74	0.97	1	0.0132283
Gm37091	1	complement(39120333..39122419)	0.01	0.00112	1	1	NaN	1	#VALUE!
Npas2	1	39232812..39402317	0.42	-0.00489	-1	0.99	1	1	0
Rpl31	1	39406923..39410992	624.6	-0.03	-1.02	0.66	0.95	1	0.0222764
Tbc1d8	1	complement(39410573..39517836)	9.69	-0.07	-1.05	0.44	0.89	1	0.05061
Gm37265	1	complement(39458129..39459013)	0	NaN	NaN	NaN	NaN	NaN	#VALUE!
Cnot11	1	39574073..39585970	24.69	-0.02	-1.01	0.79	0.98	1	0.00877392
Rnf149	1	complement(39590377..39616486)	43.61	-0.06	-1.04	0.4	0.87	1	0.0604807
Creg2	1	complement(39657574..39690642)	0.05	0.25	1.19	0.71	0.97	1	0.0132283
Rfx8	1	complement(39704461..39760157)	0.05	-1.97	-3.91	0.17	NaN	1	#VALUE!
Map4k4	1	39940073..40065470	144.29	-0.15	-1.11	0.03	0.28	1	0.552842
4930456G14Rik	1	complement(40088199..40089528)	0	NaN	NaN	NaN	NaN	NaN	#VALUE!
Il1r2	1	40113239..40164391	0.59	-0.38	-1.3	0.35	0.85	1	0.0705811
Gm37347	1	40127671..40130741	0.02	3.17	9.01	0.2	NaN	1	#VALUE!
Il1r1	1	40264240..40356417	13.14	-0.14	-1.1	0.06	0.44	1	0.356547
Gm38070	1	40277180..40283659	0	NaN	NaN	NaN	NaN	NaN	#VALUE!
Il1rl2	1	40363770..40406722	64.48	0.06	1.04	0.42	0.88	1	0.0555173
Il1rl1	1	40468730..40504575	1.23	0.24	1.18	0.35	0.85	1	0.0705811
Il18r1	1	40504712..40540014	9.51	0.17	1.13	0.08	0.5	1	0.30103
Il18rap	1	40554522..40590865	1.38	-0.06	-1.04	0.8	0.98	1	0.00877392
Slc9a4	1	40619241..40669885	0.00486	-1.87	-3.65	0.48	NaN	1	#VALUE!
Gm37435	1	complement(40622055..40626001)	0	NaN	NaN	NaN	NaN	NaN	#VALUE!
Slc9a2	1	40719734..40808433	0.00309	-1.87	-3.65	0.48	NaN	1	#VALUE!
Mfsd9	1	complement(40811198..40829847)	4.32	0.31	1.24	0.02	0.26	1	0.585027
Tmem182	1	40844761..40896047	0	NaN	NaN	NaN	NaN	NaN	#VALUE!
Gm37047	1	42530973..42534823	0	NaN	NaN	NaN	NaN	NaN	#VALUE!
4930420N18Rik	1	42690886..42691561	0	NaN	NaN	NaN	NaN	NaN	#VALUE!
Pou3f3	1	42734085..42742336	0.01	1.67	3.18	0.26	NaN	1	#VALUE!
Mrps9	1	42890393..42944843	44.34	0.05	1.03	0.52	0.92	1	0.0362122
Gpr45	1	42992032..43074616	0	0.00798	1.01	1	NaN	1	#VALUE!
Tgfbrap1	1	complement(43086360..43137797)	21.74	0.03	1.02	0.66	0.96	1	0.0177288
AI597479	1	43137870..43155107	21.53	-0.11	-1.08	0.17	0.69	1	0.161151
Fhl2	1	complement(43162234..43236144)	169.91	0.05	1.04	0.45	0.89	1	0.05061
Nck2	1	43483739..43609675	28.08	0.00137	1	0.99	1	1	0
Gm37536	1	43527607..43530097	0.00962	1.88	3.67	0.48	NaN	1	#VALUE!
Gm38228	1	43599433..43600725	0.47	-0.89	-1.85	0.15	0.66	1	0.180456
Ecrg4	1	43769762..43781738	0.03	1.88	3.67	0.48	NaN	1	#VALUE!
Uxs1	1	complement(43786126..43866960)	25.21	0.05	1.04	0.48	0.9	1	0.0457575
Tpp2	1	43972807..44042160	62.88	0.02	1.01	0.8	0.98	1	0.00877392
Mettl21c	1	complement(44048568..44059194)	0.12	0.67	1.59	0.52	NaN	1	#VALUE!
Gm8251	1	complement(44095032..44118906)	0.05	0.08	1.06	0.84	0.99	1	0.00436481
Tex30	1	complement(44125773..44141601)	23.03	-0.1	-1.07	0.26	0.79	1	0.102373
Poglut2	1	complement(44145706..44157968)	18.52	-0.08	-1.06	0.39	0.87	1	0.0604807
Bivm	1	44158117..44183930	14.78	-0.19	-1.14	0.02	0.21	1	0.677781
Ercc5	1	44186904..44220420	34.73	0.07	1.05	0.35	0.85	1	0.0705811
Mettl21e	1	complement(44243230..44258121)	0	NaN	NaN	NaN	NaN	NaN	#VALUE!
Gulp1	1	44590671..44835998	0.26	-0.33	-1.26	0.46	0.9	1	0.0457575
Gm37626	1	44600045..44604607	0	NaN	NaN	NaN	NaN	NaN	#VALUE!
Gm38110	1	44796102..44797652	0	NaN	NaN	NaN	NaN	NaN	#VALUE!
Col3a1	1	45350698..45388866	0.05	0.36	1.28	0.66	0.96	1	0.0177288
Col5a2	1	complement(45413481..45542442)	2.33	0.13	1.09	0.31	0.82	1	0.0861861
Gm38211	1	complement(45524996..45532212)	0.00332	1.88	3.67	0.48	NaN	1	#VALUE!
Wdr75	1	45834326..45862779	58.18	-0.01	-1.01	0.83	0.99	1	0.00436481
Slc40a1	1	complement(45947228..45965683)	1.71	-0.05	-1.04	0.78	0.98	1	0.00877392
Dnah7b	1	46105475..46412710	0	0.00798	1.01	1	NaN	1	#VALUE!
Dnah7c	1	46464752..46846636	0.00316	-2.55	-5.86	0.34	NaN	1	#VALUE!
Slc39a10	1	complement(46846704..46932012)	34.29	0.06	1.04	0.43	0.89	1	0.05061
Gm37393	1	complement(46916363..46920232)	0	NaN	NaN	NaN	NaN	NaN	#VALUE!
Gm38090	1	complement(47472983..47474924)	0	NaN	NaN	NaN	NaN	NaN	#VALUE!
Gm37196	1	47645155..47646060	0	NaN	NaN	NaN	NaN	NaN	#VALUE!
Tmeff2	1	50939806..51226429	0.14	0.25	1.19	0.59	0.94	1	0.0268721
Cavin2	1	51328285..51342119	0.78	0.22	1.16	0.44	0.89	1	0.05061
Nabp1	1	complement(51505021..51517584)	70.11	-0.04	-1.03	0.55	0.93	1	0.0315171
Gm37535	1	complement(51566164..51568528)	0	0.00798	1.01	1	NaN	1	#VALUE!
Myo1b	1	complement(51788924..51955230)	44.06	0.04	1.03	0.59	0.94	1	0.0268721
Stat4	1	52026307..52146348	0.06	4.31	19.89	0.08	NaN	1	#VALUE!
Stat1	1	52158599..52201024	248.48	3.57	11.84	0	0	0	#NUM!
Gls	1	complement(52202607..52272391)	26.99	-0.14	-1.1	0.06	0.45	1	0.346787
Nab1	1	complement(52496453..52539838)	104.29	0.02	1.01	0.76	0.97	1	0.0132283
Nemp2	1	52669862..52691078	3.77	-0.07	-1.05	0.63	0.95	1	0.0222764
Gm37242	1	complement(52692967..52695051)	0.17	1.17	2.25	0.1	0.57	1	0.244125
Mfsd6	1	complement(52695445..52766621)	52.97	0.41	1.33	3.26e-09	1.87e-07	5.99e-05	6.72816
Inpp1	1	complement(52824586..52856847)	1.62	2.14	4.41	8.37e-22	7.75e-20	1.54e-17	19.1107
Hibch	1	52884088..52960145	16.39	-0.04	-1.03	0.69	0.96	1	0.0177288
1700019D03Rik	1	complement(52961483..53059338)	0.33	0.47	1.39	0.21	0.74	1	0.130768
Mstn	1	53100799..53107238	0	NaN	NaN	NaN	NaN	NaN	#VALUE!
1700019A02Rik	1	complement(53197736..53226795)	0	NaN	NaN	NaN	NaN	NaN	#VALUE!
Pms1	1	complement(53228346..53336177)	7.32	0.03	1.02	0.77	0.98	1	0.00877392
Ormdl1	1	53336254..53349468	33.09	-0.12	-1.09	0.13	0.62	1	0.207608
Gm28778	1	53336270..53365502	2.32	-0.77	-1.71	0.02	0.25	1	0.60206
Osgepl1	1	53352783..53365502	5.74	0.13	1.09	0.42	0.88	1	0.0555173
Gm28551	1	complement(53364666..53391826)	0.23	0.39	1.31	0.43	0.89	1	0.05061
Asnsd1	1	complement(53383776..53391911)	60.86	-0.09	-1.07	0.18	0.72	1	0.142668
Gm50478	1	complement(53387638..53391778)	0	NaN	NaN	NaN	NaN	NaN	#VALUE!
Dnah7a	1	complement(53436165..53745943)	0	NaN	NaN	NaN	NaN	NaN	#VALUE!
Stk17b	1	complement(53794665..53824383)	40.75	0.11	1.08	0.11	0.59	1	0.229148
Gm37863	1	53830360..53831816	0	NaN	NaN	NaN	NaN	NaN	#VALUE!
Hecw2	1	complement(53846035..54234327)	0.16	-0.18	-1.14	0.53	0.92	1	0.0362122
Gm37633	1	complement(54191556..54194255)	0	NaN	NaN	NaN	NaN	NaN	#VALUE!
Ccdc150	1	54289842..54407886	0.05	-0.56	-1.47	0.48	0.9	1	0.0457575
Gtf3c3	1	complement(54435163..54478130)	23.74	0.02	1.02	0.76	0.97	1	0.0132283
Gm34066	1	complement(54482563..54495922)	0	NaN	NaN	NaN	NaN	NaN	#VALUE!
Pgap1	1	complement(54512153..54596843)	7.49	-0.82	-1.77	3.96e-17	3.28e-15	7.29e-13	14.4841
Gm36955	1	complement(54557769..54559429)	0	NaN	NaN	NaN	NaN	NaN	#VALUE!
Ankrd44	1	complement(54684499..54965546)	3.13	-0.13	-1.09	0.25	0.77	1	0.113509
Gm37370	1	complement(54776325..54777734)	0.02	-1.87	-3.65	0.48	NaN	1	#VALUE!
A130048G24Rik	1	complement(54953004..54955753)	0	NaN	NaN	NaN	NaN	NaN	#VALUE!
Sf3b1	1	complement(55024328..55066640)	118.92	0.02	1.02	0.74	0.97	1	0.0132283
E330011M16Rik	1	complement(55090478..55092271)	0.29	1.67	3.19	0.02	0.2	1	0.69897
Coq10b	1	55091929..55111861	48.42	-0.01	-1.01	0.89	0.99	1	0.00436481
Hspd1	1	complement(55116994..55127402)	682.65	0.00619	1	0.93	0.99	1	0.00436481
Hspe1	1	55127291..55130466	434.49	0.02	1.01	0.8	0.98	1	0.00877392
Mob4	1	55170390..55194058	72.28	-0.11	-1.08	0.1	0.56	1	0.251812
Rftn2	1	complement(55209318..55265941)	0.04	-0.54	-1.46	0.57	NaN	1	#VALUE!
Mars2	1	55276336..55287629	5.04	-0.09	-1.06	0.28	0.8	1	0.09691
Boll	1	complement(55287817..55402628)	0	NaN	NaN	NaN	NaN	NaN	#VALUE!
Plcl1	1	55445080..55793444	0.04	-0.75	-1.68	0.48	NaN	1	#VALUE!
Gm38056	1	55480063..55485089	0.14	0.05	1.04	0.92	0.99	1	0.00436481
Gm37382	1	55598619..55600214	0	NaN	NaN	NaN	NaN	NaN	#VALUE!
Gm36986	1	complement(55999563..55999915)	0	NaN	NaN	NaN	NaN	NaN	#VALUE!
Hsfy2	1	complement(56675203..56676594)	0	NaN	NaN	NaN	NaN	NaN	#VALUE!
Satb2	1	complement(56833140..57017809)	0.44	0.31	1.24	0.24	0.77	1	0.113509
Gm4081	1	57015962..57017799	0	NaN	NaN	NaN	NaN	NaN	#VALUE!
1700066M21Rik	1	57416779..57424582	13.33	0.07	1.05	0.38	0.86	1	0.0655015
Tyw5	1	complement(57427396..57446260)	16.7	0.13	1.1	0.14	0.64	1	0.19382
Maip1	1	57445487..57457112	9.57	0.08	1.06	0.42	0.88	1	0.0555173
Gm37373	1	complement(57559990..57562801)	0	NaN	NaN	NaN	NaN	NaN	#VALUE!
Spats2l	1	57813321..57987553	3.69	0.43	1.35	0.000495	0.01	1	2
Kctd18	1	complement(57994260..58058115)	5.02	-0.00366	-1	0.97	1	1	0
Sgo2a	1	58035130..58065058	25.58	0.02	1.01	0.78	0.98	1	0.00877392
Aox1	1	58069090..58145572	0.6	0.41	1.33	0.15	0.65	1	0.187087
Aox3	1	58152289..58239857	0.05	1.75	3.37	0.09	NaN	1	#VALUE!
Aox4	1	58249556..58307756	3.74	-0.19	-1.14	0.22	0.75	1	0.124939
Aox2	1	58317485..58419418	0.22	-0.55	-1.47	0.22	0.76	1	0.119186
Gm37607	1	complement(58422671..58425293)	0.44	-0.21	-1.16	0.56	0.93	1	0.0315171
Bzw1	1	58432057..58446512	438.01	0.03	1.02	0.6	0.94	1	0.0268721
Clk1	1	complement(58449348..58463225)	96.88	0.05	1.04	0.46	0.89	1	0.05061
Ppil3	1	complement(58470153..58484645)	21.6	0.08	1.06	0.37	0.86	1	0.0655015
Nif3l1	1	58484310..58520975	16.27	-0.03	-1.02	0.73	0.97	1	0.0132283
Orc2	1	complement(58501930..58544268)	33.83	0.00689	1	0.92	0.99	1	0.00436481
Hycc2	1	complement(58561965..58625482)	9.14	-0.00344	-1	0.96	1	1	0
Ndufb3	1	58625543..58635123	94.95	0.00178	1	0.98	1	1	0
Flacc1	1	complement(58686062..58735148)	0.38	0.16	1.12	0.73	0.97	1	0.0132283
Cflar	1	58750667..58798043	24.09	0.15	1.11	0.03	0.3	1	0.522879
Casp8	1	58834533..58886662	70.4	0.16	1.12	0.02	0.24	1	0.619789
Gm37760	1	58836942..58840782	0.06	1.1	2.14	0.23	0.77	1	0.113509
Trak2	1	complement(58939608..59012589)	25.69	0.08	1.06	0.24	0.77	1	0.113509
Stradb	1	59012681..59034874	6.29	-0.15	-1.11	0.23	0.77	1	0.113509
C2cd6	1	complement(59036275..59134059)	0	0.00798	1.01	1	NaN	1	#VALUE!
Tmem237	1	complement(59139749..59159567)	4.75	-0.08	-1.05	0.61	0.94	1	0.0268721
Mpp4	1	complement(59160094..59202548)	0.07	0.16	1.12	0.83	0.98	1	0.00877392
Als2	1	complement(59202085..59276390)	15.72	0.09	1.06	0.24	0.77	1	0.113509
Cdk15	1	59296065..59392152	0.14	-0.00179	-1	1	1	1	0
Gm37737	1	complement(59487024..59488661)	0.05	-0.000679	-1	1	NaN	1	#VALUE!
Fzd7	1	59521583..59526114	17.26	0.07	1.05	0.36	0.86	1	0.0655015
Gm973	1	59555423..59675576	0.00602	0.00116	1	1	NaN	1	#VALUE!
Sumo1	1	complement(59625717..59709993)	207.72	0.03	1.02	0.68	0.96	1	0.0177288
D430013B06Rik	1	complement(59685359..59687230)	0.13	-0.56	-1.47	0.51	NaN	1	#VALUE!
Nop58	1	59724130..59758203	48.35	-0.05	-1.04	0.46	0.9	1	0.0457575
Bmpr2	1	59802559..59918173	32.72	-0.01	-1.01	0.87	0.99	1	0.00436481
Gm38125	1	59840422..59843859	0	NaN	NaN	NaN	NaN	NaN	#VALUE!
Gm37977	1	complement(59926128..59926848)	0	NaN	NaN	NaN	NaN	NaN	#VALUE!
Fam117b	1	59952165..60024505	19.77	0.05	1.03	0.53	0.92	1	0.0362122
Gm37531	1	59968847..59974261	0	0.00798	1.01	1	NaN	1	#VALUE!
Ica1l	1	complement(60021649..60082343)	2.42	0.11	1.08	0.48	0.9	1	0.0457575
Wdr12	1	complement(60108944..60137804)	11.01	0.03	1.02	0.72	0.97	1	0.0132283
Carf	1	60137406..60193112	5.17	-0.1	-1.08	0.31	0.82	1	0.0861861
Nbeal1	1	60219758..60377487	5.08	-0.13	-1.1	0.1	0.57	1	0.244125
Cyp20a1	1	60382482..60427219	24.21	-0.05	-1.04	0.54	0.92	1	0.0362122
6030460B20Rik	1	60392278..60393335	0.03	-1.87	-3.65	0.48	NaN	1	#VALUE!
Abi2	1	60448778..60520317	4.95	-0.1	-1.07	0.33	0.84	1	0.0757207
Raph1	1	complement(60521451..60606263)	23.46	-0.05	-1.03	0.49	0.91	1	0.0409586
Gm38388	1	complement(60633966..60635395)	0.02	1.88	3.67	0.48	NaN	1	#VALUE!
Cd28	1	60755959..60812518	10.28	-0.01	-1.01	0.9	0.99	1	0.00436481
Gm37198	1	60818511..60820620	0.01	1.88	3.67	0.48	NaN	1	#VALUE!
Gm38137	1	60919497..60920897	0.07	0.78	1.71	0.58	NaN	1	#VALUE!
Ctla4	1	60926159..60954991	0.03	2.66	6.34	0.3	NaN	1	#VALUE!
Icos	1	61017086..61039479	0	NaN	NaN	NaN	NaN	NaN	#VALUE!
Gm37039	1	61028638..61031122	0	NaN	NaN	NaN	NaN	NaN	#VALUE!
Gm36943	1	61585041..61585322	0	NaN	NaN	NaN	NaN	NaN	#VALUE!
Pard3b	1	61677983..62681443	0.25	0.33	1.26	0.27	0.79	1	0.102373
Gm37205	1	61693582..61696317	0.00875	1.88	3.67	0.48	NaN	1	#VALUE!
Gm38012	1	61716408..61719436	0	NaN	NaN	NaN	NaN	NaN	#VALUE!
Gm38278	1	61741686..61743050	0	NaN	NaN	NaN	NaN	NaN	#VALUE!
Gm38075	1	61844380..61845299	0	NaN	NaN	NaN	NaN	NaN	#VALUE!
Gm38351	1	62286312..62288829	0	NaN	NaN	NaN	NaN	NaN	#VALUE!
Nrp2	1	62742444..62857854	27.58	0.07	1.05	0.39	0.87	1	0.0604807
Gm37121	1	62848461..62851016	0.1	-0.5	-1.41	0.61	0.94	1	0.0268721
Ino80d	1	complement(62997577..63153849)	9.55	-0.0058	-1	0.94	0.99	1	0.00436481
Ndufs1	1	complement(63182755..63215992)	92.48	-0.1	-1.07	0.16	0.68	1	0.167491
Eef1b2	1	63215984..63219645	548.96	-0.08	-1.06	0.21	0.75	1	0.124939
Gpr1	1	complement(63221850..63253702)	0.47	-0.09	-1.06	0.83	0.98	1	0.00877392
1700039I01Rik	1	complement(63287180..63287658)	0	NaN	NaN	NaN	NaN	NaN	#VALUE!
Zdbf2	1	63312424..63353735	0.04	-0.34	-1.26	0.54	0.92	1	0.0362122
Adam23	1	63485050..63635435	0.00385	1.88	3.67	0.48	NaN	1	#VALUE!
Gm39653	1	63655127..63659978	0	NaN	NaN	NaN	NaN	NaN	#VALUE!
Dytn	1	complement(63662010..63726086)	0	NaN	NaN	NaN	NaN	NaN	#VALUE!
Mdh1b	1	complement(63737978..63769477)	0	0.00798	1.01	1	NaN	1	#VALUE!
Fastkd2	1	63769773..63793814	17.16	0.05	1.03	0.53	0.92	1	0.0362122
Klf7	1	complement(64068606..64161441)	23.87	-0.04	-1.03	0.57	0.93	1	0.0315171
Creb1	1	64571804..64643707	23.54	-0.13	-1.1	0.06	0.44	1	0.356547
Mettl21a	1	complement(64645632..64656401)	9.99	-0.13	-1.09	0.19	0.73	1	0.136677
Ccnyl1	1	64729614..64764803	27.72	0.07	1.05	0.36	0.86	1	0.0655015
Fzd5	1	complement(64769717..64776910)	15.75	0.1	1.07	0.17	0.69	1	0.161151
Gm38058	1	64775399..64779766	0.05	0.64	1.56	0.46	NaN	1	#VALUE!
Plekhm3	1	complement(64825142..64995983)	7.08	0.06	1.04	0.43	0.89	1	0.05061
Akr1cl	1	complement(65051848..65071918)	0	NaN	NaN	NaN	NaN	NaN	#VALUE!
Cryge	1	complement(65087713..65090308)	0	NaN	NaN	NaN	NaN	NaN	#VALUE!
Crygd	1	complement(65101031..65102611)	0	NaN	NaN	NaN	NaN	NaN	#VALUE!
Crygc	1	complement(65110684..65112848)	0	NaN	NaN	NaN	NaN	NaN	#VALUE!
Crygb	1	complement(65119378..65121447)	0	NaN	NaN	NaN	NaN	NaN	#VALUE!
Cryga	1	complement(65139548..65142532)	0.03	-1.87	-3.65	0.48	NaN	1	#VALUE!
Gm28845	1	complement(65139778..65158717)	0	NaN	NaN	NaN	NaN	NaN	#VALUE!
D630023F18Rik	1	complement(65144444..65162373)	0.57	0.32	1.25	0.33	0.84	1	0.0757207
Idh1	1	complement(65197775..65225659)	117.26	0.08	1.06	0.25	0.78	1	0.107905
Pikfyve	1	65225842..65317854	11.11	0.08	1.05	0.3	0.81	1	0.091515
Pth2r	1	65321215..65428403	0.02	-8.94e-05	-1	1	NaN	1	#VALUE!
Crygf	1	65965679..65967466	0	NaN	NaN	NaN	NaN	NaN	#VALUE!
Map2	1	66214432..66481742	11.73	0.2	1.15	0.00575	0.1	1	1
Unc80	1	66507526..66738307	0.04	-0.97	-1.96	0.12	0.61	1	0.21467
Gm37181	1	complement(66729789..66731515)	0	NaN	NaN	NaN	NaN	NaN	#VALUE!
Rpe	1	66739990..66758964	52.47	0.11	1.08	0.14	0.64	1	0.19382
Kansl1l	1	complement(66758407..66856721)	8.31	1.06	2.09	4.01e-28	4.22e-26	7.38e-24	25.3747
Gm37570	1	complement(66804785..66807890)	0.39	1.16	2.23	0.01	0.17	1	0.769551
Gm38387	1	complement(66808449..66811025)	0.17	0.46	1.37	0.41	0.88	1	0.0555173
Gm38162	1	66814670..66819266	0.08	-0.56	-1.47	0.41	0.88	1	0.0555173
6820402A03Rik	1	complement(66832804..66835457)	0.07	0.75	1.68	0.41	NaN	1	#VALUE!
Gm37285	1	complement(66838818..66839956)	1.97	0.84	1.79	0.01	0.18	1	0.744727
Gm37755	1	66851474..66853652	0.04	0.51	1.42	0.69	NaN	1	#VALUE!
Gm38218	1	complement(66860385..66865073)	0.02	3.17	9.01	0.21	NaN	1	#VALUE!
Acadl	1	complement(66869998..66902436)	148.92	1.58	3	4.06e-109	8.1e-107	7.46e-105	106.092
Myl1	1	complement(66963454..66984563)	0	NaN	NaN	NaN	NaN	NaN	#VALUE!
Lancl1	1	complement(67039676..67078031)	21.06	0.17	1.12	0.13	0.63	1	0.200659
Cps1	1	67162185..67270418	0.00489	1.88	3.67	0.48	NaN	1	#VALUE!
Gm37957	1	67942389..67944691	0	NaN	NaN	NaN	NaN	NaN	#VALUE!
Erbb4	1	complement(68071345..69147218)	0.00197	1.88	3.67	0.48	NaN	1	#VALUE!
Gm37100	1	complement(68154354..68155706)	0	NaN	NaN	NaN	NaN	NaN	#VALUE!
Gm19335	1	complement(68630777..68632845)	0	NaN	NaN	NaN	NaN	NaN	#VALUE!
Gm37735	1	complement(68678583..68679988)	0	NaN	NaN	NaN	NaN	NaN	#VALUE!
Gm37769	1	complement(68750196..68752564)	0	NaN	NaN	NaN	NaN	NaN	#VALUE!
Gm37061	1	complement(68797644..68800886)	0	NaN	NaN	NaN	NaN	NaN	#VALUE!
Ikzf2	1	complement(69570373..69726404)	2.02	-0.2	-1.15	0.07	0.48	1	0.318759
Gm37930	1	69810027..69811912	0	NaN	NaN	NaN	NaN	NaN	#VALUE!
Spag16	1	69866129..70764291	0	NaN	NaN	NaN	NaN	NaN	#VALUE!
Gm38272	1	complement(70349671..70352070)	0	NaN	NaN	NaN	NaN	NaN	#VALUE!
Gm37456	1	complement(70610594..70616430)	0	NaN	NaN	NaN	NaN	NaN	#VALUE!
Vwc2l	1	70764874..70924556	0	NaN	NaN	NaN	NaN	NaN	#VALUE!
Bard1	1	complement(71066657..71142305)	7.1	0.26	1.2	0.0026	0.05	1	1.30103
Abca12	1	complement(71281435..71454069)	88.05	0.01	1.01	0.85	0.99	1	0.00436481
Atic	1	71596309..71618790	156.61	-0.01	-1.01	0.87	0.99	1	0.00436481
Fn1	1	complement(71624679..71692359)	23.37	0.06	1.04	0.46	0.9	1	0.0457575
Gm37217	1	complement(71882249..71885769)	0.01	2.66	6.34	0.29	NaN	1	#VALUE!
Mreg	1	complement(72198601..72251466)	89.32	-0.22	-1.16	0.0018	0.04	1	1.39794
Pecr	1	complement(72298326..72323473)	12.37	-0.08	-1.05	0.49	0.91	1	0.0409586
Tmem169	1	72323528..72342263	0	NaN	NaN	NaN	NaN	NaN	#VALUE!
Xrcc5	1	72346586..72434111	69.22	-0.04	-1.03	0.55	0.93	1	0.0315171
Marchf4	1	complement(72466271..72576089)	0.00622	-1.87	-3.65	0.48	NaN	1	#VALUE!
Smarcal1	1	72622410..72672293	10.92	0.08	1.06	0.34	0.84	1	0.0757207
Ankar	1	complement(72682139..72739738)	0.0042	-1.87	-3.65	0.48	NaN	1	#VALUE!
Rpl37a	1	72750449..72752972	1169.3	-0.09	-1.06	0.18	0.71	1	0.148742
Igfbp2	1	72863662..72891633	109.53	-0.22	-1.16	0.05	0.41	1	0.387216
Igfbp5	1	complement(72897091..72914043)	0.03	-1.42	-2.69	0.19	NaN	1	#VALUE!
Tnp1	1	complement(73054233..73055068)	0	NaN	NaN	NaN	NaN	NaN	#VALUE!
Gm38106	1	complement(73246049..73248582)	0	NaN	NaN	NaN	NaN	NaN	#VALUE!
Tns1	1	complement(73949390..74163608)	1.3	0.05	1.04	0.69	0.96	1	0.0177288
Rufy4	1	74164700..74187382	0.02	-0.79	-1.73	0.61	NaN	1	#VALUE!
Cxcr2	1	74193148..74200405	1.66	0.03	1.02	0.9	0.99	1	0.00436481
Cxcr1	1	complement(74230944..74233790)	0	NaN	NaN	NaN	NaN	NaN	#VALUE!
Arpc2	1	74275243..74307368	523.08	-0.07	-1.05	0.3	0.81	1	0.091515
Gpbar1	1	74317709..74318783	0.06	-0.79	-1.73	0.62	NaN	1	#VALUE!
Aamp	1	complement(74318999..74323897)	148.53	-0.00394	-1	0.95	1	1	0
Pnkd	1	74324089..74392853	9.82	-0.04	-1.03	0.7	0.97	1	0.0132283
Gm37503	1	complement(74326701..74327019)	0.18	-2.66	-6.31	0.3	NaN	1	#VALUE!
Tmbim1	1	complement(74327406..74344781)	38.7	0.03	1.02	0.62	0.94	1	0.0268721
Gm37931	1	74347007..74349872	0.00948	1.88	3.67	0.48	NaN	1	#VALUE!
Catip	1	74401267..74408480	0.05	-0.38	-1.3	0.75	NaN	1	#VALUE!
Slc11a1	1	74414354..74425221	0.08	1.13	2.18	0.25	NaN	1	#VALUE!
Ctdsp1	1	74430668..74436444	64.45	-0.01	-1.01	0.85	0.99	1	0.00436481
Vil1	1	74448535..74474718	0.02	-0.000328	-1	1	NaN	1	#VALUE!
Usp37	1	complement(74474670..74583443)	12.68	0.12	1.09	0.1	0.56	1	0.251812
Gm37733	1	complement(74539499..74542460)	0.00917	1.88	3.67	0.48	NaN	1	#VALUE!
Cnot9	1	74545217..74570001	73.93	-0.0014	-1	0.98	1	1	0
Plcd4	1	74582047..74606953	0.1	-0.54	-1.45	0.33	0.83	1	0.0809219
Zfp142	1	complement(74604286..74627405)	5.86	0.11	1.08	0.17	0.69	1	0.161151
Bcs1l	1	74627448..74631602	13.87	0.09	1.06	0.38	0.87	1	0.0604807
Rnf25	1	complement(74632907..74640556)	29.19	0.03	1.02	0.71	0.97	1	0.0132283
Stk36	1	74640604..74676053	0.26	0.36	1.28	0.33	0.83	1	0.0809219
Ttll4	1	74700904..74742889	12.73	0.02	1.01	0.78	0.98	1	0.00877392
Cyp27a1	1	74752733..74777051	1.73	-0.37	-1.29	0.32	0.83	1	0.0809219
Prkag3	1	complement(74778081..74788380)	0.47	-0.36	-1.28	0.31	0.82	1	0.0861861
Wnt6	1	74811051..74824481	0.64	-0.44	-1.36	0.26	0.79	1	0.102373
Wnt10a	1	74830675..74843338	106.7	0.05	1.04	0.45	0.89	1	0.05061
Cdk5r2	1	74894093..74896891	0.11	-0.81	-1.76	0.34	0.84	1	0.0757207
Fev	1	complement(74920668..74924578)	0	NaN	NaN	NaN	NaN	NaN	#VALUE!
Cryba2	1	complement(74929093..74932302)	0.45	-0.86	-1.82	0.2	0.73	1	0.136677
Cfap65	1	complement(74941230..74974758)	0.00438	1.88	3.67	0.48	NaN	1	#VALUE!
Ihh	1	complement(74984474..74990831)	0.07	0.81	1.76	0.45	NaN	1	#VALUE!
Gm37744	1	74993411..74995000	0	NaN	NaN	NaN	NaN	NaN	#VALUE!
Nhej1	1	complement(75006298..75101844)	5.87	-0.01	-1.01	0.92	0.99	1	0.00436481
Slc23a3	1	complement(75102185..75110534)	1.35	-0.26	-1.2	0.37	0.86	1	0.0655015
Cnppd1	1	complement(75111198..75119355)	45.59	-0.04	-1.03	0.58	0.93	1	0.0315171
Retreg2	1	75119422..75124557	59.67	-0.08	-1.05	0.28	0.81	1	0.091515
Zfand2b	1	75145290..75148273	41.57	0.03	1.02	0.75	0.97	1	0.0132283
Abcb6	1	complement(75148361..75157036)	21.48	-0.05	-1.03	0.57	0.93	1	0.0315171
Atg9a	1	complement(75157504..75168840)	36.96	-0.08	-1.06	0.23	0.77	1	0.113509
Ankzf1	1	75168795..75176031	15.39	-0.08	-1.06	0.32	0.83	1	0.0809219
Glb1l	1	complement(75174880..75187457)	0.75	0.05	1.03	0.85	0.99	1	0.00436481
Stk16	1	75187482..75192250	29.27	-0.14	-1.1	0.06	0.44	1	0.356547
Tuba4a	1	complement(75190872..75196509)	482.1	0.02	1.01	0.76	0.97	1	0.0132283
A630095N17Rik	1	complement(75196739..75208746)	0.69	-0.11	-1.08	0.82	0.98	1	0.00877392
Dnajb2	1	75213050..75222336	39.77	0.13	1.09	0.08	0.51	1	0.29243
Ptprn	1	complement(75223671..75241146)	0.1	0.57	1.48	0.34	0.84	1	0.0757207
Resp18	1	complement(75248843..75255059)	0	NaN	NaN	NaN	NaN	NaN	#VALUE!
Dnpep	1	complement(75284540..75294634)	37.64	-0.00159	-1	0.98	1	1	0
Des	1	75336973..75345223	0	NaN	NaN	NaN	NaN	NaN	#VALUE!
Speg	1	75351941..75408964	0.05	0.13	1.1	0.78	0.98	1	0.00877392
Gmppa	1	75412574..75419823	51.15	0.08	1.06	0.29	0.81	1	0.091515
Asic4	1	75427080..75450987	0	NaN	NaN	NaN	NaN	NaN	#VALUE!
Gm37264	1	complement(75445214..75447405)	0	0.00798	1.01	1	NaN	1	#VALUE!
Chpf	1	complement(75451213..75455951)	13	-0.00444	-1	0.96	1	1	0
Obsl1	1	complement(75455954..75483096)	1.82	0.02	1.01	0.91	0.99	1	0.00436481
Tmem198	1	75456176..75462349	0.3	0.26	1.2	0.59	0.94	1	0.0268721
Inha	1	75483721..75487010	0.73	0.07	1.05	0.87	0.99	1	0.00436481
Stk11ip	1	75498173..75513979	11.77	0.05	1.03	0.57	0.93	1	0.0315171
Slc4a3	1	75522910..75538816	0.47	0.02	1.01	0.94	0.99	1	0.00436481
Gm38265	1	complement(77119864..77123629)	0	0.00798	1.01	1	NaN	1	#VALUE!
Epha4	1	complement(77343822..77491725)	35.31	-0.00392	-1	0.95	1	1	0
Pax3	1	complement(78077904..78173771)	0.42	0.45	1.37	0.24	0.77	1	0.113509
Sgpp2	1	78286982..78396926	0.14	0.07	1.05	0.9	0.99	1	0.00436481
Gm37884	1	78352251..78353068	0	NaN	NaN	NaN	NaN	NaN	#VALUE!
Farsb	1	complement(78394612..78465534)	98.83	-0.04	-1.03	0.53	0.92	1	0.0362122
4833412K13Rik	1	complement(78442085..78443563)	0.16	0.21	1.16	0.81	0.98	1	0.00877392
BC035947	1	complement(78473663..78488795)	0.01	-1.87	-3.65	0.48	NaN	1	#VALUE!
Mogat1	1	78487628..78514810	0.33	0.46	1.37	0.44	0.89	1	0.05061
Acsl3	1	78635542..78685460	63.42	0.14	1.1	0.05	0.4	1	0.39794
Utp14b	1	78635755..78649229	10.71	0.26	1.2	0.02	0.24	1	0.619789
Kcne4	1	78794475..78797745	0.06	0.05	1.03	0.96	NaN	1	#VALUE!
Scg2	1	complement(79412386..79417837)	0	NaN	NaN	NaN	NaN	NaN	#VALUE!
Ap1s3	1	complement(79584593..79649689)	24.11	0.23	1.18	0.00256	0.05	1	1.30103
Gm37886	1	complement(79597239..79598751)	0.02	0.000899	1	1	NaN	1	#VALUE!
Wdfy1	1	complement(79679979..79753860)	6.89	0.44	1.36	5.2e-06	0.000215	0.1	3.66756
Gm10555	1	79740434..79742224	0.03	-2.66	-6.31	0.29	NaN	1	#VALUE!
Mrpl44	1	79753735..79759162	42.99	0.17	1.12	0.03	0.32	1	0.49485
Serpine2	1	complement(79771914..79838897)	10.49	-0.06	-1.04	0.57	0.93	1	0.0315171
Gm38339	1	complement(80124690..80126518)	0	NaN	NaN	NaN	NaN	NaN	#VALUE!
Fam124b	1	complement(80176423..80196190)	0.15	-0.4	-1.32	0.57	0.93	1	0.0315171
Gm37932	1	complement(80232748..80233914)	0	NaN	NaN	NaN	NaN	NaN	#VALUE!
Cul3	1	complement(80242640..80318197)	93.99	-0.09	-1.07	0.17	0.69	1	0.161151
Gm37902	1	complement(80252448..80254130)	0.34	-0.00186	-1	1	1	1	0
Gm37262	1	complement(80303894..80305711)	0.03	-0.79	-1.73	0.61	NaN	1	#VALUE!
Gm45261	1	complement(80427314..80439165)	0	NaN	NaN	NaN	NaN	NaN	#VALUE!
Dock10	1	complement(80478790..80736244)	0.02	-2.61	-6.09	0.07	NaN	1	#VALUE!
Gm37645	1	complement(80643726..80647281)	0	NaN	NaN	NaN	NaN	NaN	#VALUE!
Gm38062	1	complement(80706526..80708381)	0	NaN	NaN	NaN	NaN	NaN	#VALUE!
A630081D01Rik	1	complement(80724939..80726771)	0	NaN	NaN	NaN	NaN	NaN	#VALUE!
Nyap2	1	81054667..81319479	0.00383	2.66	6.34	0.29	NaN	1	#VALUE!
Gm37210	1	complement(81498053..81500056)	0	NaN	NaN	NaN	NaN	NaN	#VALUE!
Gm37114	1	82082901..82084704	0	NaN	NaN	NaN	NaN	NaN	#VALUE!
Irs1	1	complement(82210822..82269137)	0.78	0.35	1.28	0.05	0.42	1	0.376751
Gm9747	1	82210833..82213654	0	0.00848	1.01	1	NaN	1	#VALUE!
Rhbdd1	1	82294173..82423087	32.74	0.01	1.01	0.86	0.99	1	0.00436481
Gm19552	1	82329938..82332770	0.04	1.97	3.91	0.15	NaN	1	#VALUE!
Col4a4	1	complement(82426144..82564570)	0.23	0.33	1.26	0.23	0.76	1	0.119186
Col4a3	1	82564642..82699780	0.1	-0.09	-1.06	0.83	0.98	1	0.00877392
Mff	1	82702611..82730115	64.26	-0.00846	-1.01	0.91	0.99	1	0.00436481
Tm4sf20	1	complement(82734370..82746182)	0.05	3.17	9.01	0.2	NaN	1	#VALUE!
Gm47791	1	complement(82748545..82748964)	0	NaN	NaN	NaN	NaN	NaN	#VALUE!
Gm36999	1	complement(82784144..82785189)	0	NaN	NaN	NaN	NaN	NaN	#VALUE!
Agfg1	1	82817204..82878903	43.71	0.26	1.2	0.000111	0.00363	1	2.44009
A030005L19Rik	1	82891046..82891851	0.12	0.37	1.3	0.72	NaN	1	#VALUE!
A030014E15Rik	1	82902638..82903433	0.04	-1.87	-3.65	0.48	NaN	1	#VALUE!
Gm6217	1	complement(82908292..82909120)	0	NaN	NaN	NaN	NaN	NaN	#VALUE!
A030003K21Rik	1	complement(82920280..82921109)	0	NaN	NaN	NaN	NaN	NaN	#VALUE!
Gm7544	1	complement(82932907..82933734)	0	NaN	NaN	NaN	NaN	NaN	#VALUE!
Gm47955	1	82938007..82938645	0	NaN	NaN	NaN	NaN	NaN	#VALUE!
Gm47959	1	82978269..82979201	0	NaN	NaN	NaN	NaN	NaN	#VALUE!
Slc19a3	1	complement(82990244..83016169)	0.25	0.44	1.36	0.35	0.85	1	0.0705811
Krtap28-10	1	complement(83019245..83020201)	0	NaN	NaN	NaN	NaN	NaN	#VALUE!
Gm47969	1	83022653..83023667	0	NaN	NaN	NaN	NaN	NaN	#VALUE!
A030005K14Rik	1	complement(83036007..83037099)	0	0.00798	1.01	1	NaN	1	#VALUE!
Krtap28-13	1	83038651..83039642	0	NaN	NaN	NaN	NaN	NaN	#VALUE!
Ccl20	1	83094487..83096888	5.49	0.21	1.16	0.37	0.86	1	0.0655015
Daw1	1	83137473..83188295	0.04	3.17	9.01	0.2	NaN	1	#VALUE!
Sphkap	1	complement(83231860..83385921)	0	NaN	NaN	NaN	NaN	NaN	#VALUE!
Gm37517	1	complement(83309019..83310307)	0	NaN	NaN	NaN	NaN	NaN	#VALUE!
Gm37989	1	complement(83404317..83405119)	0	NaN	NaN	NaN	NaN	NaN	#VALUE!
Pid1	1	complement(84014017..84341901)	0.48	-0.08	-1.06	0.75	0.97	1	0.0132283
Gm37058	1	complement(84110588..84112231)	0	NaN	NaN	NaN	NaN	NaN	#VALUE!
Dner	1	complement(84347560..84673942)	0.01	2.66	6.34	0.29	NaN	1	#VALUE!
Gm37959	1	complement(84370224..84373120)	0	0.00798	1.01	1	NaN	1	#VALUE!
Gm37925	1	complement(84642910..84647164)	0	NaN	NaN	NaN	NaN	NaN	#VALUE!
Trip12	1	complement(84698910..84818237)	117.55	0.19	1.14	0.00523	0.09	1	1.04576
Gm38374	1	complement(84784879..84786911)	0	0.00798	1.01	1	NaN	1	#VALUE!
Gm37738	1	complement(84797689..84802404)	0.11	-0.07	-1.05	0.88	0.99	1	0.00436481
Fbxo36	1	84817562..84878208	9.18	-0.22	-1.16	0.23	0.77	1	0.113509
Slc16a14	1	complement(84883619..84912855)	0.91	-0.14	-1.1	0.73	0.97	1	0.0132283
Gm15433	1	84936703..84942293	0.16	4.3	19.68	0.08	NaN	1	#VALUE!
C130026I21Rik	1	complement(84970411..85248287)	0.03	-0.02	-1.02	0.98	NaN	1	#VALUE!
Gm7582	1	complement(85005675..85006565)	0	0.00798	1.01	1	NaN	1	#VALUE!
A530032D15Rik	1	complement(85060790..85087574)	0	0.00798	1.01	1	NaN	1	#VALUE!
Gm7609	1	85177334..85191507	0.09	4.09	17.01	0.1	0.56	1	0.251812
Gm52955	1	complement(85411973..85412863)	0.03	1.88	3.67	0.48	NaN	1	#VALUE!
Gm7592	1	85454323..85479899	0.04	3.55	11.68	0.15	0.66	1	0.180456
G530012D18Rik	1	85503397..85505016	0	NaN	NaN	NaN	NaN	NaN	#VALUE!
Sp110	1	complement(85504620..85526538)	2.68	3.33	10.03	1.54e-19	1.35e-17	2.83e-15	16.8697
Sp140	1	85528099..85572758	3.78	0.42	1.33	0.00607	0.1	1	1
Sp100	1	85577709..85637719	52.83	7.15	141.64	0	0	0	#NUM!
A630001G21Rik	1	complement(85644804..85706364)	0.07	-1.42	-2.69	0.21	NaN	1	#VALUE!
Cab39	1	85721162..85779297	143.47	-0.04	-1.03	0.57	0.93	1	0.0315171
Itm2c	1	85822002..85836396	71.02	0.08	1.06	0.25	0.78	1	0.107905
4933407L21Rik	1	85856204..85868346	0	NaN	NaN	NaN	NaN	NaN	#VALUE!
Gpr55	1	complement(85866039..85888729)	0.00761	0.000959	1	1	NaN	1	#VALUE!
Spata3	1	85944538..85957680	0	NaN	NaN	NaN	NaN	NaN	#VALUE!
2810459M11Rik	1	85973585..85983178	0.02	-2.66	-6.31	0.29	NaN	1	#VALUE!
Psmd1	1	85992109..86066873	242.99	0.04	1.03	0.57	0.93	1	0.0315171
Htr2b	1	complement(86026748..86039692)	0.05	-1.1	-2.15	0.4	NaN	1	#VALUE!
Gm37914	1	86048605..86051283	0.07	1.13	2.18	0.28	NaN	1	#VALUE!
Gm21972	1	86061359..86090510	0.84	-0.28	-1.21	0.65	0.95	1	0.0222764
Armc9	1	86082502..86206006	1.25	0.16	1.11	0.4	0.87	1	0.0604807
B3gnt7	1	86230554..86235027	0.04	0.3	1.23	0.78	NaN	1	#VALUE!
Ncl	1	complement(86272441..86287122)	417.04	0.01	1.01	0.85	0.99	1	0.00436481
Nmur1	1	complement(86314025..86353950)	0.01	-1.87	-3.65	0.48	NaN	1	#VALUE!
Tex44	1	86354051..86355774	0	NaN	NaN	NaN	NaN	NaN	#VALUE!
Ptma	1	86454448..86458434	2605.52	-0.02	-1.01	0.81	0.98	1	0.00877392
Pde6d	1	complement(86470716..86510351)	12.15	0.04	1.03	0.7	0.97	1	0.0132283
Gm37152	1	86507780..86508954	0.02	-1.87	-3.65	0.48	NaN	1	#VALUE!
Cops7b	1	86510626..86537097	7.86	0.02	1.02	0.79	0.98	1	0.00877392
Gm37022	1	86565923..86568176	0	NaN	NaN	NaN	NaN	NaN	#VALUE!
Nppc	1	complement(86594013..86598293)	0.11	-3.84	-14.28	0.11	NaN	1	#VALUE!
Dis3l2	1	86631530..86977817	16.02	0.07	1.05	0.39	0.87	1	0.0604807
Gm37485	1	86728797..86731749	0.01	-1.87	-3.65	0.48	NaN	1	#VALUE!
Gm38142	1	86753823..86757377	0	0.00798	1.01	1	NaN	1	#VALUE!
Gm38010	1	86762717..86765500	0	NaN	NaN	NaN	NaN	NaN	#VALUE!
Gm37541	1	86802072..86804386	0	NaN	NaN	NaN	NaN	NaN	#VALUE!
Gm38021	1	86821295..86822854	0	0.00798	1.01	1	NaN	1	#VALUE!
Gm37967	1	86845714..86848378	0	NaN	NaN	NaN	NaN	NaN	#VALUE!
Gm37017	1	86915992..86916738	0	NaN	NaN	NaN	NaN	NaN	#VALUE!
Gm37447	1	86964445..86967372	0.06	-1.14	-2.21	0.31	NaN	1	#VALUE!
Alppl2	1	complement(87014416..87017650)	0	NaN	NaN	NaN	NaN	NaN	#VALUE!
Alpi	1	complement(87025724..87029328)	0	NaN	NaN	NaN	NaN	NaN	#VALUE!
Akp3	1	87052695..87055634	0	NaN	NaN	NaN	NaN	NaN	#VALUE!
Ecel1	1	complement(87075377..87084243)	0.02	2.66	6.34	0.29	NaN	1	#VALUE!
Prss56	1	87111035..87116127	0.02	-4.65e-05	-1	1	NaN	1	#VALUE!
Chrnd	1	87118329..87127792	0.02	2.66	6.34	0.29	NaN	1	#VALUE!
Chrng	1	87132379..87140416	0	NaN	NaN	NaN	NaN	NaN	#VALUE!
Eif4e2	1	87141636..87168210	28.17	0.05	1.03	0.49	0.9	1	0.0457575
Efhd1	1	87192085..87238561	0.26	-0.97	-1.96	0.16	0.67	1	0.173925
Gigyf2	1	87254720..87378518	34.32	0.08	1.06	0.23	0.76	1	0.119186
Kcnj13	1	complement(87314085..87322451)	0.03	-2.66	-6.31	0.29	NaN	1	#VALUE!
Snorc	1	87397993..87403204	0.1	2.66	6.34	0.29	NaN	1	#VALUE!
Ngef	1	complement(87404556..87501592)	4.02	0.14	1.1	0.31	0.82	1	0.0861861
Neu2	1	87437611..87525567	1	-0.15	-1.11	0.61	0.94	1	0.0268721
Inpp5d	1	87548034..87648229	1.06	0.28	1.21	0.15	0.66	1	0.180456
Atg16l1	1	87683592..87720150	19.93	-0.02	-1.01	0.83	0.98	1	0.00877392
Sag	1	87731402..87772880	0.03	0.79	1.73	0.62	NaN	1	#VALUE!
Dgkd	1	87781009..87872902	8.01	-0.02	-1.01	0.82	0.98	1	0.00877392
4833421G17Rik	1	87792795..87793638	0	NaN	NaN	NaN	NaN	NaN	#VALUE!
Gm38365	1	87825262..87828254	0.008	1.88	3.67	0.48	NaN	1	#VALUE!
Usp40	1	complement(87872841..87936273)	17.99	0.17	1.12	0.02	0.25	1	0.60206
Ugt1a10	1	87983110..88146726	0.04	-3.16	-8.96	0.2	NaN	1	#VALUE!
Ugt1a9	1	87998522..88146719	0	NaN	NaN	NaN	NaN	NaN	#VALUE!
Ugt1a8	1	88015535..88146726	0	NaN	NaN	NaN	NaN	NaN	#VALUE!
Ugt1a7c	1	88022784..88147724	4.63	0.16	1.11	0.36	0.86	1	0.0655015
Ugt1a6b	1	88030974..88146725	3.12	-0.24	-1.18	0.25	0.78	1	0.107905
Ugt1a6a	1	88062531..88146719	34.64	0.17	1.13	0.02	0.27	1	0.568636
Ugt1a5	1	88093734..88146719	0	0.00798	1.01	1	NaN	1	#VALUE!
Ugt1a2	1	88128323..88146719	0	NaN	NaN	NaN	NaN	NaN	#VALUE!
Dnajb3	1	complement(88132454..88133504)	2.78	0.04	1.03	0.88	0.99	1	0.00436481
Ugt1a1	1	88139681..88146719	4.59	0.04	1.03	0.81	0.98	1	0.00877392
Mroh2a	1	88154708..88190011	1.31	-0.06	-1.04	0.69	0.96	1	0.0177288
Hjurp	1	complement(88190193..88205355)	73.73	0.09	1.06	0.21	0.74	1	0.130768
Trpm8	1	88205383..88317015	0.12	0.62	1.54	0.33	0.84	1	0.0757207
Spp2	1	88334683..88354160	0	NaN	NaN	NaN	NaN	NaN	#VALUE!
Glrp1	1	complement(88427593..88437788)	0.22	0.08	1.06	0.88	0.99	1	0.00436481
Gm38130	1	88580807..88582567	0	NaN	NaN	NaN	NaN	NaN	#VALUE!
Arl4c	1	complement(88600847..88629943)	25.88	0.19	1.14	0.02	0.24	1	0.619789
Sh3bp4	1	88998137..89082790	36.47	-0.12	-1.09	0.08	0.52	1	0.283997
Gm38312	1	89024795..89026540	0.36	0.73	1.66	0.22	0.76	1	0.119186
Agap1	1	89382528..89825339	5.99	-0.16	-1.12	0.03	0.33	1	0.481486
Gm37297	1	89411160..89413543	0	NaN	NaN	NaN	NaN	NaN	#VALUE!
Gm37521	1	89753203..89755247	0	NaN	NaN	NaN	NaN	NaN	#VALUE!
Gbx2	1	complement(89855678..89858901)	0.18	0.31	1.24	0.61	0.94	1	0.0268721
Asb18	1	complement(89877942..89942388)	0	NaN	NaN	NaN	NaN	NaN	#VALUE!
Iqca	1	complement(89969854..90081123)	0.22	1.03	2.04	0.05	0.38	1	0.420216
Ackr3	1	90131702..90144473	28.02	0.49	1.41	8.63e-08	4.39e-06	0.00159	5.35754
Gm38277	1	complement(90154882..90156248)	0	NaN	NaN	NaN	NaN	NaN	#VALUE!
Gm35048	1	90448218..90451019	0	NaN	NaN	NaN	NaN	NaN	#VALUE!
Cops8	1	90530703..90541063	55.36	0.00959	1.01	0.89	0.99	1	0.00436481
Col6a3	1	complement(90693645..90771693)	0.08	0.54	1.46	0.29	0.81	1	0.091515
Gm36970	1	complement(90764997..90766855)	0	NaN	NaN	NaN	NaN	NaN	#VALUE!
4930474B08Rik	1	complement(90798305..90799141)	0	NaN	NaN	NaN	NaN	NaN	#VALUE!
Mlph	1	90842807..90878864	0.82	-0.16	-1.11	0.57	0.93	1	0.0315171
Prlh	1	90880830..90881749	0	NaN	NaN	NaN	NaN	NaN	#VALUE!
Rab17	1	complement(90885855..90897383)	0.09	-0.75	-1.69	0.46	NaN	1	#VALUE!
Lrrfip1	1	90926459..91056666	112.29	0.06	1.04	0.35	0.85	1	0.0705811
Rbm44	1	91072811..91098517	0.04	2.42	5.36	0.09	NaN	1	#VALUE!
Ramp1	1	91107544..91152918	0.04	-0.67	-1.59	0.54	NaN	1	#VALUE!
Ube2f	1	91178026..91218059	18.61	0.01	1.01	0.88	0.99	1	0.00436481
Scly	1	91226060..91248797	10.41	-0.00801	-1.01	0.93	0.99	1	0.00436481
Espnl	1	91249797..91276028	0.00959	0.79	1.73	0.61	NaN	1	#VALUE!
Klhl30	1	91278738..91290138	0.03	-0.88	-1.84	0.45	NaN	1	#VALUE!
Erfe	1	91294152..91301939	10.4	-0.25	-1.19	0.02	0.2	1	0.69897
Ilkap	1	complement(91301583..91326537)	17.09	0.02	1.01	0.84	0.99	1	0.00436481
Hes6	1	complement(91339205..91341760)	10.04	-0.26	-1.19	0.05	0.41	1	0.387216
Per2	1	complement(91343704..91387046)	0.46	0.39	1.31	0.16	0.67	1	0.173925
Traf3ip1	1	91422369..91457029	6.63	0.32	1.25	0.00157	0.04	1	1.39794
Asb1	1	91468266..91487311	1.51	-0.18	-1.13	0.31	0.82	1	0.0861861
Twist2	1	91729183..91775750	0.05	2.21	4.63	0.13	NaN	1	#VALUE!
Gm37600	1	91843982..91847273	0	0.00798	1.01	1	NaN	1	#VALUE!
Hdac4	1	complement(91856501..92123421)	15.35	-0.05	-1.04	0.48	0.9	1	0.0457575
Gm37048	1	91903709..91909286	0	0.00798	1.01	1	NaN	1	#VALUE!
Gm37036	1	complement(91947314..91949819)	0.01	1.88	3.67	0.48	NaN	1	#VALUE!
Ndufa10	1	complement(92366732..92401582)	135.32	-0.14	-1.1	0.04	0.36	1	0.443697
Or6b2	1	complement(92403647..92412835)	0.00797	-0.79	-1.73	0.61	NaN	1	#VALUE!
Or6b2b	1	complement(92416823..92423823)	0	NaN	NaN	NaN	NaN	NaN	#VALUE!
Or6b3	1	complement(92434088..92446383)	0	NaN	NaN	NaN	NaN	NaN	#VALUE!
Or9s23	1	92499044..92502119	0	NaN	NaN	NaN	NaN	NaN	#VALUE!
Or9s27	1	92513501..92519097	0	NaN	NaN	NaN	NaN	NaN	#VALUE!
Or9s15	1	92522133..92525475	0	NaN	NaN	NaN	NaN	NaN	#VALUE!
Or9s14	1	92533504..92542528	0.01	0.88	1.84	0.47	NaN	1	#VALUE!
Or9s13	1	92545510..92551134	0.02	-0.88	-1.84	0.45	NaN	1	#VALUE!
Cops9	1	complement(92564867..92569707)	56.38	-0.13	-1.09	0.17	0.7	1	0.154902
Otos	1	complement(92571940..92576563)	0.04	-1.87	-3.65	0.48	NaN	1	#VALUE!
Gpc1	1	92759367..92788501	51.39	0.00124	1	0.99	1	1	0
Ankmy1	1	complement(92787525..92830628)	0.09	0.25	1.19	0.68	0.96	1	0.0177288
Dusp28	1	92834703..92836157	5.54	-0.02	-1.02	0.89	0.99	1	0.00436481
Rnpepl1	1	92838505..92852106	49.7	-0.06	-1.04	0.38	0.86	1	0.0655015
Capn10	1	92862098..92875663	17.5	0.12	1.09	0.12	0.6	1	0.221849
Gpr35	1	92878587..92914113	4.75	0.04	1.03	0.67	0.96	1	0.0177288
Aqp12	1	92934056..92939991	0	NaN	NaN	NaN	NaN	NaN	#VALUE!
Kif1a	1	complement(92943186..93029673)	0.12	-0.69	-1.61	0.09	0.53	1	0.275724
Agxt	1	93062962..93073143	0.01	-1.87	-3.65	0.48	NaN	1	#VALUE!
Mab21l4	1	complement(93079071..93088670)	3.07	-0.03	-1.02	0.89	0.99	1	0.00436481
Crocc2	1	93096447..93158794	0.06	0.19	1.14	0.74	0.97	1	0.0132283
Sned1	1	93163563..93228787	0.27	-0.35	-1.27	0.27	0.79	1	0.102373
Mterf4	1	complement(93226933..93233637)	6.26	-0.04	-1.03	0.7	0.96	1	0.0177288
Pask	1	complement(93236492..93271204)	5.31	0.07	1.05	0.42	0.88	1	0.0555173
Ppp1r7	1	93270576..93301211	13.15	0.05	1.04	0.47	0.9	1	0.0457575
Ano7	1	93301652..93332025	0.08	-1.75	-3.37	0.07	NaN	1	#VALUE!
Hdlbp	1	complement(93333662..93406537)	296.77	0.0087	1.01	0.9	0.99	1	0.00436481
Septin2_1	1	93406686..93437982	89.21	0.02	1.01	0.81	0.98	1	0.00877392
Septin2_2	1	93406715..93437455	210.93	-0.03	-1.02	0.64	0.95	1	0.0222764
Farp2	1	93439801..93549698	12.38	-0.12	-1.09	0.13	0.63	1	0.200659
Gm37250	1	93459537..93461924	0.02	-2.66	-6.31	0.29	NaN	1	#VALUE!
Stk25	1	complement(93547473..93586381)	30.45	0.04	1.03	0.6	0.94	1	0.0268721
Bok	1	93613382..93623486	131.03	-0.1	-1.07	0.17	0.7	1	0.154902
Thap4	1	complement(93629657..93682586)	18.12	0.01	1.01	0.85	0.99	1	0.00436481
Atg4b	1	93679222..93718332	30.74	-0.05	-1.04	0.48	0.9	1	0.0457575
Dtymk	1	complement(93720298..93729656)	27.69	-0.29	-1.23	0.000406	0.01	1	2
Ing5	1	93731687..93749823	12.73	0.14	1.1	0.1	0.56	1	0.251812
D2hgdh	1	93752631..93780070	5.95	-0.03	-1.02	0.79	0.98	1	0.00877392
Gal3st2	1	93789028..93804216	0.00913	0.00116	1	1	NaN	1	#VALUE!
Gal3st2b	1	93846033..93870372	0.01	-0.02	-1.02	0.99	NaN	1	#VALUE!
Gal3st2c	1	93918231..93944869	0	NaN	NaN	NaN	NaN	NaN	#VALUE!
Neu4	1	93948173..93956056	0	NaN	NaN	NaN	NaN	NaN	#VALUE!
Pdcd1	1	complement(93966027..93980278)	0	NaN	NaN	NaN	NaN	NaN	#VALUE!
Fam174a	1	95241348..95263009	6.29	-0.01	-1.01	0.87	0.99	1	0.00436481
BC055308	1	95256406..95258943	0.08	-0.000722	-1	1	1	1	0
St8sia4	1	complement(95515407..95595296)	0.00223	0.000857	1	1	NaN	1	#VALUE!
Gm37642	1	complement(95574499..95576233)	0	NaN	NaN	NaN	NaN	NaN	#VALUE!
Gm37761	1	95665921..95668018	0	NaN	NaN	NaN	NaN	NaN	#VALUE!
Gm37076	1	96240967..96243260	0	NaN	NaN	NaN	NaN	NaN	#VALUE!
Slco4c1	1	complement(96743995..96799896)	0.00488	1.88	3.67	0.48	NaN	1	#VALUE!
Slco6c1	1	complement(96986763..97056026)	0	NaN	NaN	NaN	NaN	NaN	#VALUE!
Gm37171	1	complement(97471989..97473173)	0	0.00798	1.01	1	NaN	1	#VALUE!
Macir	1	complement(97534043..97589799)	2.34	0.05	1.04	0.49	0.9	1	0.0457575
Ppip5k2	1	complement(97633773..97698136)	32.4	-0.04	-1.03	0.53	0.92	1	0.0362122
Gin1	1	97697897..97721434	5.67	-0.03	-1.02	0.82	0.98	1	0.00877392
Pam	1	complement(97722839..98023371)	27.8	-0.07	-1.05	0.34	0.84	1	0.0757207
Gm37140	1	complement(97806107..97807790)	0.02	-1.87	-3.65	0.48	NaN	1	#VALUE!
Slco6d1	1	98348849..98444716	0	NaN	NaN	NaN	NaN	NaN	#VALUE!
Cntnap5b	1	99700490..100413667	0.02	-0.000642	-1	1	NaN	1	#VALUE!
Gm37877	1	99775709..99778417	0	NaN	NaN	NaN	NaN	NaN	#VALUE!
Gm37789	1	103652070..103654958	0	NaN	NaN	NaN	NaN	NaN	#VALUE!
Cdh20	1	104696254..104923206	0	NaN	NaN	NaN	NaN	NaN	#VALUE!
Gm38031	1	104703839..104706853	0	NaN	NaN	NaN	NaN	NaN	#VALUE!
Gm36969	1	104834248..104837056	0	NaN	NaN	NaN	NaN	NaN	#VALUE!
Rnf152	1	complement(105204639..105284435)	4.01	0.45	1.37	1.8e-05	0.000682	0.33	3.16622
Pign	1	complement(105446147..105591402)	14.15	0.05	1.04	0.47	0.9	1	0.0457575
Relch	1	105591586..105682916	24.58	0.03	1.02	0.64	0.95	1	0.0222764
Gm37566	1	105636298..105640652	0.03	-3.84	-14.28	0.12	NaN	1	#VALUE!
Tnfrsf11a	1	105708443..105775709	0.76	0.41	1.33	0.13	0.62	1	0.207608
Gm37779	1	complement(105815363..105818742)	0	NaN	NaN	NaN	NaN	NaN	#VALUE!
Zcchc2	1	105918136..105961804	23.47	0.3	1.23	2.39e-05	0.000888	0.44	3.05159
Gm37372	1	complement(106000314..106003624)	0.00582	-1.87	-3.65	0.48	NaN	1	#VALUE!
Phlpp1	1	106099482..106321980	9.42	0.15	1.11	0.06	0.44	1	0.356547
Gm38235	1	106147044..106151995	0	NaN	NaN	NaN	NaN	NaN	#VALUE!
Bcl2	1	complement(106465908..106642004)	2.42	0.09	1.07	0.39	0.87	1	0.0604807
Gm37053	1	complement(106532514..106534600)	0	NaN	NaN	NaN	NaN	NaN	#VALUE!
Kdsr	1	complement(106648189..106687457)	26.72	-0.09	-1.07	0.19	0.73	1	0.136677
Vps4b	1	complement(106691801..106724458)	51.02	0.03	1.02	0.68	0.96	1	0.0177288
Serpinb5	1	106788903..106811078	892.56	-0.0053	-1	0.94	0.99	1	0.00436481
Serpinb12	1	106862179..106884810	49.67	-0.13	-1.09	0.38	0.86	1	0.0655015
Serpinb13	1	106908714..106928925	0.05	-1.29	-2.45	0.4	NaN	1	#VALUE!
Serpinb3a	1	complement(106973317..106980033)	9.72	-0.57	-1.49	0.000919	0.02	1	1.69897
Serpinb3d	1	complement(107005897..107011236)	0.31	-1.4	-2.64	0.16	NaN	1	#VALUE!
Serpinb3b	1	complement(107081670..107206091)	18.31	-0.03	-1.02	0.77	0.98	1	0.00877392
Serpinb3c	1	complement(107198931..107206101)	0.14	-1.25	-2.37	0.17	NaN	1	#VALUE!
Serpinb11	1	107288928..107308205	22.1	-0.06	-1.05	0.44	0.89	1	0.05061
Serpinb7	1	107327385..107380419	4.31	-0.4	-1.32	0.03	0.27	1	0.568636
Serpinb2	1	107439153..107463208	624.71	-0.04	-1.03	0.67	0.96	1	0.0177288
Serpinb10	1	107456757..107477001	40.72	-0.00971	-1.01	0.89	0.99	1	0.00436481
Serpinb8	1	107517736..107538214	33.77	0.11	1.08	0.11	0.59	1	0.229148
Gm38212	1	108344807..108347562	0	NaN	NaN	NaN	NaN	NaN	#VALUE!
Cdh7	1	109910161..110067887	0	0.00798	1.01	1	NaN	1	#VALUE!
Cdh19	1	complement(110816056..110905314)	0.04	-0.25	-1.19	0.81	NaN	1	#VALUE!
Gm38255	1	complement(110885561..110888556)	0	NaN	NaN	NaN	NaN	NaN	#VALUE!
Gm36944	1	complement(110892409..110895167)	0	NaN	NaN	NaN	NaN	NaN	#VALUE!
Gm37934	1	111761553..111761954	0	NaN	NaN	NaN	NaN	NaN	#VALUE!
Dsel	1	complement(111786432..111792648)	13.57	0.06	1.04	0.45	0.89	1	0.05061
Cntnap5a	1	115612486..116515053	0.00248	1.88	3.67	0.48	NaN	1	#VALUE!
Gm19965	1	116730713..116751140	0	NaN	NaN	NaN	NaN	NaN	#VALUE!
B020011L13Rik	1	117708863..117731089	0	NaN	NaN	NaN	NaN	NaN	#VALUE!
Gm7145	1	117893669..117914614	0	NaN	NaN	NaN	NaN	NaN	#VALUE!
Gm29106	1	118104272..118130037	0.15	-0.19	-1.14	0.71	0.97	1	0.0132283
Tsn	1	complement(118222508..118239469)	36.1	-0.000852	-1	0.99	1	1	0
Nifk	1	118249569..118261552	95.59	-0.06	-1.04	0.41	0.88	1	0.0555173
Clasp1	1	118316788..118540408	26.92	-0.01	-1.01	0.86	0.99	1	0.00436481
Tfcp2l1	1	118555675..118612898	1.74	-0.19	-1.14	0.22	0.75	1	0.124939
Gli2	1	complement(118761862..118981349)	5.21	0.13	1.09	0.16	0.67	1	0.173925
Inhbb	1	complement(119343195..119349978)	7.04	0.24	1.18	0.01	0.16	1	0.79588
Ralb	1	complement(119398035..119432524)	233.62	-0.04	-1.02	0.6	0.94	1	0.0268721
Tmem185b	1	119453890..119456713	26.93	0.01	1.01	0.87	0.99	1	0.00436481
Epb41l5	1	complement(119472767..119576730)	10.79	-0.07	-1.05	0.3	0.82	1	0.0861861
Gm37219	1	complement(119558474..119559399)	0	NaN	NaN	NaN	NaN	NaN	#VALUE!
Ptpn4	1	complement(119580197..119765343)	11.84	-0.00837	-1.01	0.91	0.99	1	0.00436481
Gm37745	1	complement(119718493..119726655)	0.00739	-2.66	-6.31	0.29	NaN	1	#VALUE!
Tmem177	1	complement(119835620..119840938)	4.48	0.08	1.05	0.56	0.93	1	0.0315171
Cfap221	1	complement(119851071..119924964)	0	0.00798	1.01	1	NaN	1	#VALUE!
Sctr	1	119934624..119991266	0.03	-6.87e-05	-1	1	NaN	1	#VALUE!
Tmem37	1	complement(119995107..120001804)	1.52	0.15	1.11	0.65	0.95	1	0.0222764
Dbi	1	complement(120041010..120048808)	641.76	-0.13	-1.1	0.05	0.39	1	0.408935
3110009E18Rik	1	120048917..120115919	2.08	-0.56	-1.48	0.02	0.27	1	0.568636
Steap3	1	complement(120118487..120200435)	7.13	-0.1	-1.07	0.32	0.83	1	0.0809219
C1ql2	1	120268312..120270903	0	NaN	NaN	NaN	NaN	NaN	#VALUE!
Marco	1	complement(120402267..120432753)	0	NaN	NaN	NaN	NaN	NaN	#VALUE!
En1	1	120530147..120535721	0.32	0.09	1.06	0.84	0.99	1	0.00436481
Gm37043	1	120796725..120799829	0	NaN	NaN	NaN	NaN	NaN	#VALUE!
Gm38283	1	complement(121227866..121228560)	0	NaN	NaN	NaN	NaN	NaN	#VALUE!
Insig2	1	complement(121232082..121260318)	34.34	0.05	1.04	0.47	0.9	1	0.0457575
Gm37174	1	121255821..121258878	0.14	-0.05	-1.04	0.93	0.99	1	0.00436481
Ccdc93	1	121358778..121434189	14.17	-0.12	-1.08	0.12	0.6	1	0.221849
Htr5b	1	complement(121437571..121456194)	0.02	-0.79	-1.73	0.62	NaN	1	#VALUE!
Ddx18	1	complement(121481564..121495718)	109.66	-0.03	-1.02	0.71	0.97	1	0.0132283
Gm37920	1	121634244..121634992	0	NaN	NaN	NaN	NaN	NaN	#VALUE!
Gm36982	1	122449478..122450605	0	NaN	NaN	NaN	NaN	NaN	#VALUE!
Gm37970	1	122793771..122795502	0	NaN	NaN	NaN	NaN	NaN	#VALUE!
Dpp10	1	complement(123249200..124773776)	0	0.00798	1.01	1	NaN	1	#VALUE!
Gm37478	1	complement(123291469..123294963)	0	NaN	NaN	NaN	NaN	NaN	#VALUE!
Gm37221	1	complement(123298901..123301907)	0	NaN	NaN	NaN	NaN	NaN	#VALUE!
Gm37066	1	complement(123318840..123320900)	0	NaN	NaN	NaN	NaN	NaN	#VALUE!
Gm37781	1	complement(123384963..123388180)	0	NaN	NaN	NaN	NaN	NaN	#VALUE!
Gm37396	1	complement(123396179..123397673)	0	NaN	NaN	NaN	NaN	NaN	#VALUE!
Gm38263	1	complement(123487112..123490170)	0	NaN	NaN	NaN	NaN	NaN	#VALUE!
Gm37551	1	complement(123755028..123757888)	0	NaN	NaN	NaN	NaN	NaN	#VALUE!
Gm38073	1	complement(124303315..124306979)	0	NaN	NaN	NaN	NaN	NaN	#VALUE!
Gm37717	1	complement(124752439..124755465)	0	NaN	NaN	NaN	NaN	NaN	#VALUE!
Actr3	1	complement(125320642..125363464)	645.29	0.00115	1	0.99	1	1	0
Slc35f5	1	125488332..125523557	49.72	0.21	1.16	0.00343	0.07	1	1.1549
Gpr39	1	125604732..125801599	0.3	-0.03	-1.02	0.95	1	1	0
Lypd1	1	complement(125795359..125840838)	0.02	-1.31	-2.47	0.32	NaN	1	#VALUE!
Nckap5	1	complement(125841357..126758536)	2.48	-0.36	-1.28	0.05	0.41	1	0.387216
Gm37161	1	complement(125847003..125849699)	0	NaN	NaN	NaN	NaN	NaN	#VALUE!
Gm37936	1	complement(125997877..125999198)	0	NaN	NaN	NaN	NaN	NaN	#VALUE!
Gm38177	1	complement(126251372..126252411)	0	NaN	NaN	NaN	NaN	NaN	#VALUE!
Mgat5	1	127132752..127416073	22.14	-0.04	-1.03	0.54	0.92	1	0.0362122
Gm37772	1	127169828..127171221	0	NaN	NaN	NaN	NaN	NaN	#VALUE!
Gm37510	1	127198261..127203022	0.01	-2.66	-6.31	0.3	NaN	1	#VALUE!
Gm38301	1	127334513..127335055	0	NaN	NaN	NaN	NaN	NaN	#VALUE!
Tmem163	1	complement(127414283..127607285)	0.01	0.79	1.73	0.61	NaN	1	#VALUE!
Acmsd	1	127657150..127695715	0	0.00798	1.01	1	NaN	1	#VALUE!
Ccnt2	1	127701901..127735798	15.08	0.03	1.02	0.73	0.97	1	0.0132283
Map3k19	1	complement(127742528..127782768)	0.00599	-1.87	-3.65	0.48	NaN	1	#VALUE!
Rab3gap1	1	127796510..127871605	34.65	-0.0031	-1	0.97	1	1	0
Zranb3	1	complement(127881921..128030784)	3.19	0.36	1.28	0.01	0.15	1	0.823909
Gm38248	1	complement(127906642..127912424)	0.14	-0.56	-1.47	0.21	0.74	1	0.130768
Gm37625	1	complement(128012197..128017068)	0.00515	0.00112	1	1	NaN	1	#VALUE!
Gm38026	1	complement(128025328..128029207)	0	NaN	NaN	NaN	NaN	NaN	#VALUE!
R3hdm1	1	128031038..128165473	22.78	0.01	1.01	0.86	0.99	1	0.00436481
Gm37588	1	128059894..128062389	0.02	-2.66	-6.31	0.29	NaN	1	#VALUE!
Gm37868	1	128071351..128074085	0.02	-3.16	-8.96	0.21	NaN	1	#VALUE!
Gm37407	1	128090951..128092266	0.02	1.88	3.67	0.48	NaN	1	#VALUE!
Ubxn4	1	128171701..128207115	81.56	0.05	1.03	0.49	0.91	1	0.0409586
Lct	1	complement(128212493..128256055)	0.02	-0.47	-1.39	0.65	0.95	1	0.0222764
Mcm6	1	complement(128259327..128287401)	97.15	0.19	1.14	0.00552	0.09	1	1.04576
Dars	1	complement(128291444..128345105)	128.66	0.00323	1	0.96	1	1	0
Cxcr4	1	complement(128515936..128520030)	0.03	0.79	1.73	0.61	NaN	1	#VALUE!
Thsd7b	1	129201039..130147015	0.0034	1.88	3.67	0.48	NaN	1	#VALUE!
Gm38240	1	129210844..129213330	0	NaN	NaN	NaN	NaN	NaN	#VALUE!
Gm38330	1	129300041..129300999	0	NaN	NaN	NaN	NaN	NaN	#VALUE!
Gm36951	1	129638280..129640966	0	NaN	NaN	NaN	NaN	NaN	#VALUE!
Gm37479	1	129760885..129764725	0	NaN	NaN	NaN	NaN	NaN	#VALUE!
Gm37064	1	129788552..129790782	0	NaN	NaN	NaN	NaN	NaN	#VALUE!
Gm37278	1	129870899..129873770	0	NaN	NaN	NaN	NaN	NaN	#VALUE!
Cd55b	1	complement(130316274..130350746)	0	NaN	NaN	NaN	NaN	NaN	#VALUE!
Cd55	1	complement(130366764..130390481)	23.05	0.15	1.11	0.04	0.37	1	0.431798
Gm37109	1	130395709..130397962	0	NaN	NaN	NaN	NaN	NaN	#VALUE!
Gm37283	1	130401480..130403050	0	NaN	NaN	NaN	NaN	NaN	#VALUE!
Zp3r	1	complement(130504450..130557358)	0	NaN	NaN	NaN	NaN	NaN	#VALUE!
C4bp	1	complement(130562510..130589369)	0	0.00798	1.01	1	NaN	1	#VALUE!
Gm29427	1	complement(130597946..130643536)	1.02	1.13	2.19	0.02	0.2	1	0.69897
Pfkfb2	1	complement(130616919..130656990)	14.52	0.03	1.02	0.69	0.96	1	0.0177288
Yod1	1	130645064..130652095	27.45	0.04	1.03	0.55	0.93	1	0.0315171
Gm37163	1	complement(130654869..130656558)	0.15	1.55	2.93	0.16	NaN	1	#VALUE!
AA986860	1	130659713..130672359	75	0.2	1.15	0.00377	0.07	1	1.1549
Fcamr	1	130728639..130742477	6.4	0.23	1.18	0.17	0.7	1	0.154902
Pigr	1	130754421..130779986	0.04	0.46	1.37	0.6	NaN	1	#VALUE!
Fcmr	1	130793406..130808528	1.06	-0.42	-1.34	0.2	0.74	1	0.130768
Il24	1	complement(130809811..130815191)	72.81	0.04	1.03	0.87	0.99	1	0.00436481
Il20	1	complement(130834722..130839188)	0	NaN	NaN	NaN	NaN	NaN	#VALUE!
Il19	1	complement(130860393..130867852)	1.43	-0.5	-1.41	0.22	0.75	1	0.124939
Il10	1	130947582..130952711	0.02	1.88	3.67	0.48	NaN	1	#VALUE!
Mapkapk2	1	complement(130981437..131025563)	125.13	0.000542	1	0.99	1	1	0
Gm37084	1	complement(131013989..131019886)	0.03	-0.54	-1.46	0.57	NaN	1	#VALUE!
Dyrk3	1	complement(131055192..131066077)	5.66	0.49	1.41	0.000485	0.01	1	2
Eif2d	1	131080918..131115395	16.34	0.06	1.04	0.43	0.89	1	0.05061
Rassf5	1	complement(131104147..131172995)	33.36	0.11	1.08	0.13	0.62	1	0.207608
Ikbke	1	complement(131182080..131207344)	24.74	0.06	1.04	0.46	0.9	1	0.0457575
Srgap2	1	complement(131212989..131455090)	15.75	0.04	1.03	0.55	0.93	1	0.0315171
Gm38262	1	complement(131269040..131270421)	0	0.00798	1.01	1	NaN	1	#VALUE!
Gm37954	1	complement(131304199..131306269)	0.04	1.31	2.48	0.41	NaN	1	#VALUE!
Fam72a	1	131455641..131467610	3.31	-0.08	-1.06	0.65	0.95	1	0.0222764
Avpr1b	1	131526977..131539738	0.00595	1.88	3.67	0.48	NaN	1	#VALUE!
Ctse	1	131566044..131603243	0.00907	-1.87	-3.65	0.48	NaN	1	#VALUE!
Rab7b	1	131616433..131643177	14.08	-0.13	-1.1	0.08	0.52	1	0.283997
Slc26a9	1	131671760..131699242	5.78	-0.19	-1.14	0.09	0.53	1	0.275724
Pm20d1	1	131725119..131749211	1.02	-0.17	-1.13	0.38	0.86	1	0.0655015
Slc41a1	1	131755231..131776603	23.02	0.04	1.03	0.6	0.94	1	0.0268721
Rab29	1	131794962..131800625	23.49	0.23	1.17	0.02	0.21	1	0.677781
Nucks1	1	131838272..131864059	153.22	0.00512	1	0.94	0.99	1	0.00436481
Gm38067	1	131842267..131844177	0.2	-0.43	-1.34	0.55	0.93	1	0.0315171
Gm37676	1	complement(131860202..131860708)	0	NaN	NaN	NaN	NaN	NaN	#VALUE!
Slc45a3	1	131890705..131910707	9.66	0.31	1.24	0.00108	0.03	1	1.52288
Elk4	1	131935345..131960350	17.19	0.00502	1	0.95	0.99	1	0.00436481
Mfsd4a	1	complement(131950544..131995800)	6.08	-0.11	-1.08	0.19	0.72	1	0.142668
Gm37120	1	132030103..132036061	0.00799	-0.79	-1.73	0.61	NaN	1	#VALUE!
Cdk18	1	complement(132039975..132067422)	5.75	0.29	1.22	0.00327	0.06	1	1.22185
Lemd1	1	132119169..132186965	0.15	0.28	1.22	0.59	0.94	1	0.0268721
Gm29695	1	132119195..132137284	1.01	0.28	1.22	0.15	0.66	1	0.180456
Klhdc8a	1	132226364..132235095	1.95	0.08	1.06	0.62	0.94	1	0.0268721
Nuak2	1	132243864..132261226	71.24	0.17	1.12	0.02	0.2	1	0.69897
Tmcc2	1	complement(132284053..132319019)	2.59	-0.33	-1.26	0.03	0.3	1	0.522879
Dstyk	1	132345293..132394696	24.37	-0.14	-1.1	0.05	0.39	1	0.408935
Rbbp5	1	132405103..132433397	31.74	0.07	1.05	0.33	0.83	1	0.0809219
Tmem81	1	132433968..132436377	3.1	-0.16	-1.12	0.38	0.86	1	0.0655015
Cntn2	1	complement(132437165..132470994)	0.68	-0.56	-1.48	0.01	0.17	1	0.769551
Nfasc	1	complement(132492428..132669535)	0.06	0.54	1.46	0.26	0.79	1	0.102373
Lrrn2	1	132808011..132867743	0	0.00798	1.01	1	NaN	1	#VALUE!
Gm38308	1	complement(132871250..132873058)	0	NaN	NaN	NaN	NaN	NaN	#VALUE!
Mdm4	1	complement(132887222..132958299)	18.64	0.03	1.02	0.65	0.95	1	0.0222764
Pik3c2b	1	132973405..133036425	1.73	-0.19	-1.14	0.22	0.76	1	0.119186
Gm26616	1	complement(133056414..133059520)	0.23	-0.17	-1.13	0.73	0.97	1	0.0132283
Ppp1r15b	1	133058881..133067521	71.08	0.03	1.02	0.64	0.95	1	0.0222764
Plekha6	1	133091948..133231173	9.43	-0.08	-1.06	0.28	0.81	1	0.091515
Golt1a	1	133237538..133250764	0	NaN	NaN	NaN	NaN	NaN	#VALUE!
Gm28040_1	1	133237565..133257460	0	NaN	NaN	NaN	NaN	NaN	#VALUE!
Gm28040_2	1	133237565..133257639	0	NaN	NaN	NaN	NaN	NaN	#VALUE!
Kiss1	1	133254950..133257460	0	NaN	NaN	NaN	NaN	NaN	#VALUE!
Ren1	1	133278248..133288063	0	NaN	NaN	NaN	NaN	NaN	#VALUE!
Etnk2	1	133291310..133308074	0.15	-1.72	-3.29	0.04	0.38	1	0.420216
Sox13	1	complement(133310041..133352115)	2.21	-0.3	-1.23	0.07	0.48	1	0.318759
Snrpe	1	complement(133531609..133538029)	101.51	0.00964	1.01	0.89	0.99	1	0.00436481
Zc3h11a	1	complement(133547600..133589118)	56.03	-0.00294	-1	0.97	1	1	0
Zbed6	1	complement(133547678..133589056)	71.38	0.09	1.06	0.18	0.71	1	0.148742
Lax1	1	complement(133606829..133617846)	0.25	-0.05	-1.03	0.94	0.99	1	0.00436481
Atp2b4	1	complement(133627195..133728779)	24.73	-0.03	-1.02	0.75	0.97	1	0.0132283
Gm37368	1	complement(133702948..133706159)	0	NaN	NaN	NaN	NaN	NaN	#VALUE!
Gm10537	1	133757266..133758963	0	NaN	NaN	NaN	NaN	NaN	#VALUE!
Optc	1	complement(133824937..133835737)	0.08	-1.63	-3.11	0.16	NaN	1	#VALUE!
Prelp	1	complement(133838042..133849152)	0.03	0.37	1.3	0.75	NaN	1	#VALUE!
Fmod	1	133964992..133976015	0	NaN	NaN	NaN	NaN	NaN	#VALUE!
Btg2	1	complement(134002908..134006858)	55.26	0.23	1.17	0.00129	0.03	1	1.52288
Gm38140	1	complement(134024143..134026897)	0.02	2.66	6.34	0.29	NaN	1	#VALUE!
Chit1	1	134038980..134079278	15.42	-0.51	-1.43	3.08e-06	0.000132	0.06	3.87943
Chil1	1	134109914..134117919	3.41	-0.04	-1.03	0.82	0.98	1	0.00877392
Mybph	1	134121186..134128970	0.00828	-1.87	-3.65	0.48	NaN	1	#VALUE!
Adora1	1	complement(134126961..134163169)	0.00414	1.88	3.67	0.48	NaN	1	#VALUE!
Myog	1	134217727..134220286	0.07	0.88	1.84	0.47	NaN	1	#VALUE!
Ppfia4	1	complement(134224521..134260666)	0.11	0.17	1.13	0.71	0.97	1	0.0132283
Tmem183a	1	complement(134273835..134289717)	77.06	0.00972	1.01	0.89	0.99	1	0.00436481
Mgat4f	1	134313678..134318719	0	0.00798	1.01	1	NaN	1	#VALUE!
Cyb5r1	1	134333297..134339478	40.26	-0.08	-1.06	0.26	0.79	1	0.102373
Adipor1	1	134343116..134361089	235.52	0.00426	1	0.95	1	1	0
Gm37935	1	complement(134382230..134383211)	0.08	-3.16	-8.96	0.2	NaN	1	#VALUE!
Klhl12	1	134383269..134418756	21.32	-0.05	-1.04	0.49	0.9	1	0.0457575
Rabif	1	134422386..134436512	33.65	0.02	1.01	0.78	0.98	1	0.00877392
Mgat4e	1	complement(134468679..134477420)	0.1	-1.64	-3.11	0.16	NaN	1	#VALUE!
Kdm5b	1	134487909..134563023	56.17	-0.01	-1.01	0.85	0.99	1	0.00436481
Syt2	1	134574415..134690331	0	0.00798	1.01	1	NaN	1	#VALUE!
Ppp1r12b	1	complement(134682396..134883680)	3.4	-0.13	-1.1	0.19	0.73	1	0.136677
Gm37949	1	complement(134727633..134729723)	0	NaN	NaN	NaN	NaN	NaN	#VALUE!
Gm37677	1	complement(134747654..134755287)	0.01	-0.12	-1.09	0.93	NaN	1	#VALUE!
Ube2t	1	134890303..134901900	14.33	0.09	1.06	0.51	0.92	1	0.0362122
Lgr6	1	complement(134911039..135033014)	0.04	0.44	1.36	0.53	0.92	1	0.0362122
Ptprv	1	complement(135036235..135060332)	0.02	0.3	1.23	0.76	NaN	1	#VALUE!
Ptpn7	1	135060438..135073055	0.01	2.66	6.34	0.29	NaN	1	#VALUE!
Arl8a	1	135074562..135084007	64.17	-0.09	-1.07	0.2	0.73	1	0.136677
Gpr37l1	1	complement(135087972..135095419)	0.02	2.66	6.34	0.29	NaN	1	#VALUE!
Elf3	1	complement(135181313..135186306)	16.67	-0.33	-1.26	0.00123	0.03	1	1.52288
Rnpep	1	complement(135190450..135211822)	124.09	-0.06	-1.04	0.4	0.87	1	0.0604807
Timm17a	1	complement(135222951..135241516)	23.58	-0.09	-1.06	0.21	0.75	1	0.124939
Lmod1	1	135252545..135295803	0.24	-0.8	-1.74	0.11	0.6	1	0.221849
Shisa4	1	complement(135298795..135302975)	0.09	-0.25	-1.19	0.79	0.98	1	0.00877392
Ipo9	1	complement(135310050..135358237)	43.13	0.00969	1.01	0.89	0.99	1	0.00436481
Nav1	1	complement(135362318..135615843)	11.82	0.08	1.05	0.3	0.82	1	0.0861861
2610012C04Rik	1	complement(135408130..135409152)	0.03	0.000959	1	1	NaN	1	#VALUE!
Gm37333	1	complement(135450826..135453076)	0.01	1.88	3.67	0.48	NaN	1	#VALUE!
Csrp1	1	135647799..135679970	699.2	-0.2	-1.15	0.00326	0.06	1	1.22185
Phlda3	1	135693857..135696874	404	0.04	1.03	0.55	0.93	1	0.0315171
Tnni1	1	135707172..135738727	0.21	-0.47	-1.39	0.47	0.9	1	0.0457575
Lad1	1	135746336..135761080	427.77	0.05	1.03	0.48	0.9	1	0.0457575
Tnnt2	1	135764092..135779998	30.75	0.19	1.14	0.17	0.69	1	0.161151
Pkp1	1	complement(135799133..135846945)	1596.84	0.02	1.02	0.72	0.97	1	0.0132283
Gm36938	1	complement(135824132..135826827)	0.31	-0.13	-1.1	0.78	0.98	1	0.00877392
Igfn1	1	complement(135881316..135934080)	0.00214	-1.87	-3.65	0.48	NaN	1	#VALUE!
Tmem9	1	135935888..135963080	14.52	0.16	1.12	0.11	0.59	1	0.229148
Ascl5	1	135978542..135979108	0	NaN	NaN	NaN	NaN	NaN	#VALUE!
Cacna1s	1	135980488..136047560	0.00884	-2.66	-6.31	0.3	NaN	1	#VALUE!
Gm37014	1	135984919..135987171	0	NaN	NaN	NaN	NaN	NaN	#VALUE!
Kif21b	1	136059127..136105736	9.48	-0.00482	-1	0.95	1	1	0
Mroh3	1	complement(136109390..136140566)	0.18	-0.68	-1.6	0.23	0.76	1	0.119186
Inava	1	complement(136141269..136162002)	43.46	-0.03	-1.02	0.72	0.97	1	0.0132283
Gpr25	1	complement(136187535..136188611)	0.12	-1.97	-3.91	0.15	NaN	1	#VALUE!
Camsap2	1	complement(136195861..136273842)	79.66	0.04	1.03	0.61	0.94	1	0.0268721
Ddx59	1	136343009..136367896	15.96	-0.26	-1.2	0.00371	0.07	1	1.1549
Kif14	1	136394081..136459249	11.02	0.05	1.03	0.52	0.92	1	0.0362122
Zfp281	1	136552639..136557791	14.71	0.06	1.04	0.44	0.89	1	0.05061
Nr5a2	1	complement(136770309..136888186)	0	NaN	NaN	NaN	NaN	NaN	#VALUE!
Gm37057	1	137179880..137181795	0	NaN	NaN	NaN	NaN	NaN	#VALUE!
1700006P03Rik	1	complement(137253172..137253580)	0	NaN	NaN	NaN	NaN	NaN	#VALUE!
Gm37903	1	complement(137456588..137458968)	0.01	0.00112	1	1	NaN	1	#VALUE!
Gm37099	1	complement(137691815..137695265)	0	NaN	NaN	NaN	NaN	NaN	#VALUE!
Gm37293	1	137739587..137739881	0	NaN	NaN	NaN	NaN	NaN	#VALUE!
Gm37298	1	137837029..137840896	0	0.00798	1.01	1	NaN	1	#VALUE!
Gm37124	1	137852126..137854117	0	NaN	NaN	NaN	NaN	NaN	#VALUE!
A130050O07Rik	1	137854989..137858011	0.00829	1.88	3.67	0.48	NaN	1	#VALUE!
D130019J16Rik	1	137862927..137865084	0	NaN	NaN	NaN	NaN	NaN	#VALUE!
Gm37534	1	137877160..137882381	0.0052	1.88	3.67	0.48	NaN	1	#VALUE!
Gm37632	1	137898912..137900053	0	NaN	NaN	NaN	NaN	NaN	#VALUE!
Ptprc	1	complement(137990599..138103446)	0.01	0.79	1.73	0.61	NaN	1	#VALUE!
A130071D04Rik	1	complement(138089558..138095421)	0.00836	2.66	6.34	0.29	NaN	1	#VALUE!
1700113B19Rik	1	138189380..138189799	0	NaN	NaN	NaN	NaN	NaN	#VALUE!
Atp6v1g3	1	138201476..138217200	0	NaN	NaN	NaN	NaN	NaN	#VALUE!
Nek7	1	complement(138410613..138547879)	50.94	-0.03	-1.02	0.66	0.95	1	0.0222764
Gm37080	1	complement(138480043..138482446)	0	0.00798	1.01	1	NaN	1	#VALUE!
Gm37101	1	complement(138495435..138499094)	0.00874	-1.87	-3.65	0.48	NaN	1	#VALUE!
Lhx9	1	complement(138752924..138776315)	0.00323	1.88	3.67	0.49	NaN	1	#VALUE!
2310009B15Rik	1	complement(138779721..138784590)	6.56	0.25	1.19	0.18	0.7	1	0.154902
Gm37045	1	complement(138888179..138890641)	0.04	-1.67	-3.18	0.24	NaN	1	#VALUE!
Dennd1b	1	138891173..139106698	4.89	-0.01	-1.01	0.87	0.99	1	0.00436481
Gm37470	1	138957923..138960720	0	NaN	NaN	NaN	NaN	NaN	#VALUE!
Gm43544	1	138997951..139000422	0.02	2.66	6.34	0.3	NaN	1	#VALUE!
Gm37655	1	complement(139010600..139014722)	0	NaN	NaN	NaN	NaN	NaN	#VALUE!
Gm37718	1	139082890..139085520	0.03	-0.52	-1.43	0.7	NaN	1	#VALUE!
Crb1	1	complement(139124794..139304838)	0	0.00798	1.01	1	NaN	1	#VALUE!
Zbtb41	1	139350026..139380743	25.29	-0.08	-1.06	0.24	0.77	1	0.113509
Aspm	1	139382510..139421829	13.4	0.03	1.02	0.69	0.96	1	0.0177288
F13b	1	139429440..139451490	0	NaN	NaN	NaN	NaN	NaN	#VALUE!
Cfhr1	1	complement(139474791..139488010)	0	NaN	NaN	NaN	NaN	NaN	#VALUE!
Cfhr4	1	complement(139625361..139708981)	0	NaN	NaN	NaN	NaN	NaN	#VALUE!
Cfhr2	1	complement(139731905..139786456)	0	NaN	NaN	NaN	NaN	NaN	#VALUE!
Cfh	1	complement(140012446..140111502)	0	NaN	NaN	NaN	NaN	NaN	#VALUE!
Kcnt2	1	140173896..140539805	0	NaN	NaN	NaN	NaN	NaN	#VALUE!
Gm37777	1	140194225..140197590	0	NaN	NaN	NaN	NaN	NaN	#VALUE!
Gm37371	1	140751065..140751456	0	NaN	NaN	NaN	NaN	NaN	#VALUE!
Gm37599	1	141284527..141285015	0.07	-1.87	-3.65	0.48	NaN	1	#VALUE!
Gm37142	1	complement(141347775..141350884)	0	NaN	NaN	NaN	NaN	NaN	#VALUE!
Gm37604	1	141473944..141475215	0	NaN	NaN	NaN	NaN	NaN	#VALUE!
Gm37796	1	142682931..142683064	0	NaN	NaN	NaN	NaN	NaN	#VALUE!
Cdc73	1	complement(143474538..143578631)	13.86	0.02	1.01	0.83	0.98	1	0.00877392
B3galt2	1	143516402..143530352	0.0027	0.00112	1	1	NaN	1	#VALUE!
Glrx2	1	143592076..143625414	8.83	-0.01	-1.01	0.91	0.99	1	0.00436481
Ro60	1	complement(143626528..143652806)	14.56	0.08	1.06	0.28	0.8	1	0.09691
Uchl5	1	143653010..143683204	83.04	-0.06	-1.04	0.43	0.89	1	0.05061
Rgs2	1	complement(143875076..143879899)	2.5	0.37	1.29	0.17	0.69	1	0.161151
Rgs13	1	complement(144014392..144053110)	0	NaN	NaN	NaN	NaN	NaN	#VALUE!
Rgs1	1	complement(144118034..144124980)	0	NaN	NaN	NaN	NaN	NaN	#VALUE!
Rgs21	1	complement(144392386..144443405)	0	NaN	NaN	NaN	NaN	NaN	#VALUE!
Rgs18	1	complement(144628421..144651173)	0	NaN	NaN	NaN	NaN	NaN	#VALUE!
Gm38269	1	complement(145199132..145202429)	0	NaN	NaN	NaN	NaN	NaN	#VALUE!
Gm38187	1	complement(146353385..146358093)	0	NaN	NaN	NaN	NaN	NaN	#VALUE!
Brinp3	1	146370498..146778210	0	NaN	NaN	NaN	NaN	NaN	#VALUE!
Gm37749	1	146964775..146966673	0	0.00798	1.01	1	NaN	1	#VALUE!
Gm9931	1	complement(147156496..147157680)	0	NaN	NaN	NaN	NaN	NaN	#VALUE!
Gm38284	1	147391464..147396002	0	NaN	NaN	NaN	NaN	NaN	#VALUE!
Gm37630	1	complement(149284232..149285687)	0	NaN	NaN	NaN	NaN	NaN	#VALUE!
Gm38189	1	complement(149286465..149287921)	0	NaN	NaN	NaN	NaN	NaN	#VALUE!
Gm37096	1	complement(149307652..149309715)	0	NaN	NaN	NaN	NaN	NaN	#VALUE!
Gm37775	1	complement(149310763..149313075)	0	NaN	NaN	NaN	NaN	NaN	#VALUE!
Pla2g4a	1	complement(149705369..149837041)	58.94	0.27	1.21	0.000107	0.00354	1	2.451
Ptgs2	1	149975782..149983978	206.39	0.2	1.15	0.06	0.45	1	0.346787
Pdc	1	150195168..150209657	0.00811	1.88	3.67	0.48	NaN	1	#VALUE!
Gm37764	1	150200289..150202438	0	NaN	NaN	NaN	NaN	NaN	#VALUE!
Odr4	1	complement(150237056..150268831)	28.77	0.13	1.09	0.08	0.52	1	0.283997
Tpr	1	150268589..150325686	94.17	0.08	1.06	0.24	0.77	1	0.113509
Prg4	1	complement(150325163..150341916)	0.06	1.24	2.37	0.15	0.67	1	0.173925
Hmcn1	1	complement(150438275..150869186)	0.02	1.24	2.35	0.07	0.48	1	0.318759
Gm37671	1	150956201..150958296	0.01	-1.87	-3.65	0.48	NaN	1	#VALUE!
Gm47985	1	151058288..151059994	0.34	0.53	1.44	0.45	0.89	1	0.05061
Gm8947	1	151068127..151069805	0.26	-0.77	-1.7	0.21	0.74	1	0.130768
Gm47995	1	151074157..151075830	0.03	-2.66	-6.31	0.3	NaN	1	#VALUE!
3110040M04Rik	1	151079872..151081545	0.06	-1.67	-3.18	0.24	NaN	1	#VALUE!
Gm47996	1	151085879..151087552	0.05	3.17	9.01	0.2	NaN	1	#VALUE!
Ivns1abp	1	151220228..151240173	127.92	0.06	1.04	0.38	0.86	1	0.0655015
Swt1	1	complement(151243450..151304206)	10.29	0.21	1.16	0.02	0.2	1	0.69897
Trmt1l	1	151304293..151333912	24.23	0.11	1.08	0.16	0.67	1	0.173925
Gm37893	1	151321056..151323492	0.57	0.14	1.1	0.68	0.96	1	0.0177288
Rnf2	1	complement(151333755..151376706)	29.29	0.1	1.07	0.19	0.72	1	0.142668
Gm36527	1	complement(151372308..151375336)	0.04	-1.18	-2.26	0.33	NaN	1	#VALUE!
Niban1	1	151446937..151597690	15.65	-0.22	-1.16	0.00444	0.08	1	1.09691
Edem3	1	151631122..151697802	29.61	0.12	1.09	0.09	0.55	1	0.259637
1700025G04Rik	1	complement(151728154..151965876)	8.29	-0.19	-1.14	0.01	0.16	1	0.79588
Gm38238	1	complement(152167934..152168279)	0	NaN	NaN	NaN	NaN	NaN	#VALUE!
Tsen15	1	complement(152246486..152262439)	22.02	-0.05	-1.04	0.63	0.95	1	0.0222764
Colgalt2	1	152275581..152386446	0.02	1.3	2.45	0.38	NaN	1	#VALUE!
Rgl1	1	complement(152392511..152642102)	1.11	0.36	1.28	0.07	0.46	1	0.337242
Apobec4	1	152626302..152633295	0	NaN	NaN	NaN	NaN	NaN	#VALUE!
Arpc5	1	152642293..152651348	447.36	-0.07	-1.05	0.27	0.79	1	0.102373
Ncf2	1	152675945..152712742	0.27	-0.08	-1.05	0.84	0.99	1	0.00436481
Smg7	1	complement(152712746..152778397)	40.97	0.3	1.23	1.67e-05	0.000635	0.31	3.19723
1700040K01Rik	1	152812355..152812792	0	NaN	NaN	NaN	NaN	NaN	#VALUE!
Nmnat2	1	152830744..152995007	0.05	0.69	1.61	0.41	0.88	1	0.0555173
Lamc2	1	complement(152998502..153062193)	1439.94	-0.05	-1.04	0.45	0.89	1	0.05061
Lamc1	1	complement(153094668..153208532)	40.54	0.03	1.02	0.65	0.95	1	0.0222764
Gm38009	1	complement(153159596..153162936)	0	NaN	NaN	NaN	NaN	NaN	#VALUE!
Shcbp1l	1	153300908..153328320	0.03	0.37	1.3	0.75	NaN	1	#VALUE!
Gm37669	1	153319227..153320046	0.02	-1.87	-3.65	0.48	NaN	1	#VALUE!
Dhx9	1	complement(153331504..153363406)	121.51	0.04	1.03	0.58	0.93	1	0.0315171
Npl	1	complement(153378761..153425791)	17.77	0.03	1.02	0.86	0.99	1	0.00436481
Rgs8	1	153528771..153576069	0	NaN	NaN	NaN	NaN	NaN	#VALUE!
5530400K19Rik	1	153590400..153592315	0	NaN	NaN	NaN	NaN	NaN	#VALUE!
Rgs16	1	153616095..153621214	0.48	0.28	1.21	0.58	0.94	1	0.0268721
Rnasel	1	153625172..153639967	3.15	0.32	1.25	0.05	0.4	1	0.39794
Rgsl1	1	complement(153655127..153719888)	0.02	-2.67	-6.36	0.29	NaN	1	#VALUE!
Teddm2	1	complement(153725288..153775974)	0.03	-3.16	-8.96	0.21	NaN	1	#VALUE!
Teddm1b	1	153750091..153752617	0.03	-0.51	-1.42	0.68	NaN	1	#VALUE!
Gm38352	1	complement(153765487..153768043)	0	NaN	NaN	NaN	NaN	NaN	#VALUE!
Teddm1a	1	153767488..153768804	0.02	-1.87	-3.65	0.48	NaN	1	#VALUE!
Glul	1	153775690..153785469	9.97	-0.2	-1.15	0.06	0.43	1	0.366532
Zfp648	1	154076933..154081435	0.03	-0.000225	-1	1	NaN	1	#VALUE!
Cacna1e	1	complement(154266477..154760247)	0.00726	-0.92	-1.89	0.49	NaN	1	#VALUE!
Ier5	1	complement(154972107..154975382)	97.64	0.12	1.09	0.08	0.51	1	0.29243
Mr1	1	complement(155003023..155022560)	4.05	0.33	1.25	0.04	0.33	1	0.481486
Stx6	1	155034461..155084002	21.42	0.03	1.02	0.67	0.96	1	0.0177288
BC034090	1	complement(155088217..155120190)	0.09	-1.05	-2.08	0.11	0.58	1	0.236572
Xpr1	1	complement(155151447..155293161)	16	-0.37	-1.29	1.3e-06	5.81e-05	0.02	4.23582
Acbd6	1	155433866..155567076	17.3	-0.00133	-1	0.99	1	1	0
Lhx4	1	complement(155573777..155627430)	0.02	-3.57	-11.87	0.16	NaN	1	#VALUE!
Qsox1	1	complement(155651775..155688635)	102.88	0.05	1.04	0.42	0.88	1	0.0555173
Gm37539	1	155664870..155665104	0.1	0.0011	1	1	NaN	1	#VALUE!
Cep350	1	complement(155720710..155849001)	18.3	0.17	1.13	0.01	0.19	1	0.721246
Gm37383	1	complement(155757548..155758292)	0.04	-1.87	-3.65	0.48	NaN	1	#VALUE!
Gm9694	1	155849064..155850252	0.04	2.64	6.24	0.32	NaN	1	#VALUE!
Tor1aip1	1	complement(155880345..155912226)	75.75	1.52	2.87	1.25e-104	2.37e-102	2.3e-100	101.625
9430034N14Rik	1	complement(155901969..155905753)	0.14	1.53	2.88	0.03	0.31	1	0.508638
Tor1aip2	1	155911149..155944607	133	1.08	2.12	6.37e-59	9.09e-57	1.17e-54	56.0414
Fam163a	1	complement(155951712..156032596)	0	NaN	NaN	NaN	NaN	NaN	#VALUE!
Tdrd5	1	complement(156082866..156131234)	0.56	1.35	2.54	0.000118	0.00386	1	2.41341
A430050A11Rik	1	complement(156117672..156118317)	0	0.00798	1.01	1	NaN	1	#VALUE!
Nphs2	1	156138297..156155605	0.36	2.44	5.41	3.1e-05	0.00113	0.57	2.94692
Axdnd1	1	complement(156151079..156248729)	2.04	1.7	3.24	1.49e-20	1.34e-18	2.74e-16	17.8729
Gm2000	1	156193610..156194054	149.46	-0.41	-1.33	0.02	0.26	1	0.585027
Soat1	1	complement(156252095..156301901)	5.33	0.38	1.3	0.000167	0.00524	1	2.28067
Gm37648	1	156282860..156285422	0	NaN	NaN	NaN	NaN	NaN	#VALUE!
Abl2	1	156386356..156477138	27.16	0.07	1.05	0.43	0.89	1	0.05061
Gm38043	1	156410678..156415818	0.00528	1.88	3.67	0.48	NaN	1	#VALUE!
Tor3a	1	complement(156481187..156501926)	55.93	1.86	3.62	1.25e-136	2.81e-134	2.3e-132	133.551
Fam20b	1	complement(156506102..156546656)	64.29	0.1	1.07	0.14	0.65	1	0.187087
Gm19918	1	156506115..156506514	0	NaN	NaN	NaN	NaN	NaN	#VALUE!
Ralgps2	1	complement(156631736..156767196)	16.23	-0.17	-1.13	0.02	0.2	1	0.69897
Angptl1	1	156666132..156688648	0.00956	1.88	3.67	0.48	NaN	1	#VALUE!
Gm37802	1	complement(156683787..156686429)	0.03	0.51	1.42	0.68	NaN	1	#VALUE!
Gm37943	1	complement(156699747..156703690)	0.01	-8.93e-05	-1	1	NaN	1	#VALUE!
Gm10531	1	156871117..156873419	0.01	-1.87	-3.65	0.48	NaN	1	#VALUE!
Tex35	1	complement(156926709..156936250)	0.06	-3.16	-8.96	0.2	NaN	1	#VALUE!
Rasal2	1	complement(156962752..157240165)	10.38	-0.00699	-1	0.92	0.99	1	0.00436481
Gm37788	1	complement(157174909..157177613)	0.00713	-1.87	-3.65	0.48	NaN	1	#VALUE!
Gm37578	1	complement(157182044..157183220)	0	NaN	NaN	NaN	NaN	NaN	#VALUE!
Gm37060	1	complement(157231895..157234291)	0.01	0.00116	1	1	NaN	1	#VALUE!
Cryzl2	1	157286147..157320208	1.21	0.29	1.22	0.24	0.77	1	0.113509
Sec16b	1	157334298..157395995	0.3	-0.08	-1.06	0.82	0.98	1	0.00877392
Gm38256	1	157767955..157968888	0.000282	-2.66	-6.31	0.29	NaN	1	#VALUE!
Brinp2	1	complement(158072839..158183896)	0	0.00798	1.01	1	NaN	1	#VALUE!
Astn1	1	158189843..158519351	0	NaN	NaN	NaN	NaN	NaN	#VALUE!
Gm37861	1	158203506..158206374	0	NaN	NaN	NaN	NaN	NaN	#VALUE!
Gm37367	1	158362377..158364978	0	NaN	NaN	NaN	NaN	NaN	#VALUE!
Gm37848	1	complement(158376434..158379536)	0	NaN	NaN	NaN	NaN	NaN	#VALUE!
Pappa2	1	complement(158539297..158808060)	0.00262	1.88	3.67	0.48	NaN	1	#VALUE!
Cop1	1	159059890..159175210	44.32	-0.08	-1.05	0.28	0.8	1	0.09691
Gm37115	1	159063280..159066128	0.03	-1.67	-3.18	0.24	NaN	1	#VALUE!
Gm37088	1	complement(159164984..159165389)	0.08	0.000877	1	1	NaN	1	#VALUE!
Tnr	1	159351339..159759299	0.02	-1.31	-2.48	0.18	NaN	1	#VALUE!
Gm37731	1	159422718..159424954	0	NaN	NaN	NaN	NaN	NaN	#VALUE!
4930523C07Rik	1	159871952..159907778	2.72	0.39	1.31	0.00423	0.08	1	1.09691
Tnn	1	complement(159912599..159981150)	0.01	-0.000619	-1	1	NaN	1	#VALUE!
Mrps14	1	160022785..160029740	26.74	-0.02	-1.02	0.74	0.97	1	0.0132283
Cacybp	1	complement(160029937..160040445)	180.69	-0.02	-1.01	0.76	0.97	1	0.0132283
4933417C20Rik	1	160040513..160042386	0.23	-0.38	-1.3	0.52	0.92	1	0.0362122
Rabgap1l	1	complement(160046744..160620781)	15.08	0.15	1.11	0.08	0.52	1	0.283997
9430087J23Rik	1	complement(160142914..160144065)	0	NaN	NaN	NaN	NaN	NaN	#VALUE!
Gm37212	1	complement(160397731..160401380)	0	0.00798	1.01	1	NaN	1	#VALUE!
Gpr52	1	complement(160403908..160405544)	0.05	-0.000381	-1	1	NaN	1	#VALUE!
Gm37215	1	complement(160417452..160418710)	0	NaN	NaN	NaN	NaN	NaN	#VALUE!
Gm38302	1	complement(160431685..160433760)	0	NaN	NaN	NaN	NaN	NaN	#VALUE!
6720464F23Rik	1	complement(160436525..160440020)	0.00685	1.88	3.67	0.48	NaN	1	#VALUE!
Gm37873	1	complement(160475593..160477872)	0	NaN	NaN	NaN	NaN	NaN	#VALUE!
Gm38329	1	complement(160555304..160555730)	0.69	1.05	2.07	0.3	NaN	1	#VALUE!
Gm38126	1	160583257..160587259	0.00598	1.88	3.67	0.48	NaN	1	#VALUE!
Rc3h1	1	160733988..160802548	19.09	0.03	1.02	0.7	0.97	1	0.0132283
Gm37052	1	160738359..160740189	0.06	-0.000728	-1	1	NaN	1	#VALUE!
Gm37809	1	160741042..160741972	0.03	-1.87	-3.65	0.48	NaN	1	#VALUE!
Gm37653	1	160742894..160746471	0.04	-0.25	-1.19	0.79	NaN	1	#VALUE!
Serpinc1	1	160806155..160833433	0.05	-0.2	-1.15	0.84	0.99	1	0.00436481
Gm37729	1	160813328..160814499	0.05	-2.66	-6.31	0.3	NaN	1	#VALUE!
Gm37072	1	complement(160828579..160829415)	0	NaN	NaN	NaN	NaN	NaN	#VALUE!
Zbtb37	1	complement(160830492..160862419)	2.07	-0.15	-1.11	0.11	0.58	1	0.236572
Dars2	1	complement(160868171..160898228)	18.38	-0.09	-1.07	0.23	0.76	1	0.119186
Cenpl	1	160898283..160914294	7.28	0.16	1.12	0.11	0.59	1	0.229148
Klhl20	1	complement(160915945..160959081)	20.13	0.1	1.07	0.17	0.7	1	0.154902
Ankrd45	1	160970261..160998068	0.04	0.25	1.19	0.77	NaN	1	#VALUE!
Tex50	1	complement(160982128..160986884)	0	NaN	NaN	NaN	NaN	NaN	#VALUE!
Prdx6	1	complement(161067682..161078789)	265.79	-0.00153	-1	0.98	1	1	0
Tnfsf4	1	161222980..161245981	0.05	0.88	1.84	0.45	NaN	1	#VALUE!
Tnfsf18	1	161322224..161332859	0.54	-0.24	-1.18	0.51	0.91	1	0.0409586
Gm37638	1	161541274..161542396	0	NaN	NaN	NaN	NaN	NaN	#VALUE!
Fasl	1	complement(161608258..161616064)	0.01	0.000899	1	1	NaN	1	#VALUE!
Gm37357	1	complement(161638614..161641736)	0.08	0.97	1.95	0.35	NaN	1	#VALUE!
Suco	1	complement(161643683..161704251)	52.16	0.01	1.01	0.88	0.99	1	0.00436481
4930558K02Rik	1	complement(161769655..161807205)	0	NaN	NaN	NaN	NaN	NaN	#VALUE!
Pigc	1	161796755..161801004	15.54	-0.02	-1.02	0.75	0.97	1	0.0132283
Dnm3	1	complement(161810022..162305603)	0.26	0.24	1.18	0.41	0.88	1	0.0555173
Gm37767	1	complement(161914204..161916037)	0.01	-1.87	-3.65	0.48	NaN	1	#VALUE!
Gm10176	1	162305249..162307512	0	NaN	NaN	NaN	NaN	NaN	#VALUE!
Eef1aknmt	1	complement(162359696..162376120)	15.04	0.1	1.07	0.18	0.71	1	0.148742
Vamp4	1	162398084..162426653	13.96	-0.05	-1.03	0.6	0.94	1	0.0268721
Myoc	1	162466724..162477262	0.01	1.88	3.67	0.48	NaN	1	#VALUE!
Myocos	1	complement(162474762..162485788)	0.03	1.88	3.67	0.48	NaN	1	#VALUE!
Prrc2c	1	complement(162498294..162568125)	70.81	0.13	1.1	0.1	0.56	1	0.251812
Fmo4	1	complement(162620757..162641541)	0	0.00798	1.01	1	NaN	1	#VALUE!
Fmo1	1	complement(162657130..162694179)	0.02	0.51	1.42	0.68	NaN	1	#VALUE!
Fmo2	1	complement(162701886..162726295)	0.03	-1.33	-2.52	0.3	NaN	1	#VALUE!
Fmo6	1	complement(162744120..162765084)	0	NaN	NaN	NaN	NaN	NaN	#VALUE!
Fmo3	1	complement(162781369..162812097)	0	0.00798	1.01	1	NaN	1	#VALUE!
Mroh9	1	complement(162851871..162913239)	0	NaN	NaN	NaN	NaN	NaN	#VALUE!
Gm37049	1	162936562..162938544	0	NaN	NaN	NaN	NaN	NaN	#VALUE!
Prrx1	1	complement(163072688..163141279)	0.02	-0.15	-1.11	0.83	0.99	1	0.00436481
Gm37644	1	complement(163134367..163136636)	0	NaN	NaN	NaN	NaN	NaN	#VALUE!
Gorab	1	complement(163212477..163231238)	8.9	0.13	1.1	0.2	0.74	1	0.130768
Mettl11b	1	complement(163529825..163552801)	0	NaN	NaN	NaN	NaN	NaN	#VALUE!
Kifap3	1	163607152..163744678	18.95	0.1	1.07	0.2	0.73	1	0.136677
Scyl3	1	163756669..163782695	19.6	-0.04	-1.03	0.57	0.93	1	0.0315171
BC055324	1	complement(163773562..163822365)	8.9	-0.03	-1.02	0.76	0.97	1	0.0132283
Mettl18	1	163822458..163824812	6.46	-0.19	-1.14	0.2	0.73	1	0.136677
Sele	1	163875773..163885246	0	NaN	NaN	NaN	NaN	NaN	#VALUE!
Sell	1	163889551..163911750	0	NaN	NaN	NaN	NaN	NaN	#VALUE!
Selp	1	163942833..163977595	0	NaN	NaN	NaN	NaN	NaN	#VALUE!
F5	1	163979407..164047846	0.00812	-0.000349	-1	1	NaN	1	#VALUE!
Slc19a2	1	164076615..164092954	29.76	-0.06	-1.04	0.41	0.88	1	0.0555173
Ccdc181	1	164103154..164115416	6.42	0.16	1.12	0.23	0.77	1	0.113509
Blzf1	1	complement(164117369..164135058)	38.24	-0.00558	-1	0.94	0.99	1	0.00436481
Nme7	1	164131690..164265294	13.96	0.06	1.04	0.5	0.91	1	0.0409586
Gm37411	1	164252282..164254563	0.01	0.00112	1	1	NaN	1	#VALUE!
Atp1b1	1	complement(164264678..164285924)	6.35	-0.06	-1.04	0.73	0.97	1	0.0132283
D630023O14Rik	1	164403024..164406122	0	NaN	NaN	NaN	NaN	NaN	#VALUE!
Dpt	1	164624213..164651835	0	NaN	NaN	NaN	NaN	NaN	#VALUE!
Gm37403	1	complement(164700402..164703922)	0	NaN	NaN	NaN	NaN	NaN	#VALUE!
Xcl1	1	complement(164759213..164763096)	0	NaN	NaN	NaN	NaN	NaN	#VALUE!
Tbx19	1	complement(164965424..164988342)	0	NaN	NaN	NaN	NaN	NaN	#VALUE!
Sft2d2	1	complement(165001906..165022007)	67.82	-0.08	-1.06	0.24	0.77	1	0.113509
Tiprl	1	complement(165039855..165064565)	17.72	-0.04	-1.03	0.62	0.94	1	0.0268721
Gpr161	1	165123358..165154314	29.25	-0.11	-1.08	0.1	0.58	1	0.236572
Dcaf6	1	complement(165156267..165288044)	13.84	0.12	1.09	0.13	0.63	1	0.200659
Gm38368	1	165207088..165208422	0	NaN	NaN	NaN	NaN	NaN	#VALUE!
Mpc2	1	165288206..165308783	57.41	-0.08	-1.06	0.29	0.81	1	0.091515
Gm37860	1	165295069..165296102	0.05	0.000153	1	1	NaN	1	#VALUE!
Adcy10	1	165312752..165404343	0.00465	-1.87	-3.65	0.48	NaN	1	#VALUE!
Gm38210	1	165412752..165413560	0	NaN	NaN	NaN	NaN	NaN	#VALUE!
Mpzl1	1	complement(165419809..165462107)	14.48	-0.15	-1.11	0.09	0.55	1	0.259637
Rcsd1	1	complement(165474085..165537326)	0.17	0.27	1.2	0.52	0.92	1	0.0362122
Creg1	1	165591315..165602877	17.04	-0.03	-1.02	0.71	0.97	1	0.0132283
Cd247	1	165616250..165704846	0	0.00815	1.01	1	NaN	1	#VALUE!
Gm32999	1	complement(165671616..165672177)	0	NaN	NaN	NaN	NaN	NaN	#VALUE!
Gm37856	1	complement(165672656..165673654)	0	NaN	NaN	NaN	NaN	NaN	#VALUE!
Pou2f1	1	complement(165692723..165830247)	7.33	0.07	1.05	0.36	0.86	1	0.0655015
Dusp27	1	complement(165925717..165955491)	0	0.00798	1.01	1	NaN	1	#VALUE!
Gpa33	1	165957807..165994079	0.49	0.25	1.19	0.47	0.9	1	0.0457575
Mael	1	complement(166028770..166066316)	0	NaN	NaN	NaN	NaN	NaN	#VALUE!
Ildr2	1	166081708..166144392	0.00234	-1.87	-3.65	0.48	NaN	1	#VALUE!
Tada1	1	166206666..166221190	21.43	-0.02	-1.01	0.83	0.98	1	0.00877392
Pogk	1	complement(166212191..166237432)	10.1	0.00559	1	0.94	0.99	1	0.00436481
Gm33354	1	complement(166275821..166276726)	0	NaN	NaN	NaN	NaN	NaN	#VALUE!
Gm4846	1	complement(166311182..166325157)	0	NaN	NaN	NaN	NaN	NaN	#VALUE!
Gm4847	1	complement(166456540..166475262)	0	NaN	NaN	NaN	NaN	NaN	#VALUE!
Fmo9	1	complement(166489624..166509414)	0	NaN	NaN	NaN	NaN	NaN	#VALUE!
Fam78b	1	166828986..166918871	0.34	0.39	1.31	0.16	0.67	1	0.173925
Uck2	1	complement(167050452..167112889)	113.83	-0.06	-1.04	0.38	0.86	1	0.0655015
Tmco1	1	167135947..167161547	27.66	-0.04	-1.03	0.59	0.94	1	0.0268721
Aldh9a1	1	167177560..167196101	65.19	-0.03	-1.02	0.65	0.95	1	0.0222764
Mgst3	1	complement(167199535..167221410)	75.03	-0.07	-1.05	0.37	0.86	1	0.0655015
Lrrc52	1	complement(167273238..167294349)	0.02	-1.87	-3.65	0.48	NaN	1	#VALUE!
Rxrg	1	167425953..167467192	0.04	1.67	3.18	0.24	NaN	1	#VALUE!
Lmx1a	1	167516806..167676310	0.00568	-1.87	-3.65	0.48	NaN	1	#VALUE!
Pbx1	1	complement(167946933..168259839)	21.36	0.09	1.06	0.22	0.75	1	0.124939
Gm37524	1	complement(168163549..168165240)	0	0.00798	1.01	1	NaN	1	#VALUE!
Gm38381	1	complement(168176103..168178377)	0.01	0.0011	1	1	NaN	1	#VALUE!
1700063I16Rik	1	complement(168502841..168503451)	0	0.00798	1.01	1	NaN	1	#VALUE!
Nuf2	1	complement(169325503..169359033)	35.25	-0.15	-1.11	0.04	0.37	1	0.431798
Rgs5	1	169483070..169523382	0.03	0.54	1.46	0.58	NaN	1	#VALUE!
Rgs4	1	complement(169569046..169575211)	0.06	-0.46	-1.37	0.6	NaN	1	#VALUE!
Ccdc190	1	169756217..169762222	0	0.00798	1.01	1	NaN	1	#VALUE!
Hsd17b7	1	complement(169777104..169796810)	125.43	0.13	1.09	0.17	0.7	1	0.154902
Ddr2	1	complement(169799876..169938331)	1.95	0.24	1.18	0.05	0.4	1	0.39794
Uap1	1	complement(169969507..170002526)	58.35	0.06	1.04	0.41	0.88	1	0.0555173
Uhmk1	1	complement(170020989..170042966)	80.59	0.09	1.06	0.2	0.73	1	0.136677
Sh2d1b2	1	170060318..170081177	0	NaN	NaN	NaN	NaN	NaN	#VALUE!
Sh2d1b1	1	170104889..170114338	0.02	-3.16	-8.96	0.21	NaN	1	#VALUE!
Gm7694	1	complement(170125768..170133901)	1.42	0.25	1.19	0.21	0.74	1	0.130768
Nos1ap	1	complement(170130237..170417430)	0.95	0.37	1.3	0.19	0.72	1	0.142668
Spata46	1	170136372..170139694	0	0.00798	1.01	1	NaN	1	#VALUE!
Olfml2b	1	170472101..170510358	0.24	-0.55	-1.46	0.29	0.81	1	0.091515
Atf6	1	complement(170532243..170695340)	17.89	0.05	1.03	0.49	0.91	1	0.0409586
Dusp12	1	complement(170701067..170713109)	11.02	0.03	1.02	0.79	0.98	1	0.00877392
Gm26620	1	170712634..170713450	0.16	-1.18	-2.27	0.37	NaN	1	#VALUE!
Fcrlb	1	complement(170734842..170740510)	0.29	-0.2	-1.15	0.75	0.97	1	0.0132283
Fcrla	1	complement(170745145..170755152)	0	NaN	NaN	NaN	NaN	NaN	#VALUE!
Fcgr2b	1	complement(170786186..170804116)	0.03	1.67	3.18	0.24	NaN	1	#VALUE!
Fcgr4	1	170846489..170857330	0	NaN	NaN	NaN	NaN	NaN	#VALUE!
Fcgr3	1	complement(170878743..170892504)	0.05	0.51	1.42	0.7	NaN	1	#VALUE!
Cfap126	1	170941487..170954536	0.72	-0.08	-1.06	0.8	0.98	1	0.00877392
Sdhc	1	complement(170954734..170978172)	51.37	-0.03	-1.02	0.68	0.96	1	0.0177288
Mpz	1	170978280..170988699	0.15	0.25	1.19	0.71	0.97	1	0.0132283
Pcp4l1	1	complement(171000831..171023837)	0	0.00798	1.01	1	NaN	1	#VALUE!
Nr1i3	1	171041539..171048270	0.04	-0.89	-1.85	0.44	NaN	1	#VALUE!
Tomm40l	1	complement(171043580..171050083)	12.44	-0.17	-1.13	0.03	0.31	1	0.508638
Apoa2	1	171052623..171053948	0.52	-1.38	-2.6	0.11	NaN	1	#VALUE!
Fcer1g	1	complement(171057141..171061934)	0	NaN	NaN	NaN	NaN	NaN	#VALUE!
Ndufs2	1	complement(171062422..171078957)	184.45	-0.08	-1.06	0.24	0.77	1	0.113509
Adamts4	1	171077990..171088206	0.46	0.03	1.02	0.92	0.99	1	0.00436481
B4galt3	1	171097898..171104469	28.14	-0.06	-1.04	0.48	0.9	1	0.0457575
Ppox	1	complement(171103563..171108760)	8.72	0.07	1.05	0.55	0.93	1	0.0315171
Usp21	1	complement(171109519..171115564)	18.13	0.1	1.08	0.21	0.74	1	0.130768
Ufc1	1	complement(171116136..171122597)	107	-0.06	-1.04	0.43	0.89	1	0.05061
Dedd	1	171156713..171169899	23.09	0.06	1.04	0.42	0.88	1	0.0555173
Nit1	1	complement(171165576..171173214)	26.32	-0.07	-1.05	0.34	0.84	1	0.0757207
Pfdn2	1	171173238..171186822	66.48	0.00391	1	0.96	1	1	0
Gm37154	1	171181694..171182983	0.42	0.79	1.73	0.18	0.71	1	0.148742
Klhdc9	1	complement(171186014..171188366)	0.02	1.88	3.67	0.48	NaN	1	#VALUE!
Nectin4	1	171197667..171216166	110.33	0.12	1.09	0.08	0.51	1	0.29243
Arhgap30	1	171216522..171237866	0.26	-0.22	-1.16	0.56	0.93	1	0.0315171
Usf1	1	171238881..171246710	35.72	0.13	1.1	0.07	0.49	1	0.309804
Tstd1	1	171246440..171247920	0.09	0.79	1.73	0.61	NaN	1	#VALUE!
F11r	1	171265103..171292171	293.16	0.17	1.13	0.0094	0.14	1	0.853872
Alyref2	1	171331046..171332324	3.81	-0.31	-1.24	0.15	0.66	1	0.180456
Itln1	1	complement(171345690..171362862)	0	NaN	NaN	NaN	NaN	NaN	#VALUE!
Cd244a	1	171386761..171437314	0	0.00798	1.01	1	NaN	1	#VALUE!
Ly9	1	complement(171416192..171434978)	0	NaN	NaN	NaN	NaN	NaN	#VALUE!
Slamf7	1	complement(171459971..171480603)	0	NaN	NaN	NaN	NaN	NaN	#VALUE!
Cd48	1	171509577..171532826	0	NaN	NaN	NaN	NaN	NaN	#VALUE!
Gm37010	1	171515879..171517582	0	NaN	NaN	NaN	NaN	NaN	#VALUE!
Slamf1	1	171594695..171628752	0	NaN	NaN	NaN	NaN	NaN	#VALUE!
Cd84	1	171667265..171718285	0.00382	1.88	3.67	0.48	NaN	1	#VALUE!
Gm10521	1	171723231..171725804	0	NaN	NaN	NaN	NaN	NaN	#VALUE!
Slamf6	1	171745082..171780737	0	NaN	NaN	NaN	NaN	NaN	#VALUE!
Vangl2	1	complement(171828527..171856011)	25.24	0.05	1.03	0.5	0.91	1	0.0409586
Nhlh1	1	complement(171879859..171885140)	0.03	1.3	2.45	0.38	NaN	1	#VALUE!
Ncstn	1	complement(171893580..171910362)	114.52	0.09	1.07	0.18	0.71	1	0.148742
Copa	1	171910096..171949897	167.79	0.02	1.02	0.74	0.97	1	0.0132283
Pex19	1	171954322..171964060	49.98	0.00551	1	0.94	0.99	1	0.00436481
Dcaf8	1	171975651..172024572	32.26	0.02	1.01	0.81	0.98	1	0.00877392
Pea15a	1	complement(172024295..172034371)	46.08	0.04	1.03	0.59	0.94	1	0.0268721
Casq1	1	complement(172037461..172047435)	0	0.00798	1.01	1	NaN	1	#VALUE!
Atp1a4	1	complement(172051080..172085981)	0	NaN	NaN	NaN	NaN	NaN	#VALUE!
Igsf8	1	172089208..172147408	72.92	0.22	1.16	0.00165	0.04	1	1.39794
Atp1a2	1	complement(172099276..172125631)	0	NaN	NaN	NaN	NaN	NaN	#VALUE!
Kcnj9	1	complement(172148068..172156885)	0.07	0.28	1.21	0.7	0.97	1	0.0132283
Kcnj10	1	172168777..172201652	0.02	-0.000938	-1	1	NaN	1	#VALUE!
Pigm	1	172204113..172211666	21.37	-0.04	-1.03	0.55	0.93	1	0.0315171
Gm37145	1	complement(172215801..172218556)	1.12	0.23	1.17	0.4	0.87	1	0.0604807
Slamf9	1	172302925..172306142	3.83	-0.23	-1.17	0.3	0.82	1	0.0861861
Igsf9	1	172309355..172326445	29.19	0.11	1.08	0.13	0.63	1	0.200659
Tagln2	1	172327614..172334947	1924.54	-0.05	-1.03	0.48	0.9	1	0.0457575
Gm37125	1	172340816..172342414	0.13	0.64	1.56	0.5	NaN	1	#VALUE!
Cfap45	1	172348368..172373437	0.96	0.2	1.15	0.49	0.9	1	0.0457575
Vsig8	1	172383505..172391284	0.51	-0.08	-1.06	0.85	0.99	1	0.00436481
Slamf8	1	complement(172409325..172418135)	0.09	1.42	2.68	0.24	NaN	1	#VALUE!
Fcrl6	1	complement(172424209..172430118)	0	NaN	NaN	NaN	NaN	NaN	#VALUE!
Dusp23	1	complement(172458331..172460529)	3.08	-0.24	-1.18	0.29	0.81	1	0.091515
Crp	1	172525622..172660598	0.03	2.66	6.34	0.3	NaN	1	#VALUE!
9430083B18Rik	1	172701118..172701980	0.06	0.79	1.73	0.62	NaN	1	#VALUE!
Apcs	1	complement(172721528..172722608)	0	0.00798	1.01	1	NaN	1	#VALUE!
Or10j5	1	172777976..172785924	0	NaN	NaN	NaN	NaN	NaN	#VALUE!
Or10j27	1	complement(172955616..172964941)	0	NaN	NaN	NaN	NaN	NaN	#VALUE!
Or10j7	1	complement(173009420..173018207)	0	NaN	NaN	NaN	NaN	NaN	#VALUE!
Or10j3	1	173025375..173033903	0	NaN	NaN	NaN	NaN	NaN	#VALUE!
Or10j3b	1	173039959..173046150	0	NaN	NaN	NaN	NaN	NaN	#VALUE!
Fcer1a	1	complement(173048851..173054781)	0	NaN	NaN	NaN	NaN	NaN	#VALUE!
Or10j2	1	173093568..173101561	0	NaN	NaN	NaN	NaN	NaN	#VALUE!
Mptx2	1	complement(173101949..173105344)	0	NaN	NaN	NaN	NaN	NaN	#VALUE!
Ackr1	1	complement(173159453..173161317)	0	NaN	NaN	NaN	NaN	NaN	#VALUE!
Cadm3	1	complement(173160825..173195261)	0	0.00798	1.01	1	NaN	1	#VALUE!
Aim2	1	173178445..173293606	0.14	0.43	1.34	0.52	0.92	1	0.0362122
Ifi206	1	complement(173296051..173318607)	0	0.00798	1.01	1	NaN	1	#VALUE!
Ifi214	1	complement(173347283..173363523)	0	NaN	NaN	NaN	NaN	NaN	#VALUE!
Ifi213	1	complement(173393849..173426840)	0.01	2.66	6.34	0.3	NaN	1	#VALUE!
Ifi209	1	173458483..173475494	2.36	2.38	5.2	6.19e-22	5.77e-20	1.14e-17	19.2388
Ifi208	1	173501241..173525961	0.03	3.17	9.01	0.2	NaN	1	#VALUE!
Ifi207	1	complement(173550993..173569313)	0.13	5.54	46.37	0.02	0.24	1	0.619789
Ifi204	1	complement(173574859..173594509)	144.58	5.04	32.98	0	0	0	#NUM!
Mndal	1	complement(173676692..173708447)	10.21	4.4	21.09	2.3e-70	3.61e-68	4.23e-66	67.4425
Ifi211	1	complement(173723911..173740612)	45.22	5.52	45.88	3.63e-174	9.23e-172	6.68e-170	171.035
Ifi203	1	complement(173747973..173770238)	5.38	4.8	27.93	6e-80	1.01e-77	1.1e-75	76.9957
Ifi202b	1	complement(173790134..173810310)	132.24	0.56	1.48	8.79e-07	4.02e-05	0.02	4.39577
Ifi205	1	complement(173839564..173859376)	1.9	5.2	36.76	8.95e-10	5.3e-08	1.65e-05	7.27572
Or10aa1	1	173868271..173871977	0.00733	1.88	3.67	0.48	NaN	1	#VALUE!
Or10aa3	1	173876771..173882318	0.01	0.79	1.73	0.61	NaN	1	#VALUE!
Or6n2	1	173894171..173899839	0	NaN	NaN	NaN	NaN	NaN	#VALUE!
Or6n1	1	173911897..173918909	0	NaN	NaN	NaN	NaN	NaN	#VALUE!
Or6k14	1	173924457..173930790	0	NaN	NaN	NaN	NaN	NaN	#VALUE!
Or6k6	1	complement(173940777..173948728)	0	NaN	NaN	NaN	NaN	NaN	#VALUE!
Or6k4	1	173959083..173965823	0	NaN	NaN	NaN	NaN	NaN	#VALUE!
Or6k8-ps1	1	173979047..173980096	0	NaN	NaN	NaN	NaN	NaN	#VALUE!
Or6k2	1	173983199..173989761	0	NaN	NaN	NaN	NaN	NaN	#VALUE!
Spta1	1	174000342..174076016	0	NaN	NaN	NaN	NaN	NaN	#VALUE!
Or10z1	1	complement(174076080..174079627)	0	NaN	NaN	NaN	NaN	NaN	#VALUE!
Mptx1	1	174158084..174160439	0	NaN	NaN	NaN	NaN	NaN	#VALUE!
Or10x1	1	174192688..174202038	0.00526	-1.87	-3.65	0.48	NaN	1	#VALUE!
Or10x4	1	174218612..174219621	0	NaN	NaN	NaN	NaN	NaN	#VALUE!
Or6p1	1	174251630..174262313	0	NaN	NaN	NaN	NaN	NaN	#VALUE!
Or6y1	1	174269648..174278843	0.00763	1.88	3.67	0.48	NaN	1	#VALUE!
Fmn2	1	174329391..174650295	0	NaN	NaN	NaN	NaN	NaN	#VALUE!
Grem2	1	complement(174661351..174749385)	0.13	0.9	1.86	0.15	0.67	1	0.173925
Rgs7	1	complement(174886653..175320066)	0	NaN	NaN	NaN	NaN	NaN	#VALUE!
5730408A14Rik	1	complement(175206419..175208242)	0	0.00798	1.01	1	NaN	1	#VALUE!
Fh1	1	complement(175427940..175453201)	46.08	-0.04	-1.02	0.62	0.94	1	0.0268721
Kmo	1	175447947..175489682	0.00683	0.00092	1	1	NaN	1	#VALUE!
Opn3	1	complement(175489987..175520342)	1.43	0.2	1.15	0.48	0.9	1	0.0457575
Chml	1	complement(175509803..175520467)	5.16	-0.16	-1.12	0.1	0.56	1	0.251812
Wdr64	1	175526159..175643300	0	NaN	NaN	NaN	NaN	NaN	#VALUE!
Exo1	1	175708147..175741055	7.24	-0.05	-1.04	0.52	0.92	1	0.0362122
Becn2	1	175747895..175749791	0.05	-3.16	-8.96	0.2	NaN	1	#VALUE!
Gm37668	1	complement(175783021..175784964)	0	NaN	NaN	NaN	NaN	NaN	#VALUE!
Pld5	1	complement(175789872..176102878)	0	NaN	NaN	NaN	NaN	NaN	#VALUE!
Rbm8a2	1	complement(175805343..175806680)	0.02	0.0011	1	1	NaN	1	#VALUE!
Gm38081	1	complement(175858645..175860289)	0	NaN	NaN	NaN	NaN	NaN	#VALUE!
Gm37916	1	176006767..176009201	0	NaN	NaN	NaN	NaN	NaN	#VALUE!
Gm38152	1	complement(176197721..176201286)	0	NaN	NaN	NaN	NaN	NaN	#VALUE!
Cep170	1	complement(176561219..176641633)	5.06	-0.1	-1.07	0.27	0.79	1	0.102373
3110062G12Rik	1	complement(176573130..176574548)	0	NaN	NaN	NaN	NaN	NaN	#VALUE!
Gm38104	1	complement(176579087..176580981)	0.02	-1.87	-3.65	0.48	NaN	1	#VALUE!
Sdccag8	1	176642226..176848003	7.01	0.15	1.11	0.14	0.65	1	0.187087
Gm37490	1	176717073..176717796	0	NaN	NaN	NaN	NaN	NaN	#VALUE!
Gm37519	1	176801802..176804011	0	NaN	NaN	NaN	NaN	NaN	#VALUE!
Akt3	1	complement(176847639..177085769)	0.71	0.32	1.25	0.2	0.74	1	0.130768
Gm37960	1	complement(176862606..176864502)	0	0.00798	1.01	1	NaN	1	#VALUE!
Gm37106	1	complement(176872808..176874339)	0	NaN	NaN	NaN	NaN	NaN	#VALUE!
Gm37598	1	complement(176902050..176903350)	0	NaN	NaN	NaN	NaN	NaN	#VALUE!
Gm38146	1	complement(176961727..176963019)	0	NaN	NaN	NaN	NaN	NaN	#VALUE!
Gm37706	1	complement(176995664..176998428)	0	NaN	NaN	NaN	NaN	NaN	#VALUE!
Gm37463	1	complement(177057457..177058252)	0	NaN	NaN	NaN	NaN	NaN	#VALUE!
Zbtb18	1	177269917..177278330	10.46	-0.15	-1.11	0.06	0.44	1	0.356547
Gm37858	1	complement(177463273..177464503)	0	NaN	NaN	NaN	NaN	NaN	#VALUE!
1700016C15Rik	1	177557380..177580890	0.06	-0.79	-1.73	0.61	NaN	1	#VALUE!
Adss	1	complement(177590528..177624077)	118.26	-0.02	-1.01	0.77	0.98	1	0.00877392
Catspere1	1	177635997..177790244	0	NaN	NaN	NaN	NaN	NaN	#VALUE!
Catspere2	1	177810989..178000271	0.02	-0.000745	-1	1	NaN	1	#VALUE!
Desi2	1	178014983..178084867	15.5	-0.11	-1.08	0.14	0.64	1	0.19382
Cox20	1	178146695..178150258	41.32	-0.25	-1.19	0.04	0.35	1	0.455932
Hnrnpu	1	complement(178148673..178165362)	208.35	0.03	1.02	0.67	0.96	1	0.0177288
Gm38300	1	178167166..178169035	0.11	-0.95	-1.93	0.26	0.79	1	0.102373
Efcab2	1	178233650..178312078	1.14	-0.12	-1.09	0.62	0.94	1	0.0268721
Kif26b	1	178356690..178766765	0.69	-0.08	-1.05	0.64	0.95	1	0.0222764
Smyd3	1	complement(178779525..179345606)	2.84	0.05	1.03	0.64	0.95	1	0.0222764
Tfb2m	1	complement(179355620..179373832)	28.74	-0.23	-1.18	0.00248	0.05	1	1.30103
Cnst	1	179373935..179455043	6.3	-0.18	-1.13	0.07	0.47	1	0.327902
Sccpdh	1	179495775..179514754	9.32	-0.2	-1.15	0.12	0.61	1	0.21467
Kif28	1	complement(179522862..179572836)	0	NaN	NaN	NaN	NaN	NaN	#VALUE!
Ahctf1	1	complement(179572459..179631245)	39.36	-0.05	-1.03	0.5	0.91	1	0.0409586
Cdc42bpa	1	179788037..179993168	15.98	-0.11	-1.08	0.14	0.64	1	0.19382
Gm38169	1	179848627..179851165	0.01	-1.87	-3.65	0.48	NaN	1	#VALUE!
Gm38331	1	complement(179973046..179975716)	0.03	3.17	9.01	0.2	NaN	1	#VALUE!
Coq8a	1	complement(179992803..180027167)	0.36	0.04	1.03	0.89	0.99	1	0.00436481
Psen2	1	complement(180054569..180091003)	2.31	0.02	1.02	0.91	0.99	1	0.00436481
Itpkb	1	180158050..180252367	18.44	0.23	1.18	0.00137	0.03	1	1.52288
Gm37033	1	180185214..180192563	0.00524	-2.66	-6.31	0.29	NaN	1	#VALUE!
Gm37390	1	180200234..180201105	0	NaN	NaN	NaN	NaN	NaN	#VALUE!
Gm36933	1	180204009..180207079	0.00628	-1.87	-3.65	0.48	NaN	1	#VALUE!
Stum	1	complement(180259952..180311069)	0.00865	-2.68	-6.43	0.3	NaN	1	#VALUE!
Gm37984	1	complement(180300920..180304652)	0	NaN	NaN	NaN	NaN	NaN	#VALUE!
Parp1	1	180396489..180428819	57.48	-0.03	-1.02	0.68	0.96	1	0.0177288
Lin9	1	180468715..180518259	15.17	0.07	1.05	0.41	0.88	1	0.0555173
Mixl1	1	complement(180520608..180524599)	0.01	1.88	3.67	0.48	NaN	1	#VALUE!
Acbd3	1	180553608..180581769	60.95	0.04	1.03	0.55	0.93	1	0.0315171
H3f3a	1	complement(180628397..180641508)	214.63	-0.05	-1.04	0.44	0.89	1	0.05061
Sde2	1	180678692..180695678	48.93	0.08	1.06	0.26	0.78	1	0.107905
Lefty2	1	180720673..180726668	0.03	-2.67	-6.36	0.29	NaN	1	#VALUE!
Pycr2	1	180731858..180735653	80.68	-0.3	-1.23	4.83e-05	0.00172	0.89	2.76447
Lefty1	1	180762587..180765965	4.54	-0.15	-1.11	0.4	0.87	1	0.0604807
Tmem63a	1	180769909..180802677	73.59	-0.05	-1.04	0.44	0.89	1	0.05061
Ephx1	1	complement(180803775..180848469)	89.01	-0.19	-1.14	0.0073	0.12	1	0.920819
Gm37086	1	180853843..180857294	0	NaN	NaN	NaN	NaN	NaN	#VALUE!
9130409I23Rik	1	180878802..180888232	0	NaN	NaN	NaN	NaN	NaN	#VALUE!
Nvl	1	complement(180914703..180971769)	20.7	0.03	1.02	0.68	0.96	1	0.0177288
Cnih4	1	180972258..180996559	33.14	-0.13	-1.09	0.08	0.51	1	0.29243
Wdr26	1	complement(181000793..181039566)	115.64	-0.08	-1.06	0.21	0.74	1	0.130768
Cnih3	1	181180193..181288206	0	NaN	NaN	NaN	NaN	NaN	#VALUE!
2900069G24Rik	1	181208743..181210053	0	NaN	NaN	NaN	NaN	NaN	#VALUE!
Ccdc121rt1	1	complement(181337198..181339016)	0	NaN	NaN	NaN	NaN	NaN	#VALUE!
Dnah14	1	181404124..181643339	0.00737	0.88	1.84	0.45	NaN	1	#VALUE!
Gm37664	1	complement(181513995..181517807)	0	NaN	NaN	NaN	NaN	NaN	#VALUE!
Lbr	1	complement(181642900..181670611)	87.85	0.09	1.07	0.17	0.69	1	0.161151
Enah	1	complement(181723949..181847555)	210.1	-0.11	-1.08	0.09	0.53	1	0.275724
2700078F05Rik	1	complement(181777697..181780940)	0.02	-0.79	-1.73	0.63	NaN	1	#VALUE!
Gm38359	1	complement(181795264..181797488)	0.09	-0.52	-1.44	0.56	0.93	1	0.0315171
Gm37018	1	complement(181813901..181817769)	0.03	-0.3	-1.23	0.77	0.98	1	0.00877392
Gm37258	1	complement(181833625..181835251)	0.1	-0.03	-1.02	0.97	1	1	0
Srp9	1	181952302..181959972	160.08	-0.14	-1.1	0.04	0.36	1	0.443697
Vmn1r1	1	complement(181982269..181992051)	0	NaN	NaN	NaN	NaN	NaN	#VALUE!
Degs1	1	complement(182103337..182110369)	575.42	-0.17	-1.12	0.01	0.18	1	0.744727
Fbxo28	1	complement(182140667..182169194)	41.63	-0.07	-1.05	0.29	0.81	1	0.091515
Gm10517	1	complement(182235829..182236586)	0.2	0.54	1.46	0.58	NaN	1	#VALUE!
Trp53bp2	1	182236737..182289997	27.6	-0.04	-1.03	0.58	0.93	1	0.0315171
Capn2	1	complement(182294825..182345173)	517.67	-0.00415	-1	0.95	1	1	0
Gm37069	1	182321721..182325862	0.07	-0.55	-1.47	0.45	0.89	1	0.05061
Capn8	1	182392572..182459917	0.08	-0.75	-1.68	0.34	0.84	1	0.0757207
Gm37516	1	182507504..182509457	0.03	-2.66	-6.31	0.29	NaN	1	#VALUE!
Ccdc185	1	complement(182574691..182576745)	0	NaN	NaN	NaN	NaN	NaN	#VALUE!
Susd4	1	182591425..182724156	11.96	1.97	3.92	5e-62	7.37e-60	9.21e-58	59.1325
Gm37542	1	182735275..182738106	0.02	0.79	1.73	0.62	NaN	1	#VALUE!
Tlr5	1	182782353..182804010	3.74	0.05	1.04	0.67	0.96	1	0.0177288
Disp1	1	complement(182867830..183003086)	3.06	-0.25	-1.19	0.06	0.42	1	0.376751
Brox	1	complement(183057916..183078813)	61.83	-0.05	-1.04	0.43	0.88	1	0.0555173
Aida	1	183078134..183106331	71.19	0.7	1.62	5.46e-24	5.34e-22	1e-19	21.2725
Mia3	1	complement(183107682..183150894)	39.17	-0.09	-1.07	0.17	0.7	1	0.154902
Taf1a	1	183170325..183191020	9.78	0.08	1.06	0.4	0.87	1	0.0604807
Hhipl2	1	183199147..183217717	0.06	0.25	1.19	0.8	NaN	1	#VALUE!
Dusp10	1	183745499..183807833	50.03	0.17	1.13	0.02	0.2	1	0.69897
1700056E22Rik	1	complement(183765227..183766498)	1.71	-0.14	-1.1	0.66	0.96	1	0.0177288
2900092O11Rik	1	184175177..184175931	0.04	-1.87	-3.65	0.48	NaN	1	#VALUE!
Hlx	1	complement(184459337..184464816)	0.02	2.66	6.34	0.3	NaN	1	#VALUE!
Mtarc1	1	complement(184518964..184543510)	0.06	-0.3	-1.23	0.75	NaN	1	#VALUE!
Mtarc2	1	complement(184545265..184578648)	28.8	0.01	1.01	0.87	0.99	1	0.00436481
C130074G19Rik	1	complement(184604123..184615415)	0.02	2.66	6.34	0.29	NaN	1	#VALUE!
Mark1	1	complement(184628986..184731767)	0.49	-0.07	-1.05	0.8	0.98	1	0.00877392
Rab3gap2	1	184936314..185018956	18.33	-0.05	-1.03	0.5	0.91	1	0.0409586
Iars2	1	complement(185016923..185061593)	38.4	-0.00503	-1	0.94	0.99	1	0.00436481
Gm37785	1	185061648..185064055	0.06	-0.3	-1.23	0.77	NaN	1	#VALUE!
Bpnt1	1	185064346..185089974	59.35	-0.00265	-1	0.97	1	1	0
Eprs	1	185095241..185160557	183.33	-0.02	-1.01	0.8	0.98	1	0.00877392
Slc30a10	1	185187045..185200959	0	NaN	NaN	NaN	NaN	NaN	#VALUE!
Lyplal1	1	complement(185819928..185849507)	2.83	0.01	1.01	0.95	0.99	1	0.00436481
Gm38268	1	complement(185844378..185844570)	0	NaN	NaN	NaN	NaN	NaN	#VALUE!
Gm37272	1	185914454..185914941	0	NaN	NaN	NaN	NaN	NaN	#VALUE!
Gm37491	1	186079512..186080622	0	NaN	NaN	NaN	NaN	NaN	#VALUE!
Tgfb2	1	complement(186354989..186438186)	0.76	-0.17	-1.13	0.46	0.9	1	0.0457575
Gm37849	1	complement(186443415..186445295)	0.01	1.88	3.67	0.48	NaN	1	#VALUE!
Rrp15	1	complement(186453175..186481555)	61.11	0.03	1.02	0.72	0.97	1	0.0132283
D1Pas1	1	186699613..186702824	0	NaN	NaN	NaN	NaN	NaN	#VALUE!
Spata17	1	complement(186776845..186947662)	0.13	-0.06	-1.05	0.94	0.99	1	0.00436481
Gm43497	1	complement(186813766..186816081)	0	NaN	NaN	NaN	NaN	NaN	#VALUE!
Gm43496	1	complement(186820357..186823357)	0	NaN	NaN	NaN	NaN	NaN	#VALUE!
Gpatch2	1	186947705..187083901	12.09	0.12	1.08	0.14	0.64	1	0.19382
Gm37254	1	186968654..186972554	1.16	-0.16	-1.12	0.49	0.91	1	0.0409586
Esrrg	1	187340988..187947082	0.02	-0.000917	-1	1	NaN	1	#VALUE!
Gm37929	1	complement(187395066..187395558)	0	NaN	NaN	NaN	NaN	NaN	#VALUE!
Gm38315	1	187892904..187895340	0	NaN	NaN	NaN	NaN	NaN	#VALUE!
Ush2a	1	187994220..188697238	0	0.00798	1.01	1	NaN	1	#VALUE!
Kctd3	1	complement(188703292..188740038)	34.25	-0.1	-1.07	0.18	0.71	1	0.148742
Gm37178	1	188797092..188798630	0	NaN	NaN	NaN	NaN	NaN	#VALUE!
Kcnk2	1	complement(188940127..189134470)	1.14	-0.15	-1.11	0.48	0.9	1	0.0457575
Gm38122	1	complement(189371547..189372431)	0	NaN	NaN	NaN	NaN	NaN	#VALUE!
Cenpf	1	complement(189372803..189420283)	16.46	0.03	1.02	0.71	0.97	1	0.0132283
Ptpn14	1	189460465..189608892	23.75	0.19	1.14	0.00506	0.09	1	1.04576
Smyd2	1	complement(189612689..189654560)	57.47	-0.14	-1.1	0.06	0.46	1	0.337242
Gm38245	1	complement(189645536..189648156)	0.04	-0.44	-1.35	0.73	NaN	1	#VALUE!
Prox1	1	complement(189850232..189902911)	0.24	-0.21	-1.16	0.44	0.89	1	0.05061
Rps6kc1	1	complement(190432399..190643967)	7.29	-0.01	-1.01	0.88	0.99	1	0.00436481
Angel2	1	190657309..190679159	26.16	0.02	1.01	0.83	0.98	1	0.00877392
Vash2	1	complement(190679843..190711493)	0.83	-0.03	-1.02	0.88	0.99	1	0.00436481
Flvcr1	1	complement(190738044..190758355)	22.98	-0.24	-1.18	0.00103	0.03	1	1.52288
Spata45	1	190768836..190775139	0	NaN	NaN	NaN	NaN	NaN	#VALUE!
Tatdn3	1	complement(190778023..190795129)	4.4	0.01	1.01	0.95	1	1	0
Nsl1	1	190795209..190818671	7.02	0.16	1.12	0.06	0.46	1	0.337242
Batf3	1	190830044..190841142	0.04	-1.87	-3.65	0.48	NaN	1	#VALUE!
Garin4	1	complement(190894781..190897014)	0.03	0.51	1.42	0.7	NaN	1	#VALUE!
Atf3	1	complement(190902493..190950236)	17.44	0.54	1.45	3.44e-06	0.000146	0.06	3.83565
Gm37074	1	190981621..190983463	0.01	1.88	3.67	0.48	NaN	1	#VALUE!
Nenf	1	complement(191038986..191050391)	43.24	0.06	1.04	0.54	0.92	1	0.0362122
Pacc1	1	191058109..191083111	7.87	0.08	1.05	0.52	0.92	1	0.0362122
Ppp2r5a	1	complement(191084172..191135469)	71.01	0.00336	1	0.96	1	1	0
9430037O13Rik	1	complement(191267997..191269004)	0.25	0.14	1.1	0.88	0.99	1	0.00436481
Dtl	1	complement(191269468..191307656)	12.85	0.1	1.07	0.19	0.72	1	0.142668
Ints7	1	191307748..191355800	20.69	0.05	1.04	0.48	0.9	1	0.0457575
Gm37349	1	191329759..191330382	0	NaN	NaN	NaN	NaN	NaN	#VALUE!
Lpgat1	1	191449946..191516367	28.46	-0.15	-1.11	0.03	0.31	1	0.508638
Nek2	1	191553556..191565162	35.86	-0.04	-1.03	0.59	0.94	1	0.0268721
Slc30a1	1	191638879..191645359	22.97	0.17	1.13	0.02	0.2	1	0.69897
Rd3	1	191709331..191720244	0.02	-0.37	-1.3	0.74	NaN	1	#VALUE!
Traf5	1	complement(191729166..191776868)	3.46	1.11	2.16	1.42e-08	7.73e-07	0.000261	6.11182
Rcor3	1	complement(191782846..191822359)	10.13	-0.17	-1.13	0.05	0.38	1	0.420216
Gm37055	1	191820989..191821121	0	NaN	NaN	NaN	NaN	NaN	#VALUE!
Kcnh1	1	191873082..192192467	1.48	-0.25	-1.19	0.37	0.86	1	0.0655015
Hhat	1	complement(192179019..192453531)	2.11	-0.05	-1.04	0.8	0.98	1	0.00877392
A730013G03Rik	1	complement(192515426..192517522)	0.02	-2.66	-6.31	0.29	NaN	1	#VALUE!
Sertad4	1	complement(192526796..192538064)	28.35	-0.12	-1.09	0.11	0.58	1	0.236572
Syt14	1	complement(192573541..192718083)	0.01	0.67	1.59	0.56	NaN	1	#VALUE!
Utp25	1	complement(192773412..192812580)	11.56	-0.00394	-1	0.96	1	1	0
Irf6	1	192835419..192854331	373.86	-0.05	-1.03	0.47	0.9	1	0.0457575
A130010J15Rik	1	192850354..192860140	9.48	0.04	1.03	0.69	0.96	1	0.0177288
Traf3ip3	1	complement(192857761..192884011)	0.01	-1.87	-3.65	0.48	NaN	1	#VALUE!
Lamb3	1	192890007..193026186	455.41	-0.00516	-1	0.94	0.99	1	0.00436481
Hsd11b1	1	complement(192903942..192946383)	1.07	0.4	1.32	0.24	0.77	1	0.113509
Gm38118	1	complement(192941924..192944145)	0.03	-3.16	-8.96	0.2	NaN	1	#VALUE!
G0s2	1	complement(192954469..192955525)	0.04	-0.02	-1.01	0.99	NaN	1	#VALUE!
Gm37691	1	192963579..192966151	0.05	-1.7	-3.25	0.26	NaN	1	#VALUE!
Camk1g	1	complement(193028654..193052606)	0.11	-0.62	-1.53	0.45	0.89	1	0.05061
Gm37942	1	193049148..193049775	0	NaN	NaN	NaN	NaN	NaN	#VALUE!
Gm38322	1	193175895..193178194	0	0.00798	1.01	1	NaN	1	#VALUE!
Plxna2	1	194300526..194499177	8.24	0.16	1.11	0.04	0.35	1	0.455932
Gm37783	1	194332627..194334482	0.05	-1.67	-3.18	0.25	NaN	1	#VALUE!
Gm37674	1	194351981..194353814	0.06	-0.88	-1.84	0.48	NaN	1	#VALUE!
Gm38036	1	194359310..194362873	0.03	3.55	11.68	0.15	NaN	1	#VALUE!
2900035J10Rik	1	194415015..194415546	0	NaN	NaN	NaN	NaN	NaN	#VALUE!
Cd34	1	194621127..194643587	0.79	-0.14	-1.1	0.63	0.95	1	0.0222764
Gm37334	1	194675566..194678503	0	NaN	NaN	NaN	NaN	NaN	#VALUE!
9630010A21Rik	1	194696054..194698756	0	0.00798	1.01	1	NaN	1	#VALUE!
Cd46	1	complement(194719134..194774557)	0.19	-0.06	-1.04	0.86	0.99	1	0.00436481
Gm37366	1	194724691..194726987	0.03	0.52	1.44	0.71	NaN	1	#VALUE!
Gm37132	1	complement(194761407..194763644)	0.05	1.67	3.18	0.25	NaN	1	#VALUE!
Cr1l	1	complement(194779690..194813894)	53.64	0.07	1.05	0.3	0.82	1	0.0861861
Cr2	1	complement(194819119..194859024)	0.00652	2.66	6.34	0.3	NaN	1	#VALUE!
Gm37887	1	complement(194902359..194905074)	0	NaN	NaN	NaN	NaN	NaN	#VALUE!
Gm38046	1	complement(194941607..194942156)	0	NaN	NaN	NaN	NaN	NaN	#VALUE!
Gm38194	1	195003591..195005801	0	NaN	NaN	NaN	NaN	NaN	#VALUE!
Fam171a1	2	3115261..3228843	9.77	-0.14	-1.1	0.1	0.56	1	0.251812
Nmt2	2	3285249..3329914	27.8	0.04	1.03	0.56	0.93	1	0.0315171
Rpp38	2	complement(3329986..3333680)	28.37	-0.03	-1.02	0.76	0.97	1	0.0132283
Acbd7	2	3337205..3342030	0.14	3.17	9.01	0.21	NaN	1	#VALUE!
Olah	2	complement(3343019..3398247)	0.24	-0.23	-1.17	0.73	0.97	1	0.0132283
Meig1	2	complement(3410080..3423685)	0	0.00798	1.01	1	NaN	1	#VALUE!
Dclre1c	2	3425168..3465167	3	0.2	1.15	0.07	0.5	1	0.30103
Suv39h2	2	complement(3456852..3476068)	8.78	0.11	1.08	0.24	0.77	1	0.113509
Hspa14	2	complement(3489887..3513851)	73.65	-0.05	-1.04	0.48	0.9	1	0.0457575
Gm45902	2	complement(3505564..3513827)	1.92	0.27	1.21	0.1	0.56	1	0.251812
Cdnf	2	3514067..3527413	1.87	-0.05	-1.04	0.77	0.98	1	0.00877392
Fam107b	2	3571525..3783179	32.22	0.05	1.03	0.52	0.92	1	0.0362122
Frmd4a	2	4022528..4618854	4.69	0.11	1.08	0.19	0.72	1	0.142668
Prpf18	2	complement(4626869..4656924)	33.46	0.00302	1	0.97	1	1	0
Bend7	2	4722642..4806953	0.14	0.61	1.52	0.43	0.89	1	0.05061
Sephs1	2	4886375..4915368	33.04	-0.14	-1.1	0.04	0.37	1	0.431798
Phyh	2	4923830..4943541	74.52	0.01	1.01	0.91	0.99	1	0.00436481
Ucma	2	4980933..4990559	0	NaN	NaN	NaN	NaN	NaN	#VALUE!
Mcm10	2	complement(4994525..5017602)	17.94	0.19	1.14	0.01	0.18	1	0.744727
Optn	2	complement(5025453..5068862)	6.07	0.05	1.04	0.72	0.97	1	0.0132283
Ccdc3	2	5142587..5235689	1.28	-0.03	-1.02	0.92	0.99	1	0.00436481
Camk1d	2	complement(5298268..5719326)	7.19	0.08	1.06	0.31	0.82	1	0.0861861
Cdc123	2	complement(5799105..5849975)	89.99	-0.06	-1.04	0.42	0.88	1	0.0555173
Nudt5	2	5849830..5876706	61.81	0.07	1.05	0.27	0.8	1	0.09691
Gm13199	2	complement(5866891..5867745)	0.54	-0.44	-1.35	0.51	0.91	1	0.0409586
Sec61a2	2	complement(5875798..5900243)	18.26	0.02	1.01	0.85	0.99	1	0.00436481
Dhtkd1	2	complement(5900926..5947603)	0.37	-0.06	-1.04	0.85	0.99	1	0.00436481
Upf2	2	5956280..6061514	26.79	0.15	1.11	0.03	0.33	1	0.481486
Proser2	2	complement(6102418..6135022)	23.24	0.03	1.02	0.68	0.96	1	0.0177288
Echdc3	2	complement(6193276..6217844)	1.79	-0.26	-1.2	0.34	0.84	1	0.0757207
1700014B07Rik	2	complement(6327074..6327891)	0.12	-0.37	-1.3	0.74	NaN	1	#VALUE!
Usp6nl	2	6327478..6451201	22.1	-0.05	-1.03	0.52	0.92	1	0.0362122
Gm38386	2	6484501..6487921	0.00828	-1.87	-3.65	0.48	NaN	1	#VALUE!
Celf2	2	complement(6544505..7514374)	1.07	-0.42	-1.34	0.00654	0.11	1	0.958607
Gm37340	2	6945436..6955872	0	NaN	NaN	NaN	NaN	NaN	#VALUE!
Gm37866	2	complement(9635457..9636152)	0	NaN	NaN	NaN	NaN	NaN	#VALUE!
Gata3	2	complement(9861889..9894845)	62.32	0.27	1.21	0.00012	0.00389	1	2.41005
Taf3	2	complement(9919363..10053407)	9.55	0.04	1.03	0.63	0.95	1	0.0222764
C630004M23Rik	2	10052649..10054330	0.25	1.05	2.07	0.13	0.62	1	0.207608
Atp5c1	2	complement(10060827..10085321)	222.77	-0.01	-1.01	0.88	0.99	1	0.00436481
Kin	2	10085404..10097617	17	0.02	1.01	0.84	0.99	1	0.00436481
Itih2	2	complement(10099404..10136207)	0.02	1.27	2.42	0.42	NaN	1	#VALUE!
Itih5	2	10158382..10261340	0	0.00798	1.01	1	NaN	1	#VALUE!
Sfmbt2	2	10375321..10600064	0.04	0.42	1.34	0.54	0.92	1	0.0362122
Gm37343	2	complement(11018619..11018729)	0	NaN	NaN	NaN	NaN	NaN	#VALUE!
Prkcq	2	11176919..11306033	0.04	-0.21	-1.16	0.82	NaN	1	#VALUE!
Gm36932	2	11185823..11186751	0	NaN	NaN	NaN	NaN	NaN	#VALUE!
Gm37520	2	complement(11195452..11198123)	0	NaN	NaN	NaN	NaN	NaN	#VALUE!
Gm37766	2	11232108..11234674	0	NaN	NaN	NaN	NaN	NaN	#VALUE!
Gm37851	2	11337636..11338524	0	NaN	NaN	NaN	NaN	NaN	#VALUE!
Gm37730	2	complement(11370052..11372262)	0	NaN	NaN	NaN	NaN	NaN	#VALUE!
4933403L11Rik	2	complement(11388598..11389718)	0	NaN	NaN	NaN	NaN	NaN	#VALUE!
Pfkfb3	2	complement(11476244..11558888)	49.42	0.13	1.09	0.07	0.46	1	0.337242
Gm37975	2	complement(11537407..11539505)	0	NaN	NaN	NaN	NaN	NaN	#VALUE!
Rbm17	2	complement(11590248..11608964)	152.49	0.0023	1	0.97	1	1	0
Gm17490	2	complement(11630417..11631075)	0	NaN	NaN	NaN	NaN	NaN	#VALUE!
Il2ra	2	11647618..11698004	1	0.34	1.27	0.19	0.73	1	0.136677
Gm37881	2	11687937..11688357	0.06	1.88	3.67	0.48	NaN	1	#VALUE!
Il15ra	2	11710101..11739128	19.45	0.33	1.25	0.000149	0.00471	1	2.32698
Fbh1	2	complement(11747384..11782393)	33.97	-0.04	-1.03	0.57	0.93	1	0.0315171
Ankrd16	2	11782687..11795140	3.78	-0.00454	-1	0.98	1	1	0
Itga8	2	complement(12111443..12306733)	0.04	-0.8	-1.74	0.36	0.86	1	0.0655015
Gm37701	2	complement(12133454..12134553)	0.03	-1.87	-3.65	0.48	NaN	1	#VALUE!
Mindy3	2	complement(12352074..12424281)	121.13	-0.00715	-1	0.92	0.99	1	0.00436481
Gm37289	2	complement(12361906..12363307)	0.09	0.3	1.23	0.76	NaN	1	#VALUE!
Gm37255	2	complement(12377023..12380082)	0.06	-0.23	-1.18	0.81	0.98	1	0.00877392
Gm38014	2	complement(12394683..12397294)	0.01	0.00116	1	1	NaN	1	#VALUE!
Pter	2	12928852..13008266	7.14	-0.01	-1.01	0.91	0.99	1	0.00436481
C1ql3	2	complement(13008268..13016617)	0.05	0.3	1.23	0.77	NaN	1	#VALUE!
Gm37824	2	13009176..13012411	0.1	1.31	2.49	0.09	0.55	1	0.259637
Gm37811	2	13014697..13017297	0	NaN	NaN	NaN	NaN	NaN	#VALUE!
Gm37356	2	13017435..13019047	0	NaN	NaN	NaN	NaN	NaN	#VALUE!
Gm37742	2	13040937..13044915	0.0063	1.88	3.67	0.48	NaN	1	#VALUE!
Rsu1	2	complement(13081632..13276226)	58.27	-0.19	-1.14	0.00917	0.14	1	0.853872
Gm38156	2	complement(13120987..13123246)	0.01	1.88	3.67	0.48	NaN	1	#VALUE!
Gm37780	2	complement(13166562..13168434)	0.09	0.21	1.16	0.79	NaN	1	#VALUE!
Gm37160	2	complement(13243750..13245438)	0	NaN	NaN	NaN	NaN	NaN	#VALUE!
Cubn	2	complement(13281149..13496624)	0.1	0.07	1.05	0.86	0.99	1	0.00436481
Trdmt1	2	complement(13513825..13549479)	1.83	0.21	1.16	0.24	0.77	1	0.113509
Vim	2	13578738..13587637	5.38	-0.22	-1.16	0.18	0.7	1	0.154902
St8sia6	2	complement(13655832..13798875)	0.01	-3.16	-8.96	0.21	NaN	1	#VALUE!
Hacd1	2	complement(13855093..14060946)	12.14	-0.59	-1.5	1.58e-07	7.87e-06	0.00291	5.10403
D930036K23Rik	2	complement(14020897..14024860)	0.01	-0.51	-1.42	0.69	NaN	1	#VALUE!
Gm37894	2	complement(14042636..14045234)	0.01	-0.79	-1.73	0.61	NaN	1	#VALUE!
Stam	2	14078909..14154445	15.11	0.03	1.02	0.63	0.95	1	0.0222764
Gm37499	2	14154631..14158108	0.49	-0.34	-1.26	0.32	0.83	1	0.0809219
Tmem236	2	14179334..14226804	0.3	0.67	1.59	0.13	0.62	1	0.207608
Gm13320	2	complement(14194434..14194574)	0	NaN	NaN	NaN	NaN	NaN	#VALUE!
Mrc1	2	14234203..14336868	0.02	-0.5	-1.41	0.69	NaN	1	#VALUE!
Gm37697	2	14350488..14352331	0.06	-0.04	-1.03	0.97	NaN	1	#VALUE!
Slc39a12	2	14393127..14499788	0	NaN	NaN	NaN	NaN	NaN	#VALUE!
Cacnb2	2	14607899..14992719	0	NaN	NaN	NaN	NaN	NaN	#VALUE!
Gm38105	2	14616028..14618648	0	NaN	NaN	NaN	NaN	NaN	#VALUE!
2900092N22Rik	2	14678215..14679623	0	NaN	NaN	NaN	NaN	NaN	#VALUE!
Gm37006	2	14712476..14715149	0	NaN	NaN	NaN	NaN	NaN	#VALUE!
Gm38273	2	complement(14740357..14742738)	0	NaN	NaN	NaN	NaN	NaN	#VALUE!
Gm37437	2	14949719..14951655	0	NaN	NaN	NaN	NaN	NaN	#VALUE!
Gm37891	2	14971009..14972334	0	NaN	NaN	NaN	NaN	NaN	#VALUE!
Nsun6	2	complement(14999942..15059880)	3.35	-0.00923	-1.01	0.94	0.99	1	0.00436481
Gm36930	2	complement(15036612..15038987)	0	NaN	NaN	NaN	NaN	NaN	#VALUE!
Arl5b	2	15054206..15087267	20.74	0.03	1.02	0.72	0.97	1	0.0132283
Gm38257	2	15061524..15064284	0.03	3.17	9.01	0.21	NaN	1	#VALUE!
Malrd1	2	15531290..16260366	0.05	-0.24	-1.18	0.71	0.97	1	0.0132283
Gm37595	2	15535924..15537665	0	NaN	NaN	NaN	NaN	NaN	#VALUE!
Gm37416	2	complement(16027919..16028236)	1.87	0.48	1.4	0.43	0.89	1	0.05061
Plxdc2	2	16361115..16760650	31.39	-0.11	-1.08	0.1	0.56	1	0.251812
Nebl	2	complement(17348720..17736275)	0.48	-0.34	-1.27	0.13	0.62	1	0.207608
H2al2a	2	complement(18001228..18001769)	0	NaN	NaN	NaN	NaN	NaN	#VALUE!
Skida1	2	complement(18045487..18053862)	0.41	0.02	1.01	0.95	1	1	0
Mllt10	2	18060048..18217199	21.15	-0.05	-1.04	0.49	0.91	1	0.0409586
Dnajc1	2	complement(18200465..18397641)	12.51	0.03	1.02	0.69	0.96	1	0.0177288
Commd3	2	18677195..18681042	161.49	-0.11	-1.08	0.11	0.6	1	0.221849
Bmi1	2	18681829..18691440	23.92	-0.02	-1.01	0.82	0.98	1	0.00877392
Spag6	2	18698843..18755224	0	NaN	NaN	NaN	NaN	NaN	#VALUE!
Carlr	2	complement(18804056..18806629)	0	NaN	NaN	NaN	NaN	NaN	#VALUE!
Pip4k2a	2	complement(18847066..19002937)	13.26	-0.03	-1.02	0.71	0.97	1	0.0132283
Armc3	2	19204113..19315052	0.05	-0.91	-1.88	0.41	NaN	1	#VALUE!
Msrb2	2	19376251..19399787	0.96	-0.53	-1.45	0.18	0.71	1	0.148742
Ptf1a	2	19450474..19452312	0	NaN	NaN	NaN	NaN	NaN	#VALUE!
4921504E06Rik	2	complement(19467648..19558725)	0.01	-1.87	-3.65	0.48	NaN	1	#VALUE!
Otud1	2	19662563..19665394	25.22	-0.03	-1.02	0.73	0.97	1	0.0132283
Etl4	2	19914591..20815524	27.77	-0.07	-1.05	0.29	0.81	1	0.091515
Arhgap21	2	complement(20852730..20973692)	45.61	-0.01	-1.01	0.87	0.99	1	0.00436481
Enkur	2	complement(21185542..21210176)	0.33	0.37	1.29	0.58	0.93	1	0.0315171
Thnsl1	2	21210535..21219820	2.45	-0.04	-1.03	0.8	0.98	1	0.00877392
Gpr158	2	21372353..21835358	0.0035	1.88	3.67	0.48	NaN	1	#VALUE!
Myo3a	2	22232314..22508264	0	NaN	NaN	NaN	NaN	NaN	#VALUE!
Gad2	2	22512217..22583886	0	NaN	NaN	NaN	NaN	NaN	#VALUE!
Apbb1ip	2	22664106..22765665	0.03	3.17	9.01	0.2	NaN	1	#VALUE!
Pdss1	2	22785534..22830278	5.89	-0.05	-1.04	0.7	0.97	1	0.0132283
Abi1	2	complement(22830085..22930253)	114.43	-0.02	-1.01	0.76	0.97	1	0.0132283
Acbd5	2	22958179..23005570	30.9	-0.06	-1.05	0.36	0.86	1	0.0655015
Mastl	2	complement(23005618..23046036)	20.99	0.22	1.16	0.0029	0.06	1	1.22185
Yme1l1	2	23046381..23089272	98.67	0.03	1.02	0.63	0.95	1	0.0222764
Potegl	2	23097488..23157141	0.04	3.17	9.01	0.2	NaN	1	#VALUE!
Nxph2	2	23211258..23291985	0	NaN	NaN	NaN	NaN	NaN	#VALUE!
Gm38309	2	23382943..23384460	0.04	-1.29	-2.45	0.38	NaN	1	#VALUE!
Spopl	2	complement(23396232..23462118)	8.71	0.00556	1	0.94	0.99	1	0.00436481
Hnmt	2	complement(23892922..23939406)	0.42	0.05	1.03	0.91	0.99	1	0.00436481
Tbpl2	2	complement(23961733..23986607)	0	NaN	NaN	NaN	NaN	NaN	#VALUE!
Il36b	2	24043173..24050531	30.35	0.02	1.01	0.85	0.99	1	0.00436481
Il36g	2	24076488..24083580	174.53	0.08	1.06	0.22	0.76	1	0.119186
Il36a	2	24105430..24115714	12.55	0.26	1.2	0.12	0.61	1	0.21467
Gm37703	2	24121880..24123663	0.03	0.000844	1	1	NaN	1	#VALUE!
Il36rn	2	24166966..24173438	122.89	0.07	1.05	0.34	0.84	1	0.0757207
Il1f10	2	24181208..24183832	1.01	1.08	2.12	0.12	0.6	1	0.221849
Il1rn	2	24226865..24241506	92.49	0.28	1.22	4.41e-05	0.00159	0.81	2.7986
Psd4	2	24257592..24304966	12.76	0.31	1.24	1.8e-05	0.000682	0.33	3.16622
Pax8	2	complement(24310572..24365611)	1.44	0.22	1.17	0.4	0.87	1	0.0604807
Gm38383	2	24478578..24481237	0.00942	1.88	3.67	0.48	NaN	1	#VALUE!
Cacna1b	2	complement(24493899..24653164)	0.12	0.53	1.45	0.16	0.69	1	0.161151
Ehmt1	2	complement(24679940..24809626)	22.36	0.06	1.04	0.39	0.87	1	0.0604807
Gm38147	2	complement(24764544..24766341)	0	0.00798	1.01	1	NaN	1	#VALUE!
Gm37139	2	complement(24779460..24783878)	0.01	-6.87e-05	-1	1	NaN	1	#VALUE!
Arrdc1	2	complement(24815364..24825264)	29.31	0.07	1.05	0.41	0.88	1	0.0555173
Zmynd19	2	24839804..24852087	27.95	-0.06	-1.04	0.43	0.89	1	0.05061
Dph7	2	24852412..24862175	9.12	0.07	1.05	0.58	0.93	1	0.0315171
Mrpl41	2	complement(24864129..24865110)	49.18	-0.09	-1.06	0.3	0.82	1	0.0861861
Pnpla7	2	24866045..24944069	6.09	0.95	1.93	1.36e-19	1.21e-17	2.5e-15	16.9172
Nsmf	2	24944367..24952893	3.92	-0.23	-1.17	0.11	0.58	1	0.236572
Entpd8	2	24970316..24975728	0	NaN	NaN	NaN	NaN	NaN	#VALUE!
Noxa1	2	complement(24975679..24985161)	0.15	1.13	2.19	0.25	NaN	1	#VALUE!
Nrarp	2	25070770..25073351	99.05	-0.1	-1.07	0.13	0.63	1	0.200659
Tor4a	2	complement(25082978..25086898)	24.75	0.05	1.04	0.5	0.91	1	0.0409586
Nelfb	2	complement(25089724..25101501)	55.37	0.03	1.02	0.72	0.97	1	0.0132283
Stpg3	2	complement(25102219..25104649)	0.02	1.88	3.67	0.48	NaN	1	#VALUE!
Fam166a	2	25108757..25112292	0	NaN	NaN	NaN	NaN	NaN	#VALUE!
Tubb4b	2	complement(25112172..25114714)	972.54	0.03	1.02	0.67	0.96	1	0.0177288
Slc34a3	2	complement(25118910..25124376)	0.05	-0.67	-1.59	0.54	NaN	1	#VALUE!
Rnf224	2	complement(25124488..25126799)	1.06	-0.38	-1.3	0.15	0.66	1	0.180456
Cysrt1	2	complement(25128830..25132464)	68.21	-0.13	-1.09	0.09	0.53	1	0.275724
Rnf208	2	25132941..25134274	25.62	0.03	1.02	0.75	0.97	1	0.0132283
Ndor1_1	2	complement(25134831..25136875)	12.82	-0.04	-1.03	0.66	0.96	1	0.0177288
Ndor1_2	2	complement(25134833..25146034)	14.9	0.02	1.01	0.79	0.98	1	0.00877392
Ndor1_3	2	complement(25134875..25145398)	0.66	1.12	2.17	0.23	0.76	1	0.119186
Tmem203	2	25145451..25146304	17.48	-0.2	-1.15	0.14	0.65	1	0.187087
Tprn	2	25152630..25159897	25.25	-0.06	-1.04	0.41	0.88	1	0.0555173
Ssna1	2	complement(25161051..25162450)	72.29	-0.07	-1.05	0.34	0.84	1	0.0757207
Anapc2	2	25162490..25175927	85.95	-0.03	-1.02	0.68	0.96	1	0.0177288
Tmem210	2	25178157..25179201	0	NaN	NaN	NaN	NaN	NaN	#VALUE!
Lrrc26	2	25179927..25181192	0.07	-1.67	-3.18	0.24	NaN	1	#VALUE!
Grin1	2	complement(25181193..25209199)	0.88	0.17	1.12	0.47	0.9	1	0.0457575
Man1b1	2	25222350..25242224	52.63	0.04	1.03	0.53	0.92	1	0.0362122
Dpp7	2	complement(25242288..25246371)	13.98	-0.17	-1.13	0.09	0.53	1	0.275724
Uap1l1	2	complement(25249901..25255694)	12.81	-0.00673	-1	0.94	0.99	1	0.00436481
Sapcd2	2	25262333..25268225	5.36	-0.06	-1.04	0.62	0.94	1	0.0268721
Entpd2	2	25285886..25291333	3.17	0.04	1.03	0.85	0.99	1	0.00436481
Npdc1	2	25289363..25299506	38.23	-0.1	-1.07	0.2	0.74	1	0.130768
Fut7	2	25313279..25316386	0	NaN	NaN	NaN	NaN	NaN	#VALUE!
Abca2	2	25318715..25338552	5.88	-0.16	-1.12	0.08	0.51	1	0.29243
Paxx	2	complement(25345153..25351106)	5.17	-0.22	-1.16	0.31	0.82	1	0.0861861
Clic3	2	25346850..25348788	73.72	-0.31	-1.24	0.000117	0.00383	1	2.4168
Ptgds	2	complement(25356721..25360058)	2.79	0.05	1.04	0.84	0.99	1	0.00436481
Lcn12	2	complement(25380857..25383923)	0	NaN	NaN	NaN	NaN	NaN	#VALUE!
C8g	2	complement(25388663..25391731)	0.09	1.97	3.91	0.17	NaN	1	#VALUE!
Fbxw5	2	25390762..25395483	26.1	-0.09	-1.06	0.27	0.8	1	0.09691
Traf2	2	complement(25407994..25436952)	19.26	0.09	1.07	0.26	0.79	1	0.102373
Edf1	2	25447859..25452094	329.88	-0.02	-1.01	0.82	0.98	1	0.00877392
Mamdc4	2	complement(25453127..25464857)	0.2	0.04	1.03	0.92	0.99	1	0.00436481
Phpt1	2	complement(25463442..25465236)	30.43	-0.09	-1.07	0.34	0.84	1	0.0757207
Ajm1	2	complement(25465428..25471769)	0.06	-0.75	-1.68	0.35	0.85	1	0.0705811
Rabl6	2	complement(25473030..25498533)	68.87	0.02	1.01	0.82	0.98	1	0.00877392
Ccdc183	2	complement(25498647..25507690)	0.02	-1.87	-3.65	0.48	NaN	1	#VALUE!
Tmem141	2	complement(25510079..25512017)	6.05	-0.22	-1.17	0.3	0.82	1	0.0861861
Fcna	2	complement(25514678..25518042)	0.54	0.15	1.11	0.74	0.97	1	0.0132283
Lcn8	2	25543132..25546229	0	NaN	NaN	NaN	NaN	NaN	#VALUE!
Lcn5	2	25547964..25551989	0	NaN	NaN	NaN	NaN	NaN	#VALUE!
Lcn6	2	25566798..25571620	0	NaN	NaN	NaN	NaN	NaN	#VALUE!
Lcn10	2	25572738..25576093	0	NaN	NaN	NaN	NaN	NaN	#VALUE!
Obp2a	2	25590055..25593338	0	NaN	NaN	NaN	NaN	NaN	#VALUE!
Bmyc	2	25596751..25597733	11.48	-0.06	-1.05	0.67	0.96	1	0.0177288
Obp2b	2	25627021..25630109	0	NaN	NaN	NaN	NaN	NaN	#VALUE!
Lcn3	2	25655581..25658111	0	NaN	NaN	NaN	NaN	NaN	#VALUE!
Lcn11	2	25667029..25670291	0	NaN	NaN	NaN	NaN	NaN	#VALUE!
Gm13539	2	25672269..25677034	0	NaN	NaN	NaN	NaN	NaN	#VALUE!
Glt6d1	2	complement(25683871..25705860)	0	NaN	NaN	NaN	NaN	NaN	#VALUE!
Lcn9	2	25713165..25715549	0	NaN	NaN	NaN	NaN	NaN	#VALUE!
Sohlh1	2	complement(25733007..25737260)	0.15	-1.64	-3.11	0.14	NaN	1	#VALUE!
Kcnt1	2	25753746..25808285	0.02	3.51	11.4	0.18	NaN	1	#VALUE!
Camsap1	2	complement(25816850..25873294)	35.42	-0.00991	-1.01	0.89	0.99	1	0.00436481
Ubac1	2	complement(25888555..25911759)	56.68	0.04	1.03	0.59	0.94	1	0.0268721
Nacc2	2	complement(25945547..26013232)	9.79	-0.21	-1.16	0.02	0.27	1	0.568636
Tmem250-ps	2	complement(26026826..26030533)	47.89	0.06	1.04	0.44	0.89	1	0.05061
Lhx3	2	complement(26090224..26098301)	0	0.00798	1.01	1	NaN	1	#VALUE!
Qsox2	2	complement(26098649..26127537)	31.01	0.08	1.06	0.24	0.77	1	0.113509
Ccdc187	2	complement(26133481..26184569)	0.11	-0.39	-1.31	0.36	0.85	1	0.0705811
Gpsm1	2	26205527..26238249	7.3	-0.23	-1.18	0.07	0.48	1	0.318759
Dnlz	2	complement(26238133..26242122)	22.01	-0.08	-1.06	0.3	0.82	1	0.0861861
Card9	2	complement(26242188..26250930)	0.08	-4.29	-19.58	0.08	NaN	1	#VALUE!
Snapc4	2	complement(26252777..26270665)	9.67	0.05	1.04	0.54	0.92	1	0.0362122
Entr1	2	complement(26272814..26279328)	62.57	0.02	1.01	0.81	0.98	1	0.00877392
Pmpca	2	26279351..26287134	98.29	-0.02	-1.01	0.78	0.98	1	0.00877392
Inpp5e	2	complement(26286261..26299215)	9.44	-0.04	-1.03	0.66	0.95	1	0.0222764
Sec16a	2	complement(26299443..26335228)	41.3	0.14	1.1	0.04	0.36	1	0.443697
Notch1	2	complement(26347915..26406675)	88.58	-0.15	-1.11	0.05	0.41	1	0.387216
Egfl7	2	26470026..26483132	2.89	-0.22	-1.16	0.23	0.76	1	0.119186
Gm20532	2	26476651..26525646	0	NaN	NaN	NaN	NaN	NaN	#VALUE!
Agpat2	2	complement(26483069..26494429)	23.77	-0.15	-1.11	0.13	0.63	1	0.200659
Dipk1b	2	26518469..26526509	1.21	-0.36	-1.29	0.3	0.82	1	0.0861861
Lcn4	2	complement(26557686..26561294)	0	NaN	NaN	NaN	NaN	NaN	#VALUE!
Abo	2	complement(26732515..26754991)	0	NaN	NaN	NaN	NaN	NaN	#VALUE!
Surf6	2	complement(26778640..26792891)	30.33	0.09	1.07	0.21	0.74	1	0.130768
Med22	2	complement(26795274..26800689)	48.02	-0.11	-1.08	0.1	0.58	1	0.236572
Rpl7a	2	26800776..26803330	2544.98	-0.03	-1.02	0.63	0.95	1	0.0222764
Surf1	2	complement(26803393..26806542)	28.02	0.05	1.04	0.55	0.93	1	0.0315171
Surf2	2	26806379..26810195	58.87	-0.06	-1.04	0.42	0.88	1	0.0555173
Surf4	2	complement(26810052..26823940)	244.45	0.03	1.02	0.6	0.94	1	0.0268721
Stkld1	2	26824059..26843508	0.01	-1.87	-3.65	0.48	NaN	1	#VALUE!
Rexo4	2	complement(26843575..26854398)	47.82	0.02	1.01	0.78	0.98	1	0.00877392
Adamts13	2	26863428..26899640	0.00581	0.000959	1	1	NaN	1	#VALUE!
Cacfd1	2	26899938..26911101	19.48	0.03	1.02	0.67	0.96	1	0.0177288
Slc2a6	2	complement(26911375..26918010)	0.96	-0.19	-1.14	0.49	0.91	1	0.0409586
Gm13398	2	26927297..26930865	0.14	-0.41	-1.32	0.49	0.91	1	0.0409586
Mymk	2	complement(26951648..26962191)	0	NaN	NaN	NaN	NaN	NaN	#VALUE!
Adamtsl2	2	26969391..26998993	0.00694	1.88	3.67	0.48	NaN	1	#VALUE!
Fam163b	2	complement(27000392..27032503)	0	NaN	NaN	NaN	NaN	NaN	#VALUE!
Dbh	2	27055245..27073212	0	NaN	NaN	NaN	NaN	NaN	#VALUE!
Sardh	2	complement(27078405..27138349)	0	NaN	NaN	NaN	NaN	NaN	#VALUE!
Vav2	2	complement(27152116..27317045)	10.05	0.05	1.03	0.54	0.92	1	0.0362122
Brd3os	2	27332336..27334233	0.63	-0.52	-1.43	0.18	0.71	1	0.148742
Brd3	2	complement(27335591..27397674)	37.03	-0.03	-1.02	0.65	0.95	1	0.0222764
Wdr5	2	27405169..27426547	67.56	0.04	1.03	0.59	0.94	1	0.0268721
Rxra	2	27566452..27652969	99.22	0.00029	1	1	1	1	0
Col5a1	2	27776437..27929526	0.42	0.11	1.08	0.66	0.95	1	0.0222764
Fcnb	2	complement(27966390..27974897)	0	NaN	NaN	NaN	NaN	NaN	#VALUE!
Olfm1	2	28083004..28120748	1.06	0.1	1.07	0.69	0.96	1	0.0177288
Ppp1r26	2	28336812..28345520	2.71	0.09	1.07	0.46	0.9	1	0.0457575
Pierce1	2	complement(28352013..28356344)	11.43	-0.05	-1.04	0.73	0.97	1	0.0132283
Mrps2	2	28358078..28361190	45.07	-0.04	-1.03	0.55	0.93	1	0.0315171
Gbgt1	2	28386903..28395427	0.08	0.37	1.3	0.72	NaN	1	#VALUE!
Ralgds	2	28403137..28443093	38.79	-0.08	-1.05	0.28	0.81	1	0.091515
Cel	2	complement(28445807..28453415)	0.01	1.88	3.67	0.48	NaN	1	#VALUE!
Gtf3c5	2	complement(28456323..28473763)	20.61	0.19	1.14	0.02	0.21	1	0.677781
Gfi1b	2	complement(28499462..28511994)	0	NaN	NaN	NaN	NaN	NaN	#VALUE!
Tsc1	2	28531240..28581179	9.86	0.04	1.03	0.56	0.93	1	0.0315171
Spaca9	2	complement(28582092..28589739)	0.08	0.79	1.73	0.62	NaN	1	#VALUE!
Ak8	2	28590176..28703177	0.02	1.88	3.67	0.48	NaN	1	#VALUE!
Gtf3c4	2	complement(28712311..28730372)	27.45	0.13	1.09	0.07	0.48	1	0.318759
Ddx31	2	28730418..28795583	18.98	0.00487	1	0.95	1	1	0
Barhl1	2	complement(28797691..28806680)	0.02	-1.29	-2.45	0.38	NaN	1	#VALUE!
Cfap77	2	complement(28816961..28945078)	0.01	0.000899	1	1	NaN	1	#VALUE!
Ttf1	2	28950274..28977668	13.21	0.05	1.04	0.51	0.91	1	0.0409586
Setx	2	29014193..29072483	18.88	0.05	1.04	0.46	0.9	1	0.0457575
Ntng2	2	complement(29084553..29143017)	0.71	0.02	1.01	0.96	1	1	0
Med27	2	29236831..29414805	11.63	-0.1	-1.07	0.3	0.82	1	0.0861861
Rapgef1	2	29509732..29630990	33.45	-0.01	-1.01	0.84	0.99	1	0.00436481
Gm13420	2	complement(29634931..29641697)	0.04	-0.79	-1.73	0.61	NaN	1	#VALUE!
Trub2	2	complement(29651236..29678514)	7.56	0.08	1.06	0.34	0.84	1	0.0757207
Coq4	2	29677505..29687947	6.86	-0.03	-1.02	0.79	0.98	1	0.00877392
Slc27a4	2	29692646..29707534	69.23	-0.13	-1.1	0.06	0.43	1	0.366532
Urm1	2	29710087..29735014	26.15	-0.08	-1.05	0.36	0.85	1	0.0705811
Cercam	2	29759176..29772852	1.86	-0.00988	-1.01	0.96	1	1	0
Odf2	2	29779233..29821758	40.57	-0.08	-1.05	0.28	0.81	1	0.091515
Gle1	2	29825438..29850383	29.98	-0.00696	-1	0.92	0.99	1	0.00436481
Sptan1	2	29855572..29921463	159.3	-0.02	-1.02	0.71	0.97	1	0.0132283
Dync2i2	2	complement(29921558..29938893)	7.8	0.00443	1	0.97	1	1	0
Set	2	29947390..29962589	513.63	-0.02	-1.01	0.82	0.98	1	0.00877392
Pkn3	2	29967696..29981034	4.74	-0.07	-1.05	0.59	0.94	1	0.0268721
Zdhhc12	2	complement(29980956..29983660)	16.81	0.14	1.1	0.23	0.76	1	0.119186
Zer1	2	complement(29987295..30014597)	6.15	0.02	1.02	0.81	0.98	1	0.00877392
Tbc1d13	2	30023758..30042025	31.14	0.09	1.06	0.23	0.76	1	0.119186
Endog	2	30061505..30064081	15.06	-0.21	-1.16	0.1	0.56	1	0.251812
Spout1	2	complement(30063465..30068471)	34.98	-0.01	-1.01	0.86	0.99	1	0.00436481
Kyat1	2	complement(30075136..30095859)	19.21	-0.15	-1.11	0.1	0.56	1	0.251812
Lrrc8a	2	30127727..30153802	58.42	0.01	1.01	0.86	0.99	1	0.00436481
Gm28035	2	30130579..30172160	0.05	-4.63	-24.82	0.07	NaN	1	#VALUE!
Phyhd1	2	30156215..30172161	1.08	-0.08	-1.06	0.79	0.98	1	0.00877392
Dolk	2	complement(30174243..30176346)	19.7	0.06	1.04	0.5	0.91	1	0.0409586
Nup188	2	30176409..30234278	59.96	0.04	1.03	0.55	0.93	1	0.0315171
Sh3glb2	2	complement(30234821..30249349)	42.33	-0.09	-1.06	0.26	0.78	1	0.107905
Miga2	2	30254245..30275533	12.68	-0.05	-1.04	0.52	0.92	1	0.0362122
Dolpp1	2	30282266..30290541	36.86	0.00336	1	0.96	1	1	0
Crat	2	complement(30290483..30305825)	9.38	-0.23	-1.17	0.0091	0.14	1	0.853872
Ptpa	2	30306051..30337818	121.59	-0.03	-1.02	0.61	0.94	1	0.0268721
Ier5l	2	complement(30361549..30364231)	18.36	0.03	1.02	0.72	0.97	1	0.0132283
Cstad	2	30485052..30498955	0.06	2.66	6.33	0.31	NaN	1	#VALUE!
[truncated: 23,527 more rows]

## Sheet: Total WT IFNB vs Media
Name	Chromosome	Region	Max group mean	Log₂ fold change	Fold change	P-value	FDR p-value	Bonferroni	negLOG10(FDR)
4933401J01Rik	1	3143476..3144545	0	NaN	NaN	NaN	NaN	NaN	#VALUE!
Xkr4	1	complement(3276124..3741721)	5.66	2.25	4.76	4.27e-48	5.62e-46	7.86e-44	45.2503
Gm37180	1	complement(3435954..3438772)	0	NaN	NaN	NaN	NaN	NaN	#VALUE!
Gm37363	1	complement(3445779..3448011)	0.03	-0.76	-1.69	0.63	NaN	1	#VALUE!
Gm37686	1	complement(3535200..3537508)	0.01	0.03	1.02	0.99	NaN	1	#VALUE!
Gm37329	1	complement(3582674..3584730)	0	NaN	NaN	NaN	NaN	NaN	#VALUE!
Gm38148	1	complement(3663115..3666126)	0	NaN	NaN	NaN	NaN	NaN	#VALUE!
Gm10568	1	3750378..3752011	0	NaN	NaN	NaN	NaN	NaN	#VALUE!
Gm38385	1	3822233..3824583	0	NaN	NaN	NaN	NaN	NaN	#VALUE!
Rp1	1	complement(4069780..4479464)	0	NaN	NaN	NaN	NaN	NaN	#VALUE!
Gm37483	1	complement(4433569..4435052)	0	NaN	NaN	NaN	NaN	NaN	#VALUE!
Sox17	1	complement(4561154..4567577)	0	NaN	NaN	NaN	NaN	NaN	#VALUE!
Mrpl15	1	complement(4843429..4855962)	23.5	-0.17	-1.12	0.02	0.09	1	1.04576
Gm37144	1	complement(4848286..4849435)	0.33	-0.94	-1.91	0.17	0.38	1	0.420216
Lypla1	1	4878011..4918633	99.58	0.02	1.01	0.78	0.89	1	0.05061
Gm37988	1	4878115..4956993	0.44	-0.66	-1.58	0.38	0.61	1	0.21467
Tcea1	1	4928037..4968132	119.68	-0.09	-1.06	0.19	0.4	1	0.39794
Gm37277	1	complement(4975974..4977084)	1.98	0.33	1.25	0.27	0.5	1	0.30103
Rgs20	1	complement(4979799..5140508)	7.91	0.21	1.16	0.06	0.18	1	0.744727
Gm37079	1	complement(5008799..5010933)	0	NaN	NaN	NaN	NaN	NaN	#VALUE!
Atp6v1h	1	5140241..5232752	87.98	-0.05	-1.03	0.51	0.72	1	0.142668
Gm37567	1	5377962..5380240	0	0.03	1.02	0.99	NaN	1	#VALUE!
Gm38264	1	5473770..5475801	0	NaN	NaN	NaN	NaN	NaN	#VALUE!
Oprk1	1	5658689..5676354	0	0.03	1.02	0.99	NaN	1	#VALUE!
Gm37429	1	complement(5913097..5914895)	0	NaN	NaN	NaN	NaN	NaN	#VALUE!
Npbwr1	1	complement(5983926..5987617)	0.05	1.67	3.17	0.15	0.35	1	0.455932
Rb1cc1	1	6276421..6346872	30.36	0.01	1.01	0.84	0.92	1	0.0362122
Alkal1	1	6429442..6464955	0.08	-1.27	-2.4	0.39	NaN	1	#VALUE!
St18	1	6557455..6931164	0.03	-4.06	-16.7	0.1	0.27	1	0.568636
Gm42492	1	complement(6931461..6934375)	0.04	-1.7	-3.25	0.27	NaN	1	#VALUE!
Pcmtd1	1	7159144..7243852	36.76	-0.09	-1.07	0.19	0.4	1	0.39794
Gm38372	1	7218334..7222361	0.79	0.53	1.44	0.05	0.16	1	0.79588
Sntg1	1	complement(8431699..9370103)	0	NaN	NaN	NaN	NaN	NaN	#VALUE!
Gm38024	1	complement(8521184..8523715)	0	NaN	NaN	NaN	NaN	NaN	#VALUE!
Gm38259	1	complement(8598004..8601537)	0	NaN	NaN	NaN	NaN	NaN	#VALUE!
Gm37005	1	complement(8713920..8715083)	0	NaN	NaN	NaN	NaN	NaN	#VALUE!
Gm37629	1	complement(9261292..9262341)	0	NaN	NaN	NaN	NaN	NaN	#VALUE!
Gm37143	1	9357147..9360405	0	NaN	NaN	NaN	NaN	NaN	#VALUE!
Rrs1	1	9615633..9617680	112.55	-0.03	-1.02	0.7	0.85	1	0.0705811
Adhfe1	1	9618173..9650898	0.07	-0.01	-1.01	0.99	0.99	1	0.00436481
Vxn	1	9671424..9697368	0	0.03	1.02	0.99	NaN	1	#VALUE!
Mybl1	1	complement(9737640..9770434)	5.26	0.05	1.03	0.64	0.81	1	0.091515
Vcpip1	1	complement(9788847..9818607)	19.1	0.28	1.21	7.6e-05	0.000812	1	3.09044
Sgk3	1	9868332..9971070	35.52	0.16	1.12	0.02	0.09	1	1.04576
Mcmdc2	1	9978863..10012310	0.03	-0.43	-1.34	0.64	0.81	1	0.091515
Tcf24	1	complement(10030388..10038157)	0.74	0.29	1.22	0.32	0.56	1	0.251812
E330040D14Rik	1	10037539..10038912	0.08	-3.75	-13.48	0.14	0.33	1	0.481486
Ppp1r42	1	complement(10038849..10079361)	0.02	1.91	3.75	0.47	NaN	1	#VALUE!
Cops5	1	complement(10094826..10108393)	142.01	-0.04	-1.03	0.53	0.73	1	0.136677
Cspp1	1	10108212..10206993	7.21	-0.06	-1.04	0.45	0.68	1	0.167491
1700047N06Rik	1	complement(10127250..10128169)	0	NaN	NaN	NaN	NaN	NaN	#VALUE!
Arfgef1	1	complement(10207796..10302895)	78.19	0.07	1.05	0.31	0.54	1	0.267606
Gm37569	1	complement(10267306..10269027)	0.03	2.7	6.48	0.29	NaN	1	#VALUE!
Cpa6	1	complement(10394945..10790170)	0.22	0.35	1.28	0.61	0.79	1	0.102373
Gm38005	1	complement(10519470..10522214)	0	NaN	NaN	NaN	NaN	NaN	#VALUE!
Gm37133	1	complement(10852681..10854602)	0.01	-1.85	-3.6	0.49	NaN	1	#VALUE!
Prex2	1	11063689..11373905	0.09	-0.39	-1.31	0.38	0.61	1	0.21467
Gm37410	1	complement(11434150..11437188)	0	NaN	NaN	NaN	NaN	NaN	#VALUE!
A830018L16Rik	1	11484329..12046125	0	NaN	NaN	NaN	NaN	NaN	#VALUE!
Gm38178	1	11487142..11489612	0	NaN	NaN	NaN	NaN	NaN	#VALUE!
Gm38069	1	11774431..11776574	0	NaN	NaN	NaN	NaN	NaN	#VALUE!
Sulf1	1	12762501..12931416	14.37	0.02	1.01	0.77	0.89	1	0.05061
Slco5a1	1	complement(12936773..13062874)	0.05	-0.26	-1.19	0.63	0.81	1	0.091515
Gm37162	1	complement(13129625..13130175)	0	NaN	NaN	NaN	NaN	NaN	#VALUE!
Prdm14	1	complement(13183681..13197387)	0.02	-0.76	-1.69	0.63	NaN	1	#VALUE!
Ncoa2	1	complement(13209329..13444307)	24.55	0.18	1.13	0.00895	0.05	1	1.30103
Gm38376	1	complement(13247686..13249938)	0.07	1.48	2.79	0.25	0.48	1	0.318759
Gm37409	1	complement(13305033..13306658)	0	0.03	1.02	0.99	NaN	1	#VALUE!
Gm38223	1	complement(13360036..13360730)	0	NaN	NaN	NaN	NaN	NaN	#VALUE!
Gm37702	1	complement(13367260..13369131)	0	0.03	1.02	0.99	NaN	1	#VALUE!
Gm38120	1	complement(13413787..13418428)	0.03	1.21	2.31	0.3	NaN	1	#VALUE!
Gm38380	1	complement(13424707..13426954)	0.04	0.54	1.45	0.67	NaN	1	#VALUE!
Tram1	1	complement(13634922..13660134)	140.84	0.02	1.02	0.73	0.86	1	0.0655015
Lactb2	1	complement(13693554..13730770)	19.59	-0.16	-1.11	0.04	0.14	1	0.853872
Gm38319	1	complement(13711707..13712972)	0.41	1.97	3.93	0.02	0.07	1	1.1549
Xkr9	1	13738995..13771947	0.01	1.91	3.75	0.47	NaN	1	#VALUE!
Gm36947	1	complement(13917095..13919343)	0.15	-0.93	-1.9	0.24	0.46	1	0.337242
Gm37400	1	complement(14179439..14183043)	0	NaN	NaN	NaN	NaN	NaN	#VALUE!
Eya1	1	complement(14239178..14380459)	0.12	-0.32	-1.24	0.54	0.74	1	0.130768
Gm37444	1	complement(14325776..14326214)	0	NaN	NaN	NaN	NaN	NaN	#VALUE!
Msc	1	complement(14823570..14826216)	0	NaN	NaN	NaN	NaN	NaN	#VALUE!
Gm37412	1	14858869..14863189	0	NaN	NaN	NaN	NaN	NaN	#VALUE!
Trpa1	1	complement(14942872..14989086)	0	NaN	NaN	NaN	NaN	NaN	#VALUE!
Kcnb2	1	15357478..15793974	0.00254	-0.76	-1.69	0.63	NaN	1	#VALUE!
Gm38116	1	15434526..15436058	0	NaN	NaN	NaN	NaN	NaN	#VALUE!
Gm37138	1	15626473..15628561	0	NaN	NaN	NaN	NaN	NaN	#VALUE!
Terf1	1	15875870..15914276	29.35	-0.11	-1.08	0.17	0.37	1	0.431798
Gm37509	1	15923555..15926723	0.03	-0.54	-1.45	0.7	0.85	1	0.0705811
Sbspon	1	complement(15924086..15962946)	0.12	-1.08	-2.12	0.26	0.49	1	0.309804
4930444P10Rik	1	complement(16136203..16163549)	0	NaN	NaN	NaN	NaN	NaN	#VALUE!
Rpl7	1	complement(16171519..16174886)	1877.67	-0.09	-1.07	0.15	0.36	1	0.443697
Rdh10	1	16175998..16203958	9.97	-0.09	-1.06	0.31	0.54	1	0.267606
Gm38249	1	complement(16278421..16280741)	0	NaN	NaN	NaN	NaN	NaN	#VALUE!
Stau2	1	complement(16298898..16590336)	7.9	-0.07	-1.05	0.41	0.64	1	0.19382
Ube2w	1	complement(16611014..16689713)	25.22	-0.0092	-1.01	0.9	0.96	1	0.0177288
Gm38342	1	16688784..16691763	0.07	0.22	1.16	0.81	0.9	1	0.0457575
Eloc	1	complement(16711949..16727266)	62.54	-0.16	-1.12	0.03	0.11	1	0.958607
Tmem70	1	16735431..16748499	58.2	-0.15	-1.11	0.05	0.15	1	0.823909
Ly96	1	16758275..16779835	19.11	0.28	1.21	0.06	0.2	1	0.69897
4921511E07Rik	1	17001194..17002020	0	NaN	NaN	NaN	NaN	NaN	#VALUE!
Jph1	1	complement(17034784..17168113)	2.52	0.13	1.09	0.36	0.59	1	0.229148
Gdap1	1	17215586..17234495	0.03	-0.27	-1.2	0.79	0.89	1	0.05061
Pi15	1	17672125..17701163	22.85	-0.5	-1.41	0.000233	0.00218	1	2.66154
Crispld1	1	17797269..17836568	0.05	-0.13	-1.1	0.87	0.94	1	0.0268721
Crisp4	1	complement(18185415..18216126)	0	NaN	NaN	NaN	NaN	NaN	#VALUE!
Defb18	1	complement(18306697..18307667)	0	NaN	NaN	NaN	NaN	NaN	#VALUE!
Defb41	1	complement(18321204..18335362)	0	NaN	NaN	NaN	NaN	NaN	#VALUE!
Tfap2d	1	19173246..19236570	0	NaN	NaN	NaN	NaN	NaN	#VALUE!
Tfap2b	1	19279138..19308800	5.95	-0.33	-1.26	0.000147	0.00146	1	2.83565
Gm38382	1	19684493..19686991	0	NaN	NaN	NaN	NaN	NaN	#VALUE!
Pkhd1	1	complement(20128003..20688288)	0.00396	-0.76	-1.69	0.62	NaN	1	#VALUE!
Gm37315	1	complement(20132294..20135772)	0	NaN	NaN	NaN	NaN	NaN	#VALUE!
Il17a	1	20801129..20804720	0	NaN	NaN	NaN	NaN	NaN	#VALUE!
Il17f	1	complement(20847370..20860841)	0.02	-1.85	-3.6	0.49	NaN	1	#VALUE!
Mcm3	1	complement(20873192..20890536)	104.1	-0.11	-1.08	0.1	0.26	1	0.585027
Paqr8	1	20960830..21009874	3.82	0.1	1.07	0.37	0.6	1	0.221849
Efhc1	1	21021850..21061065	0.23	-0.14	-1.1	0.8	0.9	1	0.0457575
Tram2	1	complement(21066523..21149453)	3.45	0.27	1.21	0.02	0.07	1	1.1549
Tmem14a	1	21288799..21300391	2.26	0.22	1.17	0.4	0.63	1	0.200659
Gm38224	1	21304946..21307045	0.02	0.03	1.02	0.99	NaN	1	#VALUE!
Gsta3	1	21310813..21335885	2	-0.62	-1.54	0.02	0.08	1	1.09691
Khdc1a	1	21419865..21422424	0	NaN	NaN	NaN	NaN	NaN	#VALUE!
Khdc1c	1	21438555..21441069	0	NaN	NaN	NaN	NaN	NaN	#VALUE!
Khdc1b	1	21453780..21456597	0	NaN	NaN	NaN	NaN	NaN	#VALUE!
Kcnq5	1	complement(21468627..22032166)	0.04	1.11	2.16	0.21	0.43	1	0.366532
Gm36949	1	complement(21524915..21527241)	0	0.03	1.02	0.99	NaN	1	#VALUE!
Gm38243	1	complement(21909172..21910738)	0	NaN	NaN	NaN	NaN	NaN	#VALUE!
Rims1	1	complement(22356475..22845203)	0.03	1.34	2.54	0.2	0.41	1	0.387216
Ppp1r14bl	1	complement(23139554..23141334)	0	NaN	NaN	NaN	NaN	NaN	#VALUE!
Gm6420	1	complement(23294766..23295488)	0	NaN	NaN	NaN	NaN	NaN	#VALUE!
Ogfrl1	1	complement(23405505..23436853)	6.31	-0.02	-1.01	0.86	0.93	1	0.0315171
B3gat2	1	23800834..23888239	0.36	-0.06	-1.04	0.84	0.93	1	0.0315171
Smap1	1	complement(23883927..23961398)	110.71	-0.03	-1.02	0.67	0.83	1	0.0809219
Sdhaf4	1	complement(24035020..24044737)	25.41	-0.06	-1.05	0.58	0.77	1	0.113509
Gm26524	1	24044586..24044975	0.07	1.91	3.75	0.47	NaN	1	#VALUE!
Fam135a	1	complement(24050174..24139422)	51.24	0.27	1.21	8.66e-05	0.000906	1	3.04287
Gm37580	1	24139706..24142505	0.02	-1.27	-2.4	0.41	NaN	1	#VALUE!
Col9a1	1	24216691..24291765	0	NaN	NaN	NaN	NaN	NaN	#VALUE!
Col19a1	1	complement(24300971..24626553)	0.0064	-1.85	-3.6	0.49	NaN	1	#VALUE!
Lmbrd1	1	24717711..24805382	22.99	0.16	1.12	0.03	0.1	1	1
Adgrb3	1	complement(25106557..25868788)	0	NaN	NaN	NaN	NaN	NaN	#VALUE!
Gm20172	1	complement(25315485..25317035)	0	NaN	NaN	NaN	NaN	NaN	#VALUE!
Gm37543	1	complement(25323299..25324329)	0	NaN	NaN	NaN	NaN	NaN	#VALUE!
Gm37331	1	complement(25335593..25338967)	0	NaN	NaN	NaN	NaN	NaN	#VALUE!
Gm37211	1	complement(25353357..25356789)	0	NaN	NaN	NaN	NaN	NaN	#VALUE!
Gm37862	1	complement(25364947..25367479)	0	NaN	NaN	NaN	NaN	NaN	#VALUE!
Gm38286	1	complement(25385059..25388163)	0	NaN	NaN	NaN	NaN	NaN	#VALUE!
Gm37880	1	complement(25401645..25404901)	0	NaN	NaN	NaN	NaN	NaN	#VALUE!
Gm37011	1	complement(25647331..25650265)	0	NaN	NaN	NaN	NaN	NaN	#VALUE!
Gm37051	1	complement(25659319..25662261)	0	NaN	NaN	NaN	NaN	NaN	#VALUE!
Gm38260	1	complement(25711326..25715320)	0	NaN	NaN	NaN	NaN	NaN	#VALUE!
Gm37628	1	complement(25725143..25730582)	0	NaN	NaN	NaN	NaN	NaN	#VALUE!
8030445P17Rik	1	complement(25761119..25763859)	0	NaN	NaN	NaN	NaN	NaN	#VALUE!
Gm38198	1	complement(25774470..25778050)	0	NaN	NaN	NaN	NaN	NaN	#VALUE!
Gm37077	1	complement(25794424..25798114)	0	0.03	1.02	0.99	NaN	1	#VALUE!
Gm37895	1	complement(25814838..25819387)	0	NaN	NaN	NaN	NaN	NaN	#VALUE!
Gm36952	1	complement(25836362..25839986)	0	NaN	NaN	NaN	NaN	NaN	#VALUE!
Gm37602	1	complement(25843178..25846487)	0	NaN	NaN	NaN	NaN	NaN	#VALUE!
2900022M07Rik	1	complement(25848037..25849053)	0	NaN	NaN	NaN	NaN	NaN	#VALUE!
2900002M20Rik	1	complement(25863471..25863800)	0	NaN	NaN	NaN	NaN	NaN	#VALUE!
Gm9884	1	25869738..25870959	0	NaN	NaN	NaN	NaN	NaN	#VALUE!
4931408C20Rik	1	complement(26720895..26726541)	0	NaN	NaN	NaN	NaN	NaN	#VALUE!
Gm38089	1	28608999..28610512	0	NaN	NaN	NaN	NaN	NaN	#VALUE!
Gm597	1	complement(28815198..28819333)	0	0.03	1.02	0.99	NaN	1	#VALUE!
Phf3	1	complement(30841420..30913002)	37.62	0.00593	1	0.93	0.97	1	0.0132283
Gm37522	1	complement(30872629..30875512)	0	0.03	1.02	0.99	NaN	1	#VALUE!
Gm37906	1	complement(30904585..30907619)	0.05	-1.13	-2.18	0.33	0.56	1	0.251812
Ptp4a1_1	1	complement(30979383..30988390)	0.64	0.27	1.2	0.29	0.53	1	0.275724
Ptp4a1_2	1	complement(30979383..30988851)	185.96	-0.04	-1.03	0.52	0.73	1	0.136677
Gm5698	1	complement(31016324..31017049)	0	NaN	NaN	NaN	NaN	NaN	#VALUE!
4931428L18Rik	1	complement(31036933..31261765)	0.08	0.03	1.02	0.97	0.99	1	0.00436481
Lgsn	1	31215482..31243806	0	0.03	1.02	0.99	NaN	1	#VALUE!
Dnaaf6	1	31261919..31263369	0	NaN	NaN	NaN	NaN	NaN	#VALUE!
Gm6489	1	31326026..31326787	0	NaN	NaN	NaN	NaN	NaN	#VALUE!
Khdrbs2	1	32211795..32697649	0	NaN	NaN	NaN	NaN	NaN	#VALUE!
Gm37999	1	32512838..32514646	0	NaN	NaN	NaN	NaN	NaN	#VALUE!
Gm37110	1	32524396..32526023	0.04	-1.27	-2.4	0.41	NaN	1	#VALUE!
Gm37911	1	32535525..32537069	0	NaN	NaN	NaN	NaN	NaN	#VALUE!
Gm9839	1	complement(32558644..32560080)	0	NaN	NaN	NaN	NaN	NaN	#VALUE!
Gm37792	1	32578109..32581521	0	NaN	NaN	NaN	NaN	NaN	#VALUE!
Semp2l1	1	complement(32582767..32586375)	0	NaN	NaN	NaN	NaN	NaN	#VALUE!
Gm37426	1	32749260..32751729	0	NaN	NaN	NaN	NaN	NaN	#VALUE!
Gm37151	1	complement(33006565..33011571)	0	NaN	NaN	NaN	NaN	NaN	#VALUE!
Prim2	1	complement(33492891..33708876)	27.48	-0.17	-1.12	0.04	0.13	1	0.886057
Gm37618	1	complement(33652839..33655913)	0.01	0.03	1.02	0.99	NaN	1	#VALUE!
1700001G17Rik	1	33708900..33710163	0.4	-1.39	-2.61	0.04	0.13	1	0.886057
Gm38173	1	complement(33710996..33713309)	0	NaN	NaN	NaN	NaN	NaN	#VALUE!
Rab23	1	33758968..33781645	9.07	0.06	1.04	0.51	0.72	1	0.142668
Bag2	1	complement(33784565..33796876)	32.18	-0.25	-1.19	0.00199	0.01	1	2
Gm37905	1	33787088..33787428	0.15	0.82	1.76	0.6	NaN	1	#VALUE!
Zfp451	1	complement(33800626..33853676)	6.42	-0.02	-1.01	0.82	0.91	1	0.0409586
Bend6	1	complement(33891133..33946897)	0.06	-1.94	-3.83	0.16	0.37	1	0.431798
Gm37067	1	complement(33928571..33930198)	0	NaN	NaN	NaN	NaN	NaN	#VALUE!
Dst	1	33947306..34347742	98.61	-0.04	-1.03	0.55	0.75	1	0.124939
Gm37354	1	33961536..33963919	0	NaN	NaN	NaN	NaN	NaN	#VALUE!
Gm38157	1	34071181..34072878	0	0.03	1.02	0.99	NaN	1	#VALUE!
A930005N03Rik	1	complement(34308963..34310209)	0	NaN	NaN	NaN	NaN	NaN	#VALUE!
Gm37385	1	34389856..34390242	0.06	1.91	3.75	0.47	NaN	1	#VALUE!
Ccdc115	1	complement(34475751..34478753)	31.37	-0.08	-1.06	0.33	0.56	1	0.251812
Imp4	1	34478932..34488437	25.76	0.02	1.02	0.75	0.88	1	0.0555173
Ptpn18	1	34498843..34514814	0.23	-0.77	-1.71	0.24	0.47	1	0.327902
Prss39	1	34537491..34542144	0	NaN	NaN	NaN	NaN	NaN	#VALUE!
Cfc1	1	34574729..34583394	0	NaN	NaN	NaN	NaN	NaN	#VALUE!
Prss40	1	complement(34583049..34600024)	0	NaN	NaN	NaN	NaN	NaN	#VALUE!
Amer3	1	34618738..34630025	0	0.03	1.02	0.99	NaN	1	#VALUE!
Arhgef4	1	34717269..34852390	30.74	0.08	1.06	0.22	0.45	1	0.346787
Gm55978	1	34840875..34841045	0	NaN	NaN	NaN	NaN	NaN	#VALUE!
Fam168b	1	complement(34852300..34882146)	85.12	-0.05	-1.04	0.42	0.64	1	0.19382
Gm37127	1	34862606..34865641	0.13	-0.78	-1.72	0.23	0.46	1	0.337242
Plekhb2	1	34889057..34918661	66.26	0.18	1.13	0.00693	0.04	1	1.39794
Gm38049	1	complement(36068728..36070099)	0.09	1.21	2.31	0.3	0.53	1	0.275724
Hs6st1	1	36107481..36145527	39.07	-0.35	-1.28	1.04e-06	1.71e-05	0.02	4.767
Uggt1	1	complement(36179108..36283801)	36.94	0.04	1.03	0.51	0.72	1	0.142668
Neurl3	1	complement(36303678..36313760)	0.04	-1.39	-2.63	0.22	0.44	1	0.356547
Arid5a	1	36346814..36363110	5.65	0.38	1.3	0.02	0.07	1	1.1549
Kansl3	1	complement(36374811..36408262)	23.94	0.13	1.1	0.07	0.2	1	0.69897
Fer1l5	1	36411372..36461191	0.09	-0.33	-1.26	0.57	0.76	1	0.119186
Lman2l	1	complement(36458952..36484352)	9.03	0.12	1.09	0.15	0.35	1	0.455932
Cnnm4	1	36510701..36547845	11.64	-0.05	-1.03	0.56	0.76	1	0.119186
Gm37909	1	36513033..36515191	0.05	0.03	1.02	0.98	0.99	1	0.00436481
Cnnm3	1	36550948..36567318	8.35	-0.04	-1.03	0.59	0.78	1	0.107905
Ankrd23	1	complement(36569269..36575964)	1.24	-0.13	-1.1	0.62	0.8	1	0.09691
Gm42417	1	complement(36569274..36578510)	0.22	-1.01	-2.01	0.14	0.33	1	0.481486
Ankrd39	1	complement(36576588..36586526)	3.63	-0.48	-1.4	0.00722	0.04	1	1.39794
Sema4c	1	complement(36587720..36597430)	5.53	-0.93	-1.9	2.59e-06	3.97e-05	0.05	4.40121
Fam178b	1	complement(36601773..36722264)	0.09	0.83	1.78	0.35	0.58	1	0.236572
Cox5b	1	36730530..36732762	222.23	-0.12	-1.09	0.09	0.24	1	0.619789
Actr1b	1	complement(36737195..36753503)	69.9	-0.18	-1.13	0.00901	0.05	1	1.30103
4933424G06Rik	1	36749230..36797034	0.05	0.54	1.45	0.67	NaN	1	#VALUE!
Zap70	1	36800879..36821899	0.03	-3.14	-8.84	0.21	NaN	1	#VALUE!
Tmem131	1	complement(36831272..36982747)	59.94	-0.03	-1.02	0.61	0.79	1	0.102373
Gm37506	1	complement(36910984..36911126)	0	NaN	NaN	NaN	NaN	NaN	#VALUE!
F830112A20Rik	1	complement(36961878..36965429)	0.00778	0.03	1.02	0.99	NaN	1	#VALUE!
Vwa3b	1	37065677..37226694	0.02	1.21	2.31	0.28	0.51	1	0.29243
Cnga3	1	37253515..37302465	0.56	-0.44	-1.35	0.21	0.43	1	0.366532
1700074A21Rik	1	complement(37338433..37338778)	0	NaN	NaN	NaN	NaN	NaN	#VALUE!
Inpp4a	1	37338946..37449817	3.61	0.21	1.15	0.03	0.12	1	0.920819
Gm37135	1	complement(37370052..37370585)	0	NaN	NaN	NaN	NaN	NaN	#VALUE!
Coa5	1	complement(37456165..37469184)	89.13	-0.07	-1.05	0.32	0.55	1	0.259637
Unc50	1	37469220..37478205	45.41	0.05	1.04	0.49	0.7	1	0.154902
Mgat4a	1	complement(37478421..37580097)	6.98	-0.09	-1.06	0.31	0.54	1	0.267606
4930594C11Rik	1	complement(37524932..37527686)	0.0085	0.03	1.02	0.99	NaN	1	#VALUE!
Cracdl	1	complement(37650758..37759166)	0.46	-0.29	-1.22	0.42	0.64	1	0.19382
4930470B04Rik	1	37699803..37701728	0	NaN	NaN	NaN	NaN	NaN	#VALUE!
Gm19863	1	complement(37733528..37735745)	0.01	1.91	3.75	0.47	NaN	1	#VALUE!
Tsga10	1	complement(37793857..37905510)	1.03	-0.11	-1.08	0.49	0.7	1	0.154902
Lipt1	1	37910819..37915309	3.33	0.0068	1	0.97	0.99	1	0.00436481
Mitd1	1	complement(37913882..37929492)	68.17	1.48	2.79	3.78e-78	6.02e-76	6.96e-74	75.2204
Mrpl30	1	37929558..37937616	81.55	0.74	1.67	2.26e-25	1.75e-23	4.16e-21	22.757
Lyg2	1	complement(37945004..37955574)	0.01	1.91	3.75	0.47	NaN	1	#VALUE!
Lyg1	1	complement(37985817..37996840)	0.06	-2.64	-6.22	0.3	NaN	1	#VALUE!
Txndc9	1	complement(38024270..38036974)	31.09	0.11	1.08	0.1	0.27	1	0.568636
Eif5b	1	38037091..38094660	97.75	0.14	1.1	0.03	0.12	1	0.920819
Rev1	1	complement(38091867..38168882)	10.16	0.19	1.14	0.02	0.08	1	1.09691
Aff3	1	complement(38216407..38704036)	7.97	0.26	1.2	0.00326	0.02	1	1.69897
2610300A13Rik	1	38806265..38806767	0	NaN	NaN	NaN	NaN	NaN	#VALUE!
Lonrf2	1	complement(38832726..38875792)	0.00373	1.91	3.75	0.47	NaN	1	#VALUE!
Chst10	1	complement(38902948..38937242)	0.01	1.33	2.51	0.37	0.6	1	0.221849
Nms	1	38978230..38989357	0	NaN	NaN	NaN	NaN	NaN	#VALUE!
Pdcl3	1	39024689..39036319	37.48	-0.26	-1.2	0.000249	0.00232	1	2.63451
Gm37309	1	39031759..39033397	0.45	-0.52	-1.43	0.27	0.5	1	0.30103
Gm37091	1	complement(39120333..39122419)	0.00924	-1.85	-3.6	0.49	NaN	1	#VALUE!
Npas2	1	39232812..39402317	0.43	0.13	1.09	0.68	0.84	1	0.0757207
Rpl31	1	39406923..39410992	624.6	-0.1	-1.07	0.13	0.32	1	0.49485
Tbc1d8	1	complement(39410573..39517836)	9.69	-0.35	-1.28	5.3e-05	0.000595	0.97	3.22548
Gm37265	1	complement(39458129..39459013)	0	NaN	NaN	NaN	NaN	NaN	#VALUE!
Cnot11	1	39574073..39585970	24.69	-0.05	-1.04	0.48	0.7	1	0.154902
Rnf149	1	complement(39590377..39616486)	43.61	0.00943	1.01	0.9	0.95	1	0.0222764
Creg2	1	complement(39657574..39690642)	0.06	0.5	1.42	0.46	0.68	1	0.167491
Rfx8	1	complement(39704461..39760157)	0.05	-0.64	-1.56	0.55	0.75	1	0.124939
Map4k4	1	39940073..40065470	144.29	-0.14	-1.1	0.03	0.13	1	0.886057
4930456G14Rik	1	complement(40088199..40089528)	0	NaN	NaN	NaN	NaN	NaN	#VALUE!
Il1r2	1	40113239..40164391	0.59	-0.63	-1.55	0.13	0.32	1	0.49485
Gm37347	1	40127671..40130741	0	0.03	1.02	0.99	NaN	1	#VALUE!
Il1r1	1	40264240..40356417	13.14	-0.39	-1.31	2.95e-07	5.37e-06	0.00542	5.27003
Gm38070	1	40277180..40283659	0	NaN	NaN	NaN	NaN	NaN	#VALUE!
Il1rl2	1	40363770..40406722	67.09	0.13	1.1	0.05	0.17	1	0.769551
Il1rl1	1	40468730..40504575	1.21	0.25	1.19	0.34	0.57	1	0.244125
Il18r1	1	40504712..40540014	8.63	0.06	1.04	0.55	0.75	1	0.124939
Il18rap	1	40554522..40590865	1.38	-0.43	-1.35	0.08	0.23	1	0.638272
Slc9a4	1	40619241..40669885	0.00486	-1.85	-3.6	0.49	NaN	1	#VALUE!
Gm37435	1	complement(40622055..40626001)	0	NaN	NaN	NaN	NaN	NaN	#VALUE!
Slc9a2	1	40719734..40808433	0.00442	0.03	1.02	0.99	NaN	1	#VALUE!
Mfsd9	1	complement(40811198..40829847)	4.57	0.41	1.33	0.00251	0.02	1	1.69897
Tmem182	1	40844761..40896047	0	NaN	NaN	NaN	NaN	NaN	#VALUE!
Gm37047	1	42530973..42534823	0	NaN	NaN	NaN	NaN	NaN	#VALUE!
4930420N18Rik	1	42690886..42691561	0	NaN	NaN	NaN	NaN	NaN	#VALUE!
Pou3f3	1	42734085..42742336	0.00972	1.33	2.51	0.39	0.62	1	0.207608
Mrps9	1	42890393..42944843	43.06	-0.03	-1.02	0.74	0.87	1	0.0604807
Gpr45	1	42992032..43074616	0.01	2.7	6.48	0.29	NaN	1	#VALUE!
Tgfbrap1	1	complement(43086360..43137797)	22.83	0.12	1.09	0.09	0.25	1	0.60206
AI597479	1	43137870..43155107	21.53	-0.05	-1.03	0.53	0.73	1	0.136677
Fhl2	1	complement(43162234..43236144)	188.43	0.22	1.17	0.00115	0.00844	1	2.07366
Nck2	1	43483739..43609675	32.18	0.22	1.16	0.00342	0.02	1	1.69897
Gm37536	1	43527607..43530097	0	0.03	1.02	0.99	NaN	1	#VALUE!
Gm38228	1	43599433..43600725	0.47	-0.1	-1.07	0.85	0.93	1	0.0315171
Ecrg4	1	43769762..43781738	0.17	4.12	17.39	0.09	NaN	1	#VALUE!
Uxs1	1	complement(43786126..43866960)	24.7	0.04	1.03	0.55	0.75	1	0.124939
Tpp2	1	43972807..44042160	64.55	0.08	1.05	0.26	0.49	1	0.309804
Mettl21c	1	complement(44048568..44059194)	0.08	-0.48	-1.39	0.7	0.85	1	0.0705811
Gm8251	1	complement(44095032..44118906)	0.04	-0.41	-1.33	0.34	0.57	1	0.244125
Tex30	1	complement(44125773..44141601)	23.03	-0.28	-1.21	0.00168	0.01	1	2
Poglut2	1	complement(44145706..44157968)	18.52	-0.18	-1.13	0.06	0.18	1	0.744727
Bivm	1	44158117..44183930	14.78	-0.17	-1.13	0.03	0.12	1	0.920819
Ercc5	1	44186904..44220420	35.16	0.1	1.07	0.15	0.35	1	0.455932
Mettl21e	1	complement(44243230..44258121)	0	NaN	NaN	NaN	NaN	NaN	#VALUE!
Gulp1	1	44590671..44835998	0.26	-0.58	-1.49	0.21	0.43	1	0.366532
Gm37626	1	44600045..44604607	0	NaN	NaN	NaN	NaN	NaN	#VALUE!
Gm38110	1	44796102..44797652	0	NaN	NaN	NaN	NaN	NaN	#VALUE!
Col3a1	1	45350698..45388866	0.08	1.01	2.01	0.2	0.41	1	0.387216
Col5a2	1	complement(45413481..45542442)	2.14	-0.42	-1.34	0.00138	0.00986	1	2.00612
Gm38211	1	complement(45524996..45532212)	0	0.03	1.02	0.99	NaN	1	#VALUE!
Wdr75	1	45834326..45862779	58.18	-0.01	-1.01	0.87	0.94	1	0.0268721
Slc40a1	1	complement(45947228..45965683)	1.71	-0.54	-1.45	0.00842	0.04	1	1.39794
Dnah7b	1	46105475..46412710	0.00394	2.7	6.48	0.29	NaN	1	#VALUE!
Dnah7c	1	46464752..46846636	0.00848	1.03	2.05	0.47	NaN	1	#VALUE!
Slc39a10	1	complement(46846704..46932012)	33.04	-0.06	-1.04	0.38	0.61	1	0.21467
Gm37393	1	complement(46916363..46920232)	0	NaN	NaN	NaN	NaN	NaN	#VALUE!
Gm38090	1	complement(47472983..47474924)	0	NaN	NaN	NaN	NaN	NaN	#VALUE!
Gm37196	1	47645155..47646060	0	NaN	NaN	NaN	NaN	NaN	#VALUE!
Tmeff2	1	50939806..51226429	0.12	0.03	1.02	0.95	0.98	1	0.00877392
Cavin2	1	51328285..51342119	0.69	0.08	1.06	0.77	0.88	1	0.0555173
Nabp1	1	complement(51505021..51517584)	77.2	0.16	1.12	0.02	0.08	1	1.09691
Gm37535	1	complement(51566164..51568528)	0.01	1.91	3.75	0.47	NaN	1	#VALUE!
Myo1b	1	complement(51788924..51955230)	44.93	0.09	1.06	0.21	0.43	1	0.366532
Stat4	1	52026307..52146348	0.11	5.2	36.72	0.04	0.13	1	0.886057
Stat1	1	52158599..52201024	199.04	3.27	9.62	0	0	0	#NUM!
Gls	1	complement(52202607..52272391)	26.99	-0.3	-1.23	6.84e-05	0.000742	1	3.1296
Nab1	1	complement(52496453..52539838)	102.91	-0.16	-1.12	0.02	0.08	1	1.09691
Nemp2	1	52669862..52691078	3.77	-0.53	-1.44	0.000288	0.00264	1	2.5784
Gm37242	1	complement(52692967..52695051)	0.1	0.42	1.34	0.59	0.78	1	0.107905
Mfsd6	1	complement(52695445..52766621)	52.5	0.42	1.33	1.72e-09	4.53e-08	3.17e-05	7.3439
Inpp1	1	complement(52824586..52856847)	0.98	1.45	2.73	3.43e-10	9.91e-09	6.3e-06	8.00393
Hibch	1	52884088..52960145	16.39	-0.2	-1.15	0.04	0.13	1	0.886057
1700019D03Rik	1	complement(52961483..53059338)	0.26	0.16	1.12	0.67	0.83	1	0.0809219
Mstn	1	53100799..53107238	0	NaN	NaN	NaN	NaN	NaN	#VALUE!
1700019A02Rik	1	complement(53197736..53226795)	0	NaN	NaN	NaN	NaN	NaN	#VALUE!
Pms1	1	complement(53228346..53336177)	7.22	-0.07	-1.05	0.48	0.7	1	0.154902
Ormdl1	1	53336254..53349468	33.09	-0.04	-1.03	0.59	0.78	1	0.107905
Gm28778	1	53336270..53365502	2.32	-0.52	-1.43	0.12	0.3	1	0.522879
Osgepl1	1	53352783..53365502	5.24	0.00488	1	0.98	0.99	1	0.00436481
Gm28551	1	complement(53364666..53391826)	0.19	-0.1	-1.08	0.84	0.92	1	0.0362122
Asnsd1	1	complement(53383776..53391911)	60.86	-0.11	-1.08	0.12	0.31	1	0.508638
Gm50478	1	complement(53387638..53391778)	0	NaN	NaN	NaN	NaN	NaN	#VALUE!
Dnah7a	1	complement(53436165..53745943)	0	NaN	NaN	NaN	NaN	NaN	#VALUE!
Stk17b	1	complement(53794665..53824383)	41.53	0.16	1.12	0.02	0.1	1	1
Gm37863	1	53830360..53831816	0	NaN	NaN	NaN	NaN	NaN	#VALUE!
Hecw2	1	complement(53846035..54234327)	0.16	-0.22	-1.16	0.46	0.68	1	0.167491
Gm37633	1	complement(54191556..54194255)	0	NaN	NaN	NaN	NaN	NaN	#VALUE!
Ccdc150	1	54289842..54407886	0.06	0.18	1.13	0.8	0.9	1	0.0457575
Gtf3c3	1	complement(54435163..54478130)	23.41	-0.06	-1.04	0.41	0.64	1	0.19382
Gm34066	1	complement(54482563..54495922)	0	NaN	NaN	NaN	NaN	NaN	#VALUE!
Pgap1	1	complement(54512153..54596843)	7.49	-0.77	-1.7	4.42e-15	2.11e-13	8.13e-11	12.6757
Gm36955	1	complement(54557769..54559429)	0	NaN	NaN	NaN	NaN	NaN	#VALUE!
Ankrd44	1	complement(54684499..54965546)	3.13	-0.25	-1.19	0.02	0.09	1	1.04576
Gm37370	1	complement(54776325..54777734)	0.02	-1.85	-3.6	0.49	NaN	1	#VALUE!
A130048G24Rik	1	complement(54953004..54955753)	0	NaN	NaN	NaN	NaN	NaN	#VALUE!
Sf3b1	1	complement(55024328..55066640)	117.14	-0.02	-1.01	0.78	0.89	1	0.05061
E330011M16Rik	1	complement(55090478..55092271)	0.09	-0.51	-1.43	0.58	0.77	1	0.113509
Coq10b	1	55091929..55111861	53.03	0.15	1.11	0.07	0.22	1	0.657577
Hspd1	1	complement(55116994..55127402)	679.59	-0.14	-1.1	0.03	0.12	1	0.920819
Hspe1	1	55127291..55130466	428.7	-0.03	-1.02	0.66	0.82	1	0.0861861
Mob4	1	55170390..55194058	72.28	-0.06	-1.04	0.41	0.64	1	0.19382
Rftn2	1	complement(55209318..55265941)	0.05	0.42	1.34	0.6	0.79	1	0.102373
Mars2	1	55276336..55287629	5.04	-0.18	-1.14	0.03	0.11	1	0.958607
Boll	1	complement(55287817..55402628)	0	NaN	NaN	NaN	NaN	NaN	#VALUE!
Plcl1	1	55445080..55793444	0.04	-0.73	-1.66	0.5	0.71	1	0.148742
Gm38056	1	55480063..55485089	0.14	-0.9	-1.86	0.11	0.28	1	0.552842
Gm37382	1	55598619..55600214	0	NaN	NaN	NaN	NaN	NaN	#VALUE!
Gm36986	1	complement(55999563..55999915)	0	NaN	NaN	NaN	NaN	NaN	#VALUE!
Hsfy2	1	complement(56675203..56676594)	0	NaN	NaN	NaN	NaN	NaN	#VALUE!
Satb2	1	complement(56833140..57017809)	0.35	-0.03	-1.02	0.91	0.96	1	0.0177288
Gm4081	1	57015962..57017799	0	NaN	NaN	NaN	NaN	NaN	#VALUE!
1700066M21Rik	1	57416779..57424582	12.64	-0.05	-1.04	0.54	0.74	1	0.130768
Tyw5	1	complement(57427396..57446260)	15.33	-0.03	-1.02	0.75	0.87	1	0.0604807
Maip1	1	57445487..57457112	10.13	0.18	1.14	0.05	0.18	1	0.744727
Gm37373	1	complement(57559990..57562801)	0	NaN	NaN	NaN	NaN	NaN	#VALUE!
Spats2l	1	57813321..57987553	4.19	0.63	1.55	2.22e-07	4.14e-06	0.00409	5.383
Kctd18	1	complement(57994260..58058115)	5.02	-0.03	-1.02	0.78	0.89	1	0.05061
Sgo2a	1	58035130..58065058	25.14	-0.15	-1.11	0.04	0.13	1	0.886057
Aox1	1	58069090..58145572	0.43	-0.06	-1.04	0.83	0.92	1	0.0362122
Aox3	1	58152289..58239857	0.01	0.03	1.02	0.98	0.99	1	0.00436481
Aox4	1	58249556..58307756	3.74	-0.01	-1.01	0.93	0.97	1	0.0132283
Aox2	1	58317485..58419418	0.28	0.32	1.25	0.45	0.67	1	0.173925
Gm37607	1	complement(58422671..58425293)	0.53	0.32	1.25	0.34	0.57	1	0.244125
Bzw1	1	58432057..58446512	427.71	0.0041	1	0.95	0.98	1	0.00877392
Clk1	1	complement(58449348..58463225)	118.11	0.36	1.28	3.04e-07	5.53e-06	0.0056	5.25727
Ppil3	1	complement(58470153..58484645)	21.2	0.07	1.05	0.41	0.64	1	0.19382
Nif3l1	1	58484310..58520975	16.54	0.04	1.03	0.6	0.78	1	0.107905
Orc2	1	complement(58501930..58544268)	33.59	-0.09	-1.06	0.23	0.46	1	0.337242
Hycc2	1	complement(58561965..58625482)	9.11	0.01	1.01	0.89	0.95	1	0.0222764
Ndufb3	1	58625543..58635123	94.95	-0.01	-1.01	0.87	0.94	1	0.0268721
Flacc1	1	complement(58686062..58735148)	0.32	-0.09	-1.06	0.86	0.93	1	0.0315171
Cflar	1	58750667..58798043	25.87	0.28	1.21	7.38e-05	0.000795	1	3.09963
Casp8	1	58834533..58886662	65.86	0.09	1.06	0.22	0.44	1	0.356547
Gm37760	1	58836942..58840782	0.08	1.53	2.89	0.09	0.24	1	0.619789
Trak2	1	complement(58939608..59012589)	24.17	-0.04	-1.03	0.57	0.76	1	0.119186
Stradb	1	59012681..59034874	6.29	-0.19	-1.14	0.12	0.31	1	0.508638
C2cd6	1	complement(59036275..59134059)	0.00311	1.91	3.75	0.47	NaN	1	#VALUE!
Tmem237	1	complement(59139749..59159567)	4.75	0.00553	1	0.97	0.99	1	0.00436481
Mpp4	1	complement(59160094..59202548)	0.09	0.47	1.39	0.5	0.72	1	0.142668
Als2	1	complement(59202085..59276390)	16.94	0.22	1.16	0.00332	0.02	1	1.69897
Cdk15	1	59296065..59392152	0.14	-2.23	-4.69	0.04	0.14	1	0.853872
Gm37737	1	complement(59487024..59488661)	0.05	-1.27	-2.4	0.39	NaN	1	#VALUE!
Fzd7	1	59521583..59526114	16.48	-0.11	-1.08	0.16	0.36	1	0.443697
Gm973	1	59555423..59675576	0.03	2	3.99	0.15	NaN	1	#VALUE!
Sumo1	1	complement(59625717..59709993)	203.95	-0.06	-1.04	0.41	0.64	1	0.19382
D430013B06Rik	1	complement(59685359..59687230)	0.13	-0.53	-1.44	0.53	0.74	1	0.130768
Nop58	1	59724130..59758203	48.35	-0.13	-1.09	0.06	0.19	1	0.721246
Bmpr2	1	59802559..59918173	34.46	0.09	1.07	0.16	0.37	1	0.431798
Gm38125	1	59840422..59843859	0	NaN	NaN	NaN	NaN	NaN	#VALUE!
Gm37977	1	complement(59926128..59926848)	0	NaN	NaN	NaN	NaN	NaN	#VALUE!
Fam117b	1	59952165..60024505	19.15	-0.00868	-1.01	0.91	0.96	1	0.0177288
Gm37531	1	59968847..59974261	0.0051	1.91	3.75	0.47	NaN	1	#VALUE!
Ica1l	1	complement(60021649..60082343)	2.58	0.23	1.17	0.13	0.32	1	0.49485
Wdr12	1	complement(60108944..60137804)	10.8	0.02	1.01	0.79	0.89	1	0.05061
Carf	1	60137406..60193112	5.17	-0.11	-1.08	0.3	0.53	1	0.275724
Nbeal1	1	60219758..60377487	5.51	0.14	1.1	0.08	0.24	1	0.619789
Cyp20a1	1	60382482..60427219	24.21	-0.13	-1.09	0.14	0.34	1	0.468521
6030460B20Rik	1	60392278..60393335	0.03	0.03	1.02	0.99	NaN	1	#VALUE!
Abi2	1	60448778..60520317	5.43	0.17	1.12	0.09	0.24	1	0.619789
Raph1	1	complement(60521451..60606263)	23.46	0.000348	1	1	1	1	0
Gm38388	1	complement(60633966..60635395)	0	0.03	1.02	0.99	NaN	1	#VALUE!
Cd28	1	60755959..60812518	10.28	-0.09	-1.07	0.38	0.61	1	0.21467
Gm37198	1	60818511..60820620	0	0.03	1.02	0.99	NaN	1	#VALUE!
Gm38137	1	60919497..60920897	0.04	-2.7	-6.51	0.31	NaN	1	#VALUE!
Ctla4	1	60926159..60954991	0.01	1.91	3.75	0.48	NaN	1	#VALUE!
Icos	1	61017086..61039479	0	NaN	NaN	NaN	NaN	NaN	#VALUE!
Gm37039	1	61028638..61031122	0	NaN	NaN	NaN	NaN	NaN	#VALUE!
Gm36943	1	61585041..61585322	0	NaN	NaN	NaN	NaN	NaN	#VALUE!
Pard3b	1	61677983..62681443	0.24	0.31	1.24	0.3	0.54	1	0.267606
Gm37205	1	61693582..61696317	0.01	1.91	3.75	0.47	NaN	1	#VALUE!
Gm38012	1	61716408..61719436	0	NaN	NaN	NaN	NaN	NaN	#VALUE!
Gm38278	1	61741686..61743050	0	NaN	NaN	NaN	NaN	NaN	#VALUE!
Gm38075	1	61844380..61845299	0	NaN	NaN	NaN	NaN	NaN	#VALUE!
Gm38351	1	62286312..62288829	0	NaN	NaN	NaN	NaN	NaN	#VALUE!
Nrp2	1	62742444..62857854	26.3	-0.1	-1.07	0.22	0.45	1	0.346787
Gm37121	1	62848461..62851016	0.1	-0.22	-1.16	0.82	0.91	1	0.0409586
Ino80d	1	complement(62997577..63153849)	10.99	0.22	1.17	0.00765	0.04	1	1.39794
Ndufs1	1	complement(63182755..63215992)	92.48	-0.16	-1.12	0.02	0.08	1	1.09691
Eef1b2	1	63215984..63219645	548.96	-0.13	-1.09	0.06	0.18	1	0.744727
Gpr1	1	complement(63221850..63253702)	0.47	-0.66	-1.58	0.15	0.34	1	0.468521
1700039I01Rik	1	complement(63287180..63287658)	0	NaN	NaN	NaN	NaN	NaN	#VALUE!
Zdbf2	1	63312424..63353735	0.04	-0.13	-1.09	0.81	0.91	1	0.0409586
Adam23	1	63485050..63635435	0	0.03	1.02	0.99	NaN	1	#VALUE!
Gm39653	1	63655127..63659978	0	NaN	NaN	NaN	NaN	NaN	#VALUE!
Dytn	1	complement(63662010..63726086)	0	NaN	NaN	NaN	NaN	NaN	#VALUE!
Mdh1b	1	complement(63737978..63769477)	0.04	3.2	9.21	0.2	NaN	1	#VALUE!
Fastkd2	1	63769773..63793814	16.53	-0.08	-1.06	0.28	0.52	1	0.283997
Klf7	1	complement(64068606..64161441)	27.25	0.21	1.16	0.00495	0.03	1	1.52288
Creb1	1	64571804..64643707	23.54	-0.16	-1.12	0.02	0.1	1	1
Mettl21a	1	complement(64645632..64656401)	9.99	-0.04	-1.03	0.71	0.85	1	0.0705811
Ccnyl1	1	64729614..64764803	27.23	0.06	1.05	0.39	0.62	1	0.207608
Fzd5	1	complement(64769717..64776910)	15.7	0.12	1.08	0.11	0.28	1	0.552842
Gm38058	1	64775399..64779766	0.05	0.83	1.78	0.33	0.56	1	0.251812
Plekhm3	1	complement(64825142..64995983)	8	0.26	1.2	0.000826	0.00641	1	2.19314
Akr1cl	1	complement(65051848..65071918)	0	NaN	NaN	NaN	NaN	NaN	#VALUE!
Cryge	1	complement(65087713..65090308)	0	NaN	NaN	NaN	NaN	NaN	#VALUE!
Crygd	1	complement(65101031..65102611)	0	NaN	NaN	NaN	NaN	NaN	#VALUE!
Crygc	1	complement(65110684..65112848)	0	NaN	NaN	NaN	NaN	NaN	#VALUE!
Crygb	1	complement(65119378..65121447)	0	NaN	NaN	NaN	NaN	NaN	#VALUE!
Cryga	1	complement(65139548..65142532)	0.04	0.03	1.02	0.99	NaN	1	#VALUE!
Gm28845	1	complement(65139778..65158717)	0	NaN	NaN	NaN	NaN	NaN	#VALUE!
D630023F18Rik	1	complement(65144444..65162373)	0.66	0.55	1.46	0.09	0.24	1	0.619789
Idh1	1	complement(65197775..65225659)	111.01	-0.12	-1.09	0.08	0.24	1	0.619789
Pikfyve	1	65225842..65317854	11.69	0.17	1.12	0.02	0.08	1	1.09691
Pth2r	1	65321215..65428403	0.03	0.54	1.45	0.66	NaN	1	#VALUE!
Crygf	1	65965679..65967466	0	NaN	NaN	NaN	NaN	NaN	#VALUE!
Map2	1	66214432..66481742	16.18	0.68	1.61	1.24e-21	8.48e-20	2.29e-17	19.0716
Unc80	1	66507526..66738307	0.04	-0.14	-1.1	0.8	0.9	1	0.0457575
Gm37181	1	complement(66729789..66731515)	0	NaN	NaN	NaN	NaN	NaN	#VALUE!
Rpe	1	66739990..66758964	49.06	0.03	1.02	0.68	0.83	1	0.0809219
Kansl1l	1	complement(66758407..66856721)	7.69	0.97	1.95	2.46e-23	1.8e-21	4.52e-19	20.7447
Gm37570	1	complement(66804785..66807890)	0.32	0.87	1.82	0.07	0.2	1	0.69897
Gm38387	1	complement(66808449..66811025)	0.21	0.71	1.63	0.19	0.41	1	0.387216
Gm38162	1	66814670..66819266	0.1	0.37	1.29	0.55	0.75	1	0.124939
6820402A03Rik	1	complement(66832804..66835457)	0.08	0.97	1.96	0.28	0.51	1	0.29243
Gm37285	1	complement(66838818..66839956)	2.04	0.91	1.88	0.00696	0.04	1	1.39794
Gm37755	1	66851474..66853652	0.16	2.52	5.75	0.02	0.08	1	1.09691
Gm38218	1	complement(66860385..66865073)	0.03	3.87	14.66	0.12	0.3	1	0.522879
Acadl	1	complement(66869998..66902436)	171.4	1.81	3.5	3.69e-142	8.29e-140	6.79e-138	139.081
Myl1	1	complement(66963454..66984563)	0	NaN	NaN	NaN	NaN	NaN	#VALUE!
Lancl1	1	complement(67039676..67078031)	21.82	0.24	1.18	0.03	0.12	1	0.920819
Cps1	1	67162185..67270418	0.02	3.58	11.93	0.15	NaN	1	#VALUE!
Gm37957	1	67942389..67944691	0	NaN	NaN	NaN	NaN	NaN	#VALUE!
Erbb4	1	complement(68071345..69147218)	0	0.03	1.02	0.99	NaN	1	#VALUE!
Gm37100	1	complement(68154354..68155706)	0	NaN	NaN	NaN	NaN	NaN	#VALUE!
Gm19335	1	complement(68630777..68632845)	0	NaN	NaN	NaN	NaN	NaN	#VALUE!
Gm37735	1	complement(68678583..68679988)	0	NaN	NaN	NaN	NaN	NaN	#VALUE!
Gm37769	1	complement(68750196..68752564)	0	NaN	NaN	NaN	NaN	NaN	#VALUE!
Gm37061	1	complement(68797644..68800886)	0	NaN	NaN	NaN	NaN	NaN	#VALUE!
Ikzf2	1	complement(69570373..69726404)	2.05	0.06	1.04	0.6	0.79	1	0.102373
Gm37930	1	69810027..69811912	0	NaN	NaN	NaN	NaN	NaN	#VALUE!
Spag16	1	69866129..70764291	0	NaN	NaN	NaN	NaN	NaN	#VALUE!
Gm38272	1	complement(70349671..70352070)	0	NaN	NaN	NaN	NaN	NaN	#VALUE!
Gm37456	1	complement(70610594..70616430)	0	NaN	NaN	NaN	NaN	NaN	#VALUE!
Vwc2l	1	70764874..70924556	0	NaN	NaN	NaN	NaN	NaN	#VALUE!
Bard1	1	complement(71066657..71142305)	6.1	0.06	1.04	0.47	0.69	1	0.161151
Abca12	1	complement(71281435..71454069)	131.23	0.61	1.53	3.63e-15	1.74e-13	6.69e-11	12.7595
Atic	1	71596309..71618790	156.61	-0.28	-1.21	3.88e-05	0.000456	0.71	3.34104
Fn1	1	complement(71624679..71692359)	22.54	-0.88	-1.84	1.07e-29	9.57e-28	1.97e-25	27.0191
Gm37217	1	complement(71882249..71885769)	0	0.03	1.02	0.99	NaN	1	#VALUE!
Mreg	1	complement(72198601..72251466)	89.32	-0.19	-1.14	0.00656	0.04	1	1.39794
Pecr	1	complement(72298326..72323473)	12.37	-0.1	-1.07	0.36	0.59	1	0.229148
Tmem169	1	72323528..72342263	0	NaN	NaN	NaN	NaN	NaN	#VALUE!
Xrcc5	1	72346586..72434111	69.22	-0.09	-1.07	0.18	0.39	1	0.408935
Marchf4	1	complement(72466271..72576089)	0.00622	-1.85	-3.6	0.49	NaN	1	#VALUE!
Smarcal1	1	72622410..72672293	11.31	0.16	1.11	0.08	0.23	1	0.638272
Ankar	1	complement(72682139..72739738)	0.0042	-1.85	-3.6	0.49	NaN	1	#VALUE!
Rpl37a	1	72750449..72752972	1169.3	-0.15	-1.11	0.02	0.09	1	1.04576
Igfbp2	1	72863662..72891633	109.53	-0.56	-1.47	9.69e-07	1.6e-05	0.02	4.79588
Igfbp5	1	complement(72897091..72914043)	0.03	-0.51	-1.43	0.57	0.76	1	0.119186
Tnp1	1	complement(73054233..73055068)	0	NaN	NaN	NaN	NaN	NaN	#VALUE!
Gm38106	1	complement(73246049..73248582)	0	NaN	NaN	NaN	NaN	NaN	#VALUE!
Tns1	1	complement(73949390..74163608)	1.73	0.48	1.39	0.000124	0.00125	1	2.90309
Rufy4	1	74164700..74187382	0.02	-2.64	-6.22	0.3	NaN	1	#VALUE!
Cxcr2	1	74193148..74200405	1.64	0.02	1.01	0.94	0.98	1	0.00877392
Cxcr1	1	complement(74230944..74233790)	0	NaN	NaN	NaN	NaN	NaN	#VALUE!
Arpc2	1	74275243..74307368	523.08	-0.14	-1.1	0.04	0.14	1	0.853872
Gpbar1	1	74317709..74318783	0.06	0.03	1.02	0.98	NaN	1	#VALUE!
Aamp	1	complement(74318999..74323897)	148.53	0.00893	1.01	0.9	0.95	1	0.0222764
Pnkd	1	74324089..74392853	9.82	-0.04	-1.03	0.7	0.85	1	0.0705811
Gm37503	1	complement(74326701..74327019)	0.18	-0.76	-1.69	0.63	NaN	1	#VALUE!
Tmbim1	1	complement(74327406..74344781)	41.95	0.17	1.13	0.01	0.06	1	1.22185
Gm37931	1	74347007..74349872	0	0.03	1.02	0.99	NaN	1	#VALUE!
Catip	1	74401267..74408480	0.05	-0.85	-1.8	0.5	0.71	1	0.148742
Slc11a1	1	74414354..74425221	0.03	0.03	1.02	0.98	0.99	1	0.00436481
Ctdsp1	1	74430668..74436444	64.45	-0.08	-1.06	0.27	0.49	1	0.309804
Vil1	1	74448535..74474718	0.02	0.54	1.45	0.66	NaN	1	#VALUE!
Usp37	1	complement(74474670..74583443)	12.23	0.09	1.06	0.22	0.45	1	0.346787
Gm37733	1	complement(74539499..74542460)	0.00932	1.91	3.75	0.47	NaN	1	#VALUE!
Cnot9	1	74545217..74570001	73.93	-0.06	-1.04	0.41	0.64	1	0.19382
Plcd4	1	74582047..74606953	0.11	0.24	1.18	0.62	0.8	1	0.09691
Zfp142	1	complement(74604286..74627405)	6.24	0.23	1.17	0.00562	0.03	1	1.52288
Bcs1l	1	74627448..74631602	13.14	-0.11	-1.08	0.26	0.49	1	0.309804
Rnf25	1	complement(74632907..74640556)	33.17	0.24	1.18	0.0032	0.02	1	1.69897
Stk36	1	74640604..74676053	0.28	0.47	1.38	0.2	0.42	1	0.376751
Ttll4	1	74700904..74742889	12.7	0.04	1.03	0.61	0.79	1	0.102373
Cyp27a1	1	74752733..74777051	1.73	-0.95	-1.93	0.01	0.06	1	1.22185
Prkag3	1	complement(74778081..74788380)	0.47	-0.6	-1.52	0.1	0.26	1	0.585027
Wnt6	1	74811051..74824481	0.64	-1.4	-2.63	0.00233	0.02	1	1.69897
Wnt10a	1	74830675..74843338	103.18	-0.05	-1.03	0.5	0.71	1	0.148742
Cdk5r2	1	74894093..74896891	0.11	-0.99	-1.98	0.26	0.49	1	0.309804
Fev	1	complement(74920668..74924578)	0	NaN	NaN	NaN	NaN	NaN	#VALUE!
Cryba2	1	complement(74929093..74932302)	0.45	-1.66	-3.17	0.03	0.12	1	0.920819
Cfap65	1	complement(74941230..74974758)	0	0.03	1.02	0.99	NaN	1	#VALUE!
Ihh	1	complement(74984474..74990831)	0.05	0.38	1.3	0.74	0.87	1	0.0604807
Gm37744	1	74993411..74995000	0	NaN	NaN	NaN	NaN	NaN	#VALUE!
Nhej1	1	complement(75006298..75101844)	5.84	-0.18	-1.13	0.25	0.48	1	0.318759
Slc23a3	1	complement(75102185..75110534)	1.35	-0.36	-1.28	0.22	0.44	1	0.356547
Cnppd1	1	complement(75111198..75119355)	47.71	0.09	1.06	0.21	0.43	1	0.366532
Retreg2	1	75119422..75124557	59.67	-0.03	-1.02	0.71	0.85	1	0.0705811
Zfand2b	1	75145290..75148273	40.85	-0.02	-1.02	0.78	0.89	1	0.05061
Abcb6	1	complement(75148361..75157036)	21.48	-0.14	-1.1	0.09	0.25	1	0.60206
Atg9a	1	complement(75157504..75168840)	36.96	0.000975	1	0.99	0.99	1	0.00436481
Ankzf1	1	75168795..75176031	15.39	-0.06	-1.04	0.49	0.71	1	0.148742
Glb1l	1	complement(75174880..75187457)	0.71	-0.23	-1.17	0.41	0.64	1	0.19382
Stk16	1	75187482..75192250	29.27	-0.19	-1.14	0.00967	0.05	1	1.30103
Tuba4a	1	complement(75190872..75196509)	475.27	0.01	1.01	0.83	0.92	1	0.0362122
A630095N17Rik	1	complement(75196739..75208746)	0.69	-0.6	-1.51	0.24	0.47	1	0.327902
Dnajb2	1	75213050..75222336	39.87	0.15	1.11	0.04	0.13	1	0.886057
Ptprn	1	complement(75223671..75241146)	0.08	0.16	1.12	0.8	0.9	1	0.0457575
Resp18	1	complement(75248843..75255059)	0	NaN	NaN	NaN	NaN	NaN	#VALUE!
Dnpep	1	complement(75284540..75294634)	37.98	0.04	1.03	0.6	0.78	1	0.107905
Des	1	75336973..75345223	0	NaN	NaN	NaN	NaN	NaN	#VALUE!
Speg	1	75351941..75408964	0.04	-0.04	-1.03	0.93	0.97	1	0.0132283
Gmppa	1	75412574..75419823	52.42	0.13	1.1	0.07	0.21	1	0.677781
Asic4	1	75427080..75450987	0	NaN	NaN	NaN	NaN	NaN	#VALUE!
Gm37264	1	complement(75445214..75447405)	0.01	1.91	3.75	0.47	NaN	1	#VALUE!
Chpf	1	complement(75451213..75455951)	13	-0.16	-1.12	0.12	0.29	1	0.537602
Obsl1	1	complement(75455954..75483096)	1.79	-0.18	-1.14	0.19	0.4	1	0.39794
Tmem198	1	75456176..75462349	0.31	0.38	1.3	0.43	0.65	1	0.187087
Inha	1	75483721..75487010	0.73	0.06	1.05	0.87	0.94	1	0.0268721
Stk11ip	1	75498173..75513979	11.48	0.02	1.02	0.77	0.88	1	0.0555173
Slc4a3	1	75522910..75538816	0.46	-0.29	-1.22	0.24	0.47	1	0.327902
Gm38265	1	complement(77119864..77123629)	0.00687	1.91	3.75	0.47	NaN	1	#VALUE!
Epha4	1	complement(77343822..77491725)	41.57	0.25	1.19	0.000248	0.00231	1	2.63639
Pax3	1	complement(78077904..78173771)	0.45	0.6	1.52	0.12	0.3	1	0.522879
Sgpp2	1	78286982..78396926	0.18	0.49	1.4	0.33	0.56	1	0.251812
Gm37884	1	78352251..78353068	0	NaN	NaN	NaN	NaN	NaN	#VALUE!
Farsb	1	complement(78394612..78465534)	98.83	-0.1	-1.07	0.16	0.36	1	0.443697
4833412K13Rik	1	complement(78442085..78443563)	0.14	0.08	1.06	0.93	0.97	1	0.0132283
BC035947	1	complement(78473663..78488795)	0.01	-1.85	-3.6	0.49	NaN	1	#VALUE!
Mogat1	1	78487628..78514810	0.4	0.77	1.71	0.18	0.39	1	0.408935
Acsl3	1	78635542..78685460	69.02	0.28	1.22	6.65e-05	0.000725	1	3.13966
Utp14b	1	78635755..78649229	12.66	0.52	1.43	2.9e-06	4.38e-05	0.05	4.35853
Kcne4	1	78794475..78797745	0.05	-2.14	-4.41	0.15	0.35	1	0.455932
Scg2	1	complement(79412386..79417837)	0	NaN	NaN	NaN	NaN	NaN	#VALUE!
Ap1s3	1	complement(79584593..79649689)	23.15	0.2	1.15	0.01	0.06	1	1.22185
Gm37886	1	complement(79597239..79598751)	0.07	1.7	3.25	0.23	NaN	1	#VALUE!
Wdfy1	1	complement(79679979..79753860)	6.51	0.38	1.3	9.57e-05	0.000991	1	3.00393
Gm10555	1	79740434..79742224	0.03	-0.76	-1.69	0.62	NaN	1	#VALUE!
Mrpl44	1	79753735..79759162	38.38	0.01	1.01	0.86	0.94	1	0.0268721
Serpine2	1	complement(79771914..79838897)	11.06	0.11	1.08	0.25	0.48	1	0.318759
Gm38339	1	complement(80124690..80126518)	0	NaN	NaN	NaN	NaN	NaN	#VALUE!
Fam124b	1	complement(80176423..80196190)	0.15	-0.95	-1.93	0.21	0.43	1	0.366532
Gm37932	1	complement(80232748..80233914)	0	NaN	NaN	NaN	NaN	NaN	#VALUE!
Cul3	1	complement(80242640..80318197)	93.99	-0.08	-1.06	0.24	0.47	1	0.327902
Gm37902	1	complement(80252448..80254130)	0.34	-0.1	-1.08	0.83	0.92	1	0.0362122
Gm37262	1	complement(80303894..80305711)	0.03	-0.76	-1.69	0.62	NaN	1	#VALUE!
Gm45261	1	complement(80427314..80439165)	0	NaN	NaN	NaN	NaN	NaN	#VALUE!
Dock10	1	complement(80478790..80736244)	0.02	-0.61	-1.53	0.51	0.72	1	0.142668
Gm37645	1	complement(80643726..80647281)	0	NaN	NaN	NaN	NaN	NaN	#VALUE!
Gm38062	1	complement(80706526..80708381)	0	NaN	NaN	NaN	NaN	NaN	#VALUE!
A630081D01Rik	1	complement(80724939..80726771)	0	NaN	NaN	NaN	NaN	NaN	#VALUE!
Nyap2	1	81054667..81319479	0.00221	1.91	3.75	0.47	NaN	1	#VALUE!
Gm37210	1	complement(81498053..81500056)	0	NaN	NaN	NaN	NaN	NaN	#VALUE!
Gm37114	1	82082901..82084704	0	NaN	NaN	NaN	NaN	NaN	#VALUE!
Irs1	1	complement(82210822..82269137)	0.92	0.62	1.54	0.00056	0.00463	1	2.33442
Gm9747	1	82210833..82213654	0.09	4.75	26.91	0.07	0.21	1	0.677781
Rhbdd1	1	82294173..82423087	34.92	0.13	1.09	0.08	0.23	1	0.638272
Gm19552	1	82329938..82332770	0.0068	-1.85	-3.6	0.49	NaN	1	#VALUE!
Col4a4	1	complement(82426144..82564570)	0.18	0.03	1.02	0.91	0.96	1	0.0177288
Col4a3	1	82564642..82699780	0.1	-0.48	-1.4	0.28	0.51	1	0.29243
Mff	1	82702611..82730115	64.26	-0.00516	-1	0.94	0.98	1	0.00877392
Tm4sf20	1	complement(82734370..82746182)	0.02	1.91	3.75	0.47	NaN	1	#VALUE!
Gm47791	1	complement(82748545..82748964)	0	NaN	NaN	NaN	NaN	NaN	#VALUE!
Gm36999	1	complement(82784144..82785189)	0	NaN	NaN	NaN	NaN	NaN	#VALUE!
Agfg1	1	82817204..82878903	43.16	0.27	1.2	9.65e-05	0.000999	1	3.00043
A030005L19Rik	1	82891046..82891851	0.08	-3.14	-8.84	0.21	NaN	1	#VALUE!
A030014E15Rik	1	82902638..82903433	0.04	-1.85	-3.6	0.49	NaN	1	#VALUE!
Gm6217	1	complement(82908292..82909120)	0	NaN	NaN	NaN	NaN	NaN	#VALUE!
A030003K21Rik	1	complement(82920280..82921109)	0	NaN	NaN	NaN	NaN	NaN	#VALUE!
Gm7544	1	complement(82932907..82933734)	0	NaN	NaN	NaN	NaN	NaN	#VALUE!
Gm47955	1	82938007..82938645	0	NaN	NaN	NaN	NaN	NaN	#VALUE!
Gm47959	1	82978269..82979201	0	NaN	NaN	NaN	NaN	NaN	#VALUE!
Slc19a3	1	complement(82990244..83016169)	0.31	0.73	1.66	0.11	0.28	1	0.552842
Krtap28-10	1	complement(83019245..83020201)	0	NaN	NaN	NaN	NaN	NaN	#VALUE!
Gm47969	1	83022653..83023667	0	NaN	NaN	NaN	NaN	NaN	#VALUE!
A030005K14Rik	1	complement(83036007..83037099)	0.03	1.91	3.75	0.47	NaN	1	#VALUE!
Krtap28-13	1	83038651..83039642	0	NaN	NaN	NaN	NaN	NaN	#VALUE!
Ccl20	1	83094487..83096888	6.62	0.51	1.42	0.03	0.12	1	0.920819
Daw1	1	83137473..83188295	0.03	2.7	6.48	0.29	NaN	1	#VALUE!
Sphkap	1	complement(83231860..83385921)	0	NaN	NaN	NaN	NaN	NaN	#VALUE!
Gm37517	1	complement(83309019..83310307)	0	NaN	NaN	NaN	NaN	NaN	#VALUE!
Gm37989	1	complement(83404317..83405119)	0	NaN	NaN	NaN	NaN	NaN	#VALUE!
Pid1	1	complement(84014017..84341901)	0.57	0.25	1.19	0.29	0.52	1	0.283997
Gm37058	1	complement(84110588..84112231)	0	NaN	NaN	NaN	NaN	NaN	#VALUE!
Dner	1	complement(84347560..84673942)	0.00713	1.91	3.75	0.47	NaN	1	#VALUE!
Gm37959	1	complement(84370224..84373120)	0.00808	1.91	3.75	0.47	NaN	1	#VALUE!
Gm37925	1	complement(84642910..84647164)	0	NaN	NaN	NaN	NaN	NaN	#VALUE!
Trip12	1	complement(84698910..84818237)	122.83	0.27	1.21	5.1e-05	0.000575	0.94	3.24033
Gm38374	1	complement(84784879..84786911)	0.01	1.91	3.75	0.47	NaN	1	#VALUE!
Gm37738	1	complement(84797689..84802404)	0.11	-0.42	-1.34	0.39	0.62	1	0.207608
Fbxo36	1	84817562..84878208	9.18	-0.17	-1.12	0.37	0.6	1	0.221849
Slc16a14	1	complement(84883619..84912855)	0.91	-0.62	-1.53	0.13	0.32	1	0.49485
Gm15433	1	84936703..84942293	0.07	3.2	9.21	0.21	0.43	1	0.366532
C130026I21Rik	1	complement(84970411..85248287)	0.1	1.62	3.08	0.09	0.26	1	0.585027
Gm7582	1	complement(85005675..85006565)	0.11	3.58	11.94	0.15	NaN	1	#VALUE!
A530032D15Rik	1	complement(85060790..85087574)	0.02	1.91	3.75	0.47	NaN	1	#VALUE!
Gm7609	1	85177334..85191507	0.3	5.8	55.59	0.02	0.07	1	1.1549
Gm52955	1	complement(85411973..85412863)	0.17	4.12	17.39	0.09	NaN	1	#VALUE!
Gm7592	1	85454323..85479899	0.39	6.89	118.36	0.00376	0.02	1	1.69897
G530012D18Rik	1	85503397..85505016	0	NaN	NaN	NaN	NaN	NaN	#VALUE!
Sp110	1	complement(85504620..85526538)	6.49	4.62	24.63	8.5e-38	9.14e-36	1.56e-33	35.0391
Sp140	1	85528099..85572758	5.36	0.93	1.91	1.82e-10	5.51e-09	3.34e-06	8.25885
Sp100	1	85577709..85637719	65.59	7.48	178.53	0	0	0	#NUM!
A630001G21Rik	1	complement(85644804..85706364)	0.07	0.03	1.02	0.97	0.99	1	0.00436481
Cab39	1	85721162..85779297	143.47	-0.04	-1.03	0.56	0.75	1	0.124939
Itm2c	1	85822002..85836396	69.71	0.07	1.05	0.29	0.52	1	0.283997
4933407L21Rik	1	85856204..85868346	0	NaN	NaN	NaN	NaN	NaN	#VALUE!
Gpr55	1	complement(85866039..85888729)	0.01	0.82	1.76	0.6	NaN	1	#VALUE!
Spata3	1	85944538..85957680	0	NaN	NaN	NaN	NaN	NaN	#VALUE!
2810459M11Rik	1	85973585..85983178	0.02	-2.64	-6.22	0.3	NaN	1	#VALUE!
Psmd1	1	85992109..86066873	236.76	-0.00582	-1	0.93	0.97	1	0.0132283
Htr2b	1	complement(86026748..86039692)	0.05	-0.23	-1.17	0.84	0.93	1	0.0315171
Gm37914	1	86048605..86051283	0.04	0.4	1.32	0.72	0.86	1	0.0655015
Gm21972	1	86061359..86090510	0.84	-0.36	-1.28	0.57	0.76	1	0.119186
Armc9	1	86082502..86206006	1.13	0.02	1.01	0.91	0.96	1	0.0177288
B3gnt7	1	86230554..86235027	0.03	-1.64	-3.12	0.28	0.51	1	0.29243
Ncl	1	complement(86272441..86287122)	413.35	-0.06	-1.05	0.33	0.57	1	0.244125
Nmur1	1	complement(86314025..86353950)	0.03	0.82	1.76	0.6	NaN	1	#VALUE!
Tex44	1	86354051..86355774	0	NaN	NaN	NaN	NaN	NaN	#VALUE!
Ptma	1	86454448..86458434	2605.52	-0.24	-1.18	0.000228	0.00214	1	2.66959
Pde6d	1	complement(86470716..86510351)	11.96	-0.13	-1.09	0.26	0.49	1	0.309804
Gm37152	1	86507780..86508954	0.05	0.82	1.76	0.6	NaN	1	#VALUE!
Cops7b	1	86510626..86537097	7.76	-0.06	-1.04	0.49	0.7	1	0.154902
Gm37022	1	86565923..86568176	0	NaN	NaN	NaN	NaN	NaN	#VALUE!
Nppc	1	complement(86594013..86598293)	0.11	-0.27	-1.2	0.78	0.89	1	0.05061
Dis3l2	1	86631530..86977817	16.25	0.11	1.08	0.16	0.36	1	0.443697
Gm37485	1	86728797..86731749	0.02	0.82	1.76	0.6	NaN	1	#VALUE!
Gm38142	1	86753823..86757377	0.01	2.7	6.48	0.29	NaN	1	#VALUE!
Gm38010	1	86762717..86765500	0	NaN	NaN	NaN	NaN	NaN	#VALUE!
Gm37541	1	86802072..86804386	0	NaN	NaN	NaN	NaN	NaN	#VALUE!
Gm38021	1	86821295..86822854	0.02	1.91	3.75	0.47	NaN	1	#VALUE!
Gm37967	1	86845714..86848378	0	NaN	NaN	NaN	NaN	NaN	#VALUE!
Gm37017	1	86915992..86916738	0	NaN	NaN	NaN	NaN	NaN	#VALUE!
Gm37447	1	86964445..86967372	0.06	-0.45	-1.36	0.66	0.82	1	0.0861861
Alppl2	1	complement(87014416..87017650)	0	NaN	NaN	NaN	NaN	NaN	#VALUE!
Alpi	1	complement(87025724..87029328)	0	NaN	NaN	NaN	NaN	NaN	#VALUE!
Akp3	1	87052695..87055634	0	NaN	NaN	NaN	NaN	NaN	#VALUE!
Ecel1	1	complement(87075377..87084243)	0.02	3.2	9.21	0.2	NaN	1	#VALUE!
Prss56	1	87111035..87116127	0.02	-2.64	-6.22	0.3	NaN	1	#VALUE!
Chrnd	1	87118329..87127792	0	0.03	1.02	0.99	NaN	1	#VALUE!
Chrng	1	87132379..87140416	0	NaN	NaN	NaN	NaN	NaN	#VALUE!
Eif4e2	1	87141636..87168210	28.31	0.08	1.06	0.26	0.49	1	0.309804
Efhd1	1	87192085..87238561	0.26	-0.79	-1.73	0.24	0.47	1	0.327902
Gigyf2	1	87254720..87378518	35.66	0.16	1.12	0.02	0.09	1	1.04576
Kcnj13	1	complement(87314085..87322451)	0.03	-2.64	-6.22	0.3	NaN	1	#VALUE!
Snorc	1	87397993..87403204	0	0.03	1.02	0.99	NaN	1	#VALUE!
Ngef	1	complement(87404556..87501592)	4.83	0.43	1.35	0.00171	0.01	1	2
Neu2	1	87437611..87525567	1.7	0.76	1.69	0.00554	0.03	1	1.52288
Inpp5d	1	87548034..87648229	1.4	0.7	1.62	0.000174	0.00169	1	2.77211
Atg16l1	1	87683592..87720150	19.94	0.02	1.01	0.83	0.92	1	0.0362122
Sag	1	87731402..87772880	0.02	0.03	1.02	0.99	NaN	1	#VALUE!
Dgkd	1	87781009..87872902	8.01	-0.15	-1.11	0.06	0.19	1	0.721246
4833421G17Rik	1	87792795..87793638	0	NaN	NaN	NaN	NaN	NaN	#VALUE!
Gm38365	1	87825262..87828254	0	0.03	1.02	0.99	NaN	1	#VALUE!
Usp40	1	complement(87872841..87936273)	17.71	0.16	1.12	0.03	0.1	1	1
Ugt1a10	1	87983110..88146726	0.04	-3.14	-8.84	0.21	NaN	1	#VALUE!
Ugt1a9	1	87998522..88146719	0	NaN	NaN	NaN	NaN	NaN	#VALUE!
Ugt1a8	1	88015535..88146726	0	NaN	NaN	NaN	NaN	NaN	#VALUE!
Ugt1a7c	1	88022784..88147724	4.3	0.07	1.05	0.7	0.85	1	0.0705811
Ugt1a6b	1	88030974..88146725	3.59	0.23	1.17	0.26	0.49	1	0.309804
Ugt1a6a	1	88062531..88146719	35.07	0.21	1.15	0.00636	0.03	1	1.52288
Ugt1a5	1	88093734..88146719	0.02	2.7	6.48	0.29	NaN	1	#VALUE!
Ugt1a2	1	88128323..88146719	0	NaN	NaN	NaN	NaN	NaN	#VALUE!
Dnajb3	1	complement(88132454..88133504)	2.68	0.00806	1.01	0.98	0.99	1	0.00436481
Ugt1a1	1	88139681..88146719	4.51	-0.28	-1.21	0.15	0.35	1	0.455932
Mroh2a	1	88154708..88190011	1.31	-0.02	-1.02	0.88	0.94	1	0.0268721
Hjurp	1	complement(88190193..88205355)	73.61	0.1	1.07	0.13	0.31	1	0.508638
Trpm8	1	88205383..88317015	0.08	-0.54	-1.46	0.46	0.68	1	0.167491
Spp2	1	88334683..88354160	0	NaN	NaN	NaN	NaN	NaN	#VALUE!
Glrp1	1	complement(88427593..88437788)	0.21	-1.87	-3.67	0.02	0.09	1	1.04576
Gm38130	1	88580807..88582567	0	NaN	NaN	NaN	NaN	NaN	#VALUE!
Arl4c	1	complement(88600847..88629943)	22.66	0.00169	1	0.98	0.99	1	0.00436481
Sh3bp4	1	88998137..89082790	36.47	-0.4	-1.32	1.17e-08	2.69e-07	0.000214	6.57025
Gm38312	1	89024795..89026540	0.37	0.8	1.74	0.19	0.4	1	0.39794
Agap1	1	89382528..89825339	6.02	0.03	1.02	0.68	0.84	1	0.0757207
Gm37297	1	89411160..89413543	0	NaN	NaN	NaN	NaN	NaN	#VALUE!
Gm37521	1	89753203..89755247	0	NaN	NaN	NaN	NaN	NaN	#VALUE!
Gbx2	1	complement(89855678..89858901)	0.2	0.52	1.43	0.39	0.62	1	0.207608
Asb18	1	complement(89877942..89942388)	0	NaN	NaN	NaN	NaN	NaN	#VALUE!
Iqca	1	complement(89969854..90081123)	0.17	0.64	1.55	0.23	0.46	1	0.337242
Ackr3	1	90131702..90144473	32.09	0.71	1.63	9.06e-15	4.21e-13	1.67e-10	12.3757
Gm38277	1	complement(90154882..90156248)	0	NaN	NaN	NaN	NaN	NaN	#VALUE!
Gm35048	1	90448218..90451019	0	NaN	NaN	NaN	NaN	NaN	#VALUE!
Cops8	1	90530703..90541063	54.83	-0.01	-1.01	0.85	0.93	1	0.0315171
Col6a3	1	complement(90693645..90771693)	0.1	0.87	1.82	0.08	0.24	1	0.619789
Gm36970	1	complement(90764997..90766855)	0	NaN	NaN	NaN	NaN	NaN	#VALUE!
4930474B08Rik	1	complement(90798305..90799141)	0	NaN	NaN	NaN	NaN	NaN	#VALUE!
Mlph	1	90842807..90878864	1.06	0.39	1.31	0.15	0.34	1	0.468521
Prlh	1	90880830..90881749	0	NaN	NaN	NaN	NaN	NaN	#VALUE!
Rab17	1	complement(90885855..90897383)	0.09	-0.18	-1.13	0.85	0.93	1	0.0315171
Lrrfip1	1	90926459..91056666	120.8	0.19	1.14	0.00494	0.03	1	1.52288
Rbm44	1	91072811..91098517	0.02	1.33	2.51	0.39	0.62	1	0.207608
Ramp1	1	91107544..91152918	0.05	0.28	1.21	0.77	0.88	1	0.0555173
Ube2f	1	91178026..91218059	18.48	-0.04	-1.03	0.59	0.78	1	0.107905
Scly	1	91226060..91248797	10.41	-0.18	-1.13	0.07	0.21	1	0.677781
Espnl	1	91249797..91276028	0.03	2.45	5.48	0.07	0.2	1	0.69897
Klhl30	1	91278738..91290138	0.03	-0.85	-1.8	0.47	0.69	1	0.161151
Erfe	1	91294152..91301939	10.4	-0.45	-1.36	3.03e-05	0.000371	0.56	3.43063
Ilkap	1	complement(91301583..91326537)	16.94	-0.05	-1.03	0.58	0.77	1	0.113509
Hes6	1	complement(91339205..91341760)	10.04	-0.42	-1.34	0.00154	0.01	1	2
Per2	1	complement(91343704..91387046)	0.34	-0.04	-1.03	0.89	0.95	1	0.0222764
Traf3ip1	1	91422369..91457029	6.08	0.23	1.17	0.03	0.11	1	0.958607
Asb1	1	91468266..91487311	1.51	-0.16	-1.12	0.37	0.6	1	0.221849
Twist2	1	91729183..91775750	0.09	3.08	8.45	0.03	0.11	1	0.958607
Gm37600	1	91843982..91847273	0.01	2.7	6.48	0.29	NaN	1	#VALUE!
Hdac4	1	complement(91856501..92123421)	16.46	0.12	1.09	0.09	0.26	1	0.585027
Gm37048	1	91903709..91909286	0.00495	1.91	3.75	0.47	NaN	1	#VALUE!
Gm37036	1	complement(91947314..91949819)	0	0.03	1.02	0.99	NaN	1	#VALUE!
Ndufa10	1	complement(92366732..92401582)	135.32	-0.22	-1.17	0.00114	0.00834	1	2.07883
Or6b2	1	complement(92403647..92412835)	0.00797	-2.64	-6.22	0.3	NaN	1	#VALUE!
Or6b2b	1	complement(92416823..92423823)	0	NaN	NaN	NaN	NaN	NaN	#VALUE!
Or6b3	1	complement(92434088..92446383)	0	NaN	NaN	NaN	NaN	NaN	#VALUE!
Or9s23	1	92499044..92502119	0	NaN	NaN	NaN	NaN	NaN	#VALUE!
Or9s27	1	92513501..92519097	0	NaN	NaN	NaN	NaN	NaN	#VALUE!
Or9s15	1	92522133..92525475	0	NaN	NaN	NaN	NaN	NaN	#VALUE!
Or9s14	1	92533504..92542528	0.00948	0.54	1.45	0.67	0.83	1	0.0809219
Or9s13	1	92545510..92551134	0.02	-3.52	-11.45	0.15	NaN	1	#VALUE!
Cops9	1	complement(92564867..92569707)	56.38	-0.17	-1.12	0.08	0.23	1	0.638272
Otos	1	complement(92571940..92576563)	0.11	1.33	2.51	0.36	NaN	1	#VALUE!
Gpc1	1	92759367..92788501	51.39	-0.08	-1.06	0.23	0.45	1	0.346787
Ankmy1	1	complement(92787525..92830628)	0.12	0.62	1.54	0.29	0.52	1	0.283997
Dusp28	1	92834703..92836157	5.54	-0.13	-1.1	0.45	0.68	1	0.167491
Rnpepl1	1	92838505..92852106	49.7	-0.14	-1.1	0.05	0.16	1	0.79588
Capn10	1	92862098..92875663	16.57	0.07	1.05	0.39	0.62	1	0.207608
Gpr35	1	92878587..92914113	5.68	0.33	1.25	0.00153	0.01	1	2
Aqp12	1	92934056..92939991	0	NaN	NaN	NaN	NaN	NaN	#VALUE!
Kif1a	1	complement(92943186..93029673)	0.12	-0.31	-1.24	0.41	0.64	1	0.19382
Agxt	1	93062962..93073143	0.01	-1.85	-3.6	0.49	NaN	1	#VALUE!
Mab21l4	1	complement(93079071..93088670)	3.07	-0.19	-1.14	0.28	0.51	1	0.29243
Crocc2	1	93096447..93158794	0.06	0.22	1.16	0.7	0.85	1	0.0705811
Sned1	1	93163563..93228787	0.27	-0.64	-1.55	0.05	0.17	1	0.769551
Mterf4	1	complement(93226933..93233637)	6.26	0.00554	1	0.96	0.98	1	0.00877392
Pask	1	complement(93236492..93271204)	5.04	-0.14	-1.1	0.15	0.35	1	0.455932
Ppp1r7	1	93270576..93301211	12.69	-0.00905	-1.01	0.9	0.96	1	0.0177288
Ano7	1	93301652..93332025	0.08	-1.35	-2.55	0.13	0.32	1	0.49485
Hdlbp	1	complement(93333662..93406537)	295.17	-0.05	-1.03	0.49	0.7	1	0.154902
Septin2_1	1	93406686..93437982	88.35	-0.08	-1.05	0.27	0.5	1	0.30103
Septin2_2	1	93406715..93437455	210.93	-0.15	-1.11	0.03	0.11	1	0.958607
Farp2	1	93439801..93549698	12.38	-0.21	-1.16	0.01	0.05	1	1.30103
Gm37250	1	93459537..93461924	0.02	-0.76	-1.69	0.62	NaN	1	#VALUE!
Stk25	1	complement(93547473..93586381)	29.68	0.02	1.01	0.77	0.88	1	0.0555173
Bok	1	93613382..93623486	131.03	-0.08	-1.06	0.23	0.45	1	0.346787
Thap4	1	complement(93629657..93682586)	18.02	0.02	1.02	0.75	0.87	1	0.0604807
Atg4b	1	93679222..93718332	30.74	-0.07	-1.05	0.33	0.57	1	0.244125
Dtymk	1	complement(93720298..93729656)	27.69	-0.58	-1.49	8.7e-12	3.1e-10	1.6e-07	9.50864
Ing5	1	93731687..93749823	13.35	0.23	1.17	0.00609	0.03	1	1.52288
D2hgdh	1	93752631..93780070	6.16	0.09	1.06	0.39	0.62	1	0.207608
Gal3st2	1	93789028..93804216	0.00648	-1.85	-3.6	0.49	NaN	1	#VALUE!
Gal3st2b	1	93846033..93870372	0.03	1.33	2.51	0.41	NaN	1	#VALUE!
Gal3st2c	1	93918231..93944869	0	NaN	NaN	NaN	NaN	NaN	#VALUE!
Neu4	1	93948173..93956056	0	NaN	NaN	NaN	NaN	NaN	#VALUE!
Pdcd1	1	complement(93966027..93980278)	0	NaN	NaN	NaN	NaN	NaN	#VALUE!
Fam174a	1	95241348..95263009	6.29	0.00674	1	0.94	0.98	1	0.00877392
BC055308	1	95256406..95258943	0.1	0.34	1.27	0.68	0.83	1	0.0809219
St8sia4	1	complement(95515407..95595296)	0.00223	-1.85	-3.6	0.49	NaN	1	#VALUE!
Gm37642	1	complement(95574499..95576233)	0	NaN	NaN	NaN	NaN	NaN	#VALUE!
Gm37761	1	95665921..95668018	0	NaN	NaN	NaN	NaN	NaN	#VALUE!
Gm37076	1	96240967..96243260	0	NaN	NaN	NaN	NaN	NaN	#VALUE!
Slco4c1	1	complement(96743995..96799896)	0.00563	1.91	3.75	0.47	NaN	1	#VALUE!
Slco6c1	1	complement(96986763..97056026)	0	NaN	NaN	NaN	NaN	NaN	#VALUE!
Gm37171	1	complement(97471989..97473173)	0.02	1.91	3.75	0.47	NaN	1	#VALUE!
Macir	1	complement(97534043..97589799)	2.26	-0.05	-1.03	0.52	0.73	1	0.136677
Ppip5k2	1	complement(97633773..97698136)	32.4	-0.1	-1.07	0.17	0.38	1	0.420216
Gin1	1	97697897..97721434	5.67	-0.23	-1.17	0.04	0.14	1	0.853872
Pam	1	complement(97722839..98023371)	27.8	-0.12	-1.09	0.1	0.26	1	0.585027
Gm37140	1	complement(97806107..97807790)	0.02	-1.85	-3.6	0.49	NaN	1	#VALUE!
Slco6d1	1	98348849..98444716	0	NaN	NaN	NaN	NaN	NaN	#VALUE!
Cntnap5b	1	99700490..100413667	0.02	-3.14	-8.84	0.21	NaN	1	#VALUE!
Gm37877	1	99775709..99778417	0	NaN	NaN	NaN	NaN	NaN	#VALUE!
Gm37789	1	103652070..103654958	0	NaN	NaN	NaN	NaN	NaN	#VALUE!
Cdh20	1	104696254..104923206	0	NaN	NaN	NaN	NaN	NaN	#VALUE!
Gm38031	1	104703839..104706853	0	NaN	NaN	NaN	NaN	NaN	#VALUE!
Gm36969	1	104834248..104837056	0	NaN	NaN	NaN	NaN	NaN	#VALUE!
Rnf152	1	complement(105204639..105284435)	4.61	0.67	1.59	1.67e-10	5.07e-09	3.07e-06	8.29499
Pign	1	complement(105446147..105591402)	14.61	0.12	1.09	0.1	0.26	1	0.585027
Relch	1	105591586..105682916	28.84	0.28	1.22	6.5e-05	0.000711	1	3.14813
Gm37566	1	105636298..105640652	0.03	-3.82	-14.08	0.12	NaN	1	#VALUE!
Tnfrsf11a	1	105708443..105775709	0.88	0.66	1.58	0.01	0.06	1	1.22185
Gm37779	1	complement(105815363..105818742)	0	NaN	NaN	NaN	NaN	NaN	#VALUE!
Zcchc2	1	105918136..105961804	21.96	0.23	1.17	0.00157	0.01	1	2
Gm37372	1	complement(106000314..106003624)	0.00781	0.03	1.02	0.99	NaN	1	#VALUE!
Phlpp1	1	106099482..106321980	9.78	0.22	1.17	0.0048	0.03	1	1.52288
Gm38235	1	106147044..106151995	0	NaN	NaN	NaN	NaN	NaN	#VALUE!
Bcl2	1	complement(106465908..106642004)	2.62	0.23	1.17	0.04	0.13	1	0.886057
Gm37053	1	complement(106532514..106534600)	0	NaN	NaN	NaN	NaN	NaN	#VALUE!
Kdsr	1	complement(106648189..106687457)	26.72	-0.22	-1.17	0.00197	0.01	1	2
Vps4b	1	complement(106691801..106724458)	55.24	0.16	1.12	0.02	0.07	1	1.1549
Serpinb5	1	106788903..106811078	934.81	0.09	1.06	0.19	0.4	1	0.39794
Serpinb12	1	106862179..106884810	56.86	0.22	1.16	0.14	0.33	1	0.481486
Serpinb13	1	106908714..106928925	0.05	-0.48	-1.39	0.71	NaN	1	#VALUE!
Serpinb3a	1	complement(106973317..106980033)	9.72	-0.45	-1.36	0.00923	0.05	1	1.30103
Serpinb3d	1	complement(107005897..107011236)	0.31	-1.68	-3.21	0.11	0.28	1	0.552842
Serpinb3b	1	complement(107081670..107206091)	24.33	0.43	1.35	5.3e-05	0.000595	0.97	3.22548
Serpinb3c	1	complement(107198931..107206101)	0.14	-0.46	-1.38	0.57	0.76	1	0.119186
Serpinb11	1	107288928..107308205	27.43	0.32	1.25	8e-05	0.000847	1	3.07212
Serpinb7	1	107327385..107380419	4.31	0.00523	1	0.98	0.99	1	0.00436481
Serpinb2	1	107439153..107463208	811.34	0.4	1.32	7.42e-05	0.000797	1	3.09854
Serpinb10	1	107456757..107477001	40.72	-0.06	-1.04	0.42	0.65	1	0.187087
Serpinb8	1	107517736..107538214	41.84	0.44	1.36	3.34e-10	9.72e-09	6.15e-06	8.01233
Gm38212	1	108344807..108347562	0	NaN	NaN	NaN	NaN	NaN	#VALUE!
Cdh7	1	109910161..110067887	0.00275	1.91	3.75	0.47	NaN	1	#VALUE!
Cdh19	1	complement(110816056..110905314)	0.04	-0.52	-1.44	0.63	0.8	1	0.09691
Gm38255	1	complement(110885561..110888556)	0	NaN	NaN	NaN	NaN	NaN	#VALUE!
Gm36944	1	complement(110892409..110895167)	0	NaN	NaN	NaN	NaN	NaN	#VALUE!
Gm37934	1	111761553..111761954	0	NaN	NaN	NaN	NaN	NaN	#VALUE!
Dsel	1	complement(111786432..111792648)	13	-0.01	-1.01	0.86	0.93	1	0.0315171
Cntnap5a	1	115612486..116515053	0.0068	3.2	9.21	0.2	NaN	1	#VALUE!
Gm19965	1	116730713..116751140	0	NaN	NaN	NaN	NaN	NaN	#VALUE!
B020011L13Rik	1	117708863..117731089	0	NaN	NaN	NaN	NaN	NaN	#VALUE!
Gm7145	1	117893669..117914614	0	NaN	NaN	NaN	NaN	NaN	#VALUE!
Gm29106	1	118104272..118130037	0.17	0.2	1.15	0.69	0.84	1	0.0757207
Tsn	1	complement(118222508..118239469)	36.08	-0.11	-1.08	0.12	0.3	1	0.522879
Nifk	1	118249569..118261552	95.59	-0.04	-1.03	0.53	0.73	1	0.136677
Clasp1	1	118316788..118540408	29.29	0.14	1.1	0.04	0.14	1	0.853872
Tfcp2l1	1	118555675..118612898	2.49	0.54	1.45	0.00034	0.00304	1	2.51713
Gli2	1	complement(118761862..118981349)	5.51	0.22	1.17	0.01	0.06	1	1.22185
Inhbb	1	complement(119343195..119349978)	8.7	0.57	1.49	1.4e-09	3.8e-08	2.58e-05	7.42022
Ralb	1	complement(119398035..119432524)	247.11	0.1	1.07	0.13	0.31	1	0.508638
Tmem185b	1	119453890..119456713	30.51	0.21	1.16	0.00456	0.03	1	1.52288
Epb41l5	1	complement(119472767..119576730)	10.79	-0.11	-1.08	0.11	0.29	1	0.537602
Gm37219	1	complement(119558474..119559399)	0	NaN	NaN	NaN	NaN	NaN	#VALUE!
Ptpn4	1	complement(119580197..119765343)	11.84	-0.0033	-1	0.96	0.99	1	0.00436481
Gm37745	1	complement(119718493..119726655)	0.00739	-2.64	-6.22	0.3	NaN	1	#VALUE!
Tmem177	1	complement(119835620..119840938)	4.27	-0.07	-1.05	0.6	0.78	1	0.107905
Cfap221	1	complement(119851071..119924964)	0.02	2.7	6.48	0.29	NaN	1	#VALUE!
Sctr	1	119934624..119991266	0.05	0.91	1.88	0.43	0.66	1	0.180456
Tmem37	1	complement(119995107..120001804)	1.59	0.24	1.18	0.46	0.68	1	0.167491
Dbi	1	complement(120041010..120048808)	641.76	-0.27	-1.2	7.81e-05	0.00083	1	3.08092
3110009E18Rik	1	120048917..120115919	2.08	-0.45	-1.36	0.07	0.21	1	0.677781
Steap3	1	complement(120118487..120200435)	7.13	-0.48	-1.39	3.72e-06	5.57e-05	0.07	4.25414
C1ql2	1	120268312..120270903	0	NaN	NaN	NaN	NaN	NaN	#VALUE!
Marco	1	complement(120402267..120432753)	0	NaN	NaN	NaN	NaN	NaN	#VALUE!
En1	1	120530147..120535721	0.58	0.93	1.91	0.02	0.07	1	1.1549
Gm37043	1	120796725..120799829	0	NaN	NaN	NaN	NaN	NaN	#VALUE!
Gm38283	1	complement(121227866..121228560)	0	NaN	NaN	NaN	NaN	NaN	#VALUE!
Insig2	1	complement(121232082..121260318)	36.24	0.15	1.11	0.04	0.13	1	0.886057
Gm37174	1	121255821..121258878	0.14	-0.33	-1.26	0.63	0.8	1	0.09691
Ccdc93	1	121358778..121434189	14.17	-0.08	-1.06	0.28	0.51	1	0.29243
Htr5b	1	complement(121437571..121456194)	0.03	0.03	1.02	0.98	NaN	1	#VALUE!
Ddx18	1	complement(121481564..121495718)	109.66	-0.11	-1.08	0.12	0.3	1	0.522879
Gm37920	1	121634244..121634992	0	NaN	NaN	NaN	NaN	NaN	#VALUE!
Gm36982	1	122449478..122450605	0	NaN	NaN	NaN	NaN	NaN	#VALUE!
Gm37970	1	122793771..122795502	0	NaN	NaN	NaN	NaN	NaN	#VALUE!
Dpp10	1	complement(123249200..124773776)	0.00176	1.91	3.75	0.47	NaN	1	#VALUE!
Gm37478	1	complement(123291469..123294963)	0	NaN	NaN	NaN	NaN	NaN	#VALUE!
Gm37221	1	complement(123298901..123301907)	0	NaN	NaN	NaN	NaN	NaN	#VALUE!
Gm37066	1	complement(123318840..123320900)	0	NaN	NaN	NaN	NaN	NaN	#VALUE!
Gm37781	1	complement(123384963..123388180)	0	NaN	NaN	NaN	NaN	NaN	#VALUE!
Gm37396	1	complement(123396179..123397673)	0	NaN	NaN	NaN	NaN	NaN	#VALUE!
Gm38263	1	complement(123487112..123490170)	0	NaN	NaN	NaN	NaN	NaN	#VALUE!
Gm37551	1	complement(123755028..123757888)	0	NaN	NaN	NaN	NaN	NaN	#VALUE!
Gm38073	1	complement(124303315..124306979)	0	NaN	NaN	NaN	NaN	NaN	#VALUE!
Gm37717	1	complement(124752439..124755465)	0	NaN	NaN	NaN	NaN	NaN	#VALUE!
Actr3	1	complement(125320642..125363464)	644.94	-0.09	-1.06	0.19	0.4	1	0.39794
Slc35f5	1	125488332..125523557	55.55	0.39	1.31	4.91e-08	1.01e-06	0.000904	5.99568
Gpr39	1	125604732..125801599	0.36	0.25	1.19	0.62	0.8	1	0.09691
Lypd1	1	complement(125795359..125840838)	0.02	0.1	1.08	0.92	0.97	1	0.0132283
Nckap5	1	complement(125841357..126758536)	2.48	-0.39	-1.31	0.03	0.13	1	0.886057
Gm37161	1	complement(125847003..125849699)	0	NaN	NaN	NaN	NaN	NaN	#VALUE!
Gm37936	1	complement(125997877..125999198)	0	NaN	NaN	NaN	NaN	NaN	#VALUE!
Gm38177	1	complement(126251372..126252411)	0	NaN	NaN	NaN	NaN	NaN	#VALUE!
Mgat5	1	127132752..127416073	23.23	0.09	1.06	0.2	0.42	1	0.376751
Gm37772	1	127169828..127171221	0	NaN	NaN	NaN	NaN	NaN	#VALUE!
Gm37510	1	127198261..127203022	0.01	-0.76	-1.69	0.63	NaN	1	#VALUE!
Gm38301	1	127334513..127335055	0	NaN	NaN	NaN	NaN	NaN	#VALUE!
Tmem163	1	complement(127414283..127607285)	0.00558	0.03	1.02	0.99	NaN	1	#VALUE!
Acmsd	1	127657150..127695715	0.02	2.7	6.48	0.29	NaN	1	#VALUE!
Ccnt2	1	127701901..127735798	15.22	0.06	1.04	0.43	0.65	1	0.187087
Map3k19	1	complement(127742528..127782768)	0.00599	-1.85	-3.6	0.49	NaN	1	#VALUE!
Rab3gap1	1	127796510..127871605	36	0.07	1.05	0.3	0.53	1	0.275724
Zranb3	1	complement(127881921..128030784)	2.64	0.11	1.08	0.43	0.66	1	0.180456
Gm38248	1	complement(127906642..127912424)	0.14	-0.06	-1.04	0.89	0.95	1	0.0222764
Gm37625	1	complement(128012197..128017068)	0.00396	-1.85	-3.6	0.49	NaN	1	#VALUE!
Gm38026	1	complement(128025328..128029207)	0	NaN	NaN	NaN	NaN	NaN	#VALUE!
R3hdm1	1	128031038..128165473	22.63	-0.05	-1.03	0.52	0.72	1	0.142668
Gm37588	1	128059894..128062389	0.02	-2.64	-6.22	0.3	NaN	1	#VALUE!
Gm37868	1	128071351..128074085	0.02	-1.27	-2.4	0.41	NaN	1	#VALUE!
Gm37407	1	128090951..128092266	0	0.03	1.02	0.99	NaN	1	#VALUE!
Ubxn4	1	128171701..128207115	84.02	0.11	1.08	0.11	0.28	1	0.552842
Lct	1	complement(128212493..128256055)	0.06	0.96	1.94	0.29	0.52	1	0.283997
Mcm6	1	complement(128259327..128287401)	85.25	0.00842	1.01	0.9	0.96	1	0.0177288
Dars	1	complement(128291444..128345105)	128.39	-0.01	-1.01	0.87	0.94	1	0.0268721
Cxcr4	1	complement(128515936..128520030)	0.02	-1.85	-3.6	0.49	NaN	1	#VALUE!
Thsd7b	1	129201039..130147015	0	0.03	1.02	0.99	NaN	1	#VALUE!
Gm38240	1	129210844..129213330	0	NaN	NaN	NaN	NaN	NaN	#VALUE!
Gm38330	1	129300041..129300999	0	NaN	NaN	NaN	NaN	NaN	#VALUE!
Gm36951	1	129638280..129640966	0	NaN	NaN	NaN	NaN	NaN	#VALUE!
Gm37479	1	129760885..129764725	0	NaN	NaN	NaN	NaN	NaN	#VALUE!
Gm37064	1	129788552..129790782	0	NaN	NaN	NaN	NaN	NaN	#VALUE!
Gm37278	1	129870899..129873770	0	NaN	NaN	NaN	NaN	NaN	#VALUE!
Cd55b	1	complement(130316274..130350746)	0	NaN	NaN	NaN	NaN	NaN	#VALUE!
Cd55	1	complement(130366764..130390481)	30.3	0.57	1.48	2.9e-14	1.29e-12	5.34e-10	11.8894
Gm37109	1	130395709..130397962	0	NaN	NaN	NaN	NaN	NaN	#VALUE!
Gm37283	1	130401480..130403050	0	NaN	NaN	NaN	NaN	NaN	#VALUE!
Zp3r	1	complement(130504450..130557358)	0	NaN	NaN	NaN	NaN	NaN	#VALUE!
C4bp	1	complement(130562510..130589369)	0.02	2.7	6.48	0.29	NaN	1	#VALUE!
Gm29427	1	complement(130597946..130643536)	0.45	-0.34	-1.26	0.52	0.73	1	0.136677
Pfkfb2	1	complement(130616919..130656990)	14.22	0.02	1.01	0.81	0.9	1	0.0457575
Yod1	1	130645064..130652095	36.27	0.46	1.38	3.3e-11	1.1e-09	6.07e-07	8.95861
Gm37163	1	complement(130654869..130656558)	0.09	0.89	1.85	0.44	0.66	1	0.180456
AA986860	1	130659713..130672359	107.73	0.75	1.68	4.97e-27	4.26e-25	9.14e-23	24.3706
Fcamr	1	130728639..130742477	5.66	0.07	1.05	0.7	0.85	1	0.0705811
Pigr	1	130754421..130779986	0.04	0.49	1.4	0.58	0.77	1	0.113509
Fcmr	1	130793406..130808528	1.06	-0.1	-1.07	0.75	0.87	1	0.0604807
Il24	1	complement(130809811..130815191)	85.29	0.29	1.23	0.24	0.47	1	0.327902
Il20	1	complement(130834722..130839188)	0	NaN	NaN	NaN	NaN	NaN	#VALUE!
Il19	1	complement(130860393..130867852)	1.43	-0.44	-1.35	0.28	0.51	1	0.29243
Il10	1	130947582..130952711	0.1	3.87	14.66	0.11	NaN	1	#VALUE!
Mapkapk2	1	complement(130981437..131025563)	125.13	-0.02	-1.01	0.82	0.91	1	0.0409586
Gm37084	1	complement(131013989..131019886)	0.03	-0.22	-1.16	0.82	0.91	1	0.0409586
Dyrk3	1	complement(131055192..131066077)	4.44	0.17	1.12	0.25	0.48	1	0.318759
Eif2d	1	131080918..131115395	16.29	0.07	1.05	0.32	0.55	1	0.259637
Rassf5	1	complement(131104147..131172995)	38.86	0.35	1.27	1.01e-06	1.67e-05	0.02	4.77728
Ikbke	1	complement(131182080..131207344)	31.06	0.41	1.33	4.36e-08	9.06e-07	0.000803	6.04287
Srgap2	1	complement(131212989..131455090)	15.38	0.03	1.02	0.72	0.86	1	0.0655015
Gm38262	1	complement(131269040..131270421)	0.04	2.7	6.48	0.29	NaN	1	#VALUE!
Gm37954	1	complement(131304199..131306269)	0.01	0.05	1.04	0.98	NaN	1	#VALUE!
Fam72a	1	131455641..131467610	3.31	-0.28	-1.21	0.12	0.3	1	0.522879
Avpr1b	1	131526977..131539738	0	0.03	1.02	0.99	NaN	1	#VALUE!
Ctse	1	131566044..131603243	0.00907	-1.85	-3.6	0.49	NaN	1	#VALUE!
Rab7b	1	131616433..131643177	14.08	-0.24	-1.18	0.0023	0.02	1	1.69897
Slc26a9	1	131671760..131699242	6.82	0.25	1.19	0.02	0.1	1	1
Pm20d1	1	131725119..131749211	1.05	0.07	1.05	0.72	0.86	1	0.0655015
Slc41a1	1	131755231..131776603	23.47	0.09	1.06	0.24	0.47	1	0.327902
Rab29	1	131794962..131800625	22.73	0.2	1.15	0.03	0.12	1	0.920819
Nucks1	1	131838272..131864059	152.69	-0.24	-1.18	0.000384	0.00338	1	2.47108
Gm38067	1	131842267..131844177	0.2	-1.02	-2.03	0.19	0.4	1	0.39794
Gm37676	1	complement(131860202..131860708)	0	NaN	NaN	NaN	NaN	NaN	#VALUE!
Slc45a3	1	131890705..131910707	8.09	0.08	1.05	0.43	0.66	1	0.180456
Elk4	1	131935345..131960350	17.1	-0.09	-1.07	0.21	0.43	1	0.366532
Mfsd4a	1	complement(131950544..131995800)	6.08	-0.13	-1.09	0.12	0.31	1	0.508638
Gm37120	1	132030103..132036061	0.00799	-0.76	-1.69	0.62	NaN	1	#VALUE!
Cdk18	1	complement(132039975..132067422)	4.98	0.11	1.08	0.28	0.51	1	0.29243
Lemd1	1	132119169..132186965	0.17	0.5	1.41	0.33	0.56	1	0.251812
Gm29695	1	132119195..132137284	0.98	0.26	1.2	0.18	0.39	1	0.408935
Klhdc8a	1	132226364..132235095	2.13	0.22	1.16	0.18	0.39	1	0.408935
Nuak2	1	132243864..132261226	79.58	0.35	1.27	5.01e-07	8.81e-06	0.00922	5.05502
Tmcc2	1	complement(132284053..132319019)	2.59	-0.65	-1.57	3.25e-05	0.000392	0.6	3.40671
Dstyk	1	132345293..132394696	24.37	-0.15	-1.11	0.03	0.12	1	0.920819
Rbbp5	1	132405103..132433397	30.09	0.00158	1	0.98	0.99	1	0.00436481
Tmem81	1	132433968..132436377	3.41	0.18	1.13	0.32	0.56	1	0.251812
Cntn2	1	complement(132437165..132470994)	0.74	0.13	1.09	0.55	0.74	1	0.130768
Nfasc	1	complement(132492428..132669535)	0.04	-0.15	-1.11	0.78	0.89	1	0.05061
Lrrn2	1	132808011..132867743	0.00806	1.91	3.75	0.47	NaN	1	#VALUE!
Gm38308	1	complement(132871250..132873058)	0	NaN	NaN	NaN	NaN	NaN	#VALUE!
Mdm4	1	complement(132887222..132958299)	19.41	0.11	1.08	0.12	0.3	1	0.522879
Pik3c2b	1	132973405..133036425	1.73	-0.53	-1.44	0.00123	0.00889	1	2.0511
Gm26616	1	complement(133056414..133059520)	0.23	-0.39	-1.31	0.44	0.67	1	0.173925
Ppp1r15b	1	133058881..133067521	72.74	0.09	1.06	0.2	0.42	1	0.376751
Plekha6	1	133091948..133231173	9.79	0.08	1.06	0.29	0.52	1	0.283997
Golt1a	1	133237538..133250764	0	NaN	NaN	NaN	NaN	NaN	#VALUE!
Gm28040_1	1	133237565..133257460	0	NaN	NaN	NaN	NaN	NaN	#VALUE!
Gm28040_2	1	133237565..133257639	0	NaN	NaN	NaN	NaN	NaN	#VALUE!
Kiss1	1	133254950..133257460	0	NaN	NaN	NaN	NaN	NaN	#VALUE!
Ren1	1	133278248..133288063	0	NaN	NaN	NaN	NaN	NaN	#VALUE!
Etnk2	1	133291310..133308074	0.15	-0.31	-1.24	0.64	0.81	1	0.091515
Sox13	1	complement(133310041..133352115)	2.21	-0.08	-1.05	0.65	0.81	1	0.091515
Snrpe	1	complement(133531609..133538029)	100.79	-0.11	-1.08	0.13	0.32	1	0.49485
Zc3h11a	1	complement(133547600..133589118)	59.73	0.11	1.08	0.11	0.28	1	0.552842
Zbed6	1	complement(133547678..133589056)	74.02	0.16	1.12	0.02	0.07	1	1.1549
Lax1	1	complement(133606829..133617846)	0.26	0.14	1.1	0.82	0.91	1	0.0409586
Atp2b4	1	complement(133627195..133728779)	24.73	-0.11	-1.08	0.22	0.45	1	0.346787
Gm37368	1	complement(133702948..133706159)	0	NaN	NaN	NaN	NaN	NaN	#VALUE!
Gm10537	1	133757266..133758963	0	NaN	NaN	NaN	NaN	NaN	#VALUE!
Optc	1	complement(133824937..133835737)	0.08	-0.43	-1.34	0.65	0.82	1	0.0861861
Prelp	1	complement(133838042..133849152)	0.02	-1.27	-2.4	0.41	0.64	1	0.19382
Fmod	1	133964992..133976015	0	NaN	NaN	NaN	NaN	NaN	#VALUE!
Btg2	1	complement(134002908..134006858)	59.99	0.37	1.29	2.29e-07	4.25e-06	0.00421	5.37161
Gm38140	1	complement(134024143..134026897)	0	0.03	1.02	0.99	NaN	1	#VALUE!
Chit1	1	134038980..134079278	15.42	-0.54	-1.46	7.92e-07	1.34e-05	0.01	4.8729
Chil1	1	134109914..134117919	3.41	-0.22	-1.16	0.26	0.49	1	0.309804
Mybph	1	134121186..134128970	0.00828	-1.85	-3.6	0.49	NaN	1	#VALUE!
Adora1	1	complement(134126961..134163169)	0	0.03	1.02	0.99	NaN	1	#VALUE!
Myog	1	134217727..134220286	0.12	1.67	3.17	0.15	0.34	1	0.468521
Ppfia4	1	complement(134224521..134260666)	0.09	-0.1	-1.07	0.84	0.92	1	0.0362122
Tmem183a	1	complement(134273835..134289717)	76.51	-0.04	-1.03	0.6	0.79	1	0.102373
Mgat4f	1	134313678..134318719	0.02	1.91	3.75	0.47	NaN	1	#VALUE!
Cyb5r1	1	134333297..134339478	40.26	-0.21	-1.16	0.00426	0.03	1	1.52288
Adipor1	1	134343116..134361089	234.93	0.02	1.01	0.76	0.88	1	0.0555173
Gm37935	1	complement(134382230..134383211)	0.13	0.7	1.63	0.5	0.71	1	0.148742
Klhl12	1	134383269..134418756	21.32	-0.09	-1.06	0.26	0.48	1	0.318759
Rabif	1	134422386..134436512	33.05	-0.00432	-1	0.95	0.98	1	0.00877392
Mgat4e	1	complement(134468679..134477420)	0.12	0.38	1.3	0.65	0.82	1	0.0861861
Kdm5b	1	134487909..134563023	64.45	0.22	1.16	0.00118	0.00861	1	2.065
Syt2	1	134574415..134690331	0.00714	2.7	6.48	0.29	NaN	1	#VALUE!
Ppp1r12b	1	complement(134682396..134883680)	3.4	-0.57	-1.48	6.54e-08	1.32e-06	0.0012	5.87943
Gm37949	1	complement(134727633..134729723)	0	NaN	NaN	NaN	NaN	NaN	#VALUE!
Gm37677	1	complement(134747654..134755287)	0.02	0.5	1.42	0.69	0.84	1	0.0757207
Ube2t	1	134890303..134901900	13.62	-0.23	-1.17	0.09	0.26	1	0.585027
Lgr6	1	complement(134911039..135033014)	0.03	-0.15	-1.11	0.84	0.93	1	0.0315171
Ptprv	1	complement(135036235..135060332)	0.02	-0.85	-1.8	0.48	0.69	1	0.161151
Ptpn7	1	135060438..135073055	0	0.03	1.02	0.99	NaN	1	#VALUE!
Arl8a	1	135074562..135084007	64.17	-0.14	-1.1	0.05	0.18	1	0.744727
Gpr37l1	1	complement(135087972..135095419)	0	0.03	1.02	0.99	NaN	1	#VALUE!
Elf3	1	complement(135181313..135186306)	16.67	-0.24	-1.18	0.02	0.08	1	1.09691
Rnpep	1	complement(135190450..135211822)	124.09	-0.27	-1.21	8.39e-05	0.000881	1	3.05502
Timm17a	1	complement(135222951..135241516)	23.58	-0.19	-1.14	0.00568	0.03	1	1.52288
Lmod1	1	135252545..135295803	0.24	-1.17	-2.25	0.03	0.11	1	0.958607
Shisa4	1	complement(135298795..135302975)	0.18	0.99	1.98	0.22	0.44	1	0.356547
Ipo9	1	complement(135310050..135358237)	42.8	-0.06	-1.04	0.4	0.63	1	0.200659
Nav1	1	complement(135362318..135615843)	11.88	0.1	1.07	0.16	0.36	1	0.443697
2610012C04Rik	1	complement(135408130..135409152)	0.03	0.03	1.02	0.99	NaN	1	#VALUE!
Gm37333	1	complement(135450826..135453076)	0	0.03	1.02	0.99	NaN	1	#VALUE!
Csrp1	1	135647799..135679970	699.2	-0.69	-1.62	2.21e-25	1.72e-23	4.07e-21	22.7645
Phlda3	1	135693857..135696874	393.18	0.02	1.01	0.75	0.87	1	0.0604807
Tnni1	1	135707172..135738727	0.21	-0.19	-1.14	0.77	0.88	1	0.0555173
Lad1	1	135746336..135761080	424.82	0.06	1.04	0.38	0.62	1	0.207608
Tnnt2	1	135764092..135779998	35.47	0.41	1.33	0.00194	0.01	1	2
Pkp1	1	complement(135799133..135846945)	1731.55	0.16	1.12	0.01	0.07	1	1.1549
Gm36938	1	complement(135824132..135826827)	0.31	-0.05	-1.03	0.92	0.97	1	0.0132283
Igfn1	1	complement(135881316..135934080)	0.00214	-1.85	-3.6	0.49	NaN	1	#VALUE!
Tmem9	1	135935888..135963080	13.66	0.09	1.07	0.36	0.59	1	0.229148
Ascl5	1	135978542..135979108	0	NaN	NaN	NaN	NaN	NaN	#VALUE!
Cacna1s	1	135980488..136047560	0.01	0.54	1.45	0.68	NaN	1	#VALUE!
Gm37014	1	135984919..135987171	0	NaN	NaN	NaN	NaN	NaN	#VALUE!
Kif21b	1	136059127..136105736	9.48	-0.01	-1.01	0.84	0.93	1	0.0315171
Mroh3	1	complement(136109390..136140566)	0.18	-0.88	-1.84	0.13	0.32	1	0.49485
Inava	1	complement(136141269..136162002)	45.39	0.08	1.06	0.27	0.5	1	0.30103
Gpr25	1	complement(136187535..136188611)	0.12	-1.15	-2.22	0.31	0.54	1	0.267606
Camsap2	1	complement(136195861..136273842)	93.55	0.29	1.22	4.11e-05	0.000477	0.76	3.32148
Ddx59	1	136343009..136367896	15.96	-0.15	-1.11	0.1	0.26	1	0.585027
Kif14	1	136394081..136459249	10.62	-0.36	-1.29	1.22e-06	1.99e-05	0.02	4.70115
Zfp281	1	136552639..136557791	14.29	0.04	1.03	0.63	0.8	1	0.09691
Nr5a2	1	complement(136770309..136888186)	0	NaN	NaN	NaN	NaN	NaN	#VALUE!
Gm37057	1	137179880..137181795	0	NaN	NaN	NaN	NaN	NaN	#VALUE!
1700006P03Rik	1	complement(137253172..137253580)	0	NaN	NaN	NaN	NaN	NaN	#VALUE!
Gm37903	1	complement(137456588..137458968)	0.0081	-1.85	-3.6	0.49	NaN	1	#VALUE!
Gm37099	1	complement(137691815..137695265)	0	NaN	NaN	NaN	NaN	NaN	#VALUE!
Gm37293	1	137739587..137739881	0	NaN	NaN	NaN	NaN	NaN	#VALUE!
Gm37298	1	137837029..137840896	0.00714	1.91	3.75	0.47	NaN	1	#VALUE!
Gm37124	1	137852126..137854117	0	NaN	NaN	NaN	NaN	NaN	#VALUE!
A130050O07Rik	1	137854989..137858011	0.02	2.7	6.48	0.29	NaN	1	#VALUE!
D130019J16Rik	1	137862927..137865084	0	NaN	NaN	NaN	NaN	NaN	#VALUE!
Gm37534	1	137877160..137882381	0.00448	1.91	3.75	0.47	NaN	1	#VALUE!
Gm37632	1	137898912..137900053	0	NaN	NaN	NaN	NaN	NaN	#VALUE!
Ptprc	1	complement(137990599..138103446)	0.01	1.33	2.51	0.36	NaN	1	#VALUE!
A130071D04Rik	1	complement(138089558..138095421)	0	0.03	1.02	0.99	NaN	1	#VALUE!
1700113B19Rik	1	138189380..138189799	0	NaN	NaN	NaN	NaN	NaN	#VALUE!
Atp6v1g3	1	138201476..138217200	0	NaN	NaN	NaN	NaN	NaN	#VALUE!
Nek7	1	complement(138410613..138547879)	50.94	-0.04	-1.03	0.55	0.75	1	0.124939
Gm37080	1	complement(138480043..138482446)	0.01	1.91	3.75	0.47	NaN	1	#VALUE!
Gm37101	1	complement(138495435..138499094)	0.00874	-1.85	-3.6	0.49	NaN	1	#VALUE!
Lhx9	1	complement(138752924..138776315)	0.00906	3.18	9.09	0.21	NaN	1	#VALUE!
2310009B15Rik	1	complement(138779721..138784590)	5.52	-0.21	-1.16	0.27	0.5	1	0.30103
Gm37045	1	complement(138888179..138890641)	0.05	0.33	1.26	0.73	0.87	1	0.0604807
Dennd1b	1	138891173..139106698	5.42	0.16	1.12	0.04	0.13	1	0.886057
Gm37470	1	138957923..138960720	0	NaN	NaN	NaN	NaN	NaN	#VALUE!
Gm43544	1	138997951..139000422	0.02	2.7	6.48	0.29	NaN	1	#VALUE!
Gm37655	1	complement(139010600..139014722)	0	NaN	NaN	NaN	NaN	NaN	#VALUE!
Gm37718	1	139082890..139085520	0.03	0.02	1.01	0.99	0.99	1	0.00436481
Crb1	1	complement(139124794..139304838)	0.00568	2.7	6.48	0.29	NaN	1	#VALUE!
Zbtb41	1	139350026..139380743	25.29	-0.1	-1.07	0.15	0.35	1	0.455932
Aspm	1	139382510..139421829	13.13	-0.28	-1.21	0.000133	0.00134	1	2.8729
F13b	1	139429440..139451490	0	NaN	NaN	NaN	NaN	NaN	#VALUE!
Cfhr1	1	complement(139474791..139488010)	0	NaN	NaN	NaN	NaN	NaN	#VALUE!
Cfhr4	1	complement(139625361..139708981)	0	NaN	NaN	NaN	NaN	NaN	#VALUE!
Cfhr2	1	complement(139731905..139786456)	0	NaN	NaN	NaN	NaN	NaN	#VALUE!
Cfh	1	complement(140012446..140111502)	0	NaN	NaN	NaN	NaN	NaN	#VALUE!
Kcnt2	1	140173896..140539805	0	NaN	NaN	NaN	NaN	NaN	#VALUE!
Gm37777	1	140194225..140197590	0	NaN	NaN	NaN	NaN	NaN	#VALUE!
Gm37371	1	140751065..140751456	0	NaN	NaN	NaN	NaN	NaN	#VALUE!
Gm37599	1	141284527..141285015	0.07	-1.85	-3.6	0.49	NaN	1	#VALUE!
Gm37142	1	complement(141347775..141350884)	0	NaN	NaN	NaN	NaN	NaN	#VALUE!
Gm37604	1	141473944..141475215	0	NaN	NaN	NaN	NaN	NaN	#VALUE!
Gm37796	1	142682931..142683064	0	NaN	NaN	NaN	NaN	NaN	#VALUE!
Cdc73	1	complement(143474538..143578631)	13.68	-0.00417	-1	0.95	0.98	1	0.00877392
B3galt2	1	143516402..143530352	0.00208	-1.85	-3.6	0.49	NaN	1	#VALUE!
Glrx2	1	143592076..143625414	8.83	-0.06	-1.04	0.57	0.76	1	0.119186
Ro60	1	complement(143626528..143652806)	14.73	0.11	1.08	0.11	0.29	1	0.537602
Uchl5	1	143653010..143683204	83.04	-0.28	-1.22	6.83e-05	0.000742	1	3.1296
Rgs2	1	complement(143875076..143879899)	3.57	0.91	1.88	0.000541	0.0045	1	2.34679
Rgs13	1	complement(144014392..144053110)	0	NaN	NaN	NaN	NaN	NaN	#VALUE!
Rgs1	1	complement(144118034..144124980)	0	NaN	NaN	NaN	NaN	NaN	#VALUE!
Rgs21	1	complement(144392386..144443405)	0	NaN	NaN	NaN	NaN	NaN	#VALUE!
Rgs18	1	complement(144628421..144651173)	0	NaN	NaN	NaN	NaN	NaN	#VALUE!
Gm38269	1	complement(145199132..145202429)	0	NaN	NaN	NaN	NaN	NaN	#VALUE!
Gm38187	1	complement(146353385..146358093)	0	NaN	NaN	NaN	NaN	NaN	#VALUE!
Brinp3	1	146370498..146778210	0	NaN	NaN	NaN	NaN	NaN	#VALUE!
Gm37749	1	146964775..146966673	0.01	1.91	3.75	0.47	NaN	1	#VALUE!
Gm9931	1	complement(147156496..147157680)	0	NaN	NaN	NaN	NaN	NaN	#VALUE!
Gm38284	1	147391464..147396002	0	NaN	NaN	NaN	NaN	NaN	#VALUE!
Gm37630	1	complement(149284232..149285687)	0	NaN	NaN	NaN	NaN	NaN	#VALUE!
Gm38189	1	complement(149286465..149287921)	0	NaN	NaN	NaN	NaN	NaN	#VALUE!
Gm37096	1	complement(149307652..149309715)	0	NaN	NaN	NaN	NaN	NaN	#VALUE!
Gm37775	1	complement(149310763..149313075)	0	NaN	NaN	NaN	NaN	NaN	#VALUE!
Pla2g4a	1	complement(149705369..149837041)	68.79	0.52	1.43	2.09e-13	8.63e-12	3.84e-09	11.064
Ptgs2	1	149975782..149983978	270.17	0.61	1.52	6.58e-09	1.57e-07	0.000121	6.8041
Pdc	1	150195168..150209657	0	0.03	1.02	0.99	NaN	1	#VALUE!
Gm37764	1	150200289..150202438	0	NaN	NaN	NaN	NaN	NaN	#VALUE!
Odr4	1	complement(150237056..150268831)	30.27	0.22	1.17	0.00277	0.02	1	1.69897
Tpr	1	150268589..150325686	95.96	0.13	1.09	0.06	0.19	1	0.721246
Prg4	1	complement(150325163..150341916)	0.07	1.41	2.66	0.1	0.27	1	0.568636
Hmcn1	1	complement(150438275..150869186)	0.03	1.5	2.82	0.03	0.1	1	1
Gm37671	1	150956201..150958296	0.01	0.03	1.02	0.99	NaN	1	#VALUE!
Gm47985	1	151058288..151059994	0.29	0.35	1.28	0.62	0.8	1	0.09691
Gm8947	1	151068127..151069805	0.36	0.36	1.29	0.49	0.7	1	0.154902
Gm47995	1	151074157..151075830	0.03	0.03	1.02	0.98	NaN	1	#VALUE!
3110040M04Rik	1	151079872..151081545	0.06	-3.52	-11.46	0.15	NaN	1	#VALUE!
Gm47996	1	151085879..151087552	0.01	1.91	3.75	0.47	NaN	1	#VALUE!
Ivns1abp	1	151220228..151240173	125.02	0.05	1.03	0.48	0.7	1	0.154902
Swt1	1	complement(151243450..151304206)	10.72	0.29	1.22	0.000882	0.00676	1	2.17005
Trmt1l	1	151304293..151333912	22.54	-0.03	-1.02	0.71	0.85	1	0.0705811
Gm37893	1	151321056..151323492	0.69	0.44	1.35	0.18	0.38	1	0.420216
Rnf2	1	complement(151333755..151376706)	27.88	0.05	1.03	0.52	0.73	1	0.136677
Gm36527	1	complement(151372308..151375336)	0.04	-0.27	-1.2	0.8	0.9	1	0.0457575
Niban1	1	151446937..151597690	15.65	-0.4	-1.32	1.49e-07	2.85e-06	0.00274	5.54516
Edem3	1	151631122..151697802	30.02	0.16	1.12	0.02	0.1	1	1
1700025G04Rik	1	complement(151728154..151965876)	8.29	-0.26	-1.2	0.00044	0.0038	1	2.42022
Gm38238	1	complement(152167934..152168279)	0	NaN	NaN	NaN	NaN	NaN	#VALUE!
Tsen15	1	complement(152246486..152262439)	22.02	-0.23	-1.18	0.03	0.1	1	1
Colgalt2	1	152275581..152386446	0.00754	0.03	1.02	0.99	NaN	1	#VALUE!
Rgl1	1	complement(152392511..152642102)	0.91	0.09	1.07	0.64	0.81	1	0.091515
Apobec4	1	152626302..152633295	0	NaN	NaN	NaN	NaN	NaN	#VALUE!
Arpc5	1	152642293..152651348	447.36	-0.21	-1.16	0.00147	0.01	1	2
Ncf2	1	152675945..152712742	0.27	-0.25	-1.19	0.52	0.73	1	0.136677
Smg7	1	complement(152712746..152778397)	40.5	0.3	1.23	1.32e-05	0.000175	0.24	3.75696
1700040K01Rik	1	152812355..152812792	0	NaN	NaN	NaN	NaN	NaN	#VALUE!
Nmnat2	1	152830744..152995007	0.08	1.3	2.45	0.11	0.28	1	0.552842
Lamc2	1	complement(152998502..153062193)	1439.94	-0.23	-1.17	0.00106	0.00787	1	2.10403
Lamc1	1	complement(153094668..153208532)	39.69	-0.17	-1.12	0.01	0.06	1	1.22185
Gm38009	1	complement(153159596..153162936)	0	NaN	NaN	NaN	NaN	NaN	#VALUE!
Shcbp1l	1	153300908..153328320	0.02	-0.48	-1.39	0.72	0.86	1	0.0655015
Gm37669	1	153319227..153320046	0.03	0.03	1.02	0.99	NaN	1	#VALUE!
Dhx9	1	complement(153331504..153363406)	118.39	-0.02	-1.01	0.79	0.9	1	0.0457575
Npl	1	complement(153378761..153425791)	17.97	0.06	1.05	0.7	0.85	1	0.0705811
Rgs8	1	153528771..153576069	0	NaN	NaN	NaN	NaN	NaN	#VALUE!
5530400K19Rik	1	153590400..153592315	0	NaN	NaN	NaN	NaN	NaN	#VALUE!
Rgs16	1	153616095..153621214	0.61	0.64	1.56	0.2	0.41	1	0.387216
Rnasel	1	153625172..153639967	3.53	0.5	1.41	0.00203	0.01	1	2
Rgsl1	1	complement(153655127..153719888)	0.02	-2.65	-6.27	0.3	NaN	1	#VALUE!
Teddm2	1	complement(153725288..153775974)	0.04	0.03	1.02	0.98	NaN	1	#VALUE!
Teddm1b	1	153750091..153752617	0.03	-0.48	-1.39	0.7	NaN	1	#VALUE!
Gm38352	1	complement(153765487..153768043)	0	NaN	NaN	NaN	NaN	NaN	#VALUE!
Teddm1a	1	153767488..153768804	0.02	-1.85	-3.6	0.49	NaN	1	#VALUE!
Glul	1	153775690..153785469	9.97	0.02	1.02	0.82	0.91	1	0.0409586
Zfp648	1	154076933..154081435	0.03	-2.64	-6.22	0.3	NaN	1	#VALUE!
Cacna1e	1	complement(154266477..154760247)	0.00726	-3.55	-11.71	0.16	NaN	1	#VALUE!
Ier5	1	complement(154972107..154975382)	114.93	0.38	1.3	3.43e-08	7.28e-07	0.00063	6.13787
Mr1	1	complement(155003023..155022560)	4.26	0.41	1.33	0.00739	0.04	1	1.39794
Stx6	1	155034461..155084002	21.05	-0.05	-1.03	0.51	0.72	1	0.142668
BC034090	1	complement(155088217..155120190)	0.09	-0.46	-1.37	0.43	0.66	1	0.180456
Xpr1	1	complement(155151447..155293161)	16	-0.33	-1.26	1.86e-05	0.000239	0.34	3.6216
Acbd6	1	155433866..155567076	17.3	-0.07	-1.05	0.33	0.56	1	0.251812
Lhx4	1	complement(155573777..155627430)	0.02	-1.67	-3.18	0.27	NaN	1	#VALUE!
Qsox1	1	complement(155651775..155688635)	106.28	0.12	1.09	0.08	0.22	1	0.657577
Gm37539	1	155664870..155665104	0.08	-1.85	-3.6	0.49	NaN	1	#VALUE!
Cep350	1	complement(155720710..155849001)	20.73	0.37	1.29	9.7e-08	1.92e-06	0.00178	5.7167
Gm37383	1	complement(155757548..155758292)	0.04	-1.85	-3.6	0.49	NaN	1	#VALUE!
Gm9694	1	155849064..155850252	0.09	3.59	12.07	0.17	NaN	1	#VALUE!
Tor1aip1	1	complement(155880345..155912226)	74.2	1.51	2.85	2.05e-103	4.13e-101	3.78e-99	100.384
9430034N14Rik	1	complement(155901969..155905753)	0.11	1.26	2.39	0.08	0.24	1	0.619789
Tor1aip2	1	155911149..155944607	127.5	1.04	2.06	9.92e-55	1.43e-52	1.83e-50	51.8447
Fam163a	1	complement(155951712..156032596)	0	NaN	NaN	NaN	NaN	NaN	#VALUE!
Tdrd5	1	complement(156082866..156131234)	0.76	1.83	3.54	7.76e-08	1.55e-06	0.00143	5.80967
A430050A11Rik	1	complement(156117672..156118317)	0.04	1.91	3.75	0.47	NaN	1	#VALUE!
Nphs2	1	156138297..156155605	0.68	3.36	10.29	2.87e-09	7.3e-08	5.29e-05	7.13668
Axdnd1	1	complement(156151079..156248729)	4.04	2.71	6.53	4.98e-54	7.04e-52	9.16e-50	51.1524
Gm2000	1	156193610..156194054	149.46	-0.19	-1.14	0.3	0.53	1	0.275724
Soat1	1	complement(156252095..156301901)	7.2	0.84	1.79	4.63e-17	2.56e-15	8.51e-13	14.5918
Gm37648	1	156282860..156285422	0	NaN	NaN	NaN	NaN	NaN	#VALUE!
Abl2	1	156386356..156477138	29.85	0.22	1.17	0.00772	0.04	1	1.39794
Gm38043	1	156410678..156415818	0.03	4.33	20.12	0.07	0.22	1	0.657577
Tor3a	1	complement(156481187..156501926)	45.49	1.58	2.99	1.77e-98	3.5e-96	3.25e-94	95.4559
Fam20b	1	complement(156506102..156546656)	60.01	-0.00481	-1	0.94	0.98	1	0.00877392
Gm19918	1	156506115..156506514	0	NaN	NaN	NaN	NaN	NaN	#VALUE!
Ralgps2	1	complement(156631736..156767196)	16.23	-0.3	-1.23	2.03e-05	0.000258	0.37	3.58838
Angptl1	1	156666132..156688648	0.00972	1.91	3.75	0.47	NaN	1	#VALUE!
Gm37802	1	complement(156683787..156686429)	0.02	-0.76	-1.69	0.62	NaN	1	#VALUE!
Gm37943	1	complement(156699747..156703690)	0.03	0.91	1.88	0.45	0.68	1	0.167491
Gm10531	1	156871117..156873419	0.01	-1.85	-3.6	0.49	NaN	1	#VALUE!
Tex35	1	complement(156926709..156936250)	0.06	-3.14	-8.84	0.21	NaN	1	#VALUE!
Rasal2	1	complement(156962752..157240165)	11.26	0.14	1.1	0.06	0.18	1	0.744727
Gm37788	1	complement(157174909..157177613)	0.00713	-1.85	-3.6	0.49	NaN	1	#VALUE!
Gm37578	1	complement(157182044..157183220)	0	NaN	NaN	NaN	NaN	NaN	#VALUE!
Gm37060	1	complement(157231895..157234291)	0.00977	0.03	1.02	0.99	NaN	1	#VALUE!
Cryzl2	1	157286147..157320208	1.29	0.39	1.31	0.11	0.29	1	0.537602
Sec16b	1	157334298..157395995	0.3	-0.15	-1.11	0.69	0.84	1	0.0757207
Gm38256	1	157767955..157968888	0.000383	0.54	1.45	0.66	NaN	1	#VALUE!
Brinp2	1	complement(158072839..158183896)	0.0044	1.91	3.75	0.47	NaN	1	#VALUE!
Astn1	1	158189843..158519351	0	NaN	NaN	NaN	NaN	NaN	#VALUE!
Gm37861	1	158203506..158206374	0	NaN	NaN	NaN	NaN	NaN	#VALUE!
Gm37367	1	158362377..158364978	0	NaN	NaN	NaN	NaN	NaN	#VALUE!
Gm37848	1	complement(158376434..158379536)	0	NaN	NaN	NaN	NaN	NaN	#VALUE!
Pappa2	1	complement(158539297..158808060)	0.00245	1.91	3.75	0.47	NaN	1	#VALUE!
Cop1	1	159059890..159175210	44.32	-0.16	-1.12	0.02	0.1	1	1
Gm37115	1	159063280..159066128	0.03	-1.64	-3.12	0.25	NaN	1	#VALUE!
Gm37088	1	complement(159164984..159165389)	0.08	-1.85	-3.6	0.49	NaN	1	#VALUE!
Tnr	1	159351339..159759299	0.02	-0.15	-1.11	0.85	0.93	1	0.0315171
Gm37731	1	159422718..159424954	0	NaN	NaN	NaN	NaN	NaN	#VALUE!
4930523C07Rik	1	159871952..159907778	2.77	0.44	1.36	0.0013	0.00936	1	2.02872
Tnn	1	complement(159912599..159981150)	0.01	-1.27	-2.4	0.39	NaN	1	#VALUE!
Mrps14	1	160022785..160029740	26.74	-0.09	-1.06	0.24	0.47	1	0.327902
Cacybp	1	complement(160029937..160040445)	180.69	-0.22	-1.17	0.00108	0.00797	1	2.09854
4933417C20Rik	1	160040513..160042386	0.23	0.03	1.02	0.96	0.98	1	0.00877392
Rabgap1l	1	complement(160046744..160620781)	17.39	0.37	1.29	1.26e-05	0.000168	0.23	3.77469
9430087J23Rik	1	complement(160142914..160144065)	0	NaN	NaN	NaN	NaN	NaN	#VALUE!
Gm37212	1	complement(160397731..160401380)	0.00642	1.91	3.75	0.47	NaN	1	#VALUE!
Gpr52	1	complement(160403908..160405544)	0.04	-1.27	-2.4	0.39	NaN	1	#VALUE!
Gm37215	1	complement(160417452..160418710)	0	NaN	NaN	NaN	NaN	NaN	#VALUE!
Gm38302	1	complement(160431685..160433760)	0	NaN	NaN	NaN	NaN	NaN	#VALUE!
6720464F23Rik	1	complement(160436525..160440020)	0.02	2.7	6.48	0.29	NaN	1	#VALUE!
Gm37873	1	complement(160475593..160477872)	0	NaN	NaN	NaN	NaN	NaN	#VALUE!
Gm38329	1	complement(160555304..160555730)	0.34	-2.01	-4.01	0.19	0.4	1	0.39794
Gm38126	1	160583257..160587259	0	0.03	1.02	0.99	NaN	1	#VALUE!
Rc3h1	1	160733988..160802548	20.47	0.15	1.11	0.03	0.12	1	0.920819
Gm37052	1	160738359..160740189	0.1	0.78	1.72	0.38	0.62	1	0.207608
Gm37809	1	160741042..160741972	0.03	0.03	1.02	0.99	NaN	1	#VALUE!
Gm37653	1	160742894..160746471	0.07	0.73	1.66	0.37	0.6	1	0.221849
Serpinc1	1	160806155..160833433	0.05	-0.35	-1.28	0.73	0.86	1	0.0655015
Gm37729	1	160813328..160814499	0.05	-0.76	-1.69	0.63	NaN	1	#VALUE!
Gm37072	1	complement(160828579..160829415)	0	NaN	NaN	NaN	NaN	NaN	#VALUE!
Zbtb37	1	complement(160830492..160862419)	2.07	-0.1	-1.07	0.25	0.48	1	0.318759
Dars2	1	complement(160868171..160898228)	18.38	-0.23	-1.18	0.00271	0.02	1	1.69897
Cenpl	1	160898283..160914294	6.45	-0.06	-1.05	0.53	0.73	1	0.136677
Klhl20	1	complement(160915945..160959081)	19.32	0.07	1.05	0.38	0.61	1	0.21467
Ankrd45	1	160970261..160998068	0.03	-1.15	-2.22	0.31	0.54	1	0.267606
Tex50	1	complement(160982128..160986884)	0	NaN	NaN	NaN	NaN	NaN	#VALUE!
Prdx6	1	complement(161067682..161078789)	275.82	0.08	1.05	0.26	0.49	1	0.309804
Tnfsf4	1	161222980..161245981	0.03	-0.76	-1.69	0.62	NaN	1	#VALUE!
Tnfsf18	1	161322224..161332859	0.54	-0.75	-1.68	0.06	0.19	1	0.721246
Gm37638	1	161541274..161542396	0	NaN	NaN	NaN	NaN	NaN	#VALUE!
Fasl	1	complement(161608258..161616064)	0.03	0.82	1.76	0.6	NaN	1	#VALUE!
Gm37357	1	complement(161638614..161641736)	0.04	0.16	1.12	0.89	0.95	1	0.0222764
Suco	1	complement(161643683..161704251)	57.75	0.18	1.13	0.00912	0.05	1	1.30103
4930558K02Rik	1	complement(161769655..161807205)	0	NaN	NaN	NaN	NaN	NaN	#VALUE!
Pigc	1	161796755..161801004	15.54	-0.09	-1.07	0.23	0.45	1	0.346787
Dnm3	1	complement(161810022..162305603)	0.33	0.6	1.52	0.03	0.13	1	0.886057
Gm37767	1	complement(161914204..161916037)	0.01	0.03	1.02	0.99	NaN	1	#VALUE!
Gm10176	1	162305249..162307512	0	NaN	NaN	NaN	NaN	NaN	#VALUE!
Eef1aknmt	1	complement(162359696..162376120)	13.98	0.00908	1.01	0.91	0.96	1	0.0177288
Vamp4	1	162398084..162426653	13.96	-0.06	-1.04	0.5	0.72	1	0.142668
Myoc	1	162466724..162477262	0	0.03	1.02	0.99	NaN	1	#VALUE!
Myocos	1	complement(162474762..162485788)	0	0.03	1.02	0.99	NaN	1	#VALUE!
Prrc2c	1	complement(162498294..162568125)	76.67	0.27	1.2	0.000928	0.00704	1	2.15243
Fmo4	1	complement(162620757..162641541)	0.02	2.7	6.48	0.29	NaN	1	#VALUE!
Fmo1	1	complement(162657130..162694179)	0.02	0.03	1.02	0.98	NaN	1	#VALUE!
Fmo2	1	complement(162701886..162726295)	0.03	-0.44	-1.35	0.7	0.85	1	0.0705811
Fmo6	1	complement(162744120..162765084)	0	NaN	NaN	NaN	NaN	NaN	#VALUE!
Fmo3	1	complement(162781369..162812097)	0.01	1.91	3.75	0.47	NaN	1	#VALUE!
Mroh9	1	complement(162851871..162913239)	0	NaN	NaN	NaN	NaN	NaN	#VALUE!
Gm37049	1	162936562..162938544	0	NaN	NaN	NaN	NaN	NaN	#VALUE!
Prrx1	1	complement(163072688..163141279)	0.02	-0.28	-1.21	0.7	0.85	1	0.0705811
Gm37644	1	complement(163134367..163136636)	0	NaN	NaN	NaN	NaN	NaN	#VALUE!
Gorab	1	complement(163212477..163231238)	8.96	0.16	1.12	0.12	0.3	1	0.522879
Mettl11b	1	complement(163529825..163552801)	0	NaN	NaN	NaN	NaN	NaN	#VALUE!
Kifap3	1	163607152..163744678	18.74	0.1	1.07	0.18	0.39	1	0.408935
Scyl3	1	163756669..163782695	19.6	-0.05	-1.04	0.47	0.69	1	0.161151
BC055324	1	complement(163773562..163822365)	8.9	-0.1	-1.07	0.32	0.56	1	0.251812
Mettl18	1	163822458..163824812	6.46	-0.52	-1.43	0.000873	0.00671	1	2.17328
Sele	1	163875773..163885246	0	NaN	NaN	NaN	NaN	NaN	#VALUE!
Sell	1	163889551..163911750	0	NaN	NaN	NaN	NaN	NaN	#VALUE!
Selp	1	163942833..163977595	0	NaN	NaN	NaN	NaN	NaN	#VALUE!
F5	1	163979407..164047846	0.00812	-2.64	-6.22	0.3	NaN	1	#VALUE!
Slc19a2	1	164076615..164092954	29.76	0.00123	1	0.99	0.99	1	0.00436481
Ccdc181	1	164103154..164115416	5.76	-0.04	-1.03	0.79	0.89	1	0.05061
Blzf1	1	complement(164117369..164135058)	39.64	0.07	1.05	0.32	0.55	1	0.259637
Nme7	1	164131690..164265294	13.52	0.03	1.02	0.74	0.87	1	0.0604807
Gm37411	1	164252282..164254563	0.01	0.03	1.02	0.99	NaN	1	#VALUE!
Atp1b1	1	complement(164264678..164285924)	6.35	-0.06	-1.05	0.7	0.85	1	0.0705811
D630023O14Rik	1	164403024..164406122	0	NaN	NaN	NaN	NaN	NaN	#VALUE!
Dpt	1	164624213..164651835	0	NaN	NaN	NaN	NaN	NaN	#VALUE!
Gm37403	1	complement(164700402..164703922)	0	NaN	NaN	NaN	NaN	NaN	#VALUE!
Xcl1	1	complement(164759213..164763096)	0	NaN	NaN	NaN	NaN	NaN	#VALUE!
Tbx19	1	complement(164965424..164988342)	0	NaN	NaN	NaN	NaN	NaN	#VALUE!
Sft2d2	1	complement(165001906..165022007)	67.82	-0.09	-1.06	0.21	0.43	1	0.366532
Tiprl	1	complement(165039855..165064565)	17.72	-0.13	-1.09	0.1	0.26	1	0.585027
Gpr161	1	165123358..165154314	29.25	-0.21	-1.16	0.00299	0.02	1	1.69897
Dcaf6	1	complement(165156267..165288044)	13.54	0.11	1.08	0.16	0.37	1	0.431798
Gm38368	1	165207088..165208422	0	NaN	NaN	NaN	NaN	NaN	#VALUE!
Mpc2	1	165288206..165308783	57.41	-0.2	-1.15	0.01	0.06	1	1.22185
Gm37860	1	165295069..165296102	0.04	-0.76	-1.69	0.62	NaN	1	#VALUE!
Adcy10	1	165312752..165404343	0.00465	-1.85	-3.6	0.49	NaN	1	#VALUE!
Gm38210	1	165412752..165413560	0	NaN	NaN	NaN	NaN	NaN	#VALUE!
Mpzl1	1	complement(165419809..165462107)	14.48	-0.08	-1.06	0.37	0.61	1	0.21467
Rcsd1	1	complement(165474085..165537326)	0.19	0.45	1.37	0.26	0.49	1	0.309804
Creg1	1	165591315..165602877	17.04	-0.19	-1.14	0.03	0.11	1	0.958607
Cd247	1	165616250..165704846	0.02	3.23	9.39	0.21	NaN	1	#VALUE!
Gm32999	1	complement(165671616..165672177)	0	NaN	NaN	NaN	NaN	NaN	#VALUE!
Gm37856	1	complement(165672656..165673654)	0	NaN	NaN	NaN	NaN	NaN	#VALUE!
Pou2f1	1	complement(165692723..165830247)	7.67	0.15	1.11	0.05	0.16	1	0.79588
Dusp27	1	complement(165925717..165955491)	0.00639	1.91	3.75	0.47	NaN	1	#VALUE!
Gpa33	1	165957807..165994079	0.85	1.06	2.08	0.00101	0.00754	1	2.12263
Mael	1	complement(166028770..166066316)	0	NaN	NaN	NaN	NaN	NaN	#VALUE!
Ildr2	1	166081708..166144392	0.00234	-1.85	-3.6	0.49	NaN	1	#VALUE!
Tada1	1	166206666..166221190	21.43	-0.05	-1.03	0.59	0.77	1	0.113509
Pogk	1	complement(166212191..166237432)	10.8	0.12	1.09	0.1	0.26	1	0.585027
Gm33354	1	complement(166275821..166276726)	0	NaN	NaN	NaN	NaN	NaN	#VALUE!
Gm4846	1	complement(166311182..166325157)	0	NaN	NaN	NaN	NaN	NaN	#VALUE!
Gm4847	1	complement(166456540..166475262)	0	NaN	NaN	NaN	NaN	NaN	#VALUE!
Fmo9	1	complement(166489624..166509414)	0	NaN	NaN	NaN	NaN	NaN	#VALUE!
Fam78b	1	166828986..166918871	0.27	0.07	1.05	0.79	0.9	1	0.0457575
Uck2	1	complement(167050452..167112889)	117.05	0.06	1.04	0.37	0.6	1	0.221849
Tmco1	1	167135947..167161547	27.66	-0.07	-1.05	0.3	0.53	1	0.275724
Aldh9a1	1	167177560..167196101	65.19	-0.1	-1.07	0.17	0.37	1	0.431798
Mgst3	1	complement(167199535..167221410)	75.03	-0.37	-1.29	1.31e-06	2.11e-05	0.02	4.67572
Lrrc52	1	complement(167273238..167294349)	0.02	0.03	1.02	0.99	NaN	1	#VALUE!
Rxrg	1	167425953..167467192	0.12	3.08	8.46	0.02	0.08	1	1.09691
Lmx1a	1	167516806..167676310	0.00568	-1.85	-3.6	0.49	NaN	1	#VALUE!
Pbx1	1	complement(167946933..168259839)	20.52	0.05	1.03	0.48	0.7	1	0.154902
Gm37524	1	complement(168163549..168165240)	0.03	2.7	6.48	0.29	NaN	1	#VALUE!
Gm38381	1	complement(168176103..168178377)	0.00847	-1.85	-3.6	0.49	NaN	1	#VALUE!
1700063I16Rik	1	complement(168502841..168503451)	0.05	1.91	3.75	0.47	NaN	1	#VALUE!
Nuf2	1	complement(169325503..169359033)	35.25	-0.44	-1.36	4.26e-09	1.05e-07	7.84e-05	6.97881
Rgs5	1	169483070..169523382	0.02	-0.34	-1.27	0.76	0.88	1	0.0555173
Rgs4	1	complement(169569046..169575211)	0.06	-1.1	-2.14	0.27	0.5	1	0.30103
Ccdc190	1	169756217..169762222	0.03	2.7	6.48	0.29	NaN	1	#VALUE!
Hsd17b7	1	complement(169777104..169796810)	148.8	0.4	1.32	2.62e-05	0.000325	0.48	3.48812
Ddr2	1	complement(169799876..169938331)	2.45	0.59	1.5	1.03e-06	1.7e-05	0.02	4.76955
Uap1	1	complement(169969507..170002526)	56.1	-0.03	-1.02	0.71	0.86	1	0.0655015
Uhmk1	1	complement(170020989..170042966)	87.33	0.22	1.17	0.000929	0.00705	1	2.15181
Sh2d1b2	1	170060318..170081177	0	NaN	NaN	NaN	NaN	NaN	#VALUE!
Sh2d1b1	1	170104889..170114338	0.02	-1.27	-2.4	0.41	NaN	1	#VALUE!
Gm7694	1	complement(170125768..170133901)	1.76	0.56	1.48	0.00334	0.02	1	1.69897
Nos1ap	1	complement(170130237..170417430)	0.83	0.23	1.17	0.42	0.65	1	0.187087
Spata46	1	170136372..170139694	0.04	1.91	3.75	0.47	NaN	1	#VALUE!
Olfml2b	1	170472101..170510358	0.43	0.9	1.86	0.05	0.16	1	0.79588
Atf6	1	complement(170532243..170695340)	18.77	0.14	1.1	0.06	0.18	1	0.744727
Dusp12	1	complement(170701067..170713109)	10.82	-0.14	-1.1	0.16	0.36	1	0.443697
Gm26620	1	170712634..170713450	0.19	0.28	1.21	0.8	0.9	1	0.0457575
Fcrlb	1	complement(170734842..170740510)	0.29	-1.03	-2.04	0.16	0.36	1	0.443697
Fcrla	1	complement(170745145..170755152)	0	NaN	NaN	NaN	NaN	NaN	#VALUE!
Fcgr2b	1	complement(170786186..170804116)	0.00743	-1.85	-3.6	0.49	NaN	1	#VALUE!
Fcgr4	1	170846489..170857330	0	NaN	NaN	NaN	NaN	NaN	#VALUE!
Fcgr3	1	complement(170878743..170892504)	0.03	0.03	1.02	0.98	NaN	1	#VALUE!
Cfap126	1	170941487..170954536	0.76	0.03	1.02	0.92	0.97	1	0.0132283
Sdhc	1	complement(170954734..170978172)	51.37	-0.00263	-1	0.97	0.99	1	0.00436481
Mpz	1	170978280..170988699	0.13	-0.67	-1.59	0.4	0.63	1	0.200659
Pcp4l1	1	complement(171000831..171023837)	0.01	1.91	3.75	0.47	NaN	1	#VALUE!
Nr1i3	1	171041539..171048270	0.04	-1.37	-2.58	0.27	0.5	1	0.30103
Tomm40l	1	complement(171043580..171050083)	12.44	-0.14	-1.1	0.08	0.22	1	0.657577
Apoa2	1	171052623..171053948	0.52	-1.35	-2.55	0.12	0.3	1	0.522879
Fcer1g	1	complement(171057141..171061934)	0	NaN	NaN	NaN	NaN	NaN	#VALUE!
Ndufs2	1	complement(171062422..171078957)	184.45	-0.06	-1.04	0.38	0.61	1	0.21467
Adamts4	1	171077990..171088206	0.46	-0.61	-1.53	0.05	0.17	1	0.769551
B4galt3	1	171097898..171104469	28.14	-0.00356	-1	0.96	0.99	1	0.00436481
Ppox	1	complement(171103563..171108760)	9.54	0.23	1.17	0.06	0.18	1	0.744727
Usp21	1	complement(171109519..171115564)	17.13	0.04	1.03	0.61	0.79	1	0.102373
Ufc1	1	complement(171116136..171122597)	107	-0.06	-1.04	0.4	0.63	1	0.200659
Dedd	1	171156713..171169899	23.33	0.1	1.07	0.19	0.41	1	0.387216
Nit1	1	complement(171165576..171173214)	26.83	0.05	1.04	0.46	0.68	1	0.167491
Pfdn2	1	171173238..171186822	67.13	0.04	1.03	0.6	0.78	1	0.107905
Gm37154	1	171181694..171182983	0.28	0.25	1.19	0.69	0.84	1	0.0757207
Klhdc9	1	complement(171186014..171188366)	0.02	1.91	3.75	0.47	NaN	1	#VALUE!
Nectin4	1	171197667..171216166	143.42	0.52	1.43	2.1e-14	9.45e-13	3.86e-10	12.0246
Arhgap30	1	171216522..171237866	0.31	0.2	1.15	0.58	0.77	1	0.113509
Usf1	1	171238881..171246710	32.68	-0.02	-1.02	0.74	0.87	1	0.0604807
Tstd1	1	171246440..171247920	0.05	0.03	1.02	0.99	NaN	1	#VALUE!
F11r	1	171265103..171292171	310.88	0.28	1.21	2.94e-05	0.00036	0.54	3.4437
Alyref2	1	171331046..171332324	3.81	-0.28	-1.22	0.18	0.39	1	0.408935
Itln1	1	complement(171345690..171362862)	0	NaN	NaN	NaN	NaN	NaN	#VALUE!
Cd244a	1	171386761..171437314	0.00606	1.91	3.75	0.47	NaN	1	#VALUE!
Ly9	1	complement(171416192..171434978)	0	NaN	NaN	NaN	NaN	NaN	#VALUE!
Slamf7	1	complement(171459971..171480603)	0	NaN	NaN	NaN	NaN	NaN	#VALUE!
Cd48	1	171509577..171532826	0	NaN	NaN	NaN	NaN	NaN	#VALUE!
Gm37010	1	171515879..171517582	0	NaN	NaN	NaN	NaN	NaN	#VALUE!
Slamf1	1	171594695..171628752	0	NaN	NaN	NaN	NaN	NaN	#VALUE!
Cd84	1	171667265..171718285	0	0.03	1.02	0.99	NaN	1	#VALUE!
Gm10521	1	171723231..171725804	0	NaN	NaN	NaN	NaN	NaN	#VALUE!
Slamf6	1	171745082..171780737	0	NaN	NaN	NaN	NaN	NaN	#VALUE!
Vangl2	1	complement(171828527..171856011)	24.48	-0.09	-1.06	0.22	0.44	1	0.356547
Nhlh1	1	complement(171879859..171885140)	0.03	1.33	2.51	0.36	NaN	1	#VALUE!
Ncstn	1	complement(171893580..171910362)	123.89	0.22	1.17	0.000971	0.00732	1	2.13549
Copa	1	171910096..171949897	173.38	0.09	1.06	0.17	0.38	1	0.420216
Pex19	1	171954322..171964060	49.73	-0.00683	-1	0.92	0.97	1	0.0132283
Dcaf8	1	171975651..172024572	31.97	-0.04	-1.03	0.56	0.76	1	0.119186
Pea15a	1	complement(172024295..172034371)	50.72	0.2	1.15	0.00569	0.03	1	1.52288
Casq1	1	complement(172037461..172047435)	0.03	2.7	6.48	0.29	NaN	1	#VALUE!
Atp1a4	1	complement(172051080..172085981)	0	NaN	NaN	NaN	NaN	NaN	#VALUE!
Igsf8	1	172089208..172147408	69.55	0.17	1.13	0.01	0.06	1	1.22185
Atp1a2	1	complement(172099276..172125631)	0	NaN	NaN	NaN	NaN	NaN	#VALUE!
Kcnj9	1	complement(172148068..172156885)	0.09	0.54	1.46	0.44	0.66	1	0.180456
Kcnj10	1	172168777..172201652	0.02	-1.15	-2.22	0.34	0.57	1	0.244125
Pigm	1	172204113..172211666	22.46	0.09	1.07	0.19	0.4	1	0.39794
Gm37145	1	complement(172215801..172218556)	1.05	0.17	1.13	0.53	0.73	1	0.136677
Slamf9	1	172302925..172306142	3.83	-0.97	-1.96	4.62e-05	0.000528	0.85	3.27737
Igsf9	1	172309355..172326445	27.15	0.03	1.02	0.72	0.86	1	0.0655015
Tagln2	1	172327614..172334947	1924.54	-0.22	-1.17	0.000837	0.00649	1	2.18776
Gm37125	1	172340816..172342414	0.1	0.03	1.02	0.98	0.99	1	0.00436481
Cfap45	1	172348368..172373437	0.84	-0.04	-1.03	0.89	0.95	1	0.0222764
Vsig8	1	172383505..172391284	0.51	-0.78	-1.71	0.09	0.25	1	0.60206
Slamf8	1	complement(172409325..172418135)	0.03	0.03	1.02	0.98	0.99	1	0.00436481
Fcrl6	1	complement(172424209..172430118)	0	NaN	NaN	NaN	NaN	NaN	#VALUE!
Dusp23	1	complement(172458331..172460529)	3.08	-0.05	-1.03	0.83	0.92	1	0.0362122
Crp	1	172525622..172660598	0.05	3.2	9.21	0.2	NaN	1	#VALUE!
9430083B18Rik	1	172701118..172701980	0.04	0.03	1.02	0.99	NaN	1	#VALUE!
Apcs	1	complement(172721528..172722608)	0.03	1.91	3.75	0.47	NaN	1	#VALUE!
Or10j5	1	172777976..172785924	0	NaN	NaN	NaN	NaN	NaN	#VALUE!
Or10j27	1	complement(172955616..172964941)	0	NaN	NaN	NaN	NaN	NaN	#VALUE!
Or10j7	1	complement(173009420..173018207)	0	NaN	NaN	NaN	NaN	NaN	#VALUE!
Or10j3	1	173025375..173033903	0	NaN	NaN	NaN	NaN	NaN	#VALUE!
Or10j3b	1	173039959..173046150	0	NaN	NaN	NaN	NaN	NaN	#VALUE!
Fcer1a	1	complement(173048851..173054781)	0	NaN	NaN	NaN	NaN	NaN	#VALUE!
Or10j2	1	173093568..173101561	0	NaN	NaN	NaN	NaN	NaN	#VALUE!
Mptx2	1	complement(173101949..173105344)	0	NaN	NaN	NaN	NaN	NaN	#VALUE!
Ackr1	1	complement(173159453..173161317)	0	NaN	NaN	NaN	NaN	NaN	#VALUE!
Cadm3	1	complement(173160825..173195261)	0.01	3.2	9.21	0.2	NaN	1	#VALUE!
Aim2	1	173178445..173293606	0.15	0.55	1.46	0.4	0.63	1	0.200659
Ifi206	1	complement(173296051..173318607)	0.06	4.33	20.12	0.07	NaN	1	#VALUE!
Ifi214	1	complement(173347283..173363523)	0	NaN	NaN	NaN	NaN	NaN	#VALUE!
Ifi213	1	complement(173393849..173426840)	0.0094	2.7	6.48	0.29	NaN	1	#VALUE!
Ifi209	1	173458483..173475494	4.44	3.31	9.94	5.25e-43	6.52e-41	9.66e-39	40.1858
Ifi208	1	173501241..173525961	0.12	5.29	39.23	0.03	0.11	1	0.958607
Ifi207	1	complement(173550993..173569313)	0.24	6.46	88.34	0.00665	0.04	1	1.39794
Ifi204	1	complement(173574859..173594509)	209.39	5.6	48.46	0	0	0	#NUM!
Mndal	1	complement(173676692..173708447)	13.15	4.79	27.59	1.31e-83	2.21e-81	2.42e-79	80.6556
Ifi211	1	complement(173723911..173740612)	63.18	6.02	65.09	4.99e-208	1.44e-205	9.18e-204	204.842
Ifi203	1	complement(173747973..173770238)	5.71	4.91	30.13	1.15e-83	1.95e-81	2.11e-79	80.71
Ifi202b	1	complement(173790134..173810310)	153.92	0.8	1.74	2.02e-12	7.53e-11	3.71e-08	10.1232
Ifi205	1	complement(173839564..173859376)	2.06	5.33	40.33	3.19e-10	9.32e-09	5.87e-06	8.03058
Or10aa1	1	173868271..173871977	0	0.03	1.02	0.99	NaN	1	#VALUE!
Or10aa3	1	173876771..173882318	0.00425	-1.85	-3.6	0.49	NaN	1	#VALUE!
Or6n2	1	173894171..173899839	0	NaN	NaN	NaN	NaN	NaN	#VALUE!
Or6n1	1	173911897..173918909	0	NaN	NaN	NaN	NaN	NaN	#VALUE!
Or6k14	1	173924457..173930790	0	NaN	NaN	NaN	NaN	NaN	#VALUE!
Or6k6	1	complement(173940777..173948728)	0	NaN	NaN	NaN	NaN	NaN	#VALUE!
Or6k4	1	173959083..173965823	0	NaN	NaN	NaN	NaN	NaN	#VALUE!
Or6k8-ps1	1	173979047..173980096	0	NaN	NaN	NaN	NaN	NaN	#VALUE!
Or6k2	1	173983199..173989761	0	NaN	NaN	NaN	NaN	NaN	#VALUE!
Spta1	1	174000342..174076016	0	NaN	NaN	NaN	NaN	NaN	#VALUE!
Or10z1	1	complement(174076080..174079627)	0	NaN	NaN	NaN	NaN	NaN	#VALUE!
Mptx1	1	174158084..174160439	0	NaN	NaN	NaN	NaN	NaN	#VALUE!
Or10x1	1	174192688..174202038	0.00526	-1.85	-3.6	0.49	NaN	1	#VALUE!
Or10x4	1	174218612..174219621	0	NaN	NaN	NaN	NaN	NaN	#VALUE!
Or6p1	1	174251630..174262313	0	NaN	NaN	NaN	NaN	NaN	#VALUE!
Or6y1	1	174269648..174278843	0	0.03	1.02	0.99	NaN	1	#VALUE!
Fmn2	1	174329391..174650295	0	NaN	NaN	NaN	NaN	NaN	#VALUE!
Grem2	1	complement(174661351..174749385)	0.16	1.2	2.3	0.05	0.17	1	0.769551
Rgs7	1	complement(174886653..175320066)	0	NaN	NaN	NaN	NaN	NaN	#VALUE!
5730408A14Rik	1	complement(175206419..175208242)	0.01	1.91	3.75	0.47	NaN	1	#VALUE!
Fh1	1	complement(175427940..175453201)	46.08	-0.23	-1.17	0.00174	0.01	1	2
Kmo	1	175447947..175489682	0.00683	0.03	1.02	0.99	NaN	1	#VALUE!
Opn3	1	complement(175489987..175520342)	1.49	0.28	1.22	0.31	0.54	1	0.267606
Chml	1	complement(175509803..175520467)	5.4	0.07	1.05	0.45	0.67	1	0.173925
Wdr64	1	175526159..175643300	0	NaN	NaN	NaN	NaN	NaN	#VALUE!
Exo1	1	175708147..175741055	7.24	-0.07	-1.05	0.38	0.61	1	0.21467
Becn2	1	175747895..175749791	0.05	-3.14	-8.84	0.21	NaN	1	#VALUE!
Gm37668	1	complement(175783021..175784964)	0	NaN	NaN	NaN	NaN	NaN	#VALUE!
Pld5	1	complement(175789872..176102878)	0	NaN	NaN	NaN	NaN	NaN	#VALUE!
Rbm8a2	1	complement(175805343..175806680)	0.01	-1.85	-3.6	0.49	NaN	1	#VALUE!
Gm38081	1	complement(175858645..175860289)	0	NaN	NaN	NaN	NaN	NaN	#VALUE!
Gm37916	1	176006767..176009201	0	NaN	NaN	NaN	NaN	NaN	#VALUE!
Gm38152	1	complement(176197721..176201286)	0	NaN	NaN	NaN	NaN	NaN	#VALUE!
Cep170	1	complement(176561219..176641633)	5.06	0.01	1.01	0.91	0.96	1	0.0177288
3110062G12Rik	1	complement(176573130..176574548)	0	NaN	NaN	NaN	NaN	NaN	#VALUE!
Gm38104	1	complement(176579087..176580981)	0.02	0.03	1.02	0.99	NaN	1	#VALUE!
Sdccag8	1	176642226..176848003	6.27	-0.04	-1.03	0.68	0.84	1	0.0757207
Gm37490	1	176717073..176717796	0	NaN	NaN	NaN	NaN	NaN	#VALUE!
Gm37519	1	176801802..176804011	0	NaN	NaN	NaN	NaN	NaN	#VALUE!
Akt3	1	complement(176847639..177085769)	0.71	0.37	1.29	0.15	0.35	1	0.455932
Gm37960	1	complement(176862606..176864502)	0.01	1.91	3.75	0.47	NaN	1	#VALUE!
Gm37106	1	complement(176872808..176874339)	0	NaN	NaN	NaN	NaN	NaN	#VALUE!
Gm37598	1	complement(176902050..176903350)	0	NaN	NaN	NaN	NaN	NaN	#VALUE!
Gm38146	1	complement(176961727..176963019)	0	NaN	NaN	NaN	NaN	NaN	#VALUE!
Gm37706	1	complement(176995664..176998428)	0	NaN	NaN	NaN	NaN	NaN	#VALUE!
Gm37463	1	complement(177057457..177058252)	0	NaN	NaN	NaN	NaN	NaN	#VALUE!
Zbtb18	1	177269917..177278330	10.46	-0.29	-1.22	0.000452	0.00389	1	2.41005
Gm37858	1	complement(177463273..177464503)	0	NaN	NaN	NaN	NaN	NaN	#VALUE!
1700016C15Rik	1	177557380..177580890	0.06	-0.76	-1.69	0.62	NaN	1	#VALUE!
Adss	1	complement(177590528..177624077)	118.26	-0.24	-1.18	0.000364	0.00323	1	2.4908
Catspere1	1	177635997..177790244	0	NaN	NaN	NaN	NaN	NaN	#VALUE!
Catspere2	1	177810989..178000271	0.02	0.33	1.25	0.73	0.86	1	0.0655015
Desi2	1	178014983..178084867	15.5	-0.12	-1.08	0.1	0.27	1	0.568636
Cox20	1	178146695..178150258	41.32	-0.34	-1.27	0.00445	0.03	1	1.52288
Hnrnpu	1	complement(178148673..178165362)	204.22	0.000806	1	0.99	0.99	1	0.00436481
Gm38300	1	178167166..178169035	0.25	0.86	1.81	0.2	0.42	1	0.376751
Efcab2	1	178233650..178312078	1.14	-0.31	-1.24	0.21	0.43	1	0.366532
Kif26b	1	178356690..178766765	0.69	-0.79	-1.73	7.11e-06	0.000101	0.13	3.99568
Smyd3	1	complement(178779525..179345606)	3.04	0.16	1.12	0.12	0.29	1	0.537602
Tfb2m	1	complement(179355620..179373832)	28.74	-0.33	-1.26	1.87e-05	0.00024	0.34	3.61979
Cnst	1	179373935..179455043	6.36	0.04	1.03	0.7	0.85	1	0.0705811
Sccpdh	1	179495775..179514754	9.32	-0.26	-1.2	0.04	0.15	1	0.823909
Kif28	1	complement(179522862..179572836)	0	NaN	NaN	NaN	NaN	NaN	#VALUE!
Ahctf1	1	complement(179572459..179631245)	39.36	-0.03	-1.02	0.67	0.83	1	0.0809219
Cdc42bpa	1	179788037..179993168	15.98	-0.1	-1.07	0.18	0.38	1	0.420216
Gm38169	1	179848627..179851165	0.01	-1.85	-3.6	0.49	NaN	1	#VALUE!
Gm38331	1	complement(179973046..179975716)	0	0.03	1.02	0.99	NaN	1	#VALUE!
Coq8a	1	complement(179992803..180027167)	0.35	-0.47	-1.38	0.14	0.33	1	0.481486
Psen2	1	complement(180054569..180091003)	2.31	-0.25	-1.19	0.22	0.45	1	0.346787
Itpkb	1	180158050..180252367	18.51	0.26	1.2	0.000422	0.00366	1	2.43652
Gm37033	1	180185214..180192563	0.00694	0.03	1.02	0.98	NaN	1	#VALUE!
Gm37390	1	180200234..180201105	0	NaN	NaN	NaN	NaN	NaN	#VALUE!
Gm36933	1	180204009..180207079	0.02	0.82	1.76	0.6	NaN	1	#VALUE!
Stum	1	complement(180259952..180311069)	0.00865	0.01	1.01	0.99	NaN	1	#VALUE!
Gm37984	1	complement(180300920..180304652)	0	NaN	NaN	NaN	NaN	NaN	#VALUE!
Parp1	1	180396489..180428819	57.48	-0.28	-1.21	6.8e-05	0.00074	1	3.13077
Lin9	1	180468715..180518259	14.36	-0.06	-1.05	0.44	0.67	1	0.173925
Mixl1	1	complement(180520608..180524599)	0	0.03	1.02	0.99	NaN	1	#VALUE!
Acbd3	1	180553608..180581769	65.65	0.17	1.12	0.01	0.07	1	1.1549
H3f3a	1	complement(180628397..180641508)	214.63	-0.00818	-1.01	0.9	0.96	1	0.0177288
Sde2	1	180678692..180695678	52.55	0.2	1.15	0.00382	0.02	1	1.69897
Lefty2	1	180720673..180726668	0.03	-2.65	-6.27	0.3	NaN	1	#VALUE!
Pycr2	1	180731858..180735653	80.68	-0.46	-1.38	3.1e-10	9.1e-09	5.71e-06	8.04096
Lefty1	1	180762587..180765965	4.54	-0.24	-1.18	0.19	0.4	1	0.39794
Tmem63a	1	180769909..180802677	73.59	-0.06	-1.04	0.39	0.62	1	0.207608
Ephx1	1	complement(180803775..180848469)	89.01	-0.06	-1.05	0.36	0.59	1	0.229148
Gm37086	1	180853843..180857294	0	NaN	NaN	NaN	NaN	NaN	#VALUE!
9130409I23Rik	1	180878802..180888232	0	NaN	NaN	NaN	NaN	NaN	#VALUE!
Nvl	1	complement(180914703..180971769)	20.76	0.05	1.04	0.44	0.67	1	0.173925
Cnih4	1	180972258..180996559	33.14	-0.2	-1.15	0.00715	0.04	1	1.39794
Wdr26	1	complement(181000793..181039566)	122.54	0.1	1.07	0.12	0.3	1	0.522879
Cnih3	1	181180193..181288206	0	NaN	NaN	NaN	NaN	NaN	#VALUE!
2900069G24Rik	1	181208743..181210053	0	NaN	NaN	NaN	NaN	NaN	#VALUE!
Ccdc121rt1	1	complement(181337198..181339016)	0	NaN	NaN	NaN	NaN	NaN	#VALUE!
Dnah14	1	181404124..181643339	0.00275	-2.64	-6.22	0.3	NaN	1	#VALUE!
Gm37664	1	complement(181513995..181517807)	0	NaN	NaN	NaN	NaN	NaN	#VALUE!
Lbr	1	complement(181642900..181670611)	82.17	-0.16	-1.12	0.02	0.08	1	1.09691
Enah	1	complement(181723949..181847555)	210.1	-0.04	-1.03	0.54	0.74	1	0.130768
2700078F05Rik	1	complement(181777697..181780940)	0.06	1.85	3.6	0.11	0.29	1	0.537602
Gm38359	1	complement(181795264..181797488)	0.09	-0.11	-1.08	0.9	0.96	1	0.0177288
Gm37018	1	complement(181813901..181817769)	0.1	1.55	2.92	0.07	0.21	1	0.677781
Gm37258	1	complement(181833625..181835251)	0.2	0.98	1.97	0.27	0.49	1	0.309804
Srp9	1	181952302..181959972	160.08	-0.23	-1.17	0.000909	0.00692	1	2.15989
Vmn1r1	1	complement(181982269..181992051)	0	NaN	NaN	NaN	NaN	NaN	#VALUE!
Degs1	1	complement(182103337..182110369)	575.42	-0.18	-1.13	0.00809	0.04	1	1.39794
Fbxo28	1	complement(182140667..182169194)	42.91	0.07	1.05	0.35	0.58	1	0.236572
Gm10517	1	complement(182235829..182236586)	0.13	-3.52	-11.46	0.16	0.36	1	0.443697
Trp53bp2	1	182236737..182289997	27.6	-0.00388	-1	0.96	0.98	1	0.00877392
Capn2	1	complement(182294825..182345173)	517.67	-0.02	-1.01	0.76	0.88	1	0.0555173
Gm37069	1	182321721..182325862	0.15	0.91	1.88	0.15	0.36	1	0.443697
Capn8	1	182392572..182459917	0.08	-0.72	-1.64	0.36	0.6	1	0.221849
Gm37516	1	182507504..182509457	0.03	-2.64	-6.22	0.3	NaN	1	#VALUE!
Ccdc185	1	complement(182574691..182576745)	0	NaN	NaN	NaN	NaN	NaN	#VALUE!
Susd4	1	182591425..182724156	15.9	2.4	5.29	4.38e-93	8.26e-91	8.06e-89	90.083
Gm37542	1	182735275..182738106	0.02	0.82	1.76	0.61	NaN	1	#VALUE!
Tlr5	1	182782353..182804010	3.94	0.14	1.1	0.23	0.46	1	0.337242
Disp1	1	complement(182867830..183003086)	3.06	-0.15	-1.11	0.24	0.47	1	0.327902
Brox	1	complement(183057916..183078813)	61.83	-0.04	-1.03	0.58	0.77	1	0.113509
Aida	1	183078134..183106331	66.29	0.62	1.53	5e-19	3.05e-17	9.19e-15	16.5157
Mia3	1	complement(183107682..183150894)	39.17	-0.06	-1.04	0.38	0.61	1	0.21467
Taf1a	1	183170325..183191020	9.84	0.11	1.08	0.25	0.48	1	0.318759
Hhipl2	1	183199147..183217717	0.08	0.68	1.6	0.48	0.7	1	0.154902
Dusp10	1	183745499..183807833	49.17	0.17	1.12	0.02	0.08	1	1.09691
1700056E22Rik	1	complement(183765227..183766498)	1.71	-0.46	-1.37	0.17	0.37	1	0.431798
2900092O11Rik	1	184175177..184175931	0.04	-1.85	-3.6	0.49	NaN	1	#VALUE!
Hlx	1	complement(184459337..184464816)	0.04	3.2	9.21	0.2	NaN	1	#VALUE!
Mtarc1	1	complement(184518964..184543510)	0.06	-0.27	-1.2	0.78	0.89	1	0.05061
Mtarc2	1	complement(184545265..184578648)	28.74	-0.06	-1.04	0.45	0.67	1	0.173925
C130074G19Rik	1	complement(184604123..184615415)	0	0.03	1.02	0.99	NaN	1	#VALUE!
Mark1	1	complement(184628986..184731767)	0.55	0.18	1.13	0.53	0.74	1	0.130768
Rab3gap2	1	184936314..185018956	18.33	0.01	1.01	0.84	0.93	1	0.0315171
Iars2	1	complement(185016923..185061593)	38.4	-0.06	-1.04	0.42	0.64	1	0.19382
Gm37785	1	185061648..185064055	0.06	0.03	1.02	0.97	0.99	1	0.00436481
Bpnt1	1	185064346..185089974	59.35	-0.00918	-1.01	0.9	0.95	1	0.0222764
Eprs	1	185095241..185160557	185.13	0.03	1.02	0.6	0.78	1	0.107905
Slc30a10	1	185187045..185200959	0	NaN	NaN	NaN	NaN	NaN	#VALUE!
Lyplal1	1	complement(185819928..185849507)	2.83	-0.06	-1.04	0.79	0.9	1	0.0457575
Gm38268	1	complement(185844378..185844570)	0	NaN	NaN	NaN	NaN	NaN	#VALUE!
Gm37272	1	185914454..185914941	0	NaN	NaN	NaN	NaN	NaN	#VALUE!
Gm37491	1	186079512..186080622	0	NaN	NaN	NaN	NaN	NaN	#VALUE!
Tgfb2	1	complement(186354989..186438186)	0.76	-0.57	-1.48	0.02	0.09	1	1.04576
Gm37849	1	complement(186443415..186445295)	0.01	1.91	3.75	0.47	NaN	1	#VALUE!
Rrp15	1	complement(186453175..186481555)	59.79	-0.06	-1.04	0.44	0.66	1	0.180456
D1Pas1	1	186699613..186702824	0	NaN	NaN	NaN	NaN	NaN	#VALUE!
Spata17	1	complement(186776845..186947662)	0.13	0.12	1.09	0.88	0.94	1	0.0268721
Gm43497	1	complement(186813766..186816081)	0	NaN	NaN	NaN	NaN	NaN	#VALUE!
Gm43496	1	complement(186820357..186823357)	0	NaN	NaN	NaN	NaN	NaN	#VALUE!
Gpatch2	1	186947705..187083901	12.08	0.13	1.1	0.09	0.24	1	0.619789
Gm37254	1	186968654..186972554	1.16	-0.04	-1.03	0.85	0.93	1	0.0315171
Esrrg	1	187340988..187947082	0.02	-0.64	-1.56	0.55	0.75	1	0.124939
Gm37929	1	complement(187395066..187395558)	0	NaN	NaN	NaN	NaN	NaN	#VALUE!
Gm38315	1	187892904..187895340	0	NaN	NaN	NaN	NaN	NaN	#VALUE!
Ush2a	1	187994220..188697238	0.00175	1.91	3.75	0.47	NaN	1	#VALUE!
Kctd3	1	complement(188703292..188740038)	34.25	-0.16	-1.12	0.02	0.1	1	1
Gm37178	1	188797092..188798630	0	NaN	NaN	NaN	NaN	NaN	#VALUE!
Kcnk2	1	complement(188940127..189134470)	1.31	0.28	1.21	0.2	0.41	1	0.387216
Gm38122	1	complement(189371547..189372431)	0	NaN	NaN	NaN	NaN	NaN	#VALUE!
Cenpf	1	complement(189372803..189420283)	16.11	-0.16	-1.12	0.05	0.15	1	0.823909
Ptpn14	1	189460465..189608892	26.02	0.35	1.27	5.63e-07	9.83e-06	0.01	5.00745
Smyd2	1	complement(189612689..189654560)	57.47	-0.15	-1.11	0.04	0.14	1	0.853872
Gm38245	1	complement(189645536..189648156)	0.04	-0.91	-1.88	0.5	0.71	1	0.148742
Prox1	1	complement(189850232..189902911)	0.24	0.01	1.01	0.96	0.99	1	0.00436481
Rps6kc1	1	complement(190432399..190643967)	7.33	0.02	1.01	0.85	0.93	1	0.0315171
Angel2	1	190657309..190679159	25.8	-0.09	-1.06	0.23	0.45	1	0.346787
Vash2	1	complement(190679843..190711493)	0.83	-0.31	-1.24	0.19	0.41	1	0.387216
Flvcr1	1	complement(190738044..190758355)	22.98	-0.17	-1.12	0.02	0.1	1	1
Spata45	1	190768836..190775139	0	NaN	NaN	NaN	NaN	NaN	#VALUE!
Tatdn3	1	complement(190778023..190795129)	4.33	-0.22	-1.17	0.28	0.51	1	0.29243
[truncated: 23,895 more rows]

[truncated: 4 more sheets: Total WT IFNL vs IFNB, Total IFNAR IFNL vs Media, Total IFNLR IFNB vs Media, Total IFNAR IFNL vs IFNB IFNLR]
